# Supplementary material for: What will the cardiovascular disease slowdown cost? Modelling the impact of CVD trends on dementia, disability, and economic costs in England and Wales from 2020–2029
Source: PLoS One. 2022 Jun 29;17(6):e0268766. doi: 10.1371/journal.pone.0268766 (PMC9242440; doi:10.1371/journal.pone.0268766)
Supplement: S2 File — (MD) [file pone.0268766.s002.md]

Description of the tables:

### File: *transition probabilities.csv*

This file contains sample (n=100) of transition probabilities used in the model

Model - scenario name ("2. CVD Fall" or "1. CVD Plateau")
- Iter - id of PSA iteration
- Sex - sex
- Year - calendar year
- Age - age of subjects
- P[x]_[y] - 1-year  probability of transition from state [x] to state [y] 

### File: *initial_distribution.csv*

This file contains distribution of the entire population across model states at the beginning of simulation (sample of 100 PSA iterations).

- Iter - id of PSA iteration
- Sex - sex
- Age - age of subjects
- s.1 - s.10 - model state

### File: *initial_population_size.csv*

This file contains number of subjects by age and sex in the first year of simulation.

- Year - calendar year
- Age - age of subjects
- Sex - sex
- Population - number of subjects

### File: *population_projections_age35.csv*

This file contains number of subjects aged 35 entering the simulation in subsequent calendar years. 

- Year - calendar year
- Sex - sex
- Population - number of subjects
- Age - age of subjects
