# Supplementary material for: What will the cardiovascular disease slowdown cost? Modelling the impact of CVD trends on dementia, disability, and economic costs in England and Wales from 2020–2029
Source: PLoS One. 2022 Jun 29;17(6):e0268766. doi: 10.1371/journal.pone.0268766 (PMC9242440; doi:10.1371/journal.pone.0268766)
Supplement: S1 Data — (CSV) [file pone.0268766.s003.csv]

Sex	Age	s.1	s.2	s.3	s.4	s.5	s.6	s.7	s.8	Iter
Men	35	0.882670630451694	0	0	0	0	0	0	0.117329369548306	1
Men	36	0.905354151924966	0	0	0	0	0	0	0.094645848075034	1
Men	37	0.926253087882994	0	0	0	0	0	0	0.0737469121170057	1
Men	38	0.940571412908758	0.00417450865304765	0	0	0	0	0	0.0552540784381944	1
Men	39	0.95179877115941	0.0084123650380162	0	0	0	0	0	0.0397888638025733	1
Men	40	0.959314959986234	0.0127122550396508	0	0	0	0	0	0.0279727849741154	1
Men	41	0.962499776740509	0.0170728645426968	0	0	0	0	0	0.0204273587167937	1
Men	42	0.960733018773519	0.0214928794318993	0	0	0	0	0	0.0177741017945814	1
Men	43	0.952720931916701	0.0265499391597976	0	0	0.000393240985909583	0	0	0.0203358879375921	1
Men	44	0.939682601497639	0.0322471099953195	0	0	0.00140777714381922	0	0	0.026662511363222	1
Men	45	0.924767084111839	0.0377212180477931	0	0	0.00279582827400025	0	0	0.034715869566368	1
Men	46	0.911123436354803	0.0421090894265465	0	0	0.00430961417672401	0	0	0.0424578600419267	1
Men	47	0.901900714822035	0.0445475502409079	0	0	0.00570135465226184	0	0	0.0478503802847949	1
Men	48	0.891851406195137	0.0454632166023547	9.78499336613324e-05	0.00330711215890951	0.00689153863469218	0.000459299902936795	0.000634949623427627	0.0512946269488807	1
Men	49	0.876221718366396	0.0460181049506731	0.000347639508852033	0.0111933026916937	0.00804985976829077	0.00155455351763223	0.00217652435481752	0.0544382968416451	1
Men	50	0.858901289747344	0.0464521418876547	0.000683728386882157	0.0206058526824362	0.00930234491862482	0.00286179170291388	0.00407981298583021	0.0571130376883146	1
Men	51	0.843779758749514	0.0470052540150909	0.00104047622906176	0.0284920432152204	0.0107750209512616	0.00395704531760931	0.0057999043081262	0.0591504972141159	1
Men	52	0.83474676378444	0.0479173679347732	0.00135224269670089	0.0317991553741299	0.0125939147317683	0.0044163452205461	0.00679188711336601	0.0603823231442755	1
Men	53	0.82846852896814	0.0503650728180941	0.00162972064295284	0.0311423107125523	0.0159122905442428	0.0042714266547699	0.00721635790668561	0.0609942917525628	1
Men	54	0.819982196351571	0.0547501438945194	0.0019166839242925	0.029575988827252	0.0208838468462159	0.00392585161330358	0.0075831513544026	0.0613821371884433	1
Men	55	0.810733781248677	0.0601502868529505	0.00219711370701239	0.0277065078673774	0.0261352617634045	0.00351339107994055	0.00787121348995003	0.0616924439906876	1
Men	56	0.802169298973402	0.0656432073822887	0.00245499115740501	0.0261401859820771	0.0302932134215253	0.00316781603847422	0.00805949034676093	0.0620717966980663	1
Men	57	0.795734764839691	0.0703066111714355	0.00267429744176285	0.0254833413204995	0.0319843799462952	0.00302289747269802	0.00812692795826834	0.0626667798493499	1
Men	58	0.790719023727663	0.0738663966875826	0.00283348175968293	0.0254923110866614	0.0318053320611344	0.00315114199340992	0.00812400510108104	0.0640083075827845	1
Men	59	0.785360082781152	0.0769603984049438	0.00294904393753566	0.0255190161005448	0.0313783717195973	0.00350301797609272	0.00811703521086517	0.0662130338692691	1
Men	60	0.779527700709665	0.0800342260229533	0.00306204108177372	0.0255631499352461	0.0308687738926013	0.0040292390515671	0.00810871630963979	0.0688061529965535	1
Men	61	0.773091636222714	0.0835334892410453	0.00321353029884977	0.0256244061638618	0.0304418135510641	0.00468051885065374	0.00810174641942392	0.0713128592523877	1
Men	62	0.765921648029807	0.0879037977586537	0.00344456869521646	0.0257024783594884	0.0302627656659034	0.00540757100417331	0.00809882356223662	0.0732583469245216	1
Men	63	0.754273591861704	0.0944608046516851	0.00435750515632958	0.0270383508786676	0.030496442462368	0.00661227286499266	0.00819425492358122	0.0745667772006715	1
Men	64	0.736598819197972	0.103302547074203	0.00621325096966361	0.0301994542416707	0.031142131311581	0.00847113790849526	0.0084631473168441	0.0756095119795706	1
Men	65	0.716060332371324	0.113048210842877	0.00854070684469928	0.0341751512671891	0.0321168199032713	0.0105968339492767	0.00887939820586891	0.076582546615494	1
Men	66	0.695821133714476	0.122316981774377	0.0108687734909173	0.0379548047739139	0.0333374959271677	0.0126020288019326	0.0094169050544993	0.0776818764627167	1
Men	67	0.679044225560143	0.129728045685372	0.0127263516177985	0.0405277775805365	0.034721147072999	0.0140993902810586	0.0100495653265789	0.0791034968755135	1
Men	68	0.663976507019055	0.134946896563379	0.0140229494337385	0.0418684719745256	0.0369513950578645	0.015063076971974	0.0115603575561348	0.0816103454233284	1
Men	69	0.647277125432152	0.139099133339638	0.0150998510386394	0.0428158673170066	0.0404280760984692	0.0158172456902167	0.014257888556564	0.0852048125273148	1
Men	70	0.629727455477458	0.142994099246405	0.0161336209792415	0.0436561920371557	0.0446424996339518	0.01649956159571	0.0174044982107651	0.0889420728193128	1
Men	71	0.612108871833	0.147441137515939	0.0173008238022851	0.0446756745641492	0.0490859751034503	0.0172476898483773	0.0202625264016368	0.0918773009311623	1
Men	72	0.595202749176805	0.153249591380496	0.0187780240545104	0.0461605433271633	0.0532498119461033	0.0181992956081419	0.0220943130120776	0.0930656714947033	1
Men	73	0.573467316028059	0.163815324475005	0.0209523084001095	0.0492260754582509	0.0575157652509255	0.0193488663268483	0.0229615982042586	0.0927127458565434	1
Men	74	0.544515864948814	0.179236063123269	0.0238326591760077	0.0541096570047378	0.0622254493086239	0.0206623114687167	0.0235468410196685	0.0918711539501621	1
Men	75	0.513862366681393	0.195373944590853	0.0270284844380452	0.0597806797687093	0.066809962360875	0.0222344292122347	0.0240434596601829	0.0908666732877069	1
Men	76	0.487020791968116	0.208091106143322	0.0301491922420619	0.0652085355522509	0.0707004026493556	0.02416001773589	0.0246448723276772	0.0900250813813256	1
Men	77	0.469505111551307	0.213249685046242	0.032804190643898	0.069362616157448	0.0733278684157422	0.0265338752181701	0.025544497224027	0.0896721557431657	1
Men	78	0.457373503402405	0.213229085586441	0.0349303276870336	0.0721447374943025	0.0748059680463657	0.0303946100493545	0.0273437241583497	0.0897780435757487	1
Men	79	0.443340169720021	0.213167570248869	0.0368197547424179	0.0743828799802925	0.0758276050456217	0.036205402714433	0.0301820084083678	0.0900746091399774	1
Men	80	0.427903117587234	0.213065563596276	0.0386148348570946	0.0764356821787178	0.0766928203322836	0.0431979095339583	0.0335598663788642	0.0905302055355716	1
Men	81	0.411560354087123	0.21292349019141	0.0404579310781074	0.0786617826528785	0.077701654825125	0.0506037868284836	0.0369778144746219	0.0911131858622512	1
Men	82	0.394809886302765	0.21274177459702	0.0424914064525	0.0814198199660745	0.0791541494429194	0.0576546909185616	0.0399363691004237	0.0917919032197359	1
Men	83	0.38066986345532	0.208165809406615	0.0447922003025298	0.0854077063136711	0.0815410675921812	0.0644041795148951	0.0421648246584095	0.0928543487563786	1
Men	84	0.37037118754286	0.196942606973264	0.0472788174938281	0.0905140161576221	0.0849291912738522	0.0713750842597634	0.0440086750228573	0.0945804212759526	1
Men	85	0.361730994813837	0.182225021499056	0.0498559693885	0.0958833814611096	0.088982589298347	0.0785029723710842	0.0458927358067572	0.0969263353613087	1
Men	86	0.3525664215167	0.167165907186081	0.0524283673486504	0.100660434187316	0.0933653304760805	0.0857234110667749	0.0482418226230997	0.0998483055952972	1
Men	87	0.340694603899899	0.154918118236429	0.054900722736384	0.103989806299423	0.0977414836174675	0.0929719675647534	0.051480751084875	0.103302546560769	1
Men	88	0.32305609434706	0.145307837035427	0.0572775475736977	0.106281328334033	0.102141236039598	0.10024534022464	0.0572221320725944	0.108468484372949	1
Men	89	0.298711261334801	0.136097544840568	0.0596258879879988	0.10843283601779	0.106812094610769	0.107583908229358	0.0664409460843702	0.116295520894345	1
Men	90	0.268656965251062	0.127344544162181	0.0619442564995081	0.110320969098945	0.111744107468203	0.114988760031779	0.0786055631595943	0.126394834328728	1
Men	91	0.233890066483782	0.119106137510597	0.0642311656284464	0.111822367325747	0.116927322749122	0.122460984084777	0.0931843533376585	0.138377602879869	1
Men	92	0.195407425420901	0.111439627396149	0.0664851278950347	0.112813670446445	0.12235178859075	0.130001668841224	0.109645686657955	0.151855004751541	1
Men	93	0.154205902450359	0.104402316329166	0.0687046558194939	0.113171518209289	0.128007553130309	0.137611902753992	0.127457933159875	0.166438218147516	1
Men	94	0.111282357960095	0.0980515068199803	0.0708882619220448	0.112772550362528	0.133884664505023	0.145292774275953	0.146089462882811	0.181738421271564	1
Men	95	0.0676336523380485	0.0924445013789221	0.0730344587229083	0.111493406654412	0.139973170852114	0.153045371859981	0.165008645866155	0.197366792327458	1
Men	96	0.0676336523380485	0.0924445013789221	0.0730344587229083	0.111493406654412	0.139973170852114	0.153045371859981	0.165008645866155	0.197366792327458	1
Men	97	0.0676336523380485	0.0924445013789221	0.0730344587229083	0.111493406654412	0.139973170852114	0.153045371859981	0.165008645866155	0.197366792327458	1
Men	98	0.0676336523380485	0.0924445013789221	0.0730344587229083	0.111493406654412	0.139973170852114	0.153045371859981	0.165008645866155	0.197366792327458	1
Men	99	0.0676336523380485	0.0924445013789221	0.0730344587229083	0.111493406654412	0.139973170852114	0.153045371859981	0.165008645866155	0.197366792327458	1
Men	100	0.0676336523380485	0.0924445013789221	0.0730344587229083	0.111493406654412	0.139973170852114	0.153045371859981	0.165008645866155	0.197366792327458	1
Women	35	0.982142947162306	0	0	0	0	0	0	0.017857052837694	1
Women	36	0.976627127024769	0	0	0	0	0	0	0.0233728729752309	1
Women	37	0.971244772303205	0	0	0	0	0	0	0.0287552276967945	1
Women	38	0.964356588997996	0.0017785559028855	0	0	0	0	0	0.0338648550991191	1
Women	39	0.95785747207332	0.00358003464774088	0	0	0	0	0	0.038562493278939	1
Women	40	0.951887092713198	0.0054040269538134	0	0	0	0	0	0.0427088803329888	1
Women	41	0.946585122101647	0.00725012354035034	0	0	0	0	0	0.0461647543580026	1
Women	42	0.942091231422686	0.00911791512659895	0	0	0	0	0	0.0487908534507148	1
Women	43	0.937200025548919	0.0113273099707951	0	0	0.000681038126768693	0	0	0.0507916263535175	1
Women	44	0.931323667309903	0.0138792630613619	0	0	0.00230505212137096	0	0	0.052492017507364	1
Women	45	0.925528164825091	0.0162949352128272	0	0	0.00424339140525109	0	0	0.0539335085568302	1
Women	46	0.920879526213935	0.0180954872397192	0	0	0.00586740539985336	0	0	0.055157581146492	1
Women	47	0.918443759595887	0.0188020799565659	0	0	0.00654844352662205	0	0	0.0562057169209255	1
Women	48	0.914121027007152	0.0184385053730146	2.54839650057189e-06	0.00347234437527181	0.0065139932815773	7.99346415141934e-05	0.000364345415959198	0.0570073015090109	1
Women	49	0.905084001538383	0.0175715198276229	9.9391796318949e-06	0.0117525501932277	0.00643184269723983	0.000286571167637973	0.00127687380746941	0.0575867015887875	1
Women	50	0.894307457890701	0.0165367306282845	2.179073983838e-05	0.0216353764920782	0.00633379199980478	0.00057015848074314	0.00246682338997956	0.0581278703785704	1
Women	51	0.884766170765227	0.0156697450828929	3.77214675644383e-05	0.0299155823100341	0.0062516414154673	0.000880945483201492	0.00366343237893858	0.0588147610966745	1
Women	52	0.879434914863081	0.0153061704993416	5.73497532544807e-05	0.0333879266853059	0.00621719117042255	0.00116918107738483	0.00459593898979539	0.0598313269614147	1
Women	53	0.875431685648052	0.016114576002508	0.000114675724794667	0.0323677729618366	0.00652309811538777	0.00148809800956267	0.00535136161430996	0.0626087319235483	1
Women	54	0.868737652046119	0.0182482997650995	0.00023450981217395	0.029935098698179	0.00730578887965886	0.00187222283506218	0.00612569340506826	0.0675407345586398	1
Women	55	0.860622348951682	0.0212701026667543	0.00040268585899093	0.0270315842544586	0.00836271835729905	0.0022437451698416	0.00681163471875819	0.0732551800222154	1
Women	56	0.852355311259145	0.0247427455871103	0.00060503770884421	0.024598909990801	0.00949134144237151	0.00252485462985921	0.00730188591206768	0.0783799134698014	1
Women	57	0.845206073862909	0.0282289894058059	0.000827399205332389	0.0235787562673317	0.0104891130289394	0.00263774083107326	0.00748914734168464	0.0815427800569239	1
Women	58	0.838666793065901	0.032155147765477	0.00114989017795667	0.0235993390822344	0.0112754958868624	0.00263984296787293	0.0073967218814008	0.0831167691722948	1
Women	59	0.831578414282386	0.0369404450747729	0.0016089381805493	0.0236589058697669	0.0119855718099549	0.00264092706417961	0.00717632270687779	0.0844104750115129	1
Women	60	0.824233656073771	0.042137008362352	0.00212483864320539	0.0237541841441657	0.0127402242282123	0.00264167298024989	0.0069132656276084	0.085455149940435	1
Women	61	0.816925237001466	0.0472969646568726	0.00261788699602009	0.0238819014196676	0.0136603365716302	0.00264276057634037	0.00669286645308539	0.0862820463249178	1
Women	62	0.809945875626878	0.0519724409869932	0.00300837866908853	0.0240387852105091	0.014866792270204	0.00264486971270764	0.00660044099280155	0.0869224165308181	1
Women	63	0.802171994756011	0.0559388716918683	0.00326589335727512	0.0244993974973406	0.0169449791154716	0.00290845956909865	0.006907194477986	0.0873632095349486	1
Women	64	0.792540312429725	0.059511410388199	0.00345447579551503	0.0254460963520452	0.0201073643093966	0.00359372204616873	0.00769560397239101	0.087651014706559	1
Women	65	0.781433990061712	0.0630517630209632	0.00363611897400947	0.0267373034257087	0.0239154503976141	0.00455093608553711	0.00876789303429404	0.0879065450001611	1
Women	66	0.769236189065663	0.0669216355351389	0.00387281588295965	0.028231440369417	0.0279307399257589	0.00563038062882303	0.00992628522197255	0.088250513370267	1
Women	67	0.756330070855269	0.071482733875704	0.00422655951256679	0.0297869288342558	0.0317147354394659	0.00668233461764571	0.010973004093704	0.0888036327713887	1
Women	68	0.739563117605927	0.0772850754616944	0.00540935366410929	0.0315664479457367	0.0353285806781884	0.00774622532535697	0.0118387157241689	0.091262483594818	1
Women	69	0.717370228681667	0.0842699064655949	0.00764363105720128	0.0337441362840124	0.0390675025202847	0.00894273330474937	0.0126565062186884	0.0963053554678019	1
Women	70	0.692515691279128	0.0918857759625567	0.0102570280595476	0.0361956046821309	0.0428441282197469	0.0102440174166033	0.0135322291815012	0.102525525198786	1
Women	71	0.667763792594949	0.0995812330277313	0.0125771810388531	0.0387964639731402	0.0465710850305672	0.011622236521699	0.0145717382168457	0.108516269596215	1
Women	72	0.645878819825771	0.10680482673627	0.0139317263628226	0.041422324990088	0.0501610002067375	0.0130495494808168	0.0158808869289606	0.112870865468534	1
Women	73	0.625570402684035	0.114571428986814	0.0144472762095728	0.0440062020228544	0.0535112393155813	0.0144452158775343	0.0177647434141658	0.115683491489443	1
Women	74	0.604365968526284	0.123252381504335	0.014778960631107	0.0466451764427716	0.0566840446667096	0.015838158510723	0.0203574766825357	0.118077833035534	1
Women	75	0.58325650101531	0.131330938103479	0.01504719280596	0.0494609597050667	0.0598393586275459	0.0173650310641043	0.0235085917089401	0.120191426969594	1
Women	76	0.563232983813903	0.137290352598892	0.0153723859126664	0.0525752632649664	0.0631371235655137	0.0191624872213995	0.027067593468249	0.12216181015441	1
Women	77	0.545286400584855	0.13961387880522	0.0158749531297612	0.0561097985776975	0.0667372818480364	0.0213671806663301	0.0308839869353325	0.124126519452768	1
Women	78	0.527909310298102	0.137630882448035	0.0168742090215859	0.0604232231910325	0.0711753648136645	0.0243565412667997	0.0352768694921929	0.126353599468588	1
Women	79	0.509243200770532	0.132769850375941	0.0184514311320527	0.0655719503657905	0.0763786491144727	0.0283256051173484	0.0404984534598478	0.128760859664015	1
Women	80	0.489752448935366	0.126662718088131	0.0203699771090523	0.071224325126769	0.0815946950881708	0.0331374352416519	0.0462979162216895	0.130960484189169	1
Women	81	0.469901431725825	0.120941421083797	0.0223932046004752	0.0770486924987651	0.0860710630724686	0.0386550946633859	0.0524244351611106	0.132564657194173	1
Women	82	0.450154526075128	0.117237894862131	0.0242844712542121	0.0827133975065763	0.089055313405076	0.0447416464062261	0.0586271876615035	0.133185562829147	1
Women	83	0.429186148792417	0.115424305872857	0.0263465177462982	0.0891482332265828	0.0909919278323986	0.0522539635012323	0.0648372193770235	0.13181168365119	1
Women	84	0.406424094351359	0.114094833939249	0.0287381345754176	0.0965761294246309	0.0927359536378004	0.0616436050295671	0.0712517388151442	0.128535510226832	1
Women	85	0.383462806181961	0.112964434620823	0.0310067541234337	0.103605136159717	0.0941507994644287	0.0721656630900609	0.0780191676392358	0.124625238720339	1
Women	86	0.36189672771423	0.111748063477097	0.0326998087722102	0.108843303490838	0.0950998739554309	0.0830752297815439	0.0852879275126687	0.121349065295981	1
Women	87	0.343320302378172	0.110160676067589	0.0333647309036104	0.11089868147699	0.0954465857539544	0.0936273972028466	0.093206440098813	0.119975186118024	1
Women	88	0.325863748887345	0.108106270267705	0.0333511054186537	0.109551531438764	0.0954370164205542	0.103817652347058	0.101906312186073	0.121966363033847	1
Women	89	0.3069671281783	0.105699972947881	0.0332557270239564	0.105558375539339	0.0953700310867529	0.114139079344365	0.111391278218394	0.127618407661012	1
Women	90	0.287189647015528	0.102973433160182	0.032996842809778	0.098991655101599	0.0951882137521493	0.124593165999244	0.121617951342454	0.136449090819065	1
Women	91	0.267090512163525	0.0999582999566719	0.032492699866378	0.0899238114484254	0.0948341484163423	0.13518140011617	0.132542944704935	0.147976183327552	1
Women	92	0.247228930386784	0.0966862223894142	0.0316615452840158	0.0784272859027009	0.0942504190789306	0.14590526949962	0.144122871452515	0.161717456006019	1
Women	93	0.228164108449799	0.093188849510473	0.030421626152951	0.0645745197873079	0.0933796097395133	0.156766261954069	0.156314344731875	0.177190679674012	1
Women	94	0.210455253117062	0.0894978303719122	0.0286911895634428	0.0484379544251289	0.0921643043976891	0.167765865283994	0.169073977689694	0.193913625151077	1
Women	95	0.194661571153069	0.0856448140257959	0.0263884826057509	0.0300900311390461	0.090547087053057	0.17890556729387	0.182358383472652	0.211404063256759	1
Women	96	0.194661571153069	0.0856448140257959	0.0263884826057509	0.0300900311390461	0.090547087053057	0.17890556729387	0.182358383472652	0.211404063256759	1
Women	97	0.194661571153069	0.0856448140257959	0.0263884826057509	0.0300900311390461	0.090547087053057	0.17890556729387	0.182358383472652	0.211404063256759	1
Women	98	0.194661571153069	0.0856448140257959	0.0263884826057509	0.0300900311390461	0.090547087053057	0.17890556729387	0.182358383472652	0.211404063256759	1
Women	99	0.194661571153069	0.0856448140257959	0.0263884826057509	0.0300900311390461	0.090547087053057	0.17890556729387	0.182358383472652	0.211404063256759	1
Women	100	0.194661571153069	0.0856448140257959	0.0263884826057509	0.0300900311390461	0.090547087053057	0.17890556729387	0.182358383472652	0.211404063256759	1
Men	35	0.891694613057756	0	0	0	0	0	0	0.108305386942244	2
Men	36	0.918893414757309	0	0	0	0	0	0	0.081106585242691	2
Men	37	0.941656374481546	0	0	0	0	0	0	0.0583436255184537	2
Men	38	0.957019626645637	0.0030555013496909	0	0	0	0	0	0.0399248720046723	2
Men	39	0.967697420064152	0.00654389099936053	0	0	0	0	0	0.025758688936487	2
Men	40	0.973831106896512	0.0104154525544497	0	0	0	0	0	0.0157534405490381	2
Men	41	0.975562039302135	0.0146204696203994	0	0	0	0	0	0.00981749107746584	2
Men	42	0.973031569440439	0.0191092258026503	0	0	0	0	0	0.00785920475691061	2
Men	43	0.959606579698184	0.0250889140918524	0	0	0.00179783337946071	0	0	0.0135066728305032	2
Men	44	0.934265773993342	0.0326755394086439	0	0	0.0060849745150978	0	0	0.0269737120829164	2
Men	45	0.905568236782156	0.0401826032534476	0	0	0.0112018849027937	0	0	0.043047275061603	2
Men	46	0.882073052520867	0.0459236071266863	0	0	0.0154890260384308	0	0	0.0565143143140161	2
Men	47	0.872339305665717	0.048212052528783	0	0	0.0172868594178915	0	0	0.0621617823876087	2
Men	48	0.868872156637836	0.0481004864879768	0.000120296253745347	0.00394849136581302	0.0162572934006042	0.000167907809271754	0.000844112923617302	0.0616892551211362	2
Men	49	0.860545100489406	0.0478344443906696	0.000425316480941664	0.0133641246227518	0.0138021744363038	0.000589309329595839	0.00287707091847586	0.0605624593318554	2
Men	50	0.850469723623251	0.0475169102745288	0.000831257880529359	0.0246021385100657	0.0108718711563324	0.00114072169973549	0.00534980282058563	0.059217574034972	2
Men	51	0.841757612442191	0.0472508681772216	0.00125431765144885	0.0340177717670045	0.00841675219203199	0.00169866205845395	0.0075132374659566	0.0580907782456913	2
Men	52	0.83752035334905	0.0471393021364153	0.00161069299264053	0.0379662631328175	0.00738718617474473	0.00213964754451444	0.00861830369059874	0.0576182509792187	2
Men	53	0.834239826338107	0.0484263602517455	0.00193502471263405	0.0368382446964822	0.00923737812722713	0.00244923808900405	0.00892073969257414	0.0579531880922258	2
Men	54	0.827382742972146	0.0517976309796526	0.0022840189088779	0.0341483545790673	0.0136493743216082	0.00271558365813027	0.00917020996081677	0.0588520846197007	2
Men	55	0.818537937006745	0.056518258893011	0.00260697071369083	0.0309378405679592	0.0189153052632889	0.00296908644333694	0.00935853276764433	0.0601560683443242	2
Men	56	0.80929424219748	0.0618533885646953	0.00285317525939157	0.0282479504505443	0.02332730145767	0.00324014863606793	0.00947752638537454	0.0617062670487768	2
Men	57	0.801240492299928	0.0670681645675801	0.00297192767829886	0.027119932014209	0.0251774934101524	0.00355917242776707	0.00951900908632512	0.0633438085157393	2
Men	58	0.793244616413002	0.0724564239917283	0.00300049090754495	0.027166528353897	0.0251397228413477	0.00392641400814406	0.00951756127663977	0.0655482422076964	2
Men	59	0.783604766268125	0.078619575788089	0.00301596720241441	0.0272988567043948	0.0250496545618904	0.00433053667590449	0.00951410880739008	0.0685665339917921	2
Men	60	0.773055109569644	0.0852841223208656	0.0030274106724545	0.0275057260628534	0.0249421537122155	0.0047845532859861	0.00950998811828561	0.071890936257695	2
Men	61	0.762329814021908	0.0921765659542615	0.00304387542721247	0.0277759454264234	0.0248520854327581	0.00530147669332664	0.00950653564903592	0.0750137013950741	2
Men	62	0.752163047329263	0.0990234090524802	0.00307441557623556	0.0280983237922559	0.0248143148639534	0.00589431975286384	0.00950508783935057	0.0774270817935981	2
Men	63	0.740776192443035	0.105860123484679	0.00389681682154834	0.028723690550098	0.0252190691284849	0.0066526994248347	0.00977014812945503	0.0791012600178656	2
Men	64	0.726526343002447	0.112876767386197	0.0059097168272896	0.0298500793777953	0.0263097140069398	0.00760575857808091	0.0104550317592524	0.0804665890619978	2
Men	65	0.710351232743692	0.120031722520511	0.00855344764617794	0.0313871057046461	0.0279008226266095	0.00867579893044728	0.0113942928679688	0.0817055769599471	2
Men	66	0.69318859540296	0.127283370651099	0.011268341330932	0.0332443849599486	0.0298069681147849	0.00978512219977864	0.0124224855948301	0.0830007317456662	2
Men	67	0.675976164716444	0.134590093541438	0.0134947299342703	0.0353315325730012	0.0318427235987571	0.0108560301039198	0.0133741640790625	0.0845345614531075	2
Men	68	0.657593440295521	0.141937867007231	0.0152225124236722	0.0383757239807222	0.0344166565912158	0.0117985749156246	0.0142258908545587	0.0864293339314554	2
Men	69	0.636864614004133	0.149356919492584	0.0168388316544794	0.0427289418683137	0.0378598771812454	0.0126650224854507	0.0150921021264756	0.0885936911873174	2
Men	70	0.614644457957322	0.156872011703579	0.0183798855112045	0.0477380125374996	0.0418707723607294	0.0135909948979483	0.0160141625409356	0.0908897024907813	2
Men	71	0.591787744270128	0.164507904346295	0.0198818718783597	0.0527497622900037	0.0461477291215509	0.0147121142376677	0.0170334367440609	0.0931794371119347	2
Men	72	0.569149245057589	0.172289358126812	0.0213809886404575	0.0571110174275499	0.0503891344555933	0.0161640025891595	0.0181912893819737	0.0953249643208651	2
Men	73	0.544008080484244	0.181592614147326	0.0227485910654272	0.0611587728236993	0.0547061377264473	0.018557276871673	0.0196118996784822	0.0976166272027015	2
Men	74	0.515381738630164	0.192406934437744	0.0239616554230751	0.0653521030621299	0.0593205989754568	0.0221150077309408	0.0213125996615284	0.100149362078962	2
Men	75	0.486732543483692	0.202676611095714	0.0252148111007288	0.0692209540097404	0.0640969712111346	0.0263914978412374	0.0231744831834352	0.102492128074317	2
Men	76	0.461522819033172	0.210345936218887	0.0267026874857159	0.0722952715334297	0.0688997074419937	0.0309410498768373	0.0250786440965255	0.104213884313438	2
Men	77	0.443214889266947	0.213359201904912	0.0286199139653642	0.0741050015000966	0.0735932606765469	0.0353179665120153	0.0269061762531223	0.104883589920996	2
Men	78	0.430116626279354	0.212869262312013	0.0322156361461479	0.0748997995357413	0.0787128662397501	0.039574035005089	0.0284791487667996	0.103132625715105	2
Men	79	0.418214123929696	0.211519483600867	0.0376812211435	0.0753846053686973	0.0843490776468412	0.0440173963259066	0.029876842452665	0.0989572495318269	2
Men	80	0.407487038853762	0.209489925872802	0.0436246306081859	0.0757722910193629	0.0896993251917555	0.048586883716038	0.0313661687153415	0.0939737360227528	2
Men	81	0.397915027687337	0.206960649229146	0.0486538261909713	0.0762757285081367	0.0939610391684287	0.0532213304170531	0.0332140389594524	0.0897983598394745	2
Men	82	0.389477747066212	0.204111713771227	0.0513767695426218	0.0771077898554171	0.0963316498707963	0.0578595696705218	0.0356873645896205	0.0880473956335836	2
Men	83	0.377979967095685	0.199942137734547	0.0522655008060945	0.0802823218244468	0.0972293622865581	0.0622252359166622	0.0405520275607151	0.0895234467752906	2
Men	84	0.361400133351767	0.193687645803733	0.0528418693313535	0.0863088353203385	0.0977683775188759	0.0663602364960117	0.0484155159809922	0.093217386196928	2
Men	85	0.342978415676304	0.185883357753803	0.0532885505796742	0.0931436985762954	0.0981901200348783	0.0706808140006192	0.0578071504851551	0.0980278928932701	2
Men	86	0.325954983911147	0.177064393359775	0.0537882200123322	0.0987432798255205	0.0987360143016939	0.0756032110225334	0.0672562517079068	0.102853645859092	2
Men	87	0.313570007898143	0.167765872396665	0.054523553090603	0.101063947301217	0.0996474847864511	0.081543670153803	0.0752921402839507	0.106593324089167	2
Men	88	0.303551727847678	0.157617763418147	0.0556104299129916	0.100770528158542	0.102010012284484	0.0890669196602034	0.0820139861894656	0.109358632528489	2
Men	89	0.291967558608085	0.145974614053813	0.0570174787836352	0.0997441548722393	0.10650956073861	0.0983360766437757	0.088479616711668	0.111970939588173	2
Men	90	0.27956643197814	0.132958412692562	0.0587064974722574	0.0977656536548957	0.11278827933718	0.109164966950968	0.0946563384518176	0.114393419462179	2
Men	91	0.267097279756617	0.118691147723295	0.0606392837485818	0.0946158507190966	0.120488317268544	0.121367416428227	0.100511458011174	0.116589246344464	2
Men	92	0.25530903374229	0.10329480753491	0.0627776353823319	0.0900755722774278	0.129251823721055	0.134757250922002	0.106012281990997	0.118521594428987	2
Men	93	0.244950625733933	0.0868913805163062	0.0650833501432315	0.0839256445424749	0.138720947883063	0.149148296278739	0.111126116992547	0.120153637909705	2
Men	94	0.236770987530321	0.0696028550563836	0.0675182258010041	0.0759468937268237	0.14853783894292	0.164354378344887	0.115820269617083	0.121448550980578	2
Men	95	0.231519050930228	0.0515512195440412	0.0700440601253732	0.06592014604306	0.158344646088977	0.180189322966893	0.120062046465864	0.122369507835563	2
Men	96	0.231519050930228	0.0515512195440412	0.0700440601253732	0.06592014604306	0.158344646088977	0.180189322966893	0.120062046465864	0.122369507835563	2
Men	97	0.231519050930228	0.0515512195440412	0.0700440601253732	0.06592014604306	0.158344646088977	0.180189322966893	0.120062046465864	0.122369507835563	2
Men	98	0.231519050930228	0.0515512195440412	0.0700440601253732	0.06592014604306	0.158344646088977	0.180189322966893	0.120062046465864	0.122369507835563	2
Men	99	0.231519050930228	0.0515512195440412	0.0700440601253732	0.06592014604306	0.158344646088977	0.180189322966893	0.120062046465864	0.122369507835563	2
Men	100	0.231519050930228	0.0515512195440412	0.0700440601253732	0.06592014604306	0.158344646088977	0.180189322966893	0.120062046465864	0.122369507835563	2
Women	35	0.999689629012436	0	0	0	0	0	0	0.000310370987564038	2
Women	36	0.995511711428024	0	0	0	0	0	0	0.00448828857197613	2
Women	37	0.99139132770943	0	0	0	0	0	0	0.00860867229056975	2
Women	38	0.979877757352219	0.00745222186618003	0	0	0	0	0	0.0126700207816009	2
Women	39	0.969405004901541	0.0139241624151335	0	0	0	0	0	0.0166708326833257	2
Women	40	0.960362778860245	0.0190276145057549	0	0	0	0	0	0.020609606634	2
Women	41	0.953140787731182	0.0223743709969385	0	0	0	0	0	0.0244848412718799	2
Women	42	0.9481287400172	0.0235762247475787	0	0	0	0	0	0.0282950352352215	2
Women	43	0.944587154189355	0.0229363737747531	0	0	0.000322749774658322	0	0	0.0321537222612335	2
Women	44	0.941449996391131	0.0213606347410414	0	0	0.00112496334050952	0	0	0.0360644055273185	2
Women	45	0.938617146634017	0.0193647284735913	0	0	0.00215758706036792	0	0	0.0398605378320233	2
Women	46	0.935988484929507	0.0174643757995507	0	0	0.00317156729704787	0	0	0.0433755719738947	2
Women	47	0.93346389128909	0.0161752975460673	0	0	0.0039178504133637	0	0	0.0464429607514794	2
Women	48	0.927047210959182	0.0153652305912153	2.25958688512535e-06	0.0034084275085369	0.00437633097693973	0.000225146829171286	0.00063773838163671	0.0489376551664326	2
Women	49	0.915137741704782	0.0146071356292958	8.90882148622957e-06	0.0115362161827403	0.0047379430754869	0.000762035421810507	0.00217597647361226	0.0510340426907857	2
Women	50	0.901228542315252	0.0139745692117966	1.97534147219049e-05	0.0212371252454992	0.00507019235194956	0.00140283793560571	0.00405224869652479	0.0530147308286498	2
Women	51	0.888812671579956	0.013541087890206	3.45990775107435e-05	0.0293649139197025	0.00544058444927204	0.00193972652824493	0.00570408947097243	0.0551623270841357	2
Women	52	0.881383188288255	0.0133802482160118	5.32515207713377e-05	0.0327733414282394	0.00591662501039867	0.00216487335741621	0.00656903321755332	0.0577594389613543	2
Women	53	0.876233976138687	0.014176597500172	0.000182403202850555	0.0323667289441569	0.00654747199038421	0.00214721113116257	0.00683358766218376	0.0615120234304031	2
Women	54	0.869104770749921	0.0162830535676589	0.000470033510292747	0.0313206341574624	0.00732517463116701	0.00210509351471158	0.00705373087044188	0.0663375089983449	2
Women	55	0.861157408791517	0.0192757287409816	0.000827878546312738	0.0298956710664856	0.00823157550601676	0.00205482410152814	0.00722120277241853	0.0713357104747394	2
Women	56	0.853553726933038	0.0227307353426494	0.00116767441412535	0.0283524536695562	0.00924851718820315	0.00201270648507715	0.00732774329820455	0.075606442669146	2
Women	57	0.847455561844045	0.0262241856951716	0.0014011572169454	0.0269515959650038	0.0103578422509959	0.00199504425882351	0.00736509237789082	0.0782495203911241	2
Women	58	0.842503650282095	0.0300908206735943	0.00153186714486863	0.0254632471063937	0.0115702489305741	0.00203049490531127	0.00728483814222707	0.0795248328149356	2
Women	59	0.837305157888789	0.0347591157308029	0.0016331567947205	0.0237113969574803	0.0129413725514305	0.00212791204649728	0.00709346265718273	0.0804284253730967	2
Women	60	0.831471564659749	0.0399457850560656	0.00172148087981037	0.0220374205818774	0.0145204613193047	0.00227389348496567	0.00686504675567821	0.081164347262549	2
Women	61	0.824614350590598	0.0453675428386505	0.0018132941134476	0.0207826930431989	0.0163567634399368	0.00245503702330056	0.00667367127063388	0.081936647680234	2
Women	62	0.816344995676958	0.0507411032678257	0.00192505120894158	0.0202885894050586	0.0184995271190665	0.00265794046408606	0.00659341703497012	0.0829493758230931	2
Women	63	0.804728937480468	0.0563487922655387	0.00204147701902457	0.0211848194896569	0.0217810032246216	0.00293677352478103	0.00670117211794285	0.0842770248779667	2
Women	64	0.789480984553733	0.0623903338838522	0.00215404678102236	0.0234400783964114	0.0263665910096835	0.00334265056378426	0.00700162551366142	0.0858236892978522	2
Women	65	0.772686673378832	0.0684585395072072	0.00228934078513454	0.0264042191047616	0.0313052612577224	0.00385758634508984	0.00746055944232646	0.0875378201789262	2
Women	66	0.756431540437843	0.0741462205200446	0.00247393932156071	0.0294270945941472	0.0356459847522086	0.00446359563269182	0.00804375612413855	0.0893678686173655	2
Women	67	0.742801122212845	0.0790461883068057	0.00273442268050046	0.0318585578440075	0.0384377322766125	0.00514269319058427	0.00871699777929831	0.0912622857093466	2
Women	68	0.730074769396211	0.0829057641980146	0.00450225202986743	0.0336117117905185	0.0398169477535803	0.00603581335249558	0.0099348626374414	0.0931178788418716	2
Women	69	0.715591757363255	0.0860922543915873	0.00827346245541336	0.0351430206901402	0.0407511730029784	0.00721860700455442	0.0119434966787562	0.0949862284133149	2
Women	70	0.700027509620467	0.0891284475730522	0.012671495124095	0.0366173795027389	0.0415360256541075	0.0085751637393553	0.0143960337492722	0.0970479450369121	2
Women	71	0.684057449674334	0.0925371324279376	0.016319791202869	0.0381996831881809	0.0424671233362679	0.00998957314949273	0.0169456076950192	0.0994836393258983	2
Women	72	0.668357001031347	0.0968410976417718	0.0178417918586922	0.0400548267063323	0.0438400836787602	0.0113459248275612	0.0192453523620267	0.102473921893509	2
Women	73	0.648423542180638	0.104144290307693	0.0175926437686148	0.042202794307928	0.0462049178570996	0.0125591546855158	0.0211199942396412	0.10775266265287	2
Women	74	0.622175251042836	0.114439114770136	0.0169985213999689	0.0445875116853722	0.0496842811056197	0.0137073103676038	0.0228011786703876	0.115606830958076	2
Women	75	0.593918750271667	0.125081045591577	0.0162894076051334	0.047259785961036	0.0539327571418485	0.0149191490648582	0.0245524177800631	0.124046686583817	2
Women	76	0.567960662520861	0.133425557334492	0.0156952852364875	0.05027042425729	0.058604929683314	0.0163234279683122	0.0266372236944646	0.131082489304779	2
Women	77	0.548607610444143	0.136828124561356	0.0154461371464101	0.0536702336965052	0.0633553824475442	0.0180489042689986	0.0293191085393894	0.134724498895654	2
Women	78	0.529275769685959	0.136873243309043	0.0171273145233572	0.0581250835337503	0.068997402964655	0.0202507105430543	0.033435525181149	0.135914950259033	2
Women	79	0.503019598011613	0.136908401399245	0.0212619107677674	0.0637731043294827	0.0758372729503076	0.0230271157965144	0.0392726537072364	0.136899943037834	2
Women	80	0.473603141256123	0.136933561071664	0.0264865220499939	0.069873495164156	0.0827690674003475	0.0264215818652595	0.0462670970752215	0.137645534117235	2
Women	81	0.444790445254509	0.136948684566	0.03143774454039	0.075685455118224	0.0886868613106201	0.0304775705851703	0.053855458242674	0.138117780382413	2
Women	82	0.420345555841788	0.136953734121956	0.0347521744093089	0.0804681832721403	0.0924847296769712	0.0352385437921276	0.0614743401671638	0.138282738718544	2
Women	83	0.401559337985029	0.134532237829521	0.036780343221802	0.0847149190579435	0.0947742975839465	0.0418613319570385	0.0698126710956562	0.135964861269064	2
Women	84	0.386259813314726	0.128511249519802	0.0386643278084134	0.0890265076284708	0.0968077162994134	0.0509705857584669	0.0793221846273261	0.130437615043381	2
Women	85	0.373016762661041	0.120756020044184	0.0402280422377355	0.0928235566453739	0.0984398500941988	0.0618114973437782	0.0890836917480584	0.123840579225631	2
Women	86	0.360399966854132	0.113131800254048	0.041295400578361	0.0955266737703045	0.0995255632391301	0.0736292588603381	0.0981780034437378	0.118313332999948	2
Women	87	0.346979206724161	0.107503841000779	0.0416903168988823	0.0965564666649143	0.0999197200050345	0.0856690624555121	0.105685930700249	0.115995455550468	2
Women	88	0.332816823242284	0.103586625149661	0.0411376657015585	0.0954928030749609	0.0999137332990104	0.0980765031979995	0.11194542627712	0.117030420057406	2
Women	89	0.318874835545202	0.0999138860170098	0.0395401792519479	0.092394149064275	0.0998718263568419	0.111468382475391	0.117832960278191	0.120103781011141	2
Women	90	0.305072541711394	0.0965797501307538	0.0369885582635914	0.0873990097716178	0.0997580789423844	0.125796701913391	0.123237119705816	0.125168239561051	2
Women	91	0.291329239819338	0.0936783440188204	0.0335735034500298	0.0806458903357505	0.0995365708194935	0.141013463137703	0.128046491562348	0.132176496856517	2
Women	92	0.277564227947511	0.0913037942091376	0.0293857155248042	0.0722732958954343	0.0991713817520247	0.15707066777403	0.132149662850141	0.141081254046917	2
Women	93	0.263696804174391	0.0895502272296332	0.0245158952014554	0.0624197315894305	0.0986265915038337	0.173920317448076	0.135435220571548	0.151835212281633	2
Women	94	0.249646266578457	0.0885117696082351	0.0190547431935243	0.0512237025565003	0.0978662798387758	0.191514413785544	0.137791751728921	0.164391072710042	2
Women	95	0.235331913238187	0.088282547872871	0.013092960214552	0.0388237139354049	0.0968545265207066	0.209804958412138	0.139107843324616	0.178701536481525	2
Women	96	0.235331913238187	0.088282547872871	0.013092960214552	0.0388237139354049	0.0968545265207066	0.209804958412138	0.139107843324616	0.178701536481525	2
Women	97	0.235331913238187	0.088282547872871	0.013092960214552	0.0388237139354049	0.0968545265207066	0.209804958412138	0.139107843324616	0.178701536481525	2
Women	98	0.235331913238187	0.088282547872871	0.013092960214552	0.0388237139354049	0.0968545265207066	0.209804958412138	0.139107843324616	0.178701536481525	2
Women	99	0.235331913238187	0.088282547872871	0.013092960214552	0.0388237139354049	0.0968545265207066	0.209804958412138	0.139107843324616	0.178701536481525	2
Women	100	0.235331913238187	0.088282547872871	0.013092960214552	0.0388237139354049	0.0968545265207066	0.209804958412138	0.139107843324616	0.178701536481525	2
Men	35	0.997168310027876	0	0	0	0	0	0	0.00283168997212426	3
Men	36	0.99192117669413	0	0	0	0	0	0	0.00807882330587017	3
Men	37	0.986866765940082	0	0	0	0	0	0	0.0131332340599182	3
Men	38	0.965499752534918	0.0165399018182159	0	0	0	0	0	0.0179603456468658	3
Men	39	0.946950388831405	0.0305240296892841	0	0	0	0	0	0.0225255814793104	3
Men	40	0.931896517679421	0.0413091173507301	0	0	0	0	0	0.0267943649698492	3
Men	41	0.921015981928841	0.0482518985400791	0	0	0	0	0	0.0307321195310798	3
Men	42	0.914986624429544	0.0507091069948564	0	0	0	0	0	0.0343042685755996	3
Men	43	0.91189551975011	0.0482228470047816	0	0	0.00229344958695146	0	0	0.037588183658157	3
Men	44	0.909278938579178	0.0422940731822954	0	0	0.00776244475583572	0	0	0.0406645434826915	3
Men	45	0.90698851794671	0.0352177947490054	0	0	0.0142899551186976	0	0	0.0435037321855867	3
Men	46	0.904875894882673	0.0292890209265192	0	0	0.0197589502875818	0	0	0.0460761339032264	3
Men	47	0.902792706417028	0.0268027609364443	0	0	0.0220523998745333	0	0	0.0483521327719943	3
Men	48	0.895248105035733	0.0285623741249938	0.000331243612411668	0.00284368863613882	0.0206980837963067	0.000624840521245694	0.00122570723169266	0.0504659570414776	3
Men	49	0.880054344369322	0.0329702302254304	0.00112667674644991	0.00962479230693139	0.0174685608405358	0.00211484484113927	0.00414854755342131	0.0524920031167706	3
Men	50	0.862017713164624	0.0387198540399361	0.00208885284731957	0.0177183676559419	0.0136139689255833	0.00389323709391548	0.00763709890516195	0.0543109073675175	3
Men	51	0.845944500168472	0.0445047703706931	0.00292032536022551	0.0244994713267345	0.0103844459698123	0.00538324141380906	0.0105599392268906	0.0558033061633628	3
Men	52	0.836640994127696	0.0490185040198834	0.00332364773037257	0.0273431599628733	0.00903012989158577	0.00600808193505475	0.0117856464585833	0.0568498358739507	3
Men	53	0.83212438002936	0.052100731683569	0.00339283070527813	0.0272193769970954	0.0105025200679183	0.00578789746302576	0.0113979363631356	0.0574743266906179	3
Men	54	0.827223617457637	0.054695990192401	0.00343274335658332	0.0269242022325481	0.0141025963739533	0.00526284218357204	0.0104733969047603	0.0578846112985446	3
Men	55	0.821962657055025	0.0571550945504458	0.00346222661567874	0.026571896868411	0.0186047174752468	0.00463616330164339	0.00936991432540914	0.0582373298081405	3
Men	56	0.816365449464018	0.0598288597617696	0.00350012141395494	0.0262767221038638	0.0227832420373548	0.00411110802218966	0.00844537486703385	0.0586891223298152	3
Men	57	0.810455945327115	0.0630681008304386	0.00356526868280249	0.0261529391380859	0.0254125287258335	0.00389092355016068	0.00805766477158615	0.0593966289739782	3
Men	58	0.802263983017643	0.0669817793095645	0.00371278389088166	0.026534057898736	0.0266995802157871	0.00394564143240773	0.00810483829175681	0.061757335943223	3
Men	59	0.790878930834128	0.0714747898382811	0.00397664771061475	0.0275166461943349	0.0277239007730583	0.00409576707080423	0.00823017647968152	0.0661031410990975	3
Men	60	0.777914034306856	0.0765918470496873	0.00434399887903542	0.0288595520453556	0.0285686014493106	0.00432025845283322	0.0084094057764794	0.0709923020404426	3
Men	61	0.764982538966115	0.0823776655768824	0.00480197613317732	0.030321623472271	0.0293167932962079	0.00459807356597771	0.00861825262326957	0.0749830763660995	3
Men	62	0.753697690342192	0.0888769600529652	0.00533771821007411	0.031661708495554	0.0300515873654137	0.00490817039772074	0.00883244346117115	0.0766337216749094	3
Men	63	0.741844252008953	0.0975521611660638	0.00619757980665713	0.0328187890759415	0.0306959568916303	0.00532295884978793	0.00904861500381521	0.0765196871971512	3
Men	64	0.727141135972788	0.108711898744732	0.00752455324942596	0.0339573752660811	0.0312052556504474	0.00591761861383814	0.00929440367557502	0.0762477588271127	3
Men	65	0.71110281041277	0.120670186132707	0.00915073371976661	0.0351746072243126	0.0317111655048599	0.00667526236225422	0.00959203548368296	0.0759231991596473	3
Men	66	0.695243743507971	0.131741036673727	0.0109082163990651	0.0365676251089755	0.0323453683178626	0.00757900276741902	0.0099637364353714	0.0756512707896087	3
Men	67	0.681078403437465	0.140238463711529	0.0126290964687073	0.0382335690784093	0.0332395459524505	0.0086119525017154	0.0104317325378727	0.0755372363118506	3
Men	68	0.664586911440363	0.146075433000328	0.0143780043004877	0.0408556214659816	0.0350891141553116	0.0100252153304906	0.0113466685712596	0.0776430317357783	3
Men	69	0.64280954580662	0.150753899115835	0.0162780486181647	0.0445054686793007	0.0381641415517894	0.0119566649903779	0.0128366000945684	0.0826956311433434	3
Men	70	0.618851010291579	0.154971358634037	0.0182490421310705	0.0483630069880674	0.0419582893228615	0.0142195691106894	0.0145898692834771	0.0887978542382188	3
Men	71	0.595816008650579	0.159425308130917	0.0202107975485372	0.0516081326619823	0.0459652186495059	0.0166271953207371	0.0162948183136635	0.0940525207240774	3
Men	72	0.576809244638963	0.164813244182463	0.022083127579897	0.0534207419707463	0.0496785907127001	0.0189928112498331	0.0176397893608055	0.0965624503045923	3
Men	73	0.55999509197636	0.172343910999393	0.0237220968779909	0.0540594990241005	0.053047642067615	0.0212697744716668	0.0185364897742191	0.0970254948086545	3
Men	74	0.542046609394811	0.181699239033952	0.025182796421871	0.0544446279389495	0.0564114551261979	0.0235916677509796	0.0192244766825749	0.0973991276506646	3
Men	75	0.523831528168269	0.191286504224409	0.0266835784101865	0.0547483649957393	0.0598484598545917	0.0260420965036616	0.0198838669305835	0.0976756009125594	3
Men	76	0.506217579570689	0.199512982509035	0.0284427950415866	0.055142946474916	0.0634370862189393	0.0287046661456031	0.0206947773629551	0.0978471666762758	3
Men	77	0.490072494876026	0.204785949826099	0.0306787985147205	0.0558006086569255	0.0672557641853836	0.0316629820926941	0.0218373248244	0.0979060770237509	3
Men	78	0.471913743229204	0.207942596772801	0.0345819861421314	0.0574488369705424	0.0719937083665344	0.0349412183170172	0.0239351206591916	0.0972427895425784	3
Men	79	0.449371193356637	0.210747853978097	0.040314576187263	0.060494490681417	0.0776243567607862	0.0385581003524429	0.0272283246728059	0.0956611040105515	3
Men	80	0.424981175904513	0.213000607427897	0.0465526522751161	0.0646288668253091	0.0831524744129585	0.0425890609575426	0.0313218764017577	0.0937732857949066	3
Men	81	0.40128002151902	0.21449974310811	0.0519722980306913	0.0695432624379787	0.0875828263678709	0.0471095328908877	0.0358207153825615	0.0921916002628798	3
Men	82	0.380804060846348	0.215044147004646	0.0552495970789892	0.0749289745551855	0.0899201776703428	0.0521949489110497	0.0403297811517319	0.0915283127817072	3
Men	83	0.362688812610964	0.211231066632101	0.0566799565366587	0.0836079119624518	0.0906526721899688	0.0586401702956917	0.0447832783262116	0.0917161314459523	3
Men	84	0.345044685328336	0.201530160477913	0.0576379989845564	0.096323283905146	0.0910739919060968	0.0666297431457363	0.0495066616889044	0.0922534745633117	3
Men	85	0.328870344331151	0.188548930987249	0.0584186312439949	0.109648338108797	0.0913972090281761	0.0753236274546445	0.0546917460252665	0.0931011728207215	3
Men	86	0.315164454952098	0.174894880605278	0.0593167601362865	0.120156322298933	0.0918353957656559	0.0838817832158773	0.0605303461207541	0.094220056905118	3
Men	87	0.304925682523864	0.163175511777168	0.0606272924827438	0.124420484201083	0.0926016243279857	0.0914641704228956	0.0672142767608233	0.0955709575034374	3
Men	88	0.291685690383061	0.153364177754426	0.0626249675891579	0.123908370496208	0.0962586186457358	0.0981643562519985	0.0751535904954254	0.0988402283839873	3
Men	89	0.269731977431333	0.143701753253355	0.0653275379487695	0.122049491649505	0.104663818481147	0.10461537033594	0.0845403419113241	0.105369708988625	3
Men	90	0.24119696234892	0.134197022916314	0.068644430164065	0.118360041062855	0.116972369791175	0.110786366352863	0.095239348849195	0.114603458514613	3
Men	91	0.208213063816058	0.124858771385665	0.0724850708375307	0.112356212138138	0.132339418532773	0.116646497980911	0.107115429149714	0.125985536159211	3
Men	92	0.172912700512985	0.115695783303767	0.0767588865716531	0.103554198277235	0.149920110662897	0.122164918898227	0.120033400653555	0.138960001119681	3
Men	93	0.13742829111994	0.106716843312979	0.0813753039689185	0.091470192882027	0.168869592138501	0.127310782782954	0.133858081201395	0.152970912593284	3
Men	94	0.103892254317161	0.0979307360556638	0.0862437496318134	0.0756203893543949	0.188343008916541	0.132053243313235	0.14845428863391	0.167462329777281	3
Men	95	0.0744370087848849	0.0893462461741799	0.091273650162824	0.0555209810962196	0.20749550695397	0.136361454167214	0.163686840791773	0.181878311868934	3
Men	96	0.0744370087848849	0.0893462461741799	0.091273650162824	0.0555209810962196	0.20749550695397	0.136361454167214	0.163686840791773	0.181878311868934	3
Men	97	0.0744370087848849	0.0893462461741799	0.091273650162824	0.0555209810962196	0.20749550695397	0.136361454167214	0.163686840791773	0.181878311868934	3
Men	98	0.0744370087848849	0.0893462461741799	0.091273650162824	0.0555209810962196	0.20749550695397	0.136361454167214	0.163686840791773	0.181878311868934	3
Men	99	0.0744370087848849	0.0893462461741799	0.091273650162824	0.0555209810962196	0.20749550695397	0.136361454167214	0.163686840791773	0.181878311868934	3
Men	100	0.0744370087848849	0.0893462461741799	0.091273650162824	0.0555209810962196	0.20749550695397	0.136361454167214	0.163686840791773	0.181878311868934	3
Women	35	0.980387426237966	0	0	0	0	0	0	0.0196125737620341	3
Women	36	0.980423025555508	0	0	0	0	0	0	0.0195769744444921	3
Women	37	0.980434802555833	0	0	0	0	0	0	0.0195651974441674	3
Women	38	0.97492420994798	0.00549894976581184	0	0	0	0	0	0.0195768402862083	3
Women	39	0.969899635773983	0.0104888637302529	0	0	0	0	0	0.0196115004957637	3
Women	40	0.965771051273756	0.0145601731282623	0	0	0	0	0	0.019668775597982	3
Women	41	0.962948427687209	0.0173033091947793	0	0	0	0	0	0.0197482631180118	3
Women	42	0.961841736254255	0.0183087031647429	0	0	0	0	0	0.0198495605810018	3
Women	43	0.959810633647633	0.0182048502086079	0	0	0.000736193783808035	0	0	0.0212483223599515	3
Women	44	0.954889361379806	0.0179474107781829	0	0	0.00249173280673489	0	0	0.0246714950352758	3
Women	45	0.948499767950281	0.017617564030438	0	0	0.00458705357603468	0	0	0.0292956144432465	3
Women	46	0.94206370185856	0.0172964891223433	0	0	0.00634259259896154	0	0	0.034297216420135	3
Women	47	0.937003011604149	0.0170653652108687	0	0	0.00707878638276957	0	0	0.0388528368022131	3
Women	48	0.928480443721051	0.0169027309482232	1.05130940025359e-07	0.0038237284886182	0.00702229045006682	0.000231171997228801	0.000480146761442955	0.0430593825024295	3
Women	49	0.91351445900077	0.0167449775104129	4.20107610150546e-07	0.0129418502691693	0.00688756937977563	0.000782428298312866	0.00165498107063613	0.0474733143633129	3
Women	50	0.896310477329061	0.0166100628401043	9.44305785449222e-07	0.023824769813698	0.00672677326362163	0.00144037936734869	0.00312609396487599	0.0519604991155048	3
Women	51	0.881073918591677	0.0165159448799638	1.67710124099505e-06	0.0329428915942491	0.00659205219333045	0.00199163566843275	0.00449507648145899	0.0563868034896467	3
Women	52	0.872010202674372	0.0164805815726578	2.6178697518617e-06	0.0367666200828673	0.00653555626062769	0.00222280766566155	0.00536351965768161	0.06061809421638	3
Women	53	0.867563960481163	0.0168664986006867	7.94576774391605e-05	0.0356975470542077	0.0067271855086466	0.00217398595711847	0.00583725107763034	0.0650541136431083	3
Women	54	0.863341280929253	0.0179303031338321	0.000273937722380866	0.033109865926944	0.00723172831914666	0.00205756495982344	0.00626499786771408	0.0697903211409055	3
Women	55	0.859289770924179	0.019531075345682	0.000535132578287346	0.0299328836391487	0.00794366729179286	0.00191861086627776	0.00661270037871288	0.0742361589759192	3
Women	56	0.855357037371476	0.0215278954098242	0.000812116818868969	0.0270959071288942	0.00875748502625018	0.00180218986898273	0.00684629896140679	0.0778010694142968	3
Women	57	0.851490687176679	0.0237798434998469	0.0010539650178361	0.0255282433342531	0.00956766412218361	0.00175336816043965	0.00693173396657586	0.0798944947221859	3
Women	58	0.846575129320971	0.0274028023899991	0.00125232989975299	0.0249412471424566	0.0103521297792384	0.00177490694209964	0.00686626066106873	0.0808351938644141	3
Women	59	0.83989383812526	0.0330095372955043	0.00144117823330662	0.0244427856851393	0.0112065292779748	0.00183574663139346	0.00671013200947481	0.0814602527419469	3
Women	60	0.831993018504671	0.0397044520514124	0.00163305565839145	0.0240569342669786	0.0122019283394305	0.00193022224479181	0.00652378490918529	0.0819566040251389	3
Women	61	0.823418875374328	0.0465919504927733	0.00184050781490198	0.023807768192652	0.0134093926846432	0.00205266879876544	0.00636765625759136	0.0825111803843444	3
Women	62	0.814717613649355	0.0527764364546368	0.00207608034273267	0.0237193627668371	0.0148999880346506	0.00219742130978506	0.00630218295208423	0.0833109144899181	3
Women	63	0.803505859330235	0.0581870997514659	0.00232519817133224	0.0247806884723636	0.0174208113633957	0.00246892973181293	0.00677205050309413	0.0845393626763011	3
Women	64	0.788354874403137	0.0634256320930818	0.00258579180357781	0.0273803723258289	0.0212157357599261	0.00294302417136221	0.00792756779891596	0.0861670016441702	3
Women	65	0.771242817761723	0.0686051901575714	0.00288916523950651	0.0306419744325613	0.0256009911179364	0.00357110987373003	0.00938760680373794	0.0880611446132338	3
Women	66	0.754147848299651	0.0738389306230219	0.00326662247915543	0.0336890548978891	0.0298928073311212	0.00430459208421354	0.0107710394817483	0.0900891048032	3
Women	67	0.739048124910581	0.0792400101675202	0.00374946752256168	0.0356451738271407	0.0334074142931749	0.00509487604810985	0.0116967377971351	0.0921181954337771	3
Women	68	0.72588949673264	0.0845468020083528	0.00475168066874769	0.0365750993924432	0.0359953888861509	0.00602623513556414	0.0121494227043321	0.0940658744717695	3
Women	69	0.712837088627031	0.08968803876897	0.00639713441630992	0.0372388672486393	0.0381698899184348	0.00718686131763736	0.0124484693007548	0.096033650402223	3
Women	70	0.699197973072027	0.0950624162367042	0.00828197106464655	0.0378029387251306	0.0402410201732195	0.00853403774100026	0.0127147307650646	0.0981649122222076	3
Women	71	0.6842792225459	0.101068630198888	0.0100023329131558	0.0384337751513189	0.0425188824336978	0.0100250475523236	0.0130690602759229	0.100603048928793	3
Women	72	0.667387909526922	0.108105376442855	0.0111543622612357	0.0392978378566057	0.0453135794830627	0.0116171738982782	0.0136323110119909	0.10349144951905	3
Women	73	0.643387298358031	0.118998513789452	0.0117410420227418	0.0404253526905634	0.0489755410401152	0.0133285662673236	0.0155149364088436	0.107628749422929	3
Women	74	0.611131492829019	0.133860893120881	0.0121319569177185	0.041793280668873	0.053447724814178	0.0152305255406815	0.01925819567069	0.113145930437959	3
Women	75	0.575913824588439	0.149021698316502	0.0124731519548475	0.0434881858700991	0.0584290255742266	0.0173600619541658	0.0241291506291427	0.119184901112577	3
Women	76	0.543027625284845	0.160810113255677	0.0129106721428103	0.0455966323728064	0.0636183380892363	0.0197541857435906	0.0293948631158145	0.12488756999522	3
Women	77	0.517766226566791	0.165555321817766	0.0135905624902886	0.0482051842555595	0.0687145571281824	0.0224499071447698	0.034322394962318	0.129395845634325	3
Women	78	0.497090094068563	0.162233265544562	0.0153527815126587	0.0532487209571239	0.0745610349454578	0.0255857926828316	0.0387627514464079	0.133165558842395	3
Women	79	0.475373087790748	0.15394720062858	0.0185214394328817	0.0613938862198477	0.0813650753877422	0.0292672141091359	0.043219599356309	0.136912497074755	3
Women	80	0.454028630931347	0.14321728292526	0.0224688088210165	0.0708248905776694	0.0878715006124413	0.0334813894988448	0.0479389927893392	0.140168503844082	3
Women	81	0.434470146688359	0.132563668290043	0.0265671622471222	0.0797259445645279	0.0928251327769609	0.0382155369271202	0.0531669858428167	0.14246542266305	3
Women	82	0.418111058259785	0.124506512578372	0.0301887722812578	0.0862812587143615	0.0949707940387066	0.0434568744691242	0.0591496326140594	0.143335097044333	3
Women	83	0.404064646208513	0.119059946844071	0.033801237877722	0.0911483518534546	0.0952644183878618	0.049725062664292	0.0666891013064562	0.140247234857628	3
Women	84	0.390475390895167	0.114343949423495	0.0378254925926543	0.0958459582445082	0.0954970822906305	0.0572569433184424	0.0758713120534627	0.13288387118164	3
Women	85	0.377303515214344	0.110037447095879	0.0415638108988756	0.0998501115760862	0.0956663216184489	0.0656155064063129	0.0858679468474976	0.124095340342557	3
Women	86	0.364509242060644	0.105819366640455	0.0443184672692064	0.102636845536753	0.0957696722427533	0.0743637419026409	0.0958506876809793	0.116731976666568	3
Women	87	0.352052794328667	0.10136863483646	0.0453917361764677	0.103682193815072	0.0958046700349801	0.0830646397821639	0.104991216546326	0.113644114479863	3
Women	88	0.339936757012773	0.0966864832507259	0.0452041550568338	0.103029878909049	0.0953812875416401	0.0917246886752206	0.113339074330362	0.114697675223396	3
Women	89	0.328189665046962	0.0919879215898997	0.0445489858877837	0.101063324850759	0.0941968603810683	0.10064029115639	0.12148512581797	0.117887825269169	3
Women	90	0.31681066623529	0.0872725438429377	0.0432875899540952	0.0977681176298701	0.0923799690324368	0.109809308116768	0.129413038848658	0.123258766339944	3
Women	91	0.305798908381815	0.0825399439987963	0.0412813285405458	0.0931298432360516	0.090059193974918	0.119229600447453	0.137106481261935	0.130854700158485	3
Women	92	0.295153539290593	0.0777897160464316	0.0383915629319133	0.0871340876589717	0.0873631156876839	0.128899029039542	0.144549120897311	0.140719828447554	3
Women	93	0.28487370676568	0.0730214539748	0.0344796544129753	0.079766436888299	0.0844203146499068	0.138815454784131	0.151724625594295	0.152898352929913	3
Women	94	0.274958558611135	0.0682347517728578	0.0294069642685095	0.071012476913702	0.081359371340759	0.148976738572319	0.158616663192394	0.167434475328324	3
Women	95	0.265407242631013	0.063429203429561	0.0230348537832934	0.0608577937248494	0.0783088662394127	0.159380741295201	0.165208901531119	0.184372397365551	3
Women	96	0.265407242631013	0.063429203429561	0.0230348537832934	0.0608577937248494	0.0783088662394127	0.159380741295201	0.165208901531119	0.184372397365551	3
Women	97	0.265407242631013	0.063429203429561	0.0230348537832934	0.0608577937248494	0.0783088662394127	0.159380741295201	0.165208901531119	0.184372397365551	3
Women	98	0.265407242631013	0.063429203429561	0.0230348537832934	0.0608577937248494	0.0783088662394127	0.159380741295201	0.165208901531119	0.184372397365551	3
Women	99	0.265407242631013	0.063429203429561	0.0230348537832934	0.0608577937248494	0.0783088662394127	0.159380741295201	0.165208901531119	0.184372397365551	3
Women	100	0.265407242631013	0.063429203429561	0.0230348537832934	0.0608577937248494	0.0783088662394127	0.159380741295201	0.165208901531119	0.184372397365551	3
Men	35	1	0	0	0	0	0	0	0	4
Men	36	1	0	0	0	0	0	0	0	4
Men	37	0.992822082261537	0	0	0	0	0	0	0.00717791773846266	4
Men	38	0.959677711335303	0.0237778583618081	0	0	0	0	0	0.0165444303028884	4
Men	39	0.931484688570015	0.0436117777824361	0	0	0	0	0	0.0249035336475492	4
Men	40	0.909629818757413	0.0587319540329693	0	0	0	0	0	0.0316382272096174	4
Men	41	0.895499906689242	0.0683685828844932	0	0	0	0	0	0.0361315104262652	4
Men	42	0.890481757157242	0.0717518601080933	0	0	0	0	0	0.0377663827346651	4
Men	43	0.892038690195621	0.067625484982148	0	0	0.00307697334158443	0	0	0.0372588514806465	4
Men	44	0.895751376671757	0.0577856673741244	0	0	0.0104143713099781	0	0	0.0360485846441407	4
Men	45	0.900182647627145	0.0460413689387415	0	0	0.0191719108206415	0	0	0.0346040726134725	4
Men	46	0.90389533410328	0.036201551330718	0	0	0.0265093087890351	0	0	0.0333938057769667	4
Men	47	0.90545226714166	0.0320751762047726	0	0	0.0295862821306195	0	0	0.0328862745229482	4
Men	48	0.899298288210058	0.0322649163531831	0.000230681980435283	0.00321759772673161	0.0277331729637571	0.000271211409339839	0.00120249255364816	0.0357816388028467	4
Men	49	0.884480536712726	0.032805209504932	0.000803146527875651	0.0108903307673993	0.0233142203350851	0.000934057090331676	0.00406997479696301	0.0427025242646874	4
Men	50	0.866465290595872	0.0336526647197949	0.00153802155152289	0.0200481089127124	0.0180399865524766	0.00176235422243399	0.00749245360350008	0.0510011198416877	4
Men	51	0.850718827805703	0.0347638910575477	0.00225593496057877	0.02772084195338	0.0136210339238046	0.00252991998510526	0.0103599358468149	0.0580296144670654	4
Men	52	0.84270742628843	0.0360954975779663	0.00277751466424508	0.0309384396801117	0.0117679247569422	0.00301057155780397	0.0115624284004631	0.0611401970740378	4
Men	53	0.838034826532279	0.0394492244705948	0.00314854422427159	0.0306553331370393	0.0131209723325522	0.00325202682182424	0.0109973587709985	0.0613417137104408	4
Men	54	0.829828128686699	0.0457134533390893	0.00350831016467445	0.0299802329189437	0.0164162823126418	0.00345422975683747	0.00964988503919831	0.0614494777819156	4
Men	55	0.819838650189735	0.0534747553643926	0.00381769483805498	0.029174468142507	0.0205081055771006	0.00361933668986804	0.00804160993995294	0.0615253792583884	4
Men	56	0.809817708479429	0.0613197017274482	0.0040375805970145	0.0284993679244114	0.024250693005818	0.00374950394794035	0.00669413620815276	0.0616313081097855	4
Men	57	0.801516620993824	0.0678348636091991	0.00412884979415434	0.0282162613813391	0.0264982954786836	0.00384688785807881	0.00612906657868816	0.0618291543060331	4
Men	58	0.79382984363721	0.0727130062007409	0.0041392019449574	0.0282172912318258	0.0274167228462133	0.00391037888262035	0.00627351098820216	0.0635000442682306	4
Men	59	0.784862052279972	0.0769477215762554	0.00414462917996336	0.028220377089262	0.0280497558176667	0.00395011975217488	0.00664715069678031	0.0671781936079257	4
Men	60	0.775179894309296	0.0810768212413148	0.00414845277435877	0.028225513412612	0.0285686015610488	0.00398514519617617	0.00716044542447683	0.0716551260807167	4
Men	61	0.765350017112367	0.0856381167014916	0.00415399400333016	0.0282326946608402	0.0291444672443646	0.00403448994405799	0.00772385489134596	0.0757223654422023	4
Men	62	0.755939068076372	0.091169419462358	0.00416457414206407	0.0282419152929107	0.0299485600356189	0.00411718872525412	0.00824783881744192	0.0781714354479807	4
Men	63	0.743286690561729	0.0988909851770728	0.00456705817000802	0.0290592097150358	0.0310368096477327	0.00529533522098983	0.00870390714637774	0.079160004361054	4
Men	64	0.725185674221547	0.108742123217944	0.00559940986025341	0.0311365729868816	0.0323754591499373	0.00800110828867936	0.0091545060652793	0.0798051462094782	4
Men	65	0.70438238588204	0.119339225669268	0.0070415986784526	0.0339429405475936	0.0340011857447034	0.01130867042204	0.00964649965947005	0.0803374933964323	4
Men	66	0.683623192369424	0.129298684615342	0.00867359409025792	0.0369472478363171	0.0359506666345019	0.014292184114789	0.0102267520142735	0.0809876783250954	4
Men	67	0.665654460509913	0.137236892140461	0.0102753655613217	0.0396184302921975	0.0382605790218035	0.0160258118606436	0.0109421272150131	0.0819863333986468	4
Men	68	0.647292905872152	0.142934448671	0.0119121431634102	0.0421572486905158	0.0424922149219928	0.0166590405094848	0.0119705214109899	0.0845814767604545	4
Men	69	0.625382892656214	0.147566142694142	0.0137670361564731	0.0449182381657937	0.0489642503178326	0.0170615690731827	0.0133773316314411	0.0889625393049212	4
Men	70	0.602712260635457	0.151839648385396	0.0157968327884387	0.0476009956960375	0.0558494383628611	0.0173878782884383	0.0150406732815941	0.0937722725617781	4
Men	71	0.582068849583239	0.15646263992027	0.0179583213072349	0.0499051182592537	0.0613205322106168	0.0177924488919524	0.0168386617666766	0.0976534280607562	4
Men	72	0.56624049927292	0.162142791474275	0.0202082899607899	0.0515302028334485	0.063550285014638	0.018429761620426	0.0186494124919158	0.0992487573315865	4
Men	73	0.551529061088447	0.171012716471507	0.0228329360629367	0.0524768937604224	0.0634853099694584	0.019762345469074	0.0205588773682566	0.0983418598098981	4
Men	74	0.53403771337603	0.182844159806318	0.0258813768148569	0.0531055618875267	0.0633303694771072	0.0219563321854202	0.0226652284253308	0.0961792580274105	4
Men	75	0.516256286352423	0.194803492859601	0.0289547802955013	0.0536553939510945	0.0631454405023654	0.0247216066346289	0.0248649112463969	0.0935980881579898	4
Men	76	0.500674610234379	0.204057087012249	0.0316543145838203	0.0543655766874586	0.0629905000100142	0.0277680536818641	0.0270543714147131	0.0914354863755022	4
Men	77	0.489782515238651	0.207771313645155	0.0335811477587648	0.055475296832952	0.0629255249648346	0.0308055581922901	0.0291300545135379	0.0905285888538138	4
Men	78	0.476795487699108	0.207730278001373	0.0347273869634132	0.0587665200471262	0.0665828985028226	0.0337709296636306	0.0308845422578685	0.0907419568646574	4
Men	79	0.456097316657727	0.207609115287405	0.0355218357718098	0.0648429261057598	0.075304327708794	0.0368998180564388	0.0323891374067633	0.091335523005302	4
Men	80	0.431930286393424	0.207410741829323	0.0362207069093535	0.0721762729195266	0.0857137754707598	0.0403503689301231	0.0339583671095724	0.0922394804379181	4
Men	81	0.408536681185117	0.207138073953194	0.0370802131014434	0.0792383183991005	0.0944352046767312	0.0442807278440919	0.0359067585156456	0.0933840223246764	4
Men	82	0.390158785311722	0.206794027985091	0.0383565670734784	0.0845008204551554	0.0980925782147192	0.0488490403577536	0.0385488387743329	0.0946993418277476	4
Men	83	0.372092424498059	0.204629289153514	0.0416551715165724	0.088466490494237	0.0969370682681912	0.0555660159289056	0.0435590429050748	0.0970944972354458	4
Men	84	0.349425202411397	0.199535830947051	0.0472503495307523	0.0923506000710487	0.0941816214726242	0.0646375248297254	0.051596929648931	0.101021941088471	4
Men	85	0.326087070244327	0.192478502081897	0.0534016944547866	0.0956937473185012	0.0908928623940444	0.0742644538411916	0.0614547117376801	0.105726957927572	4
Men	86	0.306007979189443	0.184422151274251	0.0583687996274436	0.098036530369505	0.0881374155984775	0.0826476897442826	0.0719246019031007	0.110454832293497	4
Men	87	0.293117880439338	0.176331627240307	0.0604112583874919	0.0989195473569706	0.0869819056519494	0.087988119319977	0.0817988128769716	0.114450848726995	4
Men	88	0.285566656147568	0.167924026634121	0.0594125710674717	0.098136716239903	0.0890089972208273	0.0911039714638344	0.0910778646235207	0.117769196602754	4
Men	89	0.279193413272381	0.158335390191831	0.0564421134299297	0.0958335156449628	0.0947424335392484	0.0939304803980921	0.100567354341271	0.120955299182284	4
Men	90	0.274461940213401	0.14765898275276	0.0515382919586439	0.092077884706544	0.103660457024894	0.0963440408937454	0.110267110613445	0.123991291836567	4
Men	91	0.271836025370255	0.135988069156231	0.044739513137392	0.0869377625590406	0.115241310095445	0.0982210477217895	0.120176962023264	0.126859309936584	4
Men	92	0.271779457142567	0.123415914241566	0.0360841834499522	0.0804810883368464	0.128963235168582	0.0994378956532194	0.130296737153948	0.129541488853319	4
Men	93	0.274756023929963	0.110035782848087	0.0256107093801021	0.0727758011743556	0.144304474661988	0.0998709794590305	0.140626264588721	0.132019963957753	4
Men	94	0.281229514132069	0.0959409398151189	0.0133574974116198	0.0638898402059619	0.160743270993343	0.0993966939102178	0.151165372910802	0.134276870620868	4
Men	95	0.291026670176793	0.0812246499819827	0	0.0538911445660594	0.177757866580328	0.0978914337777766	0.161913890703414	0.136294344213646	4
Men	96	0.291026670176793	0.0812246499819827	0	0.0538911445660594	0.177757866580328	0.0978914337777766	0.161913890703414	0.136294344213646	4
Men	97	0.291026670176793	0.0812246499819827	0	0.0538911445660594	0.177757866580328	0.0978914337777766	0.161913890703414	0.136294344213646	4
Men	98	0.291026670176793	0.0812246499819827	0	0.0538911445660594	0.177757866580328	0.0978914337777766	0.161913890703414	0.136294344213646	4
Men	99	0.291026670176793	0.0812246499819827	0	0.0538911445660594	0.177757866580328	0.0978914337777766	0.161913890703414	0.136294344213646	4
Men	100	0.291026670176793	0.0812246499819827	0	0.0538911445660594	0.177757866580328	0.0978914337777766	0.161913890703414	0.136294344213646	4
Women	35	0.954578225789617	0	0	0	0	0	0	0.0454217742103832	4
Women	36	0.955912747557875	0	0	0	0	0	0	0.0440872524421247	4
Women	37	0.957043851054261	0	0	0	0	0	0	0.0429561489457391	4
Women	38	0.953771382552477	0.00419946383838501	0	0	0	0	0	0.0420291536091376	4
Women	39	0.950679389762422	0.00801365391734696	0	0	0	0	0	0.0413069563202316	4
Women	40	0.948081957083967	0.011127795949101	0	0	0	0	0	0.0407902469669323	4
Women	41	0.946293168916987	0.0132271156458623	0	0	0	0	0	0.0404797154371512	4
Women	42	0.945627109661355	0.0139968387198461	0	0	0	0	0	0.0403760516187993	4
Women	43	0.944871052031004	0.0139202391666622	0	0	0.000715577420906205	0	0	0.0404931313814274	4
Women	44	0.94300061690063	0.0137317903244753	0	0	0.00243824778831886	0	0	0.0408293449865754	4
Women	45	0.940612410911249	0.0134935169193325	0	0	0.00453191825927904	0	0	0.0413621539101397	4
Women	46	0.938303040703875	0.0132674436772811	0	0	0.0063604959908278	0	0	0.0420690196280163	4
Women	47	0.936669112919524	0.0131155953243682	0	0	0.0072878881400062	0	0	0.0429274036161012	4
Women	48	0.92902477590081	0.0130220394223374	2.28167464522552e-05	0.00418145717701834	0.00749475525593728	0.000120249407307388	0.000595217273707052	0.04553868881643	4
Women	49	0.912103909601571	0.0129349712554664	8.16475937551611e-05	0.0141526242914467	0.00761988922054244	0.000424490327676429	0.00202618069582599	0.0506562870137154	4
Women	50	0.891632718079662	0.0128626071336035	0.000162063453827928	0.0260536947183451	0.00771439419006032	0.00082796180877744	0.00376085766785351	0.0569857029478699	4
Women	51	0.873337405392938	0.0128131633665971	0.000249635238589768	0.0360248618327734	0.00782937432072952	0.00124590289828074	0.00526721559128628	0.0632324413588056	4
Women	52	0.862944175599252	0.0127948562642953	0.000329933859959889	0.0402063190097917	0.00801593376878869	0.00159355264385664	0.00601322186762099	0.0681020069864348	4
Women	53	0.859021090793373	0.013483868848206	0.000395675891830057	0.0386831078441701	0.00839752799985556	0.00190886076924907	0.00618702632488286	0.0719228415284336	4
Women	54	0.855976692363223	0.015315317876341	0.000456709630072761	0.035002234827201	0.00900794745249696	0.00224967953369948	0.00632890298744963	0.0756625153295158	4
Women	55	0.853297903306391	0.017935820263305	0.000524303569578299	0.0304968406787283	0.00976379874237516	0.00256110178812446	0.00643500555134675	0.078985226100151	4
Women	56	0.850471646620464	0.0209919929237024	0.000609726205236969	0.0265000661185958	0.0105816884851524	0.00278822038344061	0.00650148771259969	0.0815551715508085	4
Women	57	0.846984845303029	0.0241304527721378	0.00072424603193907	0.0243450518666471	0.011378223296491	0.00287612817056453	0.00652450316723391	0.0830365493919575	4
Women	58	0.842695342926839	0.0276926296453147	0.00102649609993742	0.0236050794950705	0.0120915878762959	0.00277891917917715	0.00640744610462325	0.0837024986727417	4
Women	59	0.837778207655127	0.0320856741203093	0.00155574128415999	0.0229826355727481	0.0127823723193729	0.00254711312279186	0.006128310032244	0.084139945893247	4
Women	60	0.832196199371199	0.0370547842222851	0.00214419781650984	0.0225046683145649	0.0135507913337355	0.00227044137807393	0.00579514762327521	0.0844837699403566	4
Women	61	0.825912077958363	0.0423451579764054	0.00262408192889003	0.022198125935406	0.0144970596273972	0.00203863532168864	0.00551601155089596	0.0848688497009536	4
Women	62	0.818888603299927	0.0477019934078337	0.00282760985320359	0.0220899566501564	0.0157213919083715	0.00194142633030126	0.00539895448828531	0.0854300640619213	4
Women	63	0.809033099673209	0.0533767722918696	0.00283459586833487	0.0225925353119032	0.0180034648953332	0.0023113638582081	0.00555569813685378	0.0862924699642878	4
Women	64	0.795398476966701	0.0595732245769925	0.00283821447099032	0.0239121859864859	0.0216041380669431	0.0032531724961772	0.00598382676875003	0.0874367606669603	4
Women	65	0.779665873480465	0.0659649205481355	0.00284072221980618	0.0257667807079179	0.0258454002711936	0.00451484632558141	0.00662018691326029	0.0887812695336398	4
Women	66	0.763516427514568	0.0722254304902314	0.00284437567341869	0.0278741915102128	0.0300492403560773	0.00584437942779361	0.00740162509967081	0.0902443299280275	4
Women	67	0.748631277369073	0.0780283246882133	0.00285143139046409	0.029952290427384	0.0335376471695868	0.00698976588418666	0.00826498785726784	0.0917442752138243	4
Women	68	0.733933178957179	0.0831251569318836	0.00394027137182737	0.0321929238782198	0.0361396579977019	0.00791609429131616	0.00951072871200808	0.0932419878598636	4
Women	69	0.717558234411483	0.0877551508705023	0.00656929971115117	0.0348377890169985	0.0383483722940822	0.00879198902504145	0.0113270955626816	0.0948120691080596	4
Women	70	0.700007601361144	0.0923233815781889	0.00981080610620818	0.0376795339809686	0.0404818721582394	0.00967074783569096	0.0134826264978248	0.0965434304817352	4
Women	71	0.681782437435322	0.0972349241290628	0.0127370802547711	0.0405108069073789	0.042858239689685	0.0106056684735931	0.0157458596059741	0.0985249835042134	4
Women	72	0.663383900263176	0.102894853597244	0.0144204118546126	0.0431242559334779	0.0457955569879309	0.0116500486890764	0.0178853329756656	0.100845639698817	4
Women	73	0.642183219248563	0.111066617076797	0.0150085229162323	0.045291199336663	0.0498570561305441	0.0127399628641314	0.0197839183408006	0.104069504086268	4
Women	74	0.617050769933065	0.121631592951965	0.0153714771076877	0.0471554608568541	0.055023369530856	0.0138581642269322	0.021597186284323	0.108311979108317	4
Women	75	0.590736429152429	0.132171753232133	0.0156650766130885	0.0490684468250837	0.0607386797920247	0.0151279687970832	0.0235027231683337	0.112988922419824	4
Women	76	0.565990073742401	0.140269069926685	0.0160451236165443	0.0513815635723844	0.0664471695172084	0.0166726925941882	0.0256781153549333	0.117516191675655	4
Women	77	0.54556158053873	0.143505515045006	0.0166674203021648	0.0544462174297887	0.0715930213095651	0.0186156516378516	0.0283009492062225	0.121309644530672	4
Women	78	0.523912469100964	0.14177909501194	0.0187301911042759	0.0608222709848365	0.0768137707708306	0.021610927816121	0.0315647888535231	0.124766486357509	4
Women	79	0.496710290800145	0.137344539340844	0.0225923485891539	0.0709641811557365	0.0824963198881411	0.0259903308777538	0.035565988953169	0.128336000395057	4
Women	80	0.468513970189254	0.131318904673868	0.0271507271388335	0.0820652457695243	0.0877089008427561	0.031393768633418	0.0403363216547797	0.131512161097566	4
Women	81	0.443882431821273	0.124819247653161	0.0313021611353497	0.0913187626532355	0.0915197458159349	0.0374611488937819	0.0459075591079748	0.133788942919289	4
Women	82	0.427374600249185	0.118962624920875	0.0339434849607372	0.0959180296339057	0.0929970869889368	0.0438323794695136	0.0523114734623737	0.134660320314474	4
Women	83	0.415144833371223	0.11350872215823	0.0352945523084484	0.097151399711682	0.0921990474582713	0.0507195005920833	0.0614760498104756	0.134505894589586	4
Women	84	0.400793285568715	0.107707282765332	0.0363690531862311	0.0981596204204226	0.0902960301159152	0.0585633574239416	0.0739737218892031	0.134137648630239	4
Women	85	0.385047576119278	0.101910449962656	0.0372545764475635	0.0989145813877297	0.0880246868363289	0.0673470651722268	0.0878029348148105	0.133698129259406	4
Women	86	0.368635324300529	0.0964703669706793	0.0380387109459237	0.0993881722412057	0.0861216694939728	0.0770537390440775	0.100962133703552	0.133329883300059	4
Women	87	0.352284149390086	0.0917391770098769	0.0388090455347898	0.0995522826084527	0.0853236299633073	0.0876664942466318	0.111449763671683	0.133175457575172	4
Women	88	0.334864375606476	0.0875738899360256	0.0395853645931119	0.0984264645335808	0.0858574135653182	0.0995312698400414	0.119737382763556	0.13442383916189	4
Women	89	0.315009528041348	0.0836281798632418	0.0403247117157006	0.0952644933761936	0.0874089082568487	0.112929230850361	0.127527279815394	0.137907668080912	4
Women	90	0.293092027282001	0.0799491863995112	0.0410205645798252	0.090389593737134	0.0899033298661451	0.127746331433586	0.134663996131256	0.143234970570542	4
Women	91	0.269484293915732	0.0765840491528197	0.0416664008627549	0.0841249902172449	0.093265894221454	0.143868525745709	0.140992073015202	0.150013772869084	4
Women	92	0.244558748529841	0.0735799077311529	0.042255698241759	0.0767939074173692	0.0974218171510217	0.161181767942724	0.146356051771291	0.157852101214841	4
Women	93	0.218687811711626	0.0709839017424966	0.0427819343941067	0.0687195699383496	0.102296314483095	0.179572012180626	0.150600473703583	0.166357981846118	4
Women	94	0.192243904048386	0.0688431707948366	0.0432385869970671	0.0602252023810292	0.10781460204592	0.198925212615409	0.153569880116137	0.175139441001216	4
Women	95	0.165599446127419	0.0672048544961586	0.0436191337279096	0.0516340293462507	0.113901895667743	0.219127323403066	0.155108812313012	0.183804504918442	4
Women	96	0.165599446127419	0.0672048544961586	0.0436191337279096	0.0516340293462507	0.113901895667743	0.219127323403066	0.155108812313012	0.183804504918442	4
Women	97	0.165599446127419	0.0672048544961586	0.0436191337279096	0.0516340293462507	0.113901895667743	0.219127323403066	0.155108812313012	0.183804504918442	4
Women	98	0.165599446127419	0.0672048544961586	0.0436191337279096	0.0516340293462507	0.113901895667743	0.219127323403066	0.155108812313012	0.183804504918442	4
Women	99	0.165599446127419	0.0672048544961586	0.0436191337279096	0.0516340293462507	0.113901895667743	0.219127323403066	0.155108812313012	0.183804504918442	4
Women	100	0.165599446127419	0.0672048544961586	0.0436191337279096	0.0516340293462507	0.113901895667743	0.219127323403066	0.155108812313012	0.183804504918442	4
Men	35	0.999548911906769	0	0	0	0	0	0	0.000451088093231198	5
Men	36	0.993165001010207	0	0	0	0	0	0	0.00683499898979324	5
Men	37	0.986557449811441	0	0	0	0	0	0	0.0134425501885594	5
Men	38	0.975884964019072	0.0042807843583639	0	0	0	0	0	0.019834251622564	5
Men	39	0.965979394925027	0.0084499918501317	0	0	0	0	0	0.0255706132248413	5
Men	40	0.957285518773008	0.0125023362985669	0	0	0	0	0	0.0302121449284255	5
Men	41	0.950248111806716	0.0164325315269328	0	0	0	0	0	0.0333193566663509	5
Men	42	0.945311950269855	0.020235291358493	0	0	0	0	0	0.0344527583716517	5
Men	43	0.940626010347583	0.0241141014885514	0	0	0.00108773448640423	0	0	0.0341721536774617	5
Men	44	0.934697615196595	0.0280812963294933	0	0	0.0037180690672106	0	0	0.0335030194067007	5
Men	45	0.928509061517904	0.0318448627802041	0	0	0.00694170042480958	0	0	0.0327043752770828	5
Men	46	0.923042646012517	0.0351127877395693	0	0	0.00980932524159168	0	0	0.0320352410063219	5
Men	47	0.919280665381446	0.0375930581064743	0	0	0.0113716401999474	0	0	0.0317546363121318	5
Men	48	0.910056121613993	0.0392608359221866	0.000449311296789798	0.00367109370324499	0.0118328422360868	0.000354353543919432	0.000740356236946136	0.0336350854468335	5
Men	49	0.891405392031416	0.0404882411915512	0.00152074592759624	0.0124252402263677	0.0121115952087281	0.00119935045634269	0.00250901534727358	0.0383404196107241	5
Men	50	0.869115836332668	0.0415786977588189	0.0027995550030749	0.0228737376894496	0.012330296184024	0.00220789515826723	0.00462736293021588	0.0444666189434815	5
Men	51	0.848974814216698	0.0428356294682408	0.00387098963388134	0.0316278842125723	0.0126113422281271	0.00305289207069049	0.00641678458500658	0.0506096635847839	5
Men	52	0.836769685382455	0.0445624601640679	0.00432030093067114	0.0352989779158173	0.0130771304071901	0.00340724561460992	0.00719866591087924	0.0553655336743093	5
Men	53	0.829979967600679	0.0471833187949442	0.00424039220206344	0.0343732972720351	0.0146278289305613	0.00339357576007232	0.00723769985655108	0.0589639195830931	5
Men	54	0.822492385785553	0.0507429380501363	0.00404984061846045	0.0321659049676315	0.0175013671098244	0.00336097841463649	0.00725876603667397	0.0624278190170844	5
Men	55	0.814705110351191	0.0549756473848287	0.00382240808319237	0.0295312754430208	0.0208267836644847	0.00332207190556793	0.00727353004938346	0.0655431731183312	5
Men	56	0.807016311711711	0.0596157762542058	0.00363185649958938	0.0273238831386172	0.0237331173140478	0.00328947456013211	0.0072936574928151	0.0680959230288817	5
Men	57	0.799824160281229	0.0643976541134523	0.00355194777098168	0.0263982024948351	0.0253494067780192	0.00327580470559451	0.00733081396510444	0.0698720098907839	5
Men	58	0.79245935653629	0.0693367422354778	0.00385730679531698	0.0265124737710091	0.0258921994126705	0.00344481610201233	0.00751195588096686	0.070985149266256	5
Men	59	0.784015692320534	0.0746903413793239	0.00463814901697236	0.0268246961124673	0.0262397102317622	0.00389523813410665	0.00789415962283395	0.0718020131819998	5
Men	60	0.774535975098716	0.0805555402293728	0.00569162215892206	0.027288982288614	0.0265134794410328	0.00454215256613877	0.00838427074041558	0.0724879774767882	5
Men	61	0.764063012335593	0.0870294274700066	0.00681487394414032	0.0278594450688534	0.0268350472462208	0.00530064116236996	0.00888913478342159	0.0732084179893947	5
Men	62	0.752639611495921	0.0942090917856076	0.00780505209560138	0.0284901972225898	0.0273259538530647	0.00608578568706153	0.00931559730156183	0.0741287105585923	5
Men	63	0.738244082844345	0.103779571811688	0.00861466211007648	0.0292891098128271	0.0281192569674411	0.00706903850672801	0.00963468120840417	0.0752495967384903	5
Men	64	0.720310009897838	0.115911794776608	0.00937895265447163	0.0303947694796474	0.0292456446033097	0.00835600177948009	0.00991000672654633	0.076492820082098	5
Men	65	0.701063109999653	0.128431682254022	0.0101691862069632	0.0318073623580719	0.030673102428534	0.00976298195697326	0.010187315369243	0.0779052594265396	5
Men	66	0.682729100493041	0.139165155817581	0.0110566252457276	0.033527074583122	0.0323696161109774	0.011106285490863	0.0105123486497487	0.0795337936089389	5
Men	67	0.667533698721253	0.145938137040941	0.0121125322489412	0.0355540922898188	0.0343031713185036	0.0122022188328049	0.0109308480813182	0.08142530146642	5
Men	68	0.652427922831057	0.149214158548848	0.0134303983876607	0.0389774901348335	0.0369500174395617	0.0129722619235035	0.0115398100189612	0.0844879407155739	5
Men	69	0.634087907491135	0.151390906286436	0.015028138865605	0.0441629809962026	0.0405541927171062	0.0135642782912111	0.012368597528163	0.0888429978241417	5
Men	70	0.614327044827601	0.153195531807933	0.0168636522099439	0.0500257083409948	0.0447353661007581	0.0141341497689046	0.0133615021878916	0.0933570447559723	5
Men	71	0.594958726966573	0.155355186667571	0.0188948369478469	0.0554808156362792	0.0491132065401385	0.0148377581895609	0.0144628155771151	0.0968966534749148	5
Men	72	0.577796346034167	0.15859702241958	0.0210795916064838	0.0594434463491247	0.0533073829848683	0.0158309853861568	0.0156168292748015	0.0983283959448181	5
Men	73	0.557409001194705	0.166277432469593	0.0237321122728211	0.0619547942856595	0.0577858122177581	0.0177416627016792	0.0168312924286991	0.0982678924290856	5
Men	74	0.530464818506639	0.178771038824811	0.0269420505654825	0.0639588594451379	0.062805415936223	0.0207955279832351	0.0181716597082206	0.098090629030251	5
Men	75	0.50192573043728	0.192332335941818	0.0303304883091226	0.065724994584318	0.0676693704617913	0.0245453228199817	0.0196687809748301	0.0978029764708588	5
Men	76	0.476753669453939	0.203215818277194	0.0335185073283961	0.0675225524599579	0.071680852115991	0.0285437888010762	0.0213535060899919	0.0974113054734533	5
Men	77	0.459910568023927	0.207675980287524	0.0361271894479577	0.0696208858288155	0.0741430372203503	0.0323436675156759	0.0232566849151701	0.0969219867605791	5
Men	78	0.452521947949621	0.206808429787203	0.0382515464474892	0.0719397133064036	0.0753105751527831	0.0360616552183597	0.0254807709132985	0.0936253612248422	5
Men	79	0.450260674199934	0.204485742286212	0.0402139368073421	0.0743206660778447	0.0760756488043454	0.0400040434999279	0.0280999451360913	0.0865393431883028	5
Men	80	0.44990969399198	0.201127863784514	0.0419764624031757	0.0769159657543121	0.0766977347662782	0.0440079669538696	0.0311026488281842	0.0782616635176862	5
Men	81	0.448251954542876	0.197154740282069	0.0435012251106493	0.0798778339469787	0.0774363096298224	0.0479105601736742	0.0344773232342125	0.0713900530797177	5
Men	82	0.442070403069737	0.192986317778838	0.0447503268054222	0.083358492267018	0.0785508499862191	0.0515489577528309	0.0382124095988119	0.0685222427411225	5
Men	83	0.427871165820904	0.187912225439141	0.0456758536061146	0.0889625106083735	0.0803967429634067	0.0546663205164879	0.0426563102272392	0.071858870818334	5
Men	84	0.407088724108331	0.18132977931342	0.0463697533883519	0.0968438677523194	0.0830763332665719	0.0573855378022668	0.0479803240245066	0.0799256803442324	5
Men	85	0.383898557744558	0.173820455730825	0.0470039206633012	0.104978898641024	0.0864695338528285	0.0601133369723671	0.0539072371348821	0.0898080592602136	5
Men	86	0.362476146542123	0.165965731020505	0.0477502499421297	0.111343938216657	0.0904562576792901	0.0632564453889878	0.0601598357026336	0.0985913955076735	5
Men	87	0.346996970313564	0.15834708151161	0.0487806357360046	0.113915321421386	0.0949164177030705	0.0672215904143283	0.0664609058720291	0.103361077028008	5
Men	88	0.334787489174345	0.15096539876832	0.0503356229832465	0.113157550441494	0.10034110846566	0.0725367776550792	0.0728260714955035	0.105049981016351	5
Men	89	0.320796505052396	0.143433727520547	0.0524882932619868	0.110782149109229	0.107193549670879	0.0793428159548479	0.0794523318489246	0.106510627581191	5
Men	90	0.305633010478949	0.135751773846031	0.0551593460431088	0.106635984835705	0.115311842019333	0.087465637531209	0.0863345362117094	0.107707869033954	5
Men	91	0.289905997985238	0.127919243822517	0.0582694807974958	0.100565925032039	0.124534086211632	0.0967311746017368	0.0934675338632749	0.108606557686066	5
Men	92	0.274224460102496	0.119935843527745	0.0617393969960311	0.0924188371093469	0.134698382948382	0.106965359384006	0.100846174083038	0.109171545848954	5
Men	93	0.259197389361956	0.11180127903946	0.065489794109598	0.0820415884787432	0.145642832930192	0.117994124095591	0.108465306150416	0.109367685834044	5
Men	94	0.245433778294851	0.103515256435402	0.0694413716090799	0.0692810465513438	0.157205536857668	0.129643400954067	0.116319779344826	0.109159829952763	5
Men	95	0.233542619432414	0.0950774817933141	0.0735148289653601	0.0539840787382642	0.169224595431418	0.141739122177008	0.124404442945685	0.108512830516537	5
Men	96	0.233542619432414	0.0950774817933141	0.0735148289653601	0.0539840787382642	0.169224595431418	0.141739122177008	0.124404442945685	0.108512830516537	5
Men	97	0.233542619432414	0.0950774817933141	0.0735148289653601	0.0539840787382642	0.169224595431418	0.141739122177008	0.124404442945685	0.108512830516537	5
Men	98	0.233542619432414	0.0950774817933141	0.0735148289653601	0.0539840787382642	0.169224595431418	0.141739122177008	0.124404442945685	0.108512830516537	5
Men	99	0.233542619432414	0.0950774817933141	0.0735148289653601	0.0539840787382642	0.169224595431418	0.141739122177008	0.124404442945685	0.108512830516537	5
Men	100	0.233542619432414	0.0950774817933141	0.0735148289653601	0.0539840787382642	0.169224595431418	0.141739122177008	0.124404442945685	0.108512830516537	5
Women	35	0.965827102131671	0	0	0	0	0	0	0.0341728978683292	5
Women	36	0.966898626945219	0	0	0	0	0	0	0.033101373054781	5
Women	37	0.967229737580843	0	0	0	0	0	0	0.0327702624191574	5
Women	38	0.961408344496143	0.00552937890241424	0	0	0	0	0	0.0330622766014424	5
Women	39	0.955774948153935	0.010364925604445	0	0	0	0	0	0.03386012624162	5
Women	40	0.950754131616449	0.0141993464038767	0	0	0	0	0	0.0350465219796743	5
Women	41	0.946770477945917	0.0167253475984939	0	0	0	0	0	0.0365041744555893	5
Women	42	0.94424857020457	0.0176356354860808	0	0	0	0	0	0.0381157943093491	5
Women	43	0.941434244408575	0.0171491874112815	0	0	0.000709428966546637	0	0	0.0407071392135973	5
Women	44	0.936982327140524	0.0159830220125988	0	0	0.00240252863304629	0	0	0.0446321222138306	5
Women	45	0.931930887312293	0.014576907528606	0	0	0.00442651814978859	0	0	0.0490656870093121	5
Women	46	0.927317993835756	0.013370612197876	0	0	0.00612861666706313	0	0	0.0531827772993051	5
Women	47	0.924181715622785	0.012803904258982	0	0	0.00685604333515955	0	0	0.056158336783073	5
Women	48	0.918247673123528	0.0127121837494734	4.2742277774056e-06	0.00337340718203032	0.00687288238594563	0.000136747557745138	0.000707607365345837	0.0579452244081546	5
Women	49	0.906914271378114	0.0126385507503546	1.64331894089621e-05	0.0114176858468718	0.00688183225581217	0.000468039581457025	0.00239777707486506	0.0592654099231164	5
Women	50	0.893728756183398	0.0125843235653817	3.54813023436792e-05	0.0210189216726504	0.00688803340183322	0.000875450096850366	0.00442153054878024	0.0604475032287627	5
Women	51	0.882238373336233	0.0125508204983103	6.04229840305664e-05	0.029063200337492	0.00689662628108286	0.00124055312963987	0.00612988920731393	0.0618201142258977	5
Women	52	0.875990368633473	0.0125393598528963	9.02626519186332e-05	0.0324366075195223	0.00691275135063517	0.00144492270554024	0.00687387447068872	0.0637118528153257	5
Women	53	0.87148664099561	0.0132495633802933	0.000150018083282422	0.0321976953921374	0.00698238362221385	0.00152476220657639	0.00691499842111229	0.0674939378987748	5
Women	54	0.864123961394041	0.0151365722558656	0.000258994906365422	0.0315558647016509	0.00714115952397245	0.00159290890699737	0.00694730317953152	0.0732432351315758	5
Women	55	0.855791883701981	0.0178349839196852	0.00040762931507006	0.0306234739855647	0.00737871163762978	0.00164588767085408	0.00697060522427782	0.0793468245449373	5
Women	56	0.848379961792644	0.0209793958118239	0.000586357503298764	0.029512881781381	0.00768467254490468	0.00168022336219745	0.00698472103368257	0.0841917861700679	5
Women	57	0.843777749539243	0.0242044053723538	0.000785615664953961	0.0283364466266018	0.00804867482751597	0.00169244084507836	0.00698946708607718	0.0861652000381762	5
Women	58	0.841187088218202	0.0279470900351532	0.0010592775573299	0.026519017978778	0.00869638408384953	0.00167575860041532	0.00693978793766735	0.0859755955886043	5
Women	59	0.838279302834947	0.0326236368901136	0.00143892323076677	0.0238799028296418	0.00979747217415076	0.0016359778631419	0.00682132227607467	0.0855234619011638	5
Women	60	0.834648172856189	0.0378373078613267	0.00188154831873591	0.0211231460179672	0.0112575810729278	0.0015884976283317	0.00667992777675438	0.084983818467767	5
Women	61	0.829887477748644	0.0431913648728844	0.00234414845470867	0.0189527923825281	0.0129823527546886	0.00154871689105828	0.0065614621151617	0.0845316847803265	5
Women	62	0.823590996979023	0.0482890698488784	0.0027837192721564	0.0180728867620987	0.0148774291939414	0.00153203464639523	0.00651178296675186	0.0843420803307547	5
Women	63	0.813346480893534	0.0530134407589685	0.00316096956837463	0.0194491989552385	0.0173960464812453	0.00195079093649721	0.00713676061594901	0.0845463117901928	5
Women	64	0.798455861123101	0.0576290041886816	0.00350477521720324	0.0228325031465646	0.0207748201219615	0.00301453127918057	0.00868060582028923	0.0851078991030185	5
Women	65	0.781084189061516	0.0623112849859101	0.00387438246693007	0.0271043507539365	0.0245944612128013	0.00443446288301149	0.0106466869648957	0.0859501816709986	5
Women	66	0.763396516102572	0.0672358079985467	0.00432903756584297	0.0311462931952141	0.0284356808504759	0.00592179295655613	0.0125383724348915	0.0869964988959001	5
Women	67	0.747557893640062	0.0725780980744839	0.0049279867622298	0.0338398818882572	0.0318791901316966	0.00718772870838068	0.0138590306153999	0.0881701901794899	5
Women	68	0.732581822920607	0.0784963390298984	0.00629341189392475	0.0351865340894837	0.0348505679231247	0.00820356819092411	0.0145746264503888	0.0898131295016489	5
Women	69	0.716280383606616	0.0849285876174418	0.00855035752353596	0.0361267626904477	0.0376387883902447	0.0091635710707299	0.015085801433765	0.0922257476672186	5
Women	70	0.699016494715566	0.0917201780897185	0.0110123639865122	0.0369507625617129	0.0403696555780032	0.0101133869775209	0.01554793877556	0.0952692193154063	5
Women	71	0.681153075264931	0.0987164446993331	0.0129929716183022	0.0379487285738429	0.0431689735313464	0.01109866554102	0.0161164216858053	0.0988047190854196	5
Women	72	0.663053044272185	0.10576272169889	0.0138057207543547	0.0394108555974013	0.0461625462952209	0.0121650563909501	0.0169466333745322	0.102693421616466	5
Women	73	0.640220553382182	0.114129029883878	0.0137956807774509	0.0423480907578577	0.049225892667737	0.0132271494149364	0.0185559094501064	0.108497693665852	5
Women	74	0.611056191630611	0.123927851973199	0.013771739294065	0.0469857456636995	0.052286947167304	0.0142619024026494	0.0211220692688038	0.116587552599668	5
Women	75	0.580267534121204	0.133268215104579	0.013743163975185	0.0524355619100175	0.0555501374193159	0.0154085168368804	0.0242912216625219	0.125035648970296	5
Women	76	0.552562155957695	0.140259146415742	0.0137192224917991	0.0578092810919026	0.0592198910491667	0.0168061942004203	0.0277094754631581	0.131914633330116	5
Women	77	0.532647632243816	0.143009673044413	0.0137091825148953	0.0622186448044457	0.0635006356822505	0.0185941359760603	0.0310229395026099	0.13529715623151	5
Women	78	0.51466891497734	0.141901875360255	0.0162876826089341	0.0654601349161321	0.0701590299471063	0.0213282202201901	0.0339831008356749	0.136211041134368	5
Women	79	0.491963697317068	0.138982338363851	0.0224364136024114	0.0681889790202816	0.0793057859388264	0.0253236662682858	0.036843170994136	0.13695594849514	5
Women	80	0.468028666108274	0.134856846139309	0.0297752215623681	0.0708050372992355	0.0886614114826348	0.0303586875217681	0.0400018455253686	0.137512284361042	5
Women	81	0.446360508196233	0.130131182770733	0.0359239525558453	0.0737081699353358	0.0959464144037555	0.0362114973820576	0.0438578199767482	0.137860454779291	5
Women	82	0.430455910426219	0.125411132342232	0.0385024526498841	0.0772982371109239	0.0988813025274126	0.0426603092505748	0.04880978989565	0.137980865797103	5
Women	83	0.41401991225974	0.119583033282301	0.0382050516509285	0.0831467295970613	0.0987261639474151	0.0507235105134372	0.0579999001054356	0.137595698643681	5
Women	84	0.390836610378402	0.112085946260217	0.0374958646534189	0.0912118856756775	0.0983500385747336	0.0610173111401203	0.0723251201934481	0.136677223123983	5
Women	85	0.364521277457624	0.104354738721258	0.0366494156563914	0.099473686795416	0.0978868619603351	0.0727166584070813	0.088816382853036	0.135580978148858	5
Women	86	0.338689186172826	0.0978242781107008	0.0359402286588818	0.105912114404921	0.0974705696551864	0.0849964995907776	0.104504620777547	0.134662502629159	5
Women	87	0.316955609199427	0.0939294318738237	0.0356428276599262	0.108507149952835	0.0972350972102543	0.0970317819676665	0.116420766660331	0.134277335475737	5
Women	88	0.296529469687626	0.0919259520548531	0.0368365570349324	0.10715940860026	0.097139690573646	0.108827561546414	0.125259652194283	0.136321708307985	5
Women	89	0.272953968821824	0.0901528252724108	0.0401805266159053	0.103138027364274	0.0970559840343432	0.120937818274019	0.133542777014561	0.142038072602663	5
Women	90	0.247345796328741	0.0886697708333668	0.0453189085867764	0.0964757704774782	0.0969864956546236	0.133360885334438	0.141041075727901	0.150801297056676	5
Women	91	0.220821641935095	0.0875365080445915	0.0518958751314772	0.0872054021724774	0.0969337434967655	0.146095095911626	0.147525482941041	0.161986250366926	5
Women	92	0.194498195367608	0.0868127562129548	0.0595555984339391	0.0753596866818751	0.0969002456230467	0.159138783189541	0.152766933260719	0.174967801230317	5
Women	93	0.169492146352999	0.086558234645327	0.0679422506780936	0.0609713882382747	0.0968885200957453	0.172490280352137	0.15653636129367	0.189120818343753	5
Women	94	0.146920184617988	0.0868326626485782	0.0767000040478721	0.0440732710742801	0.0969010849771394	0.186147920583373	0.158604701646633	0.203820170404136	5
Women	95	0.127898999889295	0.0876957595295785	0.0854730307272061	0.0246980994224948	0.0969404583295069	0.200110037067203	0.158742888926345	0.218440726108371	5
Women	96	0.127898999889295	0.0876957595295785	0.0854730307272061	0.0246980994224948	0.0969404583295069	0.200110037067203	0.158742888926345	0.218440726108371	5
Women	97	0.127898999889295	0.0876957595295785	0.0854730307272061	0.0246980994224948	0.0969404583295069	0.200110037067203	0.158742888926345	0.218440726108371	5
Women	98	0.127898999889295	0.0876957595295785	0.0854730307272061	0.0246980994224948	0.0969404583295069	0.200110037067203	0.158742888926345	0.218440726108371	5
Women	99	0.127898999889295	0.0876957595295785	0.0854730307272061	0.0246980994224948	0.0969404583295069	0.200110037067203	0.158742888926345	0.218440726108371	5
Women	100	0.127898999889295	0.0876957595295785	0.0854730307272061	0.0246980994224948	0.0969404583295069	0.200110037067203	0.158742888926345	0.218440726108371	5
Men	35	0.990638501198336	0	0	0	0	0	0	0.00936149880166406	6
Men	36	0.988782040924284	0	0	0	0	0	0	0.0112179590757157	6
Men	37	0.986829293651324	0	0	0	0	0	0	0.0131707063486764	6
Men	38	0.982164900350669	0.00274460658010848	0	0	0	0	0	0.0150904930692231	6
Men	39	0.977794402849894	0.00535752546407383	0	0	0	0	0	0.0168480716860325	6
Men	40	0.9738612869965	0.00782451835571829	0	0	0	0	0	0.0183141946477816	6
Men	41	0.970509038637988	0.0101313469588641	0	0	0	0	0	0.0193596144031474	6
Men	42	0.96788114362186	0.0122637729773336	0	0	0	0	0	0.0198550834008067	6
Men	43	0.96394212028144	0.0140803024787346	0	0	0.00198957641163395	0	0	0.0199880008281913	6
Men	44	0.957591946609112	0.0156141581541488	0	0	0.00673395093168415	0	0	0.020059944305055	6
Men	45	0.950377297940961	0.0171131766426083	0	0	0.0123965914878731	0	0	0.020112933928558	6
Men	46	0.943844849613071	0.0188251945831456	0	0	0.0171409660079233	0	0	0.0201889897958604	6
Men	47	0.939541276961527	0.0209980486147929	0	0	0.0191305424195572	0	0	0.0203301320041226	6
Men	48	0.92816503406845	0.02411906370382	0.000484485963397203	0.00344508907833323	0.0183393153786027	0.000531784544670861	0.000833017509361632	0.0240822097533645	6
Men	49	0.904478095106606	0.028239784637321	0.00163979864534438	0.0116603014958971	0.016452543204019	0.00179988615119368	0.00283602914604728	0.0328935616135716	6
Men	50	0.876122415548053	0.0329543777855652	0.00301872023347488	0.0214655550265378	0.0142005893182254	0.00331342677833382	0.00526497357295807	0.0436599417368521	6
Men	51	0.850739950864847	0.0378570095188219	0.00417403291542206	0.0296807674441017	0.0123138171436416	0.00458152838485665	0.00737578945299513	0.053277104275314	6
Men	52	0.835972656529046	0.0425418462073602	0.00465851887881926	0.0331258565224349	0.0115225901026871	0.00511331292952751	0.0084244154490596	0.0586408033810655	6
Men	53	0.828815041540321	0.0469543084437315	0.00448158325573334	0.0326426164785871	0.0129341118280868	0.005060693136078	0.00867306654333036	0.0604385787741315	6
Men	54	0.821303916319066	0.0513666181213577	0.00405965984683616	0.0314902748355656	0.0163194179180532	0.00493521516708302	0.00887624996524398	0.061648647826794	6
Men	55	0.81364468846842	0.0558631435618136	0.00355607384266855	0.0301148993261528	0.0204046197432374	0.00478545113957289	0.00902834274858809	0.0626027811695465	6
Men	56	0.806042765591522	0.0605282530866742	0.00313415043377137	0.0289625576831312	0.0239158286742905	0.00465997317057791	0.00912372192715031	0.0636327494328825	6
Men	57	0.798703555291511	0.0654463150175143	0.00295721481068546	0.0284793176392835	0.0255791560818633	0.0046073533771284	0.00915676453471824	0.0650703232472956	6
Men	58	0.79079563043506	0.0705143508029067	0.00299241014384481	0.0284812362258573	0.0258178410088271	0.00465873949831761	0.00911928946483534	0.0676205024203516	6
Men	59	0.781765205159566	0.075699771284211	0.00309466910159557	0.0284869735725337	0.025950844562077	0.00480452509973936	0.00902992583665305	0.0711680853836248	6
Men	60	0.772234148974257	0.0811925288721827	0.00325900112134672	0.0284965020597454	0.0260478612083008	0.00503215103817487	0.00892326602237097	0.0748145407036217	6
Men	61	0.762824331388362	0.0871825759775771	0.00348041564050729	0.028509794067925	0.026178585414186	0.00532905817040532	0.00883390239418868	0.0776613369468484	6
Men	62	0.75415762191111	0.0938598650111495	0.00375392209648629	0.0285268219775053	0.0264127116464203	0.00568268735321191	0.00879642732430578	0.0788099426798115	6
Men	63	0.741979739708069	0.102386560232853	0.0049858993065829	0.0290404741260452	0.0273313381909772	0.00659429267713409	0.00897120931684182	0.0787104864414977	6
Men	64	0.723879765730246	0.112819550447296	0.00754892284437537	0.0303569622157815	0.0292206776276919	0.00827468115812754	0.0094261184109633	0.0784733215655186	6
Men	65	0.703244612165022	0.123690874882222	0.0106372972816913	0.0321962436741633	0.031708095864045	0.0102756230410979	0.0100569992814403	0.0781902538103177	6
Men	66	0.683461191199781	0.133532572765372	0.0134453271903583	0.0342782759286398	0.0344209588075167	0.0121488885709507	0.0107596966030429	0.0779530889343386	6
Men	67	0.667916415021904	0.140876683324487	0.015167317142204	0.0363230164066601	0.0369866323655875	0.0134462479925916	0.0114300550505411	0.0778536326960247	6
Men	68	0.656208053152598	0.145673973847596	0.0159005676258289	0.0383523175104111	0.0394491828343184	0.0141594752418099	0.0120478930919993	0.0782085366954377	6
Men	69	0.645066036838376	0.149340030247507	0.0163883003674357	0.0405999366978437	0.0420707948067421	0.014672871418214	0.0126905757449505	0.0791714538789319	6
Men	70	0.633575520854571	0.152604119689127	0.0167937017952549	0.0431036889800534	0.0448060116357965	0.0151269975124382	0.013400267508368	0.0805896920243903	6
Men	71	0.620821659976522	0.156195509337367	0.0172799583375173	0.0459013893681354	0.0476093766744197	0.0156624145151172	0.0142191328812249	0.0823105589096962	6
Men	72	0.605889608979563	0.160843466357137	0.0180102564224533	0.0490308528731851	0.0504354332755496	0.0164196834168853	0.0151893363624945	0.0841813623127324	6
Men	73	0.584422518648443	0.168235105092533	0.0192812668613329	0.0534848362989541	0.053248570283632	0.0175506130732985	0.0164230083444351	0.0873540813973714	6
Men	74	0.555895755717164	0.178201052378953	0.0211826345772003	0.0593704747660616	0.0560818378072195	0.0191111452243706	0.0179775830825309	0.0921795164464994	6
Men	75	0.525142798884952	0.188685844118251	0.0235670071659474	0.0653971507609034	0.0589927710954107	0.0210980401874226	0.0198131808705934	0.0973032069165198	6
Men	76	0.496997126851029	0.19763401621228	0.0262870322234665	0.0702742467698754	0.062038905397304	0.0235080582797755	0.0218899220024343	0.101370692263836	6
Men	77	0.476292218314617	0.202990104562895	0.0291953573456494	0.0727111452793736	0.065277775961998	0.0263379598187503	0.024167926771865	0.103027511944852	6
Men	78	0.459540115361764	0.205731178292631	0.032853723450686	0.0733080844169787	0.0687331537921451	0.0307260160426799	0.0268007856250416	0.102306943018074	6
Men	79	0.440697464143982	0.208110049074688	0.0374953415409495	0.0736438330711188	0.0723897535208465	0.0371539544283239	0.0299209409504885	0.100588663269603	6
Men	80	0.420764649458696	0.209984866636915	0.0424800643386073	0.0738955698694616	0.076246525842874	0.0446337196506426	0.0334567909555695	0.0985378132472338	6
Men	81	0.40074205610333	0.211213780707162	0.0471677445658268	0.0742404734396744	0.0803024214529993	0.0521772563845965	0.0373367338476484	0.0968195334987626	6
Men	82	0.381630068875309	0.211654941013278	0.0509182349447756	0.0748557224094247	0.084556391045994	0.0587965093051459	0.0414891678340892	0.0960989645719844	6
Men	83	0.362892651475904	0.206735890334926	0.0541154523442369	0.0785593199192248	0.0899403408817775	0.0646048568373838	0.0458265323145501	0.0973249558919968	6
Men	84	0.343892828849116	0.194481623260191	0.0573020442242802	0.0864313383715203	0.0964843790947091	0.0702856448671999	0.0504928048811061	0.100629336451878	6
Men	85	0.325479577656458	0.178646467229551	0.0600759591940015	0.0960420602868787	0.102834759191221	0.0757057692607506	0.0557636910297459	0.105451716151394	6
Men	86	0.308501874559444	0.162984749683486	0.0620351458624971	0.104961768185868	0.107637734677744	0.080732125884192	0.0619148962564584	0.111231704890311	6
Men	87	0.293808696219589	0.151250798062474	0.0627775528388632	0.110760744589055	0.109539559060712	0.0852316106036803	0.0692221260572324	0.117408912568394	6
Men	88	0.278049676407731	0.142929295202942	0.0626561585246182	0.114121650136163	0.109531609709418	0.089332492599812	0.0786122306233153	0.124766886796	6
Men	89	0.25781764870387	0.135115295500462	0.06221439791122	0.11723799405952	0.109475964250364	0.0932235861137105	0.0906245531432265	0.134290560317627	6
Men	90	0.233876389483263	0.127978683734235	0.0613359044926733	0.119946331768601	0.109324926575787	0.0968626046023219	0.104953538608862	0.145721620734257	6
Men	91	0.206989675121166	0.121689344683461	0.059904311762983	0.12208321867288	0.109030800577927	0.100207261522592	0.121293632012119	0.158801755646872	6
Men	92	0.177921281992836	0.116417163127339	0.057803253216154	0.123485210181833	0.108545890149022	0.103215270331468	0.139339278344894	0.173272652656453	6
Men	93	0.14743498647353	0.112332023845072	0.0549163623461912	0.123988861704934	0.107822499181312	0.105844344485895	0.158784922599082	0.188875999363983	6
Men	94	0.116294564938504	0.109603811615859	0.0511272726470994	0.123430728651658	0.106812931567036	0.10805219744282	0.179325009766581	0.205353483370443	6
Men	95	0.0852637937630141	0.108402411218901	0.0463196176128835	0.12164736643148	0.105469491198432	0.109796542659189	0.200653984839286	0.222446792276815	6
Men	96	0.0852637937630141	0.108402411218901	0.0463196176128835	0.12164736643148	0.105469491198432	0.109796542659189	0.200653984839286	0.222446792276815	6
Men	97	0.0852637937630141	0.108402411218901	0.0463196176128835	0.12164736643148	0.105469491198432	0.109796542659189	0.200653984839286	0.222446792276815	6
Men	98	0.0852637937630141	0.108402411218901	0.0463196176128835	0.12164736643148	0.105469491198432	0.109796542659189	0.200653984839286	0.222446792276815	6
Men	99	0.0852637937630141	0.108402411218901	0.0463196176128835	0.12164736643148	0.105469491198432	0.109796542659189	0.200653984839286	0.222446792276815	6
Men	100	0.0852637937630141	0.108402411218901	0.0463196176128835	0.12164736643148	0.105469491198432	0.109796542659189	0.200653984839286	0.222446792276815	6
Women	35	0.93955580699032	0	0	0	0	0	0	0.06044419300968	6
Women	36	0.944343265013025	0	0	0	0	0	0	0.0556567349869746	6
Women	37	0.948799677634546	0	0	0	0	0	0	0.0512003223654542	6
Women	38	0.949710384989089	0.00306686568364298	0	0	0	0	0	0.0472227493272684	6
Women	39	0.950258114904113	0.00587007504132069	0	0	0	0	0	0.0438718100545669	6
Women	40	0.950433512952863	0.00827118831763807	0	0	0	0	0	0.0412952987294995	6
Women	41	0.950227224708584	0.0101317657572001	0	0	0	0	0	0.0396410095342159	6
Women	42	0.949629895744522	0.0113133676046117	0	0	0	0	0	0.0390567366508659	6
Women	43	0.948252715678052	0.0120739083236679	0	0	0.000247240027628926	0	0	0.039426135970651	6
Women	44	0.945980970862409	0.0127364140102905	0	0	0.000878260725411618	0	0	0.0404043544018885	6
Women	45	0.943216451974632	0.0132601123572745	0	0	0.00172701301569195	0	0	0.0417964226524017	6
Women	46	0.940360949691757	0.0136042310574151	0	0	0.00262744782081378	0	0	0.043407371430014	6
Women	47	0.937816254690823	0.0137279978035075	0	0	0.00341351606312099	0	0	0.0450422314425485	6
Women	48	0.930647412118144	0.0136413073698533	2.58623133738055e-05	0.00377673027971506	0.00408492322248796	0.000329144357152847	0.000762388173976107	0.0467322321652967	6
Women	49	0.916538644909006	0.0134345840280624	9.3788616093797e-05	0.0127827794082664	0.00475241727757638	0.00111402705497887	0.00260352528135914	0.0486802334246571	6
Women	50	0.899820510423901	0.0131878497168927	0.000189287952057837	0.0235319348197631	0.00541651289891101	0.00205082253302928	0.00485437020033118	0.0509487114551141	6
Women	51	0.884823566023322	0.0129811263751018	0.00029786936516379	0.0325379839483144	0.00607772475701664	0.0028357052308553	0.00684588180907429	0.053600142491152	6
Women	52	0.875878369067762	0.0128944359414476	0.000405041899309517	0.0363147142280294	0.00673656752241806	0.00316484958800814	0.00790901898577053	0.0566970027672551	6
Women	53	0.87028572868803	0.0138359147145153	0.000510850348799968	0.0348447445595818	0.0073521851918638	0.00301133696102982	0.00826054297304694	0.061898696563132	6
Women	54	0.863171118597139	0.0162958900560514	0.000627774689535365	0.0313085525407915	0.00792426204280936	0.00264526838900457	0.00855513082240427	0.0694720028622649	6
Women	55	0.855602093028879	0.0197276704995554	0.000759976737806482	0.0270167136514876	0.00851412316683991	0.00220834783529703	0.00878061512533521	0.0773904599547991	6
Women	56	0.848646206217046	0.0235845645785265	0.000911618309904089	0.0232798033714988	0.00918309365554066	0.00184227926327178	0.00892482847333247	0.0836276061308799	6
Women	57	0.843371012395432	0.0273198808264642	0.00108686122211896	0.0214083971806541	0.0099924986004968	0.00168876663629346	0.00897560345788874	0.0861569796806523	6
Women	58	0.839492998126022	0.031020590785674	0.00131652471154314	0.0209447922756863	0.0110067964198379	0.00170385887080088	0.008660807441379	0.0858536313690568	6
Women	59	0.835673687596022	0.0351159000583876	0.00161069815775529	0.0205649466004809	0.0122466883763274	0.00174767687530359	0.00791014001739424	0.085130262318329	6
Women	60	0.831398191477053	0.0395724682679933	0.00194244859077615	0.0202799267555957	0.0137078638285016	0.00181803260127224	0.00701418212425114	0.0842668863545572	6
Women	61	0.826151620440735	0.0443569550378796	0.00228484304062642	0.0201007993415889	0.0153860121348966	0.0019127380001775	0.00626351470026638	0.0835435173038294	6
Women	62	0.819419085158691	0.049436019991435	0.00261094853732682	0.0200386309590181	0.0172768226540486	0.00202960502349002	0.00594871868375664	0.0832401689922339	6
Women	63	0.808458779340602	0.0554638600635541	0.00289199375069764	0.0213349468312402	0.0197531655763942	0.0024671436800913	0.00636249798788094	0.0832676127695394	6
Women	64	0.792719837407507	0.062531801268343	0.00314595708354604	0.0245072554133782	0.0229444247313407	0.00337980370315025	0.00742178803611176	0.0833491323566227	6
Women	65	0.774973781098061	0.0697621968480075	0.00341603016537304	0.0284805981536401	0.0264810599358806	0.00454930663056867	0.00885351703223596	0.0834835101362337	6
Women	66	0.757992132150916	0.0762774000447534	0.00374540462567967	0.0321800165002335	0.0299935310070065	0.00575737400024834	0.0103846131800404	0.0836695284911227	6
Women	67	0.744546412304727	0.0811997641007867	0.00417727209396696	0.0345305519013662	0.0331122977617109	0.00678572735009108	0.011742004683312	0.0839059698040396	6
Women	68	0.731422762634619	0.0844143359185329	0.004947953389742	0.0356149672308104	0.0357085620140275	0.00759704489846656	0.0128427907945652	0.0874515831192369	6
Women	69	0.714847146905742	0.0867923750948271	0.00613390048904942	0.0363730165607363	0.0380440357349536	0.00833966535456946	0.0138691723252207	0.0956006875349016	6
Women	70	0.69675082089179	0.0889355539134893	0.00753850175619651	0.0370152281369486	0.0403349439769266	0.00907380099253906	0.0149457298174244	0.105405420514686	6
Women	71	0.679065040366457	0.0914455446583391	0.00896514555549055	0.0377521302052524	0.0427975117923838	0.00985966408651465	0.0161970438133223	0.11391791952224	6
Women	72	0.663721061103436	0.0949240196131966	0.0102172202512389	0.0387942510114525	0.0456479642337627	0.0107574669106355	0.0177476948550601	0.118190322021218	6
Women	73	0.646687022000275	0.102068469660856	0.0111785786151405	0.0402913243891897	0.0490265314797634	0.0117078123292913	0.0199423479873698	0.119097913538115	6
Women	74	0.624603215783894	0.113084499745993	0.0119838869091772	0.0422572346085017	0.05286732075445	0.0126915190752802	0.0228750254821743	0.11963729764053	6
Women	75	0.600409128972044	0.124835953245249	0.0128127537330806	0.0446987355697892	0.0570773726783064	0.0138291232253548	0.0262943437224067	0.120042588853769	6
Women	76	0.577044248082478	0.134186673535265	0.0138447876865821	0.0476225811734528	0.0615637278718164	0.0152411608562673	0.0299489190909998	0.120547901703139	6
Women	77	0.557448059632946	0.138000503992684	0.0152595973694132	0.0510355253198934	0.0662334269554636	0.0170481680447702	0.0335873679708866	0.121387350713944	6
Women	78	0.53478704000974	0.13782129817729	0.0185934079767877	0.0563022563183638	0.0715189517208126	0.0200613048798724	0.0369779385692929	0.123937802347841	6
Women	79	0.50356888199945	0.13730859476926	0.024219437744598	0.0638929640656942	0.0775252144164479	0.0247249105625379	0.0403087816604594	0.128451214781552	6
Women	80	0.468744896720276	0.136499764825817	0.0305727848335932	0.0724726548436507	0.0836679013483832	0.0306092898374522	0.0439583674778413	0.133474340112986	6
Women	81	0.435266395290417	0.135432179404186	0.0360885474045225	0.0807063349339994	0.0893626988226323	0.0372847474493008	0.048305166254894	0.137553930440047	6
Women	82	0.408084688828072	0.134143209561592	0.039201823618135	0.0872590106185065	0.0940252931452089	0.0443215881427691	0.0537276482250726	0.139236737860644	6
Women	83	0.384994628445952	0.130292675594113	0.0404073349761118	0.0927816249025376	0.0981485100064832	0.0525718735352402	0.0627719574134176	0.138031395126144	6
Women	84	0.361406921671408	0.122881707646446	0.0413125333242927	0.0983337896706458	0.102265999099542	0.062595664134549	0.0760462681553955	0.135157116297721	6
Women	85	0.3386966642446	0.113959641548734	0.0420216123396643	0.103193514523379	0.105854682734474	0.0735252630210582	0.091022096150101	0.13172652543799	6
Women	86	0.318238951905685	0.105575813131123	0.0426387656992137	0.106638809061283	0.108391483221369	0.0844929732751303	0.105170957096629	0.128852246609567	6
Women	87	0.301408880394823	0.0997795582237603	0.0432681870799275	0.107947682884908	0.109353322870314	0.0946310979771283	0.115964366694073	0.127646903875067	6
Women	88	0.287962081736653	0.0960103324834171	0.0439250614214445	0.10657209631466	0.109286497111936	0.103977973355822	0.124054022828005	0.128211934748061	6
Women	89	0.27679116470971	0.0924645642390541	0.0445517738627078	0.102565784885147	0.108965954906995	0.113141974708288	0.13163404928008	0.129884733408017	6
Women	90	0.267976690184992	0.0893270483290976	0.0451433183796607	0.0961094210182111	0.108211598860779	0.12211046371735	0.138489600593515	0.132631858916396	6
Women	91	0.261599219033494	0.0867825795919743	0.0456946889482464	0.0873836771356957	0.106843331578575	0.13087080206583	0.144405831311528	0.136419870334656	6
Women	92	0.257739312126216	0.0850159528661108	0.0462008795444081	0.0765692256594443	0.104681055665672	0.139410351436553	0.149167895977338	0.141215326724258	6
Women	93	0.256477530334155	0.0842119629899335	0.0466568841440893	0.0638467390113002	0.101544673727357	0.14771647351234	0.152560949134163	0.146984787146663	6
Women	94	0.257894434528308	0.0845554048018691	0.047057696723233	0.0493968896131066	0.0972540883689182	0.155776529976015	0.15437014532522	0.15369481066333	6
Women	95	0.262070585579673	0.086231073140344	0.0473983112577826	0.0334003498867069	0.0916292021956441	0.163577882510402	0.154380639093729	0.161311956335718	6
Women	96	0.262070585579673	0.086231073140344	0.0473983112577826	0.0334003498867069	0.0916292021956441	0.163577882510402	0.154380639093729	0.161311956335718	6
Women	97	0.262070585579673	0.086231073140344	0.0473983112577826	0.0334003498867069	0.0916292021956441	0.163577882510402	0.154380639093729	0.161311956335718	6
Women	98	0.262070585579673	0.086231073140344	0.0473983112577826	0.0334003498867069	0.0916292021956441	0.163577882510402	0.154380639093729	0.161311956335718	6
Women	99	0.262070585579673	0.086231073140344	0.0473983112577826	0.0334003498867069	0.0916292021956441	0.163577882510402	0.154380639093729	0.161311956335718	6
Women	100	0.262070585579673	0.086231073140344	0.0473983112577826	0.0334003498867069	0.0916292021956441	0.163577882510402	0.154380639093729	0.161311956335718	6
Men	35	0.948817247628719	0	0	0	0	0	0	0.0511827523712808	7
Men	36	0.947928023120942	0	0	0	0	0	0	0.0520719768790583	7
Men	37	0.94793820727061	0	0	0	0	0	0	0.05206179272939	7
Men	38	0.941859036673296	0.00685079942411755	0	0	0	0	0	0.0512901639025866	7
Men	39	0.937472231044097	0.0126327145769446	0	0	0	0	0	0.0498950543789585	7
Men	40	0.934900356641423	0.0170852152197607	0	0	0	0	0	0.0480144281388164	7
Men	41	0.934265979723684	0.0199477711138453	0	0	0	0	0	0.0457862491624708	7
Men	42	0.93569166654929	0.0209598520204781	0	0	0	0	0	0.0433484814302323	7
Men	43	0.938387158932301	0.0199089917781371	0	0	0.00224127191503271	0	0	0.0394625773745288	7
Men	44	0.941204441276802	0.0174030942771699	0	0	0.00758584340472611	0	0	0.0338066210413022	7
Men	45	0.943729443726232	0.0144121843566608	0	0	0.0139648480859731	0	0	0.0278935238311344	7
Men	46	0.945548096424033	0.0119062868556937	0	0	0.0193094195756665	0	0	0.0232361971446071	7
Men	47	0.946246329513646	0.0108554266133526	0	0	0.0215506914906992	0	0	0.021347552382302	7
Men	48	0.937397571511543	0.0132292213024299	0.000177457941050441	0.00293259352918803	0.0201048765717407	0.000458928827570303	0.000876683237483398	0.0248226670789947	7
Men	49	0.915861002722668	0.0192246423654453	0.000615997033527112	0.00992570117571332	0.0166571640726859	0.00155329757023795	0.00296723557302073	0.033194959486702	7
Men	50	0.889151180973176	0.0271527452960745	0.00117486518141803	0.0182723135280177	0.0125421523802656	0.00285947961793804	0.00546241094124271	0.0433848520818679	7
Men	51	0.86478266408922	0.0353245855879933	0.00171331028871121	0.025265421174543	0.00909443988121074	0.00395384836060568	0.00755296327678004	0.0523127673409363	7
Men	52	0.850270009896954	0.0420512187348772	0.00209058025939468	0.028198014703731	0.00764862496225226	0.00441277718817599	0.00842964651426344	0.0568991277403511	7
Men	53	0.842443174049888	0.0472132055138735	0.00231431075885123	0.0277943074702068	0.00954983246388741	0.00434392145884467	0.00834907072812009	0.0579921775563288	7
Men	54	0.83361080913132	0.0519727150287115	0.0024976672292688	0.0268316209902645	0.0140851808077907	0.00417972702736229	0.00815692846885518	0.0586653513164271	7
Men	55	0.824505518362094	0.0565632152629402	0.00265819223984315	0.0256826080948495	0.019502258752459	0.00398375302849622	0.00792759738521642	0.0591768568741019	7
Men	56	0.81585990496305	0.0612181742001086	0.00281342835977004	0.0247199216149072	0.0240486550563892	0.00381955859701384	0.00773545512595151	0.0597849020828092	7
Men	57	0.808406572155032	0.0661710598237658	0.00298091815824523	0.024316214381383	0.0259719584780781	0.00375070286768252	0.00765487933980816	0.060747694796005	7
Men	58	0.800397653834006	0.0713424954016122	0.00314010435045911	0.0244507247061275	0.0259924336816139	0.00382587241599201	0.00794548730739646	0.062905228302793	7
Men	59	0.790254756816755	0.0765881621482312	0.00327929630626033	0.0248208132598913	0.026003012646281	0.00403621957338276	0.00866619566618126	0.0663515435830177	7
Men	60	0.778964693705345	0.0820441149674963	0.003429336576832	0.02537631641197	0.0260102851033702	0.00435900210854819	0.00959033110019237	0.0702259200262458	7
Men	61	0.767514277101845	0.0878464087632807	0.00362106771335723	0.0260670705316591	0.0260208407841723	0.00477147779018171	0.0104912202934596	0.0736676370220443	7
Men	62	0.756890319608321	0.094131098439458	0.00388533226701915	0.0268429119882541	0.0260412694199781	0.00525090438697674	0.0111421899300128	0.0758159739599801	7
Men	63	0.745011150112999	0.101183702534726	0.0044178928032397	0.0280260423579578	0.0268295474715317	0.0061925232630561	0.0115442770962659	0.0767948643602234	7
Men	64	0.729901037327435	0.108996668953408	0.00533071324081135	0.0298179457661906	0.0288427251679945	0.00778937941930712	0.0118744377829861	0.0774470923418678	7
Men	65	0.712705703588687	0.117266446647814	0.00652893816097291	0.031987382406075	0.0316360028932831	0.00971543607957003	0.0121698770307333	0.0779902131928655	7
Men	66	0.694570871233813	0.125689484570255	0.00791771214496323	0.0343031124707332	0.0347645810313141	0.0116446564676851	0.0124677998800674	0.0786417822011685	7
Men	67	0.676642262599874	0.133962231673043	0.00940217977402114	0.0365338961532878	0.0377836599660043	0.0132510038074924	0.0128054113715484	0.0796193546547289	7
Men	68	0.657327139217188	0.142477269982877	0.0112358251216197	0.0386601742984927	0.0408808904603634	0.0144929194789942	0.0131422617918625	0.0817835196486031	7
Men	69	0.635435697880203	0.151437832087692	0.0135713234959346	0.0408428915713853	0.0443993016738994	0.0156026950837039	0.0134554227662556	0.085254835440926	7
Men	70	0.612718063822173	0.160256342781656	0.016162606330259	0.0431215638955126	0.0481271615852762	0.0166650691777286	0.0138083813431269	0.0891408110642672	7
Men	71	0.590924362276349	0.168345226858938	0.0187636050578858	0.0455357071944219	0.0518527381731577	0.0177647803171757	0.0142646245708755	0.0925489555511964	7
Men	72	0.571804718475985	0.175116909113703	0.0211282511121079	0.0481248373916601	0.0553642994162078	0.0189865670581522	0.0148876394979008	0.0945867779342831	7
Men	73	0.553994313402408	0.180830960751053	0.0232364965432389	0.0510237102194644	0.0585470425476536	0.0202536089965921	0.0165187458109248	0.0955951217286653	7
Men	74	0.53540293618465	0.186082169013282	0.0252575615821367	0.054234358056068	0.0615457108605218	0.0215203509029719	0.0194832095181782	0.0964737038821911	7
Men	75	0.516692624277517	0.190785782750353	0.027229279932911	0.0575972117940118	0.0645378914231754	0.0229184290952133	0.0230704371503226	0.0971683435764951	7
Men	76	0.498525415135817	0.194857050812227	0.0291894852996712	0.0609527023258371	0.0677011713039778	0.0245794798912379	0.0265698352380195	0.0976248599932121	7
Men	77	0.481563346214356	0.198211222048866	0.031176011386527	0.064141260544085	0.0712131375712919	0.0266351396089672	0.0292708103119307	0.0977890723139768	7
Men	78	0.465081119590928	0.201246968729591	0.0331290024675399	0.0669691352698889	0.0759902016722824	0.0298500952986302	0.0309890245647037	0.0967444524064356	7
Men	79	0.448303088772173	0.204194779900193	0.0350232375758832	0.0695454384110658	0.0819650855423013	0.034445268562874	0.0322696655316731	0.0942534357038373	7
Men	80	0.431815768356164	0.206717629575329	0.0369485025543339	0.0721648954901817	0.0878398419819931	0.0397366475482474	0.0334964277575312	0.0912802867362199	7
Men	81	0.416205672940975	0.20847849176966	0.0389945832456691	0.0751222320298028	0.0923165237920022	0.0450402204012993	0.03505300578697	0.0887892700336216	7
Men	82	0.402059317124678	0.209140340497846	0.0412512654926657	0.0787121735524954	0.0940971837729732	0.0496719752685785	0.0373230941646819	0.0877446501260804	7
Men	83	0.384288074660899	0.207961536474635	0.0443120141771062	0.0841039467687516	0.093557892092845	0.0533578621132399	0.043126468034429	0.0892922056780942	7
Men	84	0.360299010573863	0.204740679380392	0.0481516503619391	0.0913617784842072	0.092271888855616	0.0565765112226303	0.0533308550683322	0.0932676260530204	7
Men	85	0.334422176367547	0.199951101678203	0.0519319941616914	0.0991228943641433	0.0907369817660203	0.0597729312295868	0.0653918786036215	0.0986700418291867	7
Men	86	0.31098762354593	0.194066135831153	0.0548148656908898	0.106024520073841	0.0894509785287914	0.0633921307669467	0.0767651619775272	0.104498583584921	7
Men	87	0.29432540361299	0.187559114302329	0.0559620850640611	0.110703881278581	0.0889116868486631	0.0678791184675471	0.0849063285272793	0.109752381898549	7
Men	88	0.281976602535578	0.17898858505162	0.0559443463057995	0.11376191471396	0.0907431692437362	0.0736720176071022	0.0904827544680305	0.114430610074174	7
Men	89	0.269051259793965	0.166914343709702	0.0558201749979684	0.116606293256347	0.0958806796117904	0.0808159882096073	0.0957113910322045	0.119199869388416	7
Men	90	0.256232857162257	0.151811594245844	0.055483138590998	0.119084346782179	0.103788812727078	0.0891665940303217	0.100372224082938	0.124060432378385	7
Men	91	0.244204876414559	0.134155540629312	0.054826804535319	0.121043405167896	0.113932163363852	0.0985793988245042	0.104245239483367	0.129012571581191	7
Men	92	0.233650799324976	0.114421386829374	0.0537447402813616	0.122330798289937	0.125775326296365	0.108909966347414	0.107110423096628	0.134056559533944	7
Men	93	0.225254107667615	0.0930843368152961	0.0521305132795563	0.122793856024743	0.138782896298869	0.12001386035431	0.108747760785858	0.139192668773753	7
Men	94	0.219698283216579	0.0706195945563465	0.0498776909803336	0.122279908248751	0.152419468145617	0.131746644600452	0.108937238414193	0.144421171837729	7
Men	95	0.217666807745976	0.047502364021792	0.0468798408341238	0.1206362848384	0.166149636610861	0.143963882841098	0.107458841844769	0.14974234126298	7
Men	96	0.217666807745976	0.047502364021792	0.0468798408341238	0.1206362848384	0.166149636610861	0.143963882841098	0.107458841844769	0.14974234126298	7
Men	97	0.217666807745976	0.047502364021792	0.0468798408341238	0.1206362848384	0.166149636610861	0.143963882841098	0.107458841844769	0.14974234126298	7
Men	98	0.217666807745976	0.047502364021792	0.0468798408341238	0.1206362848384	0.166149636610861	0.143963882841098	0.107458841844769	0.14974234126298	7
Men	99	0.217666807745976	0.047502364021792	0.0468798408341238	0.1206362848384	0.166149636610861	0.143963882841098	0.107458841844769	0.14974234126298	7
Men	100	0.217666807745976	0.047502364021792	0.0468798408341238	0.1206362848384	0.166149636610861	0.143963882841098	0.107458841844769	0.14974234126298	7
Women	35	0.94643980666847	0	0	0	0	0	0	0.0535601933315302	7
Women	36	0.952867370826676	0	0	0	0	0	0	0.0471326291733237	7
Women	37	0.957581590541087	0	0	0	0	0	0	0.0424184094589127	7
Women	38	0.953810715659104	0.00703581602511103	0	0	0	0	0	0.0391534683157852	7
Women	39	0.949797165667631	0.0131290944609395	0	0	0	0	0	0.037073739871429	7
Women	40	0.946161737954928	0.01792310379174	0	0	0	0	0	0.0359151582533324	7
Women	41	0.94352522990925	0.0210611125017669	0	0	0	0	0	0.0354136575889832	7
Women	42	0.942508438918856	0.0221863890752749	0	0	0	0	0	0.0353051720058695	7
Women	43	0.941418265622133	0.0215524308408658	0	0	0.000276814219768874	0	0	0.0367524893172324	7
Women	44	0.938653419502008	0.0199916113352791	0	0	0.000983205937112748	0	0	0.0403717632255999	7
Women	45	0.934972411213547	0.0180155133549757	0	0	0.0019330987390875	0	0	0.0450789766923903	7
Women	46	0.931133751411813	0.0161357196964162	0	0	0.00294041621274901	0	0	0.0497901126790218	7
Women	47	0.927895950751873	0.0148638131560616	0	0	0.00381908194515316	0	0	0.0534211541469126	7
Women	48	0.920517032810718	0.0140685574076959	4.91465347358572e-05	0.00387866609817575	0.00464741730434808	0.000168210073921479	0.000796287406624265	0.0558746823637809	7
Women	49	0.90661533575858	0.0133253925608025	0.000166342117567517	0.0131277929476718	0.00554954148604394	0.000576385856123239	0.00269512660703597	0.0579440826661753	7
Women	50	0.890489842140382	0.0127059160653908	0.00030622071643111	0.0241670733809412	0.00640807481878966	0.00107984568726126	0.0049614830720435	0.0598815441187603	7
Women	51	0.876439534501049	0.0122817253714702	0.00042341629926277	0.0334162002304372	0.00710563763113417	0.00153390790799153	0.00686032227245521	0.0619392557861999	7
Women	52	0.868763395385504	0.0121244179290501	0.000472562833998627	0.037294866328613	0.00752485025162638	0.00179389085897004	0.00765660967907947	0.0643694067331584	7
Women	53	0.864681941912817	0.0130439520416454	0.000470748058117344	0.0367241953899434	0.00771180108245913	0.00189049902238368	0.00764104469560835	0.0678358177970257	7
Women	54	0.859175337210935	0.0154798746501927	0.000466420515631207	0.0352624157662061	0.00782537590669727	0.00195971060678976	0.00759834160639969	0.0722325237371478	7
Women	55	0.8531820328381	0.0189481661608347	0.000461255384276785	0.0332848772458084	0.00791739112419773	0.0020147545423998	0.00753448820326059	0.0766570345011225	7
Women	56	0.84764048035255	0.0229648069797137	0.000456927841790648	0.0311669296171573	0.00803966313481743	0.00206885975942536	0.00745547227799814	0.0802068600365478	7
Women	57	0.843489131312526	0.0270457775129721	0.000455113065909365	0.0292839226686601	0.00824400833841331	0.00213525518807798	0.00736728162241942	0.0819795102910219	7
Women	58	0.839608198912773	0.0317775093864222	0.000575615966781644	0.0273601832338109	0.00884841928246929	0.00220471022668869	0.00719969255676728	0.0824256704342873	7
Women	59	0.834372190583934	0.0376683479238568	0.000888236859174408	0.0251451042915512	0.0100441675692806	0.00226891096671794	0.00693134196132975	0.0826816998441557	7
Women	60	0.827960999238098	0.0441171440783896	0.00131964402775154	0.0230516348484592	0.0116929881809208	0.00234246137807137	0.0066415084679817	0.0828736197803283	7
Women	61	0.820554517787352	0.0505227488031344	0.00179650575717693	0.0214927239111133	0.0136566160994638	0.00243996543065462	0.00640947070859798	0.0831274515025065	7
Women	62	0.812332639143787	0.0562840130512049	0.00224549033211446	0.0208813204860917	0.0157967863069833	0.00257602709437333	0.00631450731505344	0.0835692162703916	7
Women	63	0.80103342024886	0.0614289270774913	0.00263110304479806	0.0217262936337123	0.0186419804349631	0.00298030522218199	0.00654180154743717	0.0850161687905558	7
Women	64	0.785470453235158	0.0663812290133649	0.00300584362958948	0.0238757135520626	0.0224996037157337	0.00377204997983249	0.00714648508074102	0.0878486217935184	7
Women	65	0.767436933801458	0.0711333916266611	0.00342837203434434	0.0267513309543755	0.0268997765326391	0.00480025230642664	0.00801275916919401	0.0915371835749015	7
Women	66	0.74872605764654	0.0756778876852154	0.00395734820691826	0.0297748965538841	0.0313726192690233	0.00591390314106626	0.00902482506702512	0.0955524624303273	7
Women	67	0.731131020469184	0.0800071899568631	0.00465143209516688	0.0323681610638212	0.0354482523082304	0.00696199342285313	0.0100668840284634	0.099365066655418	7
Women	68	0.713761223246273	0.0838560383367418	0.00635978198520129	0.0345382423782709	0.0391255747761057	0.0079304793729125	0.0112105336670931	0.103218126237402	7
Women	69	0.695071358835014	0.0872504059949052	0.00928212464864403	0.0366727227015969	0.0427220960302538	0.00892393806661445	0.0125925083699635	0.107484845353008	7
Women	70	0.67587256075467	0.0906196156115634	0.0125029727616178	0.0387640492124513	0.0462458518016579	0.00996929172442814	0.0141947145515013	0.11183094358211	7
Women	71	0.656975962524505	0.0943929898669266	0.0151068390002454	0.0408046690894861	0.049704877821301	0.0110934625668227	0.0159990586261331	0.11592214050458	7
Women	72	0.639192697663781	0.0989998514412048	0.0161782360406496	0.0427870295113536	0.0531072098201664	0.0123233728142672	0.0179874470082855	0.119424155700292	7
Women	73	0.620262974790919	0.106505726207653	0.0160757660563762	0.0445098175697359	0.0563429717022017	0.013626672163992	0.0202761505023995	0.122399921006723	7
Women	74	0.598731908516143	0.116932489071986	0.0158314145554167	0.045981263146858	0.0594094171300859	0.0150080066454981	0.0229651274234062	0.125140373510606	7
Women	75	0.576617991346424	0.127643986263107	0.0155397692155617	0.0475081276071859	0.0624752764728991	0.0165497929776611	0.0260118154514678	0.127653240665694	7
Women	76	0.555939715788731	0.136004064009918	0.0152954177146022	0.0493971723151857	0.0657092800997214	0.0183344478793566	0.0293736522667463	0.12994624992574	7
Women	77	0.538715574350034	0.139376568541321	0.0151929477303288	0.0519551586353234	0.0692801583796327	0.0204443880694601	0.0330080755494039	0.132027128744496	7
Women	78	0.519509387724345	0.137942577035992	0.0174049139227918	0.0571728370168836	0.073776550170771	0.0230715965514516	0.0369835423197728	0.134138595257992	7
Women	79	0.493987903099598	0.134285587847765	0.0228491501709736	0.0656475062364537	0.0791330487842607	0.0263537899782118	0.0414289924018993	0.136314021480838	7
Women	80	0.465824002723643	0.12937307896828	0.0297381629810631	0.0755957501494537	0.084537316268662	0.0302919855427174	0.0463925876815167	0.138247115684664	7
Women	81	0.438690568844333	0.124172528389177	0.0362844588592496	0.0852341526113037	0.089177014672535	0.0348872004379451	0.0519224900443582	0.139631586141098	7
Women	82	0.416260483709519	0.119651414102097	0.0407005443117221	0.0927792974774236	0.0922398060444399	0.0401404518568714	0.0580668613761571	0.14016114112177	7
Women	83	0.397078005199507	0.115759344759694	0.0434451689916981	0.0989622397057893	0.094188365343424	0.0468812934898717	0.0654771138981289	0.138208468611887	7
Women	84	0.377546953392899	0.111850598974713	0.0460056737970086	0.105168022898264	0.0959374759387744	0.0555795987623343	0.0743595805323033	0.133552095703704	7
Women	85	0.35812955383499	0.107999659678925	0.0481374521007622	0.110594213876101	0.0973529624944104	0.0656968644697552	0.0840948042156348	0.127994489329421	7
Women	86	0.339288032071079	0.104281009804105	0.049595897276068	0.114438379460551	0.0983006496742512	0.0766945874076304	0.0940633278850776	0.123338116421238	7
Women	87	0.32148461364646	0.100769132282025	0.0501364026960346	0.115898086472868	0.098646362142216	0.0880342643714562	0.103645694477586	0.121385443911355	7
Women	88	0.303270350957402	0.0974330896737717	0.0501189366841127	0.114273670574133	0.0986452061713278	0.0998609215496871	0.112840036054492	0.123557788335073	7
Women	89	0.283145902760687	0.0941990886897076	0.049996674600659	0.10955419526011	0.09863711437511	0.112646713379541	0.122057866588461	0.129762444345723	7
Women	90	0.261497904142383	0.0910773284855182	0.0496648203741421	0.101970319104068	0.0986151509282331	0.12634382902966	0.13129980188345	0.139530846052546	7
Women	91	0.238712990188556	0.0880780082168891	0.04901857793303	0.0917527006792741	0.0985723800053677	0.140904457668685	0.140566457743416	0.152394427564782	7
Women	92	0.215177795985273	0.085211327039506	0.0479531512057913	0.0791319985589992	0.0985018657811842	0.156280788465257	0.149858449972316	0.167884622991673	7
Women	93	0.191278956618604	0.0824874841090544	0.0463637441208942	0.064338871316512	0.098396672430353	0.172425010588018	0.159176394374105	0.18553286644246	7
Women	94	0.167403107174613	0.0799166785812201	0.044145560606807	0.0476039775250816	0.0982498641275447	0.189289313205609	0.168520906752741	0.204870592026383	7
Women	95	0.14393688273937	0.0775091096116886	0.0411938045919981	0.0291579757579772	0.0980545050474297	0.206825885486671	0.177892602912181	0.225429233852684	7
Women	96	0.14393688273937	0.0775091096116886	0.0411938045919981	0.0291579757579772	0.0980545050474297	0.206825885486671	0.177892602912181	0.225429233852684	7
Women	97	0.14393688273937	0.0775091096116886	0.0411938045919981	0.0291579757579772	0.0980545050474297	0.206825885486671	0.177892602912181	0.225429233852684	7
Women	98	0.14393688273937	0.0775091096116886	0.0411938045919981	0.0291579757579772	0.0980545050474297	0.206825885486671	0.177892602912181	0.225429233852684	7
Women	99	0.14393688273937	0.0775091096116886	0.0411938045919981	0.0291579757579772	0.0980545050474297	0.206825885486671	0.177892602912181	0.225429233852684	7
Women	100	0.14393688273937	0.0775091096116886	0.0411938045919981	0.0291579757579772	0.0980545050474297	0.206825885486671	0.177892602912181	0.225429233852684	7
Men	35	0.880006206711906	0	0	0	0	0	0	0.119993793288094	8
Men	36	0.906383084394963	0	0	0	0	0	0	0.0936169156050366	8
Men	37	0.929959386817347	0	0	0	0	0	0	0.0700406131826527	8
Men	38	0.938654458478455	0.0116223486694618	0	0	0	0	0	0.0497231928520834	8
Men	39	0.945393580131631	0.0214834584238997	0	0	0	0	0	0.0331229614444695	8
Men	40	0.950190373484269	0.0291114007247792	0	0	0	0	0	0.0206982257909519	8
Men	41	0.953058460243763	0.0340342470335656	0	0	0	0	0	0.0129072927226714	8
Men	42	0.954011462117507	0.0357800688117243	0	0	0	0	0	0.0102084690707688	8
Men	43	0.9502805285854	0.0341039653222882	0	0	0.00172979202856703	0	0	0.0138857140637452	8
Men	44	0.94116857103715	0.0301071031551715	0	0	0.00585468071207302	0	0	0.0228696450956054	8
Men	45	0.929796854044868	0.0253366547621613	0	0	0.0107779349472253	0	0	0.0340885562457456	8
Men	46	0.919286642180662	0.0213397925950446	0	0	0.0149028236307313	0	0	0.0444707415935622	8
Men	47	0.912759200016642	0.0196636891056086	0	0	0.0166326156592983	0	0	0.0509444952184514	8
Men	48	0.903065962474137	0.0223012947510341	0.000287224386956636	0.00339688863512812	0.0157975999408231	0.000449155334083785	0.000456668708026699	0.0542452057698106	8
Men	49	0.884693489934177	0.0288209961427669	0.00099118067822899	0.0114971615342798	0.0138064086121513	0.00152021805382204	0.00157364379526253	0.0570969012493115	8
Men	50	0.863215735158421	0.0371331199639908	0.00187529356942073	0.021165229188106	0.0114298254134141	0.00279858323544512	0.00297137870644108	0.0594108347647617	8
Men	51	0.844206650908527	0.04514799289789	0.00270298775613551	0.0292655020872576	0.00943863408474234	0.00386964595518338	0.00427032688629594	0.0610982594239688	8
Men	52	0.833240189946153	0.0507759416276485	0.00323768793397701	0.0326623907223858	0.00860361836626709	0.00431880128926716	0.00509094177956072	0.0620704283347403	8
Men	53	0.827282120434035	0.0540148474322381	0.00354133885541301	0.0323848800865208	0.0105903231636154	0.00418904913271348	0.00547378424318098	0.0625236566522833	8
Men	54	0.820178505658822	0.0565414076899585	0.00381806943069928	0.0317068859699753	0.0153278499880612	0.00387964014400854	0.00575213017941136	0.0627955109390638	8
Men	55	0.812823741068049	0.0587841732329865	0.0040445805921215	0.0308602150593234	0.0209823174882063	0.00351034554458652	0.00598550560094902	0.0630091214137783	8
Men	56	0.806112222109249	0.0611716948934984	0.00419757327196533	0.0300766740411391	0.0257198443126522	0.00320093655588159	0.00623343652049112	0.0632876182951231	8
Men	57	0.800938344229959	0.0641325235036706	0.00425374840251646	0.0295880696019967	0.0277065491100005	0.0030711843993279	0.00655544895073481	0.0637541318017945	8
Men	58	0.795517716268975	0.0677078817708525	0.00423600526612335	0.0293318464824121	0.0273130675476391	0.00321277327797267	0.00707685395287533	0.0656038554331504	8
Men	59	0.788102471980852	0.0717179921822277	0.00419369471010899	0.0291024455339427	0.0263747653604697	0.00359158762875873	0.00777226360653768	0.0691447789971026	8
Men	60	0.77964179418676	0.0762599052397248	0.00414319501422089	0.0289171676097245	0.0252548562983642	0.00413869902396372	0.00847515545206373	0.0731692271751778	8
Men	61	0.771084865707869	0.0814306714452723	0.00410088445820654	0.0287933135628938	0.0243165541111948	0.0047851790358653	0.00901900702979533	0.0764695246489031	8
Men	62	0.763380869365347	0.0873273413007986	0.00408314132181342	0.0287481842465867	0.0239230725488334	0.0054620992367411	0.00923729588007434	0.0778379960998056	8
Men	63	0.752601385841382	0.0953155869922819	0.00466033603810091	0.0301136282074474	0.0243083832032587	0.00632321879703408	0.00917365881594992	0.0775038021045456	8
Men	64	0.736115010708914	0.105696746675771	0.00614149454012027	0.033497514758051	0.0253551575920198	0.00746528886931529	0.00902190889380708	0.0767068779620024	8
Men	65	0.716816449125243	0.116971369808299	0.00815097835760681	0.0378311759004294	0.0268996593533444	0.00873386899905451	0.00884078801899143	0.0757557104370314	8
Men	66	0.697600406247669	0.127640005846901	0.0103131490202958	0.0420459436366148	0.0287781521254603	0.00997451873172149	0.00868903809684858	0.0749587862944882	8
Men	67	0.681361587233493	0.136203204248611	0.0122523680579227	0.0450731499686391	0.0308268995465951	0.011032797612786	0.00862540103272416	0.0746245922992282	8
Men	68	0.665918074696696	0.142588564576407	0.0139047051826978	0.0468822112589185	0.0339093875356689	0.0118200862417924	0.00900517608652133	0.0759717944212983	8
Men	69	0.647865609321475	0.14803950707337	0.0155217917037153	0.0483123111430818	0.0384208598724171	0.0124513548980267	0.00999652935018264	0.0793920366377311	8
Men	70	0.628265383370459	0.153030312216689	0.0172013315460366	0.0495994325329798	0.0434952169862911	0.0130775476465709	0.0113775029771128	0.0839532727238603	8
Men	71	0.608178589106276	0.158035260483552	0.0190410286347228	0.0509795583404636	0.0482663593067422	0.0138496085525074	0.0129261391207166	0.0887234564550195	8
Men	72	0.588666418791553	0.163528632351146	0.0211385868948352	0.0526886714773842	0.0518681872632217	0.0149184816809182	0.0144204799343986	0.0927705416065426	8
Men	73	0.568316299560275	0.16978118651101	0.0236473653338108	0.0548129689105075	0.0541640774448409	0.0168565097203195	0.0158511522807007	0.0965704402385355	8
Men	74	0.545747003467739	0.176491467077144	0.0265739088150999	0.0572624746753315	0.055885420525459	0.0198986966599834	0.0173898495868893	0.100751179192354	8
Men	75	0.522066740158543	0.183275432660433	0.0297957000477836	0.0600089122868053	0.0574681380616491	0.0236899785161261	0.0190862138534563	0.104608884415204	8
Men	76	0.498383719277282	0.18974904187176	0.0331902217409431	0.063024005259878	0.0593481516099841	0.0278752913049642	0.0209898870808936	0.107439681854296	8
Men	77	0.475806150468553	0.19552825332201	0.0366349566036594	0.0662794771094987	0.061961382727037	0.0320995710427139	0.0231505112696931	0.108539697456836	8
Men	78	0.450142583973565	0.201277648845809	0.040824884171621	0.0699523348950702	0.0675579367650296	0.0365766090243128	0.0258234909650853	0.107844511359507	8
Men	79	0.41941819109585	0.20731734763804	0.0458573849729289	0.074142585786607	0.0763841221452891	0.0416122778907281	0.0290813305739124	0.106186759896645	8
Men	80	0.388066113073484	0.212746614349969	0.0507135432052826	0.0787064534649754	0.0858701650280461	0.0469896356772207	0.0326993218890829	0.104208153311939	8
Men	81	0.360519491144547	0.216664713632864	0.0543744430663818	0.0835001616110416	0.0934462915735311	0.0524917404190513	0.0364527567035056	0.102550401849077	8
Men	82	0.341211466547117	0.218170910137992	0.055821168753926	0.088379933905672	0.0965427279419749	0.0579016501514809	0.0401169268100893	0.101855215751748	8
Men	83	0.329244001411379	0.21640279067167	0.0552561911570762	0.094325529790232	0.0961969874785085	0.0631624254357465	0.0434225654199318	0.101989508635456	8
Men	84	0.320320983757815	0.211636541131345	0.053908936887665	0.101453664294261	0.0953725294502427	0.0684200608390087	0.0465223043938742	0.102364979245788	8
Men	85	0.313778443659942	0.204679324804981	0.0523009237274002	0.108325994480886	0.094388498900377	0.0737620154054135	0.0498242834994406	0.10294051552156	8
Men	86	0.308952411191279	0.196338304980538	0.050953669457989	0.113504177413235	0.0935640408721111	0.079275748179107	0.0537366425041549	0.103675005401585	8
Men	87	0.305178916425346	0.187420644945981	0.0503886918611392	0.115549870154434	0.0932183004086448	0.0850487182042351	0.0586675211755412	0.104527336824678	8
Men	88	0.299467520139402	0.176787955307677	0.0514157531723549	0.115233183213809	0.0944986166467262	0.0910910088488562	0.0655730933523307	0.105932869318845	8
Men	89	0.289927669117973	0.16301393328448	0.0543189673839131	0.114113867334939	0.0980874029133334	0.0973521813267497	0.0749272915984809	0.108258687040132	8
Men	90	0.27754522244548	0.146473872083081	0.0588313799126806	0.111938039932332	0.103606415537011	0.103828911450644	0.0864148937693551	0.111361264869417	8
Men	91	0.263306039206342	0.127543064910174	0.0646860361755242	0.108451818420497	0.110677410846303	0.110517875033266	0.0997206777203167	0.115097077687577	8
Men	92	0.248195978484979	0.106596804972449	0.0716159815893104	0.103401320213941	0.118922145169755	0.117415747887346	0.114529421306729	0.11932260037549	8
Men	93	0.233200899365813	0.0840103854765989	0.0793542615709062	0.0965326627271727	0.127962374835911	0.12451920582561	0.130525902383955	0.123894307814033	8
Men	94	0.219306660933261	0.0601590996293153	0.0876339215371782	0.0875919633747004	0.137419856173316	0.131824924660787	0.147394898807359	0.128668674884084	8
Men	95	0.207499122271745	0.0354182406372902	0.0961880069049933	0.076325339571032	0.146916345510513	0.139329580205604	0.164821188432303	0.133502176466519	8
Men	96	0.207499122271745	0.0354182406372902	0.0961880069049933	0.076325339571032	0.146916345510513	0.139329580205604	0.164821188432303	0.133502176466519	8
Men	97	0.207499122271745	0.0354182406372902	0.0961880069049933	0.076325339571032	0.146916345510513	0.139329580205604	0.164821188432303	0.133502176466519	8
Men	98	0.207499122271745	0.0354182406372902	0.0961880069049933	0.076325339571032	0.146916345510513	0.139329580205604	0.164821188432303	0.133502176466519	8
Men	99	0.207499122271745	0.0354182406372902	0.0961880069049933	0.076325339571032	0.146916345510513	0.139329580205604	0.164821188432303	0.133502176466519	8
Men	100	0.207499122271745	0.0354182406372902	0.0961880069049933	0.076325339571032	0.146916345510513	0.139329580205604	0.164821188432303	0.133502176466519	8
Women	35	0.992773180190964	0	0	0	0	0	0	0.00722681980903607	8
Women	36	0.986954029318511	0	0	0	0	0	0	0.0130459706814889	8
Women	37	0.981346070510134	0	0	0	0	0	0	0.0186539294898658	8
Women	38	0.973205043748195	0.0028223449308777	0	0	0	0	0	0.0239726113209274	8
Women	39	0.965617292739015	0.00545877599955075	0	0	0	0	0	0.0289239312614346	8
Women	40	0.958696412660949	0.00787378294090236	0	0	0	0	0	0.0334298043981482	8
Women	41	0.952555998692356	0.0100318554898157	0	0	0	0	0	0.0374121458178288	8
Women	42	0.947309646011589	0.011897483381174	0	0	0	0	0	0.0407928706072374	8
Women	43	0.942532114060978	0.0136827385217083	0	0	0.000153473583096053	0	0	0.0436316738342178	8
Women	44	0.937860523842701	0.0154704781966912	0	0	0.00055824433094666	0	0	0.0461107536296616	8
Women	45	0.933502012874886	0.017031370208818	0	0	0.00113083724139549	0	0	0.0483357796749009	8
Women	46	0.929663718675662	0.0181360823607842	0	0	0.00178777731228621	0	0	0.0504124216512678	8
Women	47	0.926552778763158	0.018555282455285	0	0	0.0024455895414625	0	0	0.0524463492400942	8
Women	48	0.919572262049735	0.0183544759315762	1.51183399349187e-05	0.00365362249639272	0.00325697825672005	0.000151118953954587	0.000711701332908047	0.0542847226387784	8
Women	49	0.906577397949177	0.0178756296058089	5.74686350201628e-05	0.0123661069108677	0.00430055665415761	0.000522327425530707	0.00243116862513101	0.0558693441943074	8
Women	50	0.891453564731747	0.0173041033460222	0.000122543798176464	0.02276487863137	0.00538171303407342	0.000990402829296893	0.00453494681691713	0.0574478468123968	8
Women	51	0.878086140667711	0.0168252570202549	0.000205836742324555	0.031477363045845	0.00630583569676571	0.00143212257982168	0.00639958084851463	0.0592678633987622	8
Women	52	0.870360504027334	0.016624450496546	0.000302840380385167	0.0351309855422377	0.0068783129425327	0.00172426409167361	0.00740161566017176	0.0615770268591192	8
Women	53	0.865567857273293	0.0170153485710549	0.000507251010486838	0.0344094484061503	0.00714159314224928	0.00188884286666329	0.00774142319984355	0.0657282355302588	8
Women	54	0.85926244017491	0.0180950138402645	0.0008592688073322	0.0326005984867892	0.00731082873659953	0.0020301466671943	0.00802689989055294	0.0718148033963571	8
Women	55	0.852724186962415	0.0197239028726991	0.00127414249870312	0.0302380780175058	0.00745046413059548	0.00214836129872455	0.00824587738515001	0.0781949868342071	8
Women	56	0.847233031866035	0.0217624722368832	0.00166712081238149	0.0278555292316516	0.00762494372924916	0.002243672566712	0.00838618733648486	0.0832270422206022	8
Women	57	0.844068909116001	0.0240711785013412	0.00195345247614916	0.0259865943625782	0.00789871193757262	0.00231626627661459	0.00843566139740757	0.0852692259323354	8
Women	58	0.841400749306082	0.0279745289035343	0.00212679653587812	0.0244552346319036	0.00842409967754362	0.00236428919801864	0.00827338320382009	0.0849809185432196	8
Women	59	0.836873840159183	0.03413264224162	0.00225745556103982	0.0228776727145389	0.00928351153488139	0.00239504935429692	0.0078864121268038	0.0842934163076359	8
Women	60	0.830982651599238	0.041409392425167	0.00237564356481532	0.0214759430237751	0.0104365024102101	0.00242247443158699	0.00742454342197791	0.0834728491232295	8
Women	61	0.824221653550179	0.0486686533637442	0.00251157456038566	0.0204720799729034	0.011842627204154	0.00246049211602643	0.00703757234496163	0.0827853468876458	8
Women	62	0.817085315935939	0.0547742989669203	0.00269546256093191	0.0200881179752148	0.0134614408173373	0.00252303009375281	0.00687529415137415	0.0824970394985301	8
Women	63	0.807662596474761	0.0597153142870901	0.00293678128564766	0.0208635130654868	0.0159269179967626	0.00297792670591069	0.00700507347013038	0.0829118767142111	8
Women	64	0.794697767435493	0.0643041476359622	0.00323991177753899	0.0228188684631538	0.0195456846001694	0.00399363168613146	0.00735999410906917	0.0840399942924815	8
Women	65	0.779668270567978	0.0686398678120759	0.0036274290355057	0.0253979393584927	0.023786272194287	0.00528498980928298	0.00788843009219569	0.0857068011301824	8
Women	66	0.764051547622054	0.0728215436139706	0.00412190805844757	0.0280444809417803	0.0281172123458447	0.00656684585023311	0.00853875544351511	0.0877377061241548	8
Women	67	0.749325040347563	0.0769482438401855	0.00474592384526439	0.0302022484032932	0.0320070366215718	0.00755404458384969	0.0092593441870326	0.0899581181712396	8
Women	68	0.733840363913919	0.0807396973392192	0.00639023864687439	0.0317869421617585	0.0354673680189315	0.0082170788331655	0.0102399483846933	0.0933183627014392	8
Women	69	0.715850004258507	0.0841375873619826	0.00930432683796851	0.033184397187585	0.0388573167233672	0.00876761174209597	0.0116423404389691	0.0982564154495245	8
Women	70	0.696682709283131	0.0875739143106346	0.0125488316031057	0.0345435704985726	0.0421666450835782	0.00928224356683295	0.0133729248846556	0.10382916076949	8
Women	71	0.677667226889591	0.0914806785873341	0.0151843961268447	0.0360134191125211	0.045385115448264	0.00983757456356824	0.0153381062565482	0.109093483015329	8
Women	72	0.66013230497969	0.0962898805942396	0.0162716635937447	0.0377429000472305	0.0485024901661239	0.0105102049884937	0.0174442890894424	0.113106266541035	8
Women	73	0.641016675684552	0.104409973705254	0.0162160924608026	0.0396943785584451	0.0513022398842971	0.0112583187947594	0.0198448963169906	0.116257424594899	8
Women	74	0.618251685422226	0.115957648438138	0.0160835766822486	0.0418265845841048	0.0537974750794972	0.0120566141504763	0.0226939757474182	0.119332439895891	8
Women	75	0.594655003524895	0.127927260910838	0.0159254126884905	0.044283022165302	0.0563224178447849	0.013006462634278	0.0258988692273802	0.121981551004032	8
Women	76	0.573044299324743	0.137313167241298	0.0157928969099364	0.0472071953431294	0.059211290273221	0.0142092358247978	0.0293669186035314	0.123854996479343	8
Women	77	0.556237242153956	0.141109723547463	0.0157373257769943	0.0507426081586796	0.0627983144578663	0.0157663053006693	0.0330054657225269	0.124603014881845	8
Women	78	0.537171076630731	0.140116945698657	0.0171228775355813	0.0564647172319809	0.0689903561759627	0.01870971331725	0.03675918155236	0.124665131857478	8
Women	79	0.51013244893769	0.137547002112485	0.0205897459414411	0.0647847362700031	0.0779026756860738	0.023586395597444	0.0407431148959081	0.124713880558955	8
Women	80	0.479963130753653	0.134012477729318	0.0251032506897221	0.0740998049442511	0.0871820868032428	0.0297700639212038	0.0451201743521526	0.124749010806456	8
Women	81	0.451504893757441	0.130125957489528	0.0296287114755727	0.0828070629262295	0.0944754033425125	0.036634430068482	0.0500532685200748	0.124770272420159	8
Women	82	0.429599509627874	0.126500026333486	0.0331314479941412	0.0893036498874431	0.0974294391189263	0.0435532058192312	0.0557053059986559	0.124777415220243	8
Women	83	0.41217262442575	0.122855460095542	0.0357235970191971	0.0942553255108745	0.0968097022622077	0.0506649848421191	0.0627598577408244	0.124758448103485	8
Women	84	0.394062187806992	0.118762472501906	0.0381592245859383	0.0990392492372322	0.0953318682192633	0.0585144888285136	0.0714172899950916	0.124713218825064	8
Women	85	0.375478426843105	0.114607805330734	0.0403665442816558	0.10311966037461	0.0935680017809104	0.067084621592417	0.0811157043038134	0.124659235492754	8
Women	86	0.356631568605596	0.110778200360186	0.0422737696936405	0.105960798231101	0.092090167737966	0.0763582869478319	0.0912932022093459	0.124614006214333	8
Women	87	0.337731840165969	0.107660399368419	0.0438091144091836	0.1070269021148	0.0914704308812474	0.0863183887087608	0.101387885254045	0.124595039097576	8
Women	88	0.318892965676778	0.105088126594724	0.0451084617810113	0.105392649087256	0.0914897994034004	0.0971385819180205	0.111408751716937	0.125480663821873	8
Women	89	0.300063523590329	0.102673822549519	0.0463256882971961	0.100693257683406	0.0915960350374099	0.108965753132283	0.12173742120507	0.127944498504787	8
Women	90	0.281206022427759	0.100472303417653	0.0474159972480479	0.093233779421418	0.0918613328846014	0.121742653436335	0.132370927252831	0.131696983911356	8
Women	91	0.262282970710203	0.0985383853839754	0.0483345919238768	0.0833192658194636	0.0923578880463004	0.135412033914961	0.143306303394606	0.136448560806614	8
Women	92	0.243256876958799	0.0969268846333359	0.0490366756149927	0.0712547683957124	0.0931578956238324	0.149916645652947	0.154540583164782	0.141909669955599	8
Women	93	0.224090249694683	0.0956926173505833	0.0494774516117055	0.0573453386683345	0.094333550718523	0.165199239735078	0.166070800097746	0.147790752123347	8
Women	94	0.204745597438991	0.0948903997205669	0.0496121232043254	0.0418960281555001	0.0959570484316976	0.181202567246141	0.177893987727884	0.153802248074894	8
Women	95	0.185185428712861	0.0945750479281358	0.0493958936831621	0.0252118883753792	0.0981005838646819	0.197869379270921	0.190007179589584	0.159654598575275	8
Women	96	0.185185428712861	0.0945750479281358	0.0493958936831621	0.0252118883753792	0.0981005838646819	0.197869379270921	0.190007179589584	0.159654598575275	8
Women	97	0.185185428712861	0.0945750479281358	0.0493958936831621	0.0252118883753792	0.0981005838646819	0.197869379270921	0.190007179589584	0.159654598575275	8
Women	98	0.185185428712861	0.0945750479281358	0.0493958936831621	0.0252118883753792	0.0981005838646819	0.197869379270921	0.190007179589584	0.159654598575275	8
Women	99	0.185185428712861	0.0945750479281358	0.0493958936831621	0.0252118883753792	0.0981005838646819	0.197869379270921	0.190007179589584	0.159654598575275	8
Women	100	0.185185428712861	0.0945750479281358	0.0493958936831621	0.0252118883753792	0.0981005838646819	0.197869379270921	0.190007179589584	0.159654598575275	8
Men	35	1	0	0	0	0	0	0	0	9
Men	36	1	0	0	0	0	0	0	0	9
Men	37	0.985240966728712	0	0	0	0	0	0	0.0147590332712883	9
Men	38	0.952739959162679	0.00665906654623797	0	0	0	0	0	0.040600974291083	9
Men	39	0.925961641912354	0.0127710676863414	0	0	0	0	0	0.061267290401305	9
Men	40	0.905432946278593	0.0181348119824382	0	0	0	0	0	0.0764322417389689	9
Men	41	0.891680803562254	0.022549107996656	0	0	0	0	0	0.0857700884410897	9
Men	42	0.885232145064195	0.0258127642911228	0	0	0	0	0	0.0889550906446823	9
Men	43	0.888017278747283	0.028098600380999	0	0	0.00123388078759972	0	0	0.0826502400841183	9
Men	44	0.898332128709159	0.0298760629546531	0	0	0.00417621189649137	0	0	0.0676155964396966	9
Men	45	0.911252050452839	0.0313889013340248	0	0	0.00768802644581366	0	0	0.0496710217673223	9
Men	46	0.92185239948134	0.0328808648410537	0	0	0.0106303575547053	0	0	0.0346363781229006	9
Men	47	0.925208531297679	0.0345957027976795	0	0	0.011864238342305	0	0	0.0283315275623367	9
Men	48	0.917812976602042	0.0364416419671035	7.44226533678929e-05	0.00329814355651416	0.0114730261206769	0.00052663301724683	0.000478908346557168	0.0298942477364914	9
Men	49	0.902446696009297	0.0382618582719424	0.000268755373352386	0.0111629474220479	0.010540135438333	0.00178245021222004	0.00166285942314971	0.0338742978496577	9
Men	50	0.883617689894478	0.0402025247732587	0.000539595299774699	0.0205499713905882	0.00942668526908383	0.00328132879976871	0.00317269228515918	0.0392095122878886	9
Men	51	0.865833958632621	0.0424098145321153	0.000843539572456055	0.028414775256122	0.00849379458673992	0.00453714599474192	0.00462924598796714	0.0448377254372372	9
Men	52	0.853603502598759	0.0450299006095746	0.00113718533121767	0.0317129188126362	0.00810258236511182	0.00506377901198875	0.00565335958695514	0.0496967716837565	9
Men	53	0.84382031586277	0.0485571596762387	0.00144651208914878	0.031521502138139	0.0093762617562313	0.00498188369843386	0.00627084325612827	0.0540255215229096	9
Men	54	0.831443322101576	0.0530856069688101	0.00180525653348983	0.0310276161386598	0.0125318601466944	0.00478659487380298	0.00678555204577172	0.0585341911911951	9
Men	55	0.818077916100781	0.0581608733975022	0.00218165156528886	0.030351806850217	0.0165712178621581	0.00455350821214677	0.00723539232568726	0.0628676336862192	9
Men	56	0.805329492645988	0.0633285898725287	0.00254393008559395	0.0296146203088293	0.0204961752282794	0.00435821938751588	0.00765827046567663	0.0666707020055884	9
Men	57	0.794803446522802	0.068134387304103	0.00286032499545313	0.028936602550515	0.0233085725707152	0.004276324073961	0.00809209283554159	0.069588249146909	9
Men	58	0.786566286425074	0.0723098509987741	0.00309870683162713	0.0281976635224815	0.0250254605347234	0.00440519318163634	0.00858493348792325	0.07181190501776	9
Men	59	0.77917740467611	0.0761597191045124	0.00328400843525962	0.0273152031840713	0.0264324499629182	0.00475238993287093	0.00911250159088455	0.0737663231133726	9
Men	60	0.771981521505698	0.0800893517936635	0.00347005616397307	0.026466002589505	0.0276842214769915	0.00525879846997762	0.00960415618735998	0.0754458918128311	9
Men	61	0.764323357143626	0.084504109238573	0.00371067637538996	0.0258268427930033	0.0289354556986347	0.00586530293526923	0.009989256320284	0.0768449994952195	9
Men	62	0.755547631819682	0.0898093516115865	0.00405969542713277	0.025574504848787	0.0303408332495395	0.00651278747105862	0.0101971610325911	0.0779580345396223	9
Men	63	0.742770052557771	0.0972916842628945	0.00495291328071917	0.0265763580374633	0.0318581961036582	0.0075096637902987	0.0102700603858226	0.0787710715813722	9
Men	64	0.72520280326286	0.107026279264373	0.00657882633226511	0.0291583014353899	0.0333895128846106	0.00896093557925662	0.010311751854057	0.0793715893871873	9
Men	65	0.705335319486328	0.117601346870898	0.00862030559129043	0.0326849107904136	0.0350056541885897	0.0105023749402166	0.0103440055990347	0.0799060825332295	9
Men	66	0.685657036779553	0.127605097337343	0.010760222067315	0.0365207618503809	0.0367774906117887	0.0117697539754627	0.0103885917824964	0.0805210455956608	9
Men	67	0.668657390693916	0.135625740918582	0.0126814467698586	0.0400304303631385	0.0387758927504005	0.0123988447872792	0.0104672805661822	0.0813629731506432	9
Men	68	0.65343210016196	0.141459398685425	0.0143573491341542	0.0434041112795505	0.0411064836082033	0.0125412084672291	0.0109139545608602	0.0827853941026172	9
Men	69	0.637529693636691	0.146277884652104	0.0159994243659912	0.0470743848358497	0.0437869123474777	0.0126201858787125	0.0119040302722406	0.084807484010933	9
Men	70	0.62111882095018	0.150732948488625	0.0176477321307241	0.0507694047079359	0.0467560888021705	0.0126792187817698	0.0132215787044781	0.087074207434117	9
Men	71	0.604368131934495	0.155476339864996	0.0193423320937076	0.0542173245717088	0.0499529228062287	0.0127617489364412	0.0146506708617269	0.0892305289306955	9
Men	72	0.587446276421709	0.161159808451224	0.0211232839202961	0.0571462981030682	0.0533163241935991	0.012911218102767	0.0159753777481416	0.0909214130591949	9
Men	73	0.568085291729341	0.169104068841407	0.0229256242104036	0.05953139109297	0.0571163984194873	0.0137895975814189	0.0171324483382464	0.0923151797867257	9
Men	74	0.545353485439929	0.179040908784202	0.0247284246058323	0.0616206491493586	0.0614388236735942	0.0158467785559108	0.0182697386995104	0.0937011910916625	9
Men	75	0.521423912783074	0.189238687681451	0.0266377973347698	0.0635516956736157	0.0659458688916097	0.0188080826105463	0.0194879804755052	0.0949059745494277	9
Men	76	0.498469628988375	0.197965764935	0.0287598546254036	0.0654621540671232	0.0702998030092234	0.0223988313296292	0.0208879053098024	0.0957560577354437	9
Men	77	0.47866368928543	0.203490499946692	0.0312007087059209	0.0674896477312631	0.0741628949621253	0.026344346297463	0.0225702448459738	0.0960779682251329	9
Men	78	0.459326375636834	0.206716517609119	0.0344986714098123	0.0694248788332665	0.0775417348798948	0.0323460286468214	0.0247030370592105	0.0954427559250414	9
Men	79	0.437440369389131	0.209569991517122	0.0386932452401334	0.0711768955137312	0.0806979874472014	0.0411260049810752	0.0273674870098593	0.0939280189017464	9
Men	80	0.414672324847846	0.21185310412591	0.0431423284294202	0.073060840134089	0.0836765334323695	0.0509406850904239	0.0305340769692249	0.0921201069707169	9
Men	81	0.392688896318501	0.213368037890694	0.0472038192102084	0.0753918550557717	0.0865222536037235	0.0600464787650667	0.0341732892086121	0.0906053699474219	9
Men	82	0.373156738106621	0.213916975266687	0.0502356158150337	0.0784850826402112	0.0892800287295878	0.0666997957952033	0.0382556059993256	0.0899701576473304	9
Men	83	0.351586021917986	0.212580858603198	0.0525678664727851	0.0857748485248077	0.0918423480601039	0.0709305645467172	0.0433545234664739	0.0913629684079291	9
Men	84	0.325159413889108	0.208981557977623	0.0547990170278929	0.0979818002689214	0.0941897581642537	0.0742695103600843	0.0497601187578224	0.0948588235542945	9
Men	85	0.298052309971613	0.203732647437302	0.0566894121362054	0.111350563116924	0.0964992257886225	0.0772242384873921	0.0570177456786611	0.0994338573832802	9
Men	86	0.274440106117126	0.197447701029575	0.0579993964535709	0.122125762313186	0.0989477176797956	0.0803023541807277	0.0646727580342798	0.10406420419174	9
Men	87	0.25849819827727	0.19074029280178	0.0584893146358375	0.12655202310208	0.101712200584358	0.0840114626921787	0.0722705096299687	0.107725998276527	9
Men	88	0.249326287576191	0.182779336779015	0.0577870709654034	0.12651447667306	0.104839980400284	0.0884287971656434	0.0798225103010602	0.110501540139343	9
Men	89	0.2431742168907	0.172507353879704	0.0557621192326949	0.126251651669919	0.108249988293837	0.0932762129262886	0.087640837711888	0.113137619394968	9
Men	90	0.239942594801425	0.160198328491177	0.0525371283556027	0.125538269518538	0.111926628914037	0.0985282484981037	0.0957216974112436	0.115607104009874	9
Men	91	0.23953202988899	0.146126245000765	0.0482347672520177	0.124149051644795	0.115854306909903	0.104159442405078	0.104061294947918	0.117882861950533	9
Men	92	0.241843130734023	0.130565087795799	0.0429777048398305	0.121858719474571	0.120017426930455	0.110144333171202	0.112655835870704	0.119937761183417	9
Men	93	0.246776505917149	0.11378884126361	0.0368886100369319	0.118441994433745	0.124400393624712	0.116457459320464	0.121501525728391	0.121744669674998	9
Men	94	0.254232764018995	0.096071489791528	0.0300901517612128	0.113673597948196	0.128987611641693	0.123073359376853	0.130594570069772	0.123276455391749	9
Men	95	0.264112513620187	0.0776870177668849	0.0227049989305638	0.107328251443804	0.133763485630419	0.129966571864361	0.139931174443638	0.124505986300143	9
Men	96	0.264112513620187	0.0776870177668849	0.0227049989305638	0.107328251443804	0.133763485630419	0.129966571864361	0.139931174443638	0.124505986300143	9
Men	97	0.264112513620187	0.0776870177668849	0.0227049989305638	0.107328251443804	0.133763485630419	0.129966571864361	0.139931174443638	0.124505986300143	9
Men	98	0.264112513620187	0.0776870177668849	0.0227049989305638	0.107328251443804	0.133763485630419	0.129966571864361	0.139931174443638	0.124505986300143	9
Men	99	0.264112513620187	0.0776870177668849	0.0227049989305638	0.107328251443804	0.133763485630419	0.129966571864361	0.139931174443638	0.124505986300143	9
Men	100	0.264112513620187	0.0776870177668849	0.0227049989305638	0.107328251443804	0.133763485630419	0.129966571864361	0.139931174443638	0.124505986300143	9
Women	35	0.95844082113016	0	0	0	0	0	0	0.04155917886984	9
Women	36	0.957293302177399	0	0	0	0	0	0	0.0427066978226009	9
Women	37	0.956110395797538	0	0	0	0	0	0	0.0438896042024617	9
Women	38	0.952390798782752	0.00256839801742475	0	0	0	0	0	0.0450408031998232	9
Women	39	0.948959641229044	0.00494715876586973	0	0	0	0	0	0.0460932000050859	9
Women	40	0.945931812832948	0.00708848735840146	0	0	0	0	0	0.0469796998086507	9
Women	41	0.943422203290995	0.00894458890808649	0	0	0	0	0	0.0476332078009181	9
Women	42	0.94154570229972	0.0104676685279914	0	0	0	0	0	0.047986629172289	9
Women	43	0.939689830622468	0.011774546672464	0	0	0.000411397336386518	0	0	0.0481242253686814	9
Women	44	0.937390226921377	0.0129767447443491	0	0	0.0014304773884465	0	0	0.0482025509458272	9
Women	45	0.934983957741164	0.0140185192794585	0	0	0.00273457222053061	0	0	0.0482629507588473	9
Women	46	0.932808089626544	0.014844126813604	0	0	0.00400101389698949	0	0	0.0483467696628625	9
Women	47	0.931199689122235	0.0153978238825972	0	0	0.00490713448217378	0	0	0.0484953525129939	9
Women	48	0.924795613068838	0.0157107278183466	4.14809775589915e-06	0.00381145958685834	0.00544784600600867	0.000241623137546604	0.000667400992427991	0.0493211812922177	9
Women	49	0.911029306906276	0.015907588579629	1.62014622811551e-05	0.0129003247555205	0.00587746920400319	0.000817801388619276	0.00225889566667935	0.0511924120369919	9
Women	50	0.894432720078246	0.0160731116425584	3.55737004621056e-05	0.0237483251181173	0.00626244919888376	0.0015054980108673	0.00415842156820518	0.0537839006826597	9
Women	51	0.879537802028448	0.0162920024832492	6.16784191850885e-05	0.0328371902867795	0.00666923111337682	0.00208167626193998	0.00574991624245654	0.0567705031645645	9
Women	52	0.870876502200581	0.0166489665778156	9.39292253364415e-05	0.0366486498736379	0.0071642600702088	0.00232329939948658	0.00641731723488453	0.0598270754180495	9
Women	53	0.866542202831666	0.0177145867222575	0.000222902089673328	0.0354684264656425	0.00781104567199011	0.00225845478531924	0.00637529475598624	0.0636070866774655	9
Women	54	0.861708187138376	0.0197925649630118	0.000492712104222343	0.0325882463099212	0.00857942988945406	0.00210382532076637	0.00627508730630568	0.068459946967942	9
Women	55	0.856526256033888	0.0225672856518484	0.000833081557773975	0.0289988445088716	0.00939535639751152	0.00191926757275164	0.00615548486636438	0.0736044234109904	9
Women	56	0.851148210431376	0.0257231331405366	0.00117373273911871	0.025690956164891	0.0101847688710733	0.00176463810819876	0.00605527741668383	0.0782592831281218	9
Women	57	0.845725851244015	0.0289444917808463	0.00144438793704704	0.0236553163803771	0.0108736109850504	0.00169979349403142	0.00601325493778553	0.0816432932408478	9
Women	58	0.839831540871016	0.0325692672153264	0.00163990288596973	0.022620961402337	0.011390789487192	0.00179338778070767	0.00601347161610096	0.0841406787413505	9
Women	59	0.833224768170745	0.0369154444449861	0.00181121270877262	0.0217007522122555	0.0117932091158268	0.00204279248373957	0.0060141211441494	0.0864976997195254	9
Women	60	0.826338023745105	0.0416375268592848	0.00197215877695877	0.0209611610142467	0.0121988105317348	0.00240094036763183	0.00601520276158412	0.0884761759434543	9
Women	61	0.819603798196	0.0463900178476823	0.00213658246203125	0.0204686600124245	0.0127255343956958	0.00282076419688918	0.00601671570805835	0.0898379271812184	9
Women	62	0.813454582125335	0.0508274207996382	0.00231832513549311	0.0202897214109029	0.0134913213684897	0.00325519673601633	0.00601865922322535	0.0903447732008995	9
Women	63	0.805352266935139	0.054765700282555	0.00249488303643705	0.0216529033749244	0.0156473223462517	0.00375672140705521	0.00627351369115882	0.0900566889264792	9
Women	64	0.793626241393195	0.058439101381703	0.0026580875792427	0.0249548421452627	0.0196404160397778	0.00438367514503955	0.00692791758214864	0.0893697187336307	9
Women	65	0.780010242150039	0.0621295482633434	0.00284328289834354	0.029014127039329	0.0245321348318384	0.00509777098396181	0.00782310726517237	0.0885497865679729	9
Women	66	0.766238005856205	0.0661189650937372	0.00308581312817308	0.0326493473745341	0.0293840111052042	0.00586072195781441	0.00880031910920756	0.0878628163751244	9
Women	67	0.754043269162229	0.0706892760391457	0.00342102240316479	0.034679092468289	0.033257577242646	0.00663424110058981	0.00970078948323177	0.0875747321007041	9
Women	68	0.741792487034502	0.07615836831563	0.00436696050599459	0.0353290948683356	0.0359966680471074	0.00741039235388186	0.01045780625927	0.0884882226152784	9
Women	69	0.727056176064125	0.082467393675027	0.00615017925160936	0.035726678411909	0.0382912382450734	0.00822026193386997	0.0111804019247544	0.0909076704936319	9
Women	70	0.710374165338694	0.0893331730872621	0.00836877582284902	0.0360428193506606	0.0404720001046263	0.00908409628642491	0.0119734297717732	0.0943515402377101	9
Women	71	0.692286283945806	0.0964725275222606	0.0106208474025535	0.0364484939362413	0.042869665893848	0.0100221418574174	0.0129417430924146	0.098338296349459	9
Women	72	0.673332360973057	0.103602277949948	0.0125044911735628	0.0371146784203022	0.045814947880821	0.0110546450927183	0.014190195178767	0.102386403330824	9
Women	73	0.649859145203862	0.112024677155404	0.0139932237800468	0.0387252380414947	0.0497217674621674	0.0121556488152463	0.0161580582705861	0.107362241271193	9
Women	74	0.62037613978723	0.121941595123545	0.0153671892428752	0.0416105032185908	0.0545276271091929	0.0133356935068597	0.019072238105231	0.113769013906475	9
Women	75	0.588667305359154	0.131419278624046	0.0166844258099371	0.0454111479734233	0.0598486107020044	0.0146697721018385	0.0227190382211946	0.120580421208402	9
Women	76	0.558516602555626	0.138523974426584	0.0180029717291219	0.0497678463278249	0.0653008021207089	0.0162328775344626	0.0268847621569697	0.126770163148702	9
Women	77	0.533707992012638	0.141321929300836	0.0193808652483188	0.0543212723036281	0.0705002852454132	0.018100002739012	0.0313557134510494	0.131311939699105	9
Women	78	0.510686075676409	0.140760345293875	0.0207464283716621	0.0597197858994952	0.0762408876224299	0.0204718754374942	0.0366629812698381	0.134711620428797	9
Women	79	0.484907974235676	0.139237038809241	0.022061774757607	0.0664053721056035	0.0827785586422768	0.0235069227467943	0.0431655799420783	0.137936778760723	9
Women	80	0.458676426440208	0.136994178151308	0.0234356301355237	0.0737091424310577	0.0889225649513686	0.0272166866935087	0.0503917007497698	0.140653670447256	9
Women	81	0.434294171039771	0.134273931624449	0.0249767202347826	0.080962208384963	0.0934821731961196	0.0316127093042338	0.0578695349749123	0.142528551240769	9
Women	82	0.414063946784134	0.131318467533037	0.026793770784754	0.0874956814764241	0.0952666500229445	0.0367065326055659	0.0651272738995057	0.143227676893635	9
Women	83	0.397963564317677	0.126856295362507	0.0296444997105846	0.0941092547920796	0.0936814342034474	0.0435173566597521	0.0720324969937656	0.142195097960186	9
Women	84	0.383655483202902	0.120336137515116	0.0335627051121643	0.101274435775344	0.089901304172339	0.0526339754189988	0.0789031644534792	0.139732794349656	9
Women	85	0.369969415566764	0.113080481670469	0.0375712329809779	0.107830057470486	0.0853895360706935	0.063422321744841	0.0859430386490037	0.136793915846765	9
Women	86	0.355735073536216	0.10641181550817	0.0406929293085104	0.112614952921774	0.0816094060395851	0.0752483284988142	0.0933558819506961	0.134331612236234	9
Women	87	0.339782169238211	0.101652626707824	0.0419506400862468	0.114467955173477	0.080024190220088	0.0874779285424535	0.101345456728913	0.133299033302786	9
Women	88	0.322914640997074	0.0983379305518564	0.0419315796275549	0.112298699688474	0.0803681763855209	0.10031584027168	0.109977684631229	0.13385544784661	9
Women	89	0.306487113054802	0.0952232783130454	0.0417981564167117	0.106030573791075	0.0814585331733979	0.114344500454009	0.119168157450785	0.135489687346174	9
Women	90	0.290155326414856	0.0924619616565259	0.0414360077015658	0.0960230383176926	0.0833828580210866	0.129496419508367	0.128895142776295	0.138149245603611	9
Women	91	0.273575022080697	0.0902072722474322	0.0407307707299658	0.0826355541047405	0.0862287483659544	0.145704107853682	0.139136908196471	0.141781616421057	9
Women	92	0.256401941055788	0.0886125017508988	0.0395680827497604	0.0662275819886321	0.0900838016453687	0.162900075908882	0.149871721300024	0.146334293600647	9
Women	93	0.238291824343589	0.0878309418320603	0.0378335810087983	0.0471585828057806	0.0950356152966971	0.181016834092892	0.161077849675666	0.151754770944515	9
Women	94	0.218900412947563	0.0880158841560511	0.0354129027549281	0.0257880173925996	0.101171786757307	0.199986892824641	0.172733560912111	0.157990542254798	9
Women	95	0.197883447871171	0.0893206203880057	0.0321916852359985	0.00247534658550246	0.108579913464566	0.219742762523056	0.184817122598071	0.16498910133363	9
Women	96	0.197883447871171	0.0893206203880057	0.0321916852359985	0.00247534658550246	0.108579913464566	0.219742762523056	0.184817122598071	0.16498910133363	9
Women	97	0.197883447871171	0.0893206203880057	0.0321916852359985	0.00247534658550246	0.108579913464566	0.219742762523056	0.184817122598071	0.16498910133363	9
Women	98	0.197883447871171	0.0893206203880057	0.0321916852359985	0.00247534658550246	0.108579913464566	0.219742762523056	0.184817122598071	0.16498910133363	9
Women	99	0.197883447871171	0.0893206203880057	0.0321916852359985	0.00247534658550246	0.108579913464566	0.219742762523056	0.184817122598071	0.16498910133363	9
Women	100	0.197883447871171	0.0893206203880057	0.0321916852359985	0.00247534658550246	0.108579913464566	0.219742762523056	0.184817122598071	0.16498910133363	9
Men	35	0.995988166096049	0	0	0	0	0	0	0.00401183390395064	10
Men	36	0.992962441444638	0	0	0	0	0	0	0.00703755855536156	10
Men	37	0.989867066458545	0	0	0	0	0	0	0.0101329335414555	10
Men	38	0.978571023613241	0.00813284068241921	0	0	0	0	0	0.0132961357043395	10
Men	39	0.96807915244662	0.0153955056672599	0	0	0	0	0	0.0165253418861204	10
Men	40	0.958931622930613	0.0212496481404817	0	0	0	0	0	0.0198187289289051	10
Men	41	0.951668605037155	0.0251569212880444	0	0	0	0	0	0.0231744736748006	10
Men	42	0.946830268738179	0.0265789782959076	0	0	0	0	0	0.0265907529659136	10
Men	43	0.941862454961164	0.0261476007473079	0	0	0.00173565063556858	0	0	0.0302542936559599	10
Men	44	0.934837209168174	0.0251189312083394	0	0	0.00587450984346289	0	0	0.0341693497800232	10
Men	45	0.927234008133023	0.0238911643392481	0	0	0.0108144385754658	0	0	0.0380603889522629	10
Men	46	0.920532328629522	0.0228624948002796	0	0	0.0149532977833601	0	0	0.0416518787868386	10
Men	47	0.916211647431482	0.0224311172516799	0	0	0.0166889484189287	0	0	0.0446682868979096	10
Men	48	0.907150663237677	0.0248785681344447	0.000271582914884044	0.00362427147200637	0.015971166039268	0.000289336578560537	0.000701188597360026	0.0471132230257996	10
Men	49	0.889010320445384	0.030913744710709	0.000919203711915227	0.0122667649821754	0.0142595311339232	0.00100344215839506	0.00237325371414163	0.0492537391433561	10
Men	50	0.867443464376173	0.0385758828724273	0.00169217046966212	0.022581999171732	0.0122166120533504	0.00191146050573295	0.00436894433739708	0.0512094662135248	10
Men	51	0.848102940351613	0.0459042185115544	0.0023397912666933	0.0312244926819011	0.0105049771480056	0.00278253538680356	0.00604100945417868	0.0531000351992509	10
Men	52	0.836641593693271	0.0509379875200448	0.00261137418157735	0.0348487641539074	0.00978719476834492	0.00338581056783628	0.00674219805153871	0.05504507706348	10
Men	53	0.830979509557559	0.0536646367875189	0.002573146762948	0.033900905417713	0.0114309926735707	0.00378061632350262	0.00667468250582459	0.0569955099713632	10
Men	54	0.825296305647315	0.0556896771355746	0.00248198907237031	0.0316406268929417	0.0153508184475706	0.00415457180562265	0.00651368389681401	0.0588723271017909	10
Men	55	0.819634126103747	0.0574794403541331	0.00237318795780985	0.0289428751053113	0.0200293201778285	0.00446925409614853	0.0063215242667046	0.0607502719383171	10
Men	56	0.814035115068062	0.0595002582331152	0.00228203026723217	0.02668259658054	0.0239491459518284	0.00468624027703247	0.00616052565769401	0.0627040879644958	10
Men	57	0.808541416681468	0.0622184625624422	0.00224380284860282	0.0257347378443456	0.0255929438570542	0.00476710743022663	0.0060930101119799	0.064808518663881	10
Men	58	0.801316099537219	0.0660653878979292	0.00257494056203407	0.0261666050427129	0.0254572021754899	0.00472059669513264	0.00631379300432523	0.0673853750851576	10
Men	59	0.79125195682908	0.0710196787483857	0.00342366936528054	0.0272693900192807	0.0251335104732981	0.00460968648067776	0.00689234833101271	0.0703997597529842	10
Men	60	0.779485719599028	0.0768686318332238	0.00457296275277134	0.028753867846248	0.0247471687642305	0.00447730977310258	0.00770298606651956	0.073391353364876	10
Men	61	0.767154118889038	0.0833995438718557	0.00580579421893556	0.0303308135958138	0.0244234770620388	0.00436639955864769	0.00862001618532301	0.0758998366183479	10
Men	62	0.755393885741084	0.0903997115836936	0.00690513725820229	0.0317110023401769	0.0242877353804745	0.00431988882355371	0.00951774866190028	0.0774648902109151	10
Men	63	0.74164636080996	0.0992633760593518	0.00781767256357523	0.0328135327433877	0.0249556413190952	0.00466688501432502	0.0106129310634571	0.0782236004268482	10
Men	64	0.724076281344664	0.110359540503407	0.00868843101522203	0.0338312536341646	0.026748782453053	0.00555793720380368	0.0120092136686014	0.0787285601770835	10
Men	65	0.70490547327848	0.121937644806217	0.00959791138831777	0.0348855653317087	0.0293512937594913	0.00676814081773673	0.0134112605189134	0.0791427100991351	10
Men	66	0.686355762544688	0.132247128858138	0.0106266124580375	0.0360978681552215	0.0324473102155535	0.00807259128187125	0.0145237356559738	0.0796289908305169	10
Men	67	0.670648975076571	0.139537432549525	0.0118550329995563	0.037589562423904	0.035720966798383	0.0092463840219543	0.0150513031213629	0.0803503430087429	10
Men	68	0.655139680600753	0.143906116220144	0.0134989975285476	0.0396305831761151	0.0404877546030181	0.0102334375634942	0.0151543920042384	0.0819490383036897	10
Men	69	0.636901574403666	0.147113394756104	0.0155901879899291	0.0422848888413837	0.0472445351728629	0.0111846798210079	0.0152111340243861	0.08446960499066	10
Men	70	0.617735170758309	0.149902689867282	0.0179328893027413	0.0453649148256666	0.0544474991576103	0.0121857203037551	0.0152527471693291	0.0871783686153066	10
Men	71	0.599440983937679	0.153017423263555	0.020331386386025	0.0486830965349204	0.060552837206953	0.0133221685209957	0.0153104494265902	0.0893416547232825	10
Men	72	0.583819528214773	0.157201016654798	0.0225899641588211	0.0520518693751019	0.0640167399705837	0.0146796339819896	0.0154154587836923	0.0902257888602405	10
Men	73	0.568088499618988	0.163865187114107	0.0246816710739604	0.0556697772892447	0.0653039871205193	0.0163451556985595	0.0159834997130967	0.0900622223715249	10
Men	74	0.549256548928953	0.172905597025748	0.0267370865458107	0.0596932969351695	0.0661144132902569	0.0183609445522263	0.0172599335157098	0.0896721792061261	10
Men	75	0.528810622541518	0.182791586066356	0.028796791935718	0.0638717627910128	0.0667567915717102	0.0207453678567969	0.0190204334217218	0.0892066438151662	10
Men	76	0.508237666853533	0.191992493912566	0.0309013686050285	0.0679545093349112	0.0675398950567925	0.0235167929260779	0.0210406726613233	0.0888166006497674	10
Men	77	0.489024628261846	0.198977660241015	0.0330913979150882	0.0716908710450013	0.0687724968374173	0.0266935870738763	0.0230963244647046	0.0886530341610517	10
Men	78	0.467991843762641	0.204468263147755	0.0354369826554249	0.0752780492121867	0.0716018563710066	0.0309678874283132	0.0251857173153051	0.0890694001073679	10
Men	79	0.4427630305235	0.209799622488332	0.0379154312587896	0.0789015153818665	0.0762560455917895	0.0365995420770492	0.0275380558214257	0.090226756857248	10
Men	80	0.416030205198372	0.214362290578616	0.0404281335513628	0.082293009413921	0.08166505630689	0.0429584847731998	0.030275327400549	0.091987492777089	10
Men	81	0.390485384441205	0.217546819734481	0.0428764793593253	0.0851842711682304	0.0867588803234321	0.0494146492698806	0.0335195194701576	0.0942139962332878	10
Men	82	0.368820584905947	0.218743762271798	0.0451618585088577	0.0873070405046748	0.0904675094485399	0.0553379693202073	0.0373926194477342	0.0967686555922417	10
Men	83	0.34990505488034	0.216164081960238	0.0472120238549528	0.0886670945154665	0.0926608109685629	0.0605472905857028	0.0426133273559419	0.102230315878795	10
Men	84	0.331059907245817	0.209435792474541	0.0491016094133696	0.0896323434930286	0.0942396205247094	0.0654679492637337	0.049603315602018	0.111459461982783	10
Men	85	0.312654955546856	0.200075020988186	0.0509523267514372	0.0904777270975569	0.095680382456391	0.0703796149111808	0.058039030180306	0.121740942068086	10
Men	86	0.295060013327938	0.189597894674649	0.0528858874364849	0.0914781849892474	0.0974595411030195	0.0755619570849251	0.0675969170851497	0.130359604298587	10
Men	87	0.27864489413354	0.179520540707408	0.055024003035842	0.092908656828296	0.100053540804006	0.0812946453418472	0.0779534223108927	0.134600296838167	10
Men	88	0.260083997932143	0.169702383668705	0.0573860730568592	0.0951616891276854	0.104727561667886	0.0876475879582189	0.0896261051316824	0.135664601456821	10
Men	89	0.236278600676277	0.159022992388011	0.0599060923340118	0.0983602613347035	0.112151092681268	0.0944888823827344	0.103234478201082	0.136557600001913	10
Men	90	0.207938829886507	0.14752871040964	0.0625776654253161	0.102374962511004	0.12190704150068	0.101795481930908	0.11860791758256	0.137269390753384	10
Men	91	0.175774813083397	0.135265881277907	0.0653943968887884	0.107076381718242	0.13357831578265	0.109544339918256	0.135575799339583	0.137790071991175	10
Men	92	0.140496677787511	0.122280848537129	0.0683498912824448	0.112335108018071	0.146747823183705	0.117712409660292	0.153967499535621	0.138109741995227	10
Men	93	0.10281455151941	0.10861995573162	0.0714377531643017	0.118021730472145	0.160998471360373	0.126276644472531	0.17361239423414	0.138218499045479	10
Men	94	0.0634385617996606	0.094329546405695	0.0746515870923754	0.124006838142119	0.17591316796918	0.135213997670488	0.194339859498609	0.138106441421874	10
Men	95	0.0230788361488244	0.0794559641036701	0.0779849976246819	0.130161020089645	0.191074820666654	0.144501422569678	0.215979271392495	0.13776366740435	10
Men	96	0.0230788361488244	0.0794559641036701	0.0779849976246819	0.130161020089645	0.191074820666654	0.144501422569678	0.215979271392495	0.13776366740435	10
Men	97	0.0230788361488244	0.0794559641036701	0.0779849976246819	0.130161020089645	0.191074820666654	0.144501422569678	0.215979271392495	0.13776366740435	10
Men	98	0.0230788361488244	0.0794559641036701	0.0779849976246819	0.130161020089645	0.191074820666654	0.144501422569678	0.215979271392495	0.13776366740435	10
Men	99	0.0230788361488244	0.0794559641036701	0.0779849976246819	0.130161020089645	0.191074820666654	0.144501422569678	0.215979271392495	0.13776366740435	10
Men	100	0.0230788361488244	0.0794559641036701	0.0779849976246819	0.130161020089645	0.191074820666654	0.144501422569678	0.215979271392495	0.13776366740435	10
Women	35	0.993797338354124	0	0	0	0	0	0	0.00620266164587546	10
Women	36	0.98777072726638	0	0	0	0	0	0	0.0122292727336202	10
Women	37	0.981904619634466	0	0	0	0	0	0	0.0180953803655343	10
Women	38	0.972417509379991	0.00392224939989999	0	0	0	0	0	0.0236602412201093	10
Women	39	0.963706954660991	0.00750993336317145	0	0	0	0	0	0.0287831119758371	10
Women	40	0.956159086318328	0.0105176643704622	0	0	0	0	0	0.0333232493112094	10
Women	41	0.950160035192862	0.0127000549024199	0	0	0	0	0	0.037139909904718	10
Women	42	0.946095932125453	0.0138117174396925	0	0	0	0	0	0.0400923504348546	10
Women	43	0.942747353817593	0.0142685393632446	0	0	0.000735853259081263	0	0	0.0422482535600813	10
Women	44	0.93890873603902	0.0146430915515647	0	0	0.00251215204549789	0	0	0.0439360203639173	10
Women	45	0.934986998232964	0.0149250117315863	0	0	0.00468200487300916	0	0	0.0454059851624402	10
Women	46	0.931389059842655	0.0151039376302429	0	0	0.00659852025537431	0	0	0.0469084822717274	10
Women	47	0.928521840311323	0.015169506974468	0	0	0.00761480670635263	0	0	0.0486938460078564	10
Women	48	0.9210827109011	0.015173536818024	1.79641477243401e-05	0.0043859027162672	0.00789703816406688	0.00013180599949713	0.000564177337823302	0.0507468639154967	10
Women	49	0.90652015189175	0.0151756213293877	6.63145287925556e-05	0.0148445938089044	0.00808046432590538	0.000468892786406285	0.00191980555627859	0.0529241557725754	10
Women	50	0.889367746252944	0.0151770639075634	0.000136738050047439	0.0273275476936649	0.00822180734452571	0.000923763543354112	0.00356152896284395	0.0552838042450565	10
Women	51	0.874159076954356	0.0151791679515557	0.000220921618331784	0.037786238786302	0.00837778937258545	0.00140892145296726	0.00498399186499745	0.0578838919989041	10
Women	52	0.865427726965659	0.0151832368603689	0.000310552140488384	0.0421721415025692	0.00860513256274217	0.00183686969787237	0.00568183857021717	0.0607825017000823	10
Women	53	0.861474739707931	0.0159288951046813	0.000422423050983402	0.0402321839573901	0.00893238633126132	0.00226775639144476	0.00581526976840635	0.0649263456879016	10
Women	54	0.857568282269238	0.0179037665097219	0.000570792190984412	0.0355790721002963	0.00934637182340418	0.00275992137095679	0.00589966264529388	0.0703721310901042	10
Women	55	0.853692623119738	0.0207311535063211	0.000743543077386321	0.0299629470989533	0.00984121878532216	0.00322315540488072	0.00596242625209637	0.0758429327553016	10
Women	56	0.849832030729589	0.0240343585253095	0.000928559227084035	0.0251339501210267	0.0104110569631667	0.00356724926168877	0.00603096964003039	0.080061825532105	10
Women	57	0.845970773568947	0.0274366839975175	0.00111372415697246	0.0228422223341819	0.0110500161030891	0.00370199370985318	0.00613270186031253	0.0817518842691259	10
Women	58	0.841995324271705	0.0314402508135006	0.00131961792381854	0.0224395871543804	0.0117784888989078	0.00343771525144293	0.00627074406974548	0.081318271616499	10
Women	59	0.837665177576047	0.0364909081201454	0.00155552606224727	0.0221153494701725	0.0126439120059702	0.00280751277369542	0.00643734177764131	0.0802842722140811	10
Women	60	0.832774135108569	0.04212755073278	0.0017923903059406	0.0218758726581069	0.0136809811127213	0.0020553356228355	0.00664359056398065	0.0790501438950661	10
Women	61	0.827115998495869	0.047889073466732	0.0020011523885805	0.0217275200947319	0.0149243919076061	0.00142513314508799	0.00690058600874418	0.0780161444926481	10
Women	62	0.820484569364545	0.0533143711373294	0.00215275404384895	0.0216766551565961	0.0164088400790695	0.00116085468667774	0.00721942369191254	0.0775825318400212	10
Women	63	0.810774476995996	0.0584660374658846	0.00224190618096126	0.0225391454004819	0.0186634997985006	0.00154719246384319	0.00780287409134135	0.0779648676029914	10
Women	64	0.797146711752989	0.0636518716547005	0.00229979095395249	0.0247226265666997	0.0218904951130783	0.00252854651084493	0.00873476959353195	0.0790251878542031	10
Women	65	0.78129461688417	0.0687785767405904	0.00235205696373417	0.0276211143070905	0.0256339465249322	0.00383842790094104	0.0098477986414335	0.0806334620371081	10
Women	66	0.764911535638185	0.0737528557603675	0.00242435281121782	0.0306286242734951	0.0294379745361921	0.0052103477073896	0.0109746496779952	0.0826596595951581	10
Women	67	0.749690811263678	0.0784814117508452	0.00254232709731497	0.0331391721177542	0.0328466996489875	0.00637781700344869	0.0119480111461663	0.0849737499718049	10
Women	68	0.733340767255329	0.0826781831912643	0.00338869326871563	0.0352322840098428	0.0357833942677203	0.00728629832538825	0.0126965214673204	0.089593858214419	10
Women	69	0.713733654944709	0.0864206994898834	0.00526214155332785	0.0373205080494201	0.0385579157880608	0.00811506701686239	0.0133359090436891	0.0972541041140476	10
Women	70	0.692808709335801	0.090161050077043	0.00761228572389019	0.0392973927828529	0.0412942621990416	0.00894835336220548	0.0139794972895085	0.105898449229657	10
Women	71	0.67250516543259	0.0943513243830836	0.00988873955314123	0.0410564867565082	0.0441164314896952	0.00987038764575192	0.0147406096190145	0.113470855120215	10
Women	72	0.654762258239062	0.0994436118383455	0.0115411168138195	0.0424913385167528	0.0471484216490542	0.0109654001518361	0.0157325694464429	0.117915283344687	10
Women	73	0.63678991964369	0.107700846668414	0.0125329536056541	0.0434970813523369	0.0503136158419757	0.0122835026932503	0.0171537671297336	0.119728313064945	10
Women	74	0.61589142819522	0.119156789607418	0.0132988543288327	0.0442087381657493	0.053545247282019	0.0138230940852199	0.0190922007362316	0.120983647599309	10
Women	75	0.594146038888043	0.130919769848514	0.0139950352067823	0.0448796919239652	0.0569820890312697	0.0155908351157284	0.0214956052442805	0.121990934741417	10
Women	76	0.573633006716551	0.140098116584857	0.0147777124629298	0.0457633255939598	0.0607629141518135	0.0175933865727593	0.0243117156322242	0.123059822284906	10
Women	77	0.556431586675133	0.143800159009603	0.0158031023207023	0.0471130221427083	0.065026495705736	0.0198374092442963	0.0274882668784064	0.124499958023414	10
Women	78	0.535756116144929	0.143204889855079	0.0171575843027113	0.0518432433745072	0.0711939397616085	0.0223760153434265	0.0315532536457309	0.126914957572008	10
Women	79	0.50694481974079	0.141577631537445	0.0188318864339156	0.0610013244561611	0.0793191611094656	0.0253236134618146	0.0368281255666736	0.130173437693735	10
Women	80	0.47526278330768	0.139156207775607	0.0208387476912622	0.0720399583984079	0.0874901458935876	0.0287788089553104	0.0429508000739365	0.133482547904209	10
Women	81	0.445975092690562	0.136178442288471	0.0231909070516985	0.0824118382119851	0.0937948802582551	0.0328402071797636	0.0495591946002213	0.136049437719043	10
Women	82	0.424346833734399	0.132882158794944	0.0259011034921716	0.0895696569076306	0.0963213503477486	0.037606413491024	0.05629122657823	0.137081256653852	10
Women	83	0.408690043985868	0.127743414422697	0.0304050845684024	0.0942691763959556	0.0958142740148777	0.0442396089105011	0.0630783942983629	0.135760003403335	10
Women	84	0.393691976767224	0.120029470700494	0.0369609569382263	0.0986763618550228	0.0946050919903392	0.0531960226879513	0.0702307964855613	0.132609322575181	10
Women	85	0.379180541586798	0.111164957948885	0.0438149982317626	0.102359211196747	0.093161874735245	0.0635153325217448	0.0779542512243382	0.12884883255448	10
Women	86	0.36498364795292	0.102574506488416	0.0492134860791303	0.104885722333044	0.0919526927107065	0.0742372161102517	0.0864545765992066	0.125698151726325	10
Women	87	0.350929205373922	0.0956827466396348	0.0514026981104486	0.105823893175829	0.0914456163778356	0.084401351151842	0.0959375906946795	0.124376898475809	10
Women	88	0.335079431226707	0.0902432925064752	0.0512429015447358	0.105071206764774	0.0917365574310041	0.0940035652304562	0.106732363774905	0.125890681520943	10
Women	89	0.316037156173415	0.085114155392226	0.050574442129132	0.10283567873168	0.0925883010972411	0.103680817812306	0.118958430912713	0.130211017751287	10
Women	90	0.294441209650232	0.0803765614164697	0.0491137152859388	0.0991511058766558	0.0939692281366439	0.11343448441917	0.132507307405635	0.137006387809255	10
Women	91	0.270930421093343	0.0761117366987891	0.0465771164374579	0.0940512849998089	0.0958477193093093	0.123265940572826	0.147270508551205	0.145945272337261	10
Women	92	0.246143619938934	0.0724009073587667	0.0426810410059909	0.0875700129012471	0.0981921553753347	0.133176561795051	0.163139549646958	0.156696151977718	10
Women	93	0.22071963562319	0.0693252995159851	0.0371418844138394	0.0797410863810785	0.100970917094817	0.143167723607624	0.180005945990426	0.168927507373039	10
Women	94	0.195297297582298	0.066966139290027	0.0296760420833051	0.0705983022394108	0.104152385227854	0.153240801532323	0.197761212879144	0.182307819165638	10
Women	95	0.170515435252444	0.065404652800475	0.0199999094366896	0.060175457276352	0.107704940534542	0.163397171090925	0.216296865610644	0.196505567997929	10
Women	96	0.170515435252444	0.065404652800475	0.0199999094366896	0.060175457276352	0.107704940534542	0.163397171090925	0.216296865610644	0.196505567997929	10
Women	97	0.170515435252444	0.065404652800475	0.0199999094366896	0.060175457276352	0.107704940534542	0.163397171090925	0.216296865610644	0.196505567997929	10
Women	98	0.170515435252444	0.065404652800475	0.0199999094366896	0.060175457276352	0.107704940534542	0.163397171090925	0.216296865610644	0.196505567997929	10
Women	99	0.170515435252444	0.065404652800475	0.0199999094366896	0.060175457276352	0.107704940534542	0.163397171090925	0.216296865610644	0.196505567997929	10
Women	100	0.170515435252444	0.065404652800475	0.0199999094366896	0.060175457276352	0.107704940534542	0.163397171090925	0.216296865610644	0.196505567997929	10
Men	35	1	0	0	0	0	0	0	0	11
Men	36	0.990104150368906	0	0	0	0	0	0	0.00989584963109381	11
Men	37	0.974161255087982	0	0	0	0	0	0	0.025838744912018	11
Men	38	0.953476360848887	0.00539599085508934	0	0	0	0	0	0.0411276482960242	11
Men	39	0.934834464735019	0.0104039976316964	0	0	0	0	0	0.0547615376332847	11
Men	40	0.919327655661885	0.0149329535641434	0	0	0	0	0	0.0657393907739718	11
Men	41	0.90804802254499	0.0188917918867523	0	0	0	0	0	0.0730601855682578	11
Men	42	0.90208765429984	0.0221894458338454	0	0	0	0	0	0.0757228998663148	11
Men	43	0.897884891853225	0.0249037768999672	0	0	0.00207312866299934	0	0	0.0751382025838089	11
Men	44	0.892094170557555	0.0272472742050327	0	0	0.0070167431670747	0	0	0.073641812070338	11
Men	45	0.886131720966766	0.0293308124214197	0	0	0.0129171862848421	0	0	0.0716202803269726	11
Men	46	0.881413773634793	0.0312652662215062	0	0	0.0178608007889174	0	0	0.0694601593547834	11
Men	47	0.879356559115573	0.0331615102776699	0	0	0.0199339294519168	0	0	0.0675480011548408	11
Men	48	0.875472967627836	0.0348631771433473	0.000482470236048267	0.00327988200730273	0.0187070943817196	0.000530411864221807	0.00105385678748373	0.0656101399520409	11
Men	49	0.866424401820225	0.0363090510399114	0.00163297618354798	0.01110113910164	0.0157815645989417	0.00179524015582765	0.00356689989609877	0.0633887272038076	11
Men	50	0.855349860891542	0.0377527341416453	0.00300616070153151	0.0204361878916555	0.0122898032453035	0.00330487392322818	0.00656633844509091	0.0612940407600027	11
Men	51	0.845388344040591	0.0394478286228323	0.00415666664903122	0.0282574449859927	0.00936427346252558	0.00456970221483403	0.00907938155370595	0.0597363584704877	11
Men	52	0.839678850466171	0.0416479366577552	0.00463913688507949	0.0315373269932955	0.00813743839232839	0.00510011407905583	0.0101332383411897	0.0591259581851246	11
Men	53	0.834961098821784	0.0450072852112093	0.00447581952238554	0.0310064965308654	0.0102171284381958	0.00494684796814454	0.00990868688211945	0.0594766366252962	11
Men	54	0.826938770101961	0.0496858721894735	0.00408637042673073	0.0297406700435323	0.0151763893168028	0.00458136724212532	0.00937321801818275	0.0604173426611912	11
Men	55	0.81719680701706	0.0551959561790564	0.00362154408675563	0.0282298448812315	0.0210955071396562	0.0041451483110701	0.00873411001929056	0.0617810823658799	11
Men	56	0.807320152277434	0.0610497957664668	0.00323209499110082	0.0269640183938984	0.0260547680182631	0.00377966758505088	0.00819864115535387	0.0634008618124326	11
Men	57	0.798893748593438	0.0667596495382135	0.00306877762840687	0.0264331879314683	0.0281344580641306	0.00362640147413959	0.00797408969628364	0.0651096870739196	11
Men	58	0.790725448904186	0.0722498990780869	0.00307291101883129	0.0264583017662869	0.0278669046582928	0.00372923753344039	0.00818274022845458	0.0677145568124209	11
Men	59	0.781131246334486	0.0778636641371926	0.00308523279066569	0.0265320042386027	0.027228892690526	0.0040076106068887	0.00868029149747761	0.0714710577041613	11
Men	60	0.770958293873231	0.0837413105530119	0.00310562534475179	0.0266518368002062	0.0264673945354493	0.00441631803780333	0.00927414301211799	0.0753850778434289	11
Men	61	0.761053744509317	0.0900232041630262	0.00313397108193131	0.0268153409028876	0.0258293825676825	0.00491015716950312	0.00977169428114102	0.0784625053245117	11
Men	62	0.752264751231639	0.0968497108047169	0.00317015240304595	0.0270200579984372	0.0255618291618447	0.0054439253453069	0.00998034481331196	0.0797092282416975	11
Men	63	0.742248935682626	0.105071114169045	0.0038110398503365	0.0280390244467882	0.0258495308533841	0.00616320914142408	0.00981769294284248	0.0789994529135541	11
Men	64	0.729058129322924	0.114697832794719	0.00537626070653158	0.0303220208394081	0.026645710450769	0.00716330334902096	0.0094298307901845	0.0773069117464429	11
Men	65	0.714130799868757	0.124610434790843	0.00744983248320466	0.0333817049753887	0.0278499797381496	0.00832356763385164	0.00896689854346368	0.0752867819663425	11
Men	66	0.698905415036348	0.133689488266518	0.0096157726919292	0.0367307346538216	0.029361950499676	0.00952336166167023	0.0085790363908057	0.0735942407992314	11
Men	67	0.68482044254192	0.14081556133085	0.0114580988442787	0.0398817676737985	0.0310812345194984	0.0106420450982308	0.00841638452033622	0.072884465471088	11
Men	68	0.668027744847889	0.145849786364638	0.0129443679012203	0.0431377170696277	0.0340448573956795	0.0115924436927686	0.00897333587241302	0.075429746855764	11
Men	69	0.645805693097916	0.149846689846902	0.0143549226709035	0.0468413295807472	0.0387692408940037	0.0124549854570154	0.0104278744486738	0.0814992640038376	11
Men	70	0.62128251803009	0.153476931034074	0.0157429594356756	0.0505650135639439	0.044373091050204	0.0133604334504707	0.0124555270291642	0.0887435264063771	11
Men	71	0.597586450382501	0.157411169182583	0.0171616744778834	0.0538811773760046	0.0499751139000134	0.0144395507326337	0.0147318203939297	0.0948130435544507	11
Men	72	0.577845720893238	0.162320063548861	0.018664264079874	0.056362229373716	0.0546940154791647	0.0158231003630038	0.016932281323016	0.0973583249391267	11
Men	73	0.560377038867152	0.169665381132748	0.0201384063367753	0.057986512750639	0.058391994778436	0.0180142098589615	0.0192061565281856	0.0962202997471025	11
Men	74	0.54183816927718	0.179233337936494	0.0215530749323407	0.059201014099881	0.0616965765435941	0.0211650244605341	0.0218062553838549	0.0935065473661216	11
Men	75	0.522868926363542	0.189181266720135	0.0230834095318561	0.0602811068775487	0.0648744554428551	0.0248798338111913	0.0245634486640506	0.0902675525888219	11
Men	76	0.504109124366457	0.197666500243709	0.0249045498006072	0.0615021645397489	0.0681923261444351	0.0287629275544025	0.0273086071427992	0.087553800207841	11
Men	77	0.486198577526144	0.202846371267256	0.0271916354038797	0.0631395605425884	0.07191688331655	0.0324185953336372	0.0298726015941273	0.0864157750158168	11
Men	78	0.466179532193646	0.205633951968766	0.0312914035710025	0.0655768869781484	0.0764626345383062	0.0356594383911306	0.0320807174108539	0.0871154349481474	11
Men	79	0.44224995564806	0.20806866084375	0.0374532477827275	0.0688056424736089	0.081697382499814	0.0387502886565598	0.0340499480205505	0.0889248740749301	11
Men	80	0.416783243521692	0.20999735012853	0.0442062920814746	0.0725130602877253	0.0870677645357957	0.0419737818045571	0.0360487262493734	0.0914097813908515	11
Men	81	0.392152791446849	0.21126687205943	0.0500796605096639	0.0763863736792527	0.0920204179809737	0.0456125535097547	0.0383454849234786	0.094135845890598	11
Men	82	0.370731995055836	0.211724078872769	0.0536024771097155	0.0801128159069464	0.0960019801700703	0.0499492394467849	0.0412086568690222	0.096668756568856	11
Men	83	0.35419199833596	0.207568739101186	0.0551290648740415	0.084058254435666	0.0990745492785829	0.0557272069873989	0.0451281192872968	0.0991220676998677	11
Men	84	0.341422439301899	0.197153307242392	0.0561788825196993	0.0884341316323353	0.101750420659163	0.063048728688009	0.0502139352950535	0.101798154661449	11
Men	85	0.33062445462701	0.18355366448032	0.0570287576760768	0.0926960431088055	0.104151527412264	0.0712347980002394	0.0561648165916361	0.104545938103648	11
Men	86	0.319999180984653	0.169845691998902	0.057955517972562	0.0962995844769276	0.10639980263834	0.0796064083757143	0.0626794748763886	0.107214338676512	11
Men	87	0.307747755048186	0.159105270982073	0.0592359910385426	0.0987003513485528	0.108617179437844	0.0874845532660581	0.0694566218486547	0.109652277030089	11
Men	88	0.29348087308093	0.151055762241319	0.0609897753921077	0.100273296976557	0.110826561742303	0.0948731429420582	0.0766125733379989	0.111888014286727	11
Men	89	0.278056557562373	0.143430738953823	0.0631256324098301	0.10171138082666	0.112964530918503	0.10222789930658	0.0844389401225041	0.114044319899727	11
Men	90	0.261546934490125	0.136321400852061	0.0656041340088232	0.102947207829981	0.115023536219787	0.109547533259363	0.0928973763242919	0.116111877015569	11
Men	91	0.244024129861793	0.12981894766851	0.0683858521062005	0.103913382917635	0.116996026899498	0.116830755700148	0.101949536065484	0.118081368780731	11
Men	92	0.225560269674986	0.124014579135648	0.0714313586190757	0.104542511020741	0.118874452210979	0.124076277528676	0.111557073468202	0.119943478341691	11
Men	93	0.206227479927314	0.118999494985951	0.0747012254645622	0.104767197070417	0.120651261407573	0.131282809644687	0.121681642654567	0.121688888844929	11
Men	94	0.186097886616383	0.114864894951895	0.0781560245597735	0.104520045997781	0.122318903742621	0.138449062947921	0.132284897746702	0.123308283436924	11
Men	95	0.165243615739803	0.111701978765959	0.0817563278218231	0.103733662733949	0.123869828469468	0.145573748338118	0.143328492866727	0.124792345264153	11
Men	96	0.165243615739803	0.111701978765959	0.0817563278218231	0.103733662733949	0.123869828469468	0.145573748338118	0.143328492866727	0.124792345264153	11
Men	97	0.165243615739803	0.111701978765959	0.0817563278218231	0.103733662733949	0.123869828469468	0.145573748338118	0.143328492866727	0.124792345264153	11
Men	98	0.165243615739803	0.111701978765959	0.0817563278218231	0.103733662733949	0.123869828469468	0.145573748338118	0.143328492866727	0.124792345264153	11
Men	99	0.165243615739803	0.111701978765959	0.0817563278218231	0.103733662733949	0.123869828469468	0.145573748338118	0.143328492866727	0.124792345264153	11
Men	100	0.165243615739803	0.111701978765959	0.0817563278218231	0.103733662733949	0.123869828469468	0.145573748338118	0.143328492866727	0.124792345264153	11
Women	35	0.968707208273482	0	0	0	0	0	0	0.0312927917265184	11
Women	36	0.967195201783728	0	0	0	0	0	0	0.0328047982162716	11
Women	37	0.965633848327855	0	0	0	0	0	0	0.0343661516721449	11
Women	38	0.961037115209785	0.00298770295709292	0	0	0	0	0	0.0359751818331219	11
Women	39	0.956607146323197	0.00576263523861746	0	0	0	0	0	0.037630218438186	11
Women	40	0.952394342193271	0.00827606658040844	0	0	0	0	0	0.0393295912263208	11
Women	41	0.94844910334519	0.0104792667183007	0	0	0	0	0	0.0410716299365097	11
Women	42	0.944821830304135	0.0123235053881291	0	0	0	0	0	0.0428546643077362	11
Women	43	0.94079991533042	0.0140225296900183	0	0	0.000528944782228251	0	0	0.0446486101973332	11
Women	44	0.936038511363407	0.0156900435736869	0	0	0.00181408018190076	0	0	0.0464573648810057	11
Women	45	0.931139659946844	0.017127252049361	0	0	0.00340285777849918	0	0	0.048330230225296	11
Women	46	0.926705402624482	0.0181353601272664	0	0	0.00484272915150515	0	0	0.050316508096746	11
Women	47	0.923337780940073	0.0185155728176291	0	0	0.0056811458804003	0	0	0.0524655003618979	11
Women	48	0.916587237704879	0.0182175235241956	3.19262585336113e-05	0.00362317008596111	0.00600287985197288	0.000185691285532642	0.000393905601993275	0.0549576656869317	11
Women	49	0.904074263700833	0.0175067905937004	0.000113937163064526	0.0122630372140222	0.00622875999871618	0.000639965358677932	0.00138672550534737	0.0577865204656382	11
Women	50	0.889505972427686	0.0166584964508513	0.000225380906987863	0.02257513668945	0.00641032346866945	0.00120862254425692	0.00269511435612369	0.0607209531559752	11
Women	51	0.876589477385187	0.0159477635203561	0.000345605683698745	0.0312150038175111	0.00659910740987194	0.00173746316709064	0.00403572680038364	0.0635298522159004	11
Women	52	0.86903189207309	0.0156497142269226	0.000453959686592291	0.0348381739034722	0.0068466489703629	0.00207228755200016	0.00512521748418862	0.0659821061033717	11
Women	53	0.865616932008695	0.0162230200474218	0.000546120325058872	0.0340432339900892	0.00713716518873307	0.00225412500603336	0.00607424104042968	0.0681051623935391	11
Women	54	0.862500863355278	0.0177649565557049	0.000635960031809564	0.0320701733846507	0.00744494599536612	0.00241815063985435	0.00707989341126799	0.0700850566260687	11
Women	55	0.859449625581546	0.02000855232195	0.000730119535220547	0.0295366307892226	0.00780663787599071	0.00255138348370845	0.00798849120667009	0.0719285592056921	11
Women	56	0.856229158156206	0.0226868359163351	0.000835239563668	0.0270602449058707	0.00825888731633549	0.00264084256784101	0.00864635103660254	0.0736424405371409	11
Women	57	0.852605400547968	0.0255328359090384	0.000957960845528102	0.0252586544366608	0.00883834080212912	0.00267354692249734	0.0088997895110319	0.0752334710251464	11
Women	58	0.848109349636832	0.0291180408123306	0.00110602723806498	0.0239662065966737	0.00983999590771017	0.00256939867483539	0.008666258132017	0.0766247230015363	11
Women	59	0.842438687562835	0.0338890146085612	0.00128140505382668	0.02270393005993	0.0114261591408754	0.00232104516117997	0.00810937561282763	0.0778303827999643	11
Women	60	0.835609381684737	0.0393913990730266	0.0014820687041152	0.0216194857169053	0.0134344403875407	0.00202462322552672	0.00744470938024676	0.0789938918279014	11
Women	61	0.8276373993613	0.0451708359810234	0.00170599260023257	0.0208605344580751	0.015702449533622	0.0017762697118713	0.00688782686105738	0.0802586914928186	11
Women	62	0.818538707951283	0.0507729671078479	0.00195115115348081	0.0205747371739149	0.0180677964650351	0.00167212146420934	0.00665429548204248	0.0817682232021869	11
Women	63	0.80669408643343	0.0562025307778981	0.00220344930224556	0.0211757575861336	0.0208635930862628	0.00224376660844684	0.00698971664720268	0.0836270995583804	11
Women	64	0.791451018562568	0.0617707632702599	0.00247320671796663	0.0227329952687803	0.0242774421273702	0.00365700257917888	0.00783838272523586	0.0857991887486406	11
Women	65	0.774275528861577	0.0674830532922614	0.00279501991152731	0.0248777148908412	0.0279286897126473	0.00545928018343485	0.00896389758997093	0.0882168155577399	11
Women	66	0.75663364185334	0.0733447895512311	0.00320348539381089	0.0272411811213024	0.0314366819663841	0.00719805022824409	0.0101298651152368	0.0908123047704506	11
Women	67	0.739991382060739	0.0793613607544972	0.00373319967570067	0.02945465862915	0.0344207650128704	0.00842076352063596	0.0110998891748623	0.0935179811715449	11
Women	68	0.72338766117061	0.0858124642918955	0.00512378692058541	0.0316397487998066	0.0367423926940257	0.00910725489490282	0.0117978602511487	0.0963888309770257	11
Women	69	0.70546062824779	0.0927052174843518	0.00756940481089814	0.0340572197518016	0.0387015688265116	0.00962014410457861	0.0123851078516647	0.099500708922404	11
Women	70	0.68707516388216	0.0996361389358293	0.0102864501360886	0.0365470862537811	0.0405754644967311	0.0100810593355551	0.0129813943881406	0.102817242571714	11
Women	71	0.669096148663602	0.106201747250291	0.0124913196856064	0.0389493630743913	0.0426412507910874	0.010611628773724	0.0137064822723065	0.106302059488992	11
Women	72	0.652388463181996	0.111998561031701	0.0134004102489013	0.0411040649822783	0.0451760987959836	0.011333480604977	0.0146801339158926	0.109918787238271	11
Women	73	0.635397134014357	0.117679991644715	0.0131829022367351	0.0428083382750087	0.0485024983509268	0.012338872497375	0.016290430727708	0.113799832253174	11
Women	74	0.616641625557804	0.123595330255393	0.0126642292846467	0.0441873489101889	0.0525759382448252	0.0136455898783573	0.0186993984457288	0.117990539423056	11
Women	75	0.597098475132373	0.128884915169797	0.0120451680192508	0.0455731411465252	0.0571230879881835	0.0152635525728834	0.0216877159754351	0.122323943995552	11
Women	76	0.577744220058101	0.132689084693993	0.0115264950671623	0.0472977592427235	0.0618706170915064	0.0172026804059131	0.025036062222307	0.126633081218294	11
Women	77	0.559555397655024	0.134148177134043	0.0113089870549962	0.0496932474574901	0.0665451950652986	0.0194728932024059	0.028525116091825	0.130750986338916	11
Women	78	0.535764903245484	0.133963890081884	0.0135063931344717	0.0553192481984086	0.0714494417623801	0.0226124659521485	0.0321257654869551	0.135257892138268	11
Women	79	0.502903895536365	0.133438566159472	0.0187894261315829	0.0648047082433653	0.0767730386519739	0.0269370626152625	0.0360845368529204	0.140268765809058	11
Women	80	0.46689630692452	0.132613511217905	0.0251943081843568	0.0755856284065197	0.0820732476691889	0.0321226864722108	0.0405955669085862	0.144918744216713	11
Women	81	0.433666069806802	0.131530031108279	0.0307572614308203	0.0850980095020313	0.0869073307491341	0.0378453408034557	0.0458529923728179	0.14834296422666	11
Women	82	0.409137116580062	0.130229431681693	0.0335145080090006	0.0907778523440597	0.0908325498269182	0.0437810288894599	0.0520509499644809	0.149676562704326	11
Women	83	0.393154872802873	0.126054976532766	0.0341598896910494	0.0935585353645843	0.0942726676743765	0.0499257884278558	0.0609732026199233	0.147900066886572	11
Women	84	0.380165155075205	0.118109660886599	0.0346868574159688	0.0959826673661333	0.0976701559899529	0.056617064674118	0.0731046309631707	0.143663807628853	11
Women	85	0.36799248235601	0.109074388040014	0.0350810470720609	0.0979000947186896	0.10061034009867	0.0640429722454724	0.086691048244605	0.138607627224478	11
Women	86	0.354461373604242	0.101630061289833	0.0353280945476279	0.099160663792236	0.102678545325551	0.072391625759145	0.0999782677146076	0.134371367966758	11
Women	87	0.337396347778853	0.0984575839328765	0.0354136357309719	0.0996142209567553	0.103460096995617	0.0818511398323617	0.11121210262356	0.132594872149005	11
Women	88	0.318367289386712	0.0983271769566642	0.0353861658571358	0.0976593913413545	0.10269711873288	0.0929554013163034	0.120635797568233	0.133971658840717	11
Women	89	0.300319955868173	0.0982214917844079	0.0352930979422116	0.0921468530162277	0.100464860071261	0.105995549547843	0.129608594627537	0.137949597142339	11
Women	90	0.283142675582418	0.0981400773664688	0.0351184445460752	0.0836045317629878	0.0968483352006457	0.120795577872746	0.138050303275063	0.144300054393595	11
Women	91	0.266723776888629	0.0980824826532081	0.0348462182286027	0.0725603533632479	0.0919325583109209	0.137179479636776	0.145880732984405	0.152794397934211	11
Women	92	0.250951588145987	0.0980482565949868	0.0344604315496701	0.059542243598621	0.0858025435919727	0.154971248185697	0.153019693229154	0.163203995103911	11
Women	93	0.235714437713672	0.0980369481421662	0.0339450970691533	0.0450781282507202	0.0785433052336878	0.173994876865276	0.159386993482903	0.175300213242422	11
Women	94	0.220900653950866	0.0980481062451072	0.0332842273469285	0.0296959331011586	0.0702398574259524	0.194074359021275	0.164902443219243	0.188854419689469	11
Women	95	0.206398565216751	0.0980812798541711	0.0324618349428715	0.0139235839315491	0.0609772143586529	0.21503368799946	0.169485851911769	0.203637981784776	11
Women	96	0.206398565216751	0.0980812798541711	0.0324618349428715	0.0139235839315491	0.0609772143586529	0.21503368799946	0.169485851911769	0.203637981784776	11
Women	97	0.206398565216751	0.0980812798541711	0.0324618349428715	0.0139235839315491	0.0609772143586529	0.21503368799946	0.169485851911769	0.203637981784776	11
Women	98	0.206398565216751	0.0980812798541711	0.0324618349428715	0.0139235839315491	0.0609772143586529	0.21503368799946	0.169485851911769	0.203637981784776	11
Women	99	0.206398565216751	0.0980812798541711	0.0324618349428715	0.0139235839315491	0.0609772143586529	0.21503368799946	0.169485851911769	0.203637981784776	11
Women	100	0.206398565216751	0.0980812798541711	0.0324618349428715	0.0139235839315491	0.0609772143586529	0.21503368799946	0.169485851911769	0.203637981784776	11
Men	35	1	0	0	0	0	0	0	0	12
Men	36	1	0	0	0	0	0	0	0	12
Men	37	0.997147879412045	0	0	0	0	0	0	0.00285212058795458	12
Men	38	0.972308065551323	0.00391409368912749	0	0	0	0	0	0.02377784075955	12
Men	39	0.950078600966263	0.00776429619382994	0	0	0	0	0	0.042157102839907	12
Men	40	0.931669749159571	0.01154885364047	0	0	0	0	0	0.056781397199959	12
Men	41	0.918291773633951	0.0152660121554102	0	0	0	0	0	0.0664422142106391	12
Men	42	0.911154937892106	0.0189140178650134	0	0	0	0	0	0.0699310442428807	12
Men	43	0.907643260125067	0.0226961616822268	0	0	0.00133587459123022	0	0	0.0683247036014762	12
Men	44	0.904418994240153	0.0266165359788709	0	0	0.0045214216933946	0	0	0.0644430480875815	12
Men	45	0.901609757314504	0.0303745890696181	0	0	0.00832352629920369	0	0	0.0596921273166745	12
Men	46	0.899343166425258	0.0336697692691408	0	0	0.0115090734013681	0	0	0.0554779909042333	12
Men	47	0.897746838649555	0.0362015248921113	0	0	0.0128449479925983	0	0	0.0532066884657359	12
Men	48	0.89172766300492	0.03791715732834	0.00032350761135783	0.00358840230564091	0.0124987369591313	0.000549991502704678	0.000966596623687142	0.0524279446642186	12
Men	49	0.879000533915298	0.0391799447493252	0.00109494883844189	0.0121453616498615	0.0116731568024022	0.00186150970146199	0.00327155780324879	0.0517729865399609	12
Men	50	0.863905076567456	0.0403133006422705	0.00201570127076802	0.0223585066736088	0.0106877869379191	0.00342687013223684	0.00602264050143527	0.0512701172743052	12
Men	51	0.850780916148164	0.0416406384943798	0.00278714249785207	0.0309154660178294	0.00986220678119	0.00473838833099415	0.00832760168099692	0.050947640048594	12
Men	52	0.843967677844187	0.0434853717928568	0.0031106501092099	0.0345038683234703	0.00951599574772297	0.00528837983369882	0.00929419830468406	0.0508338580441697	12
Men	53	0.838066147917891	0.0465409920330341	0.00305794880504927	0.0344026694651672	0.0116996300169616	0.00521700747049384	0.0091776201445727	0.05183798414683	12
Men	54	0.826791781719361	0.0509160915754959	0.00293227646435854	0.0341264249465375	0.0169131796436693	0.00504659240877394	0.008899626070461	0.0543740271713425	12
Men	55	0.813156208066948	0.0560567352053239	0.00278228044482443	0.0337161628520005	0.0231506148563336	0.00484268769038168	0.00856782669168253	0.057727484192505	12
Men	56	0.800171055779004	0.0614089877075997	0.00265660810413369	0.0332129112659755	0.0284059058834421	0.00467084635715963	0.00828983261757083	0.061183852285115	12
Men	57	0.790847953673878	0.066418913867405	0.00260390679997306	0.0326576982728818	0.0306730229534822	0.00459662145095036	0.00817325445745948	0.0640286285239702	12
Men	58	0.784968669970676	0.0708788254530732	0.00267477746282862	0.0316570834870715	0.0307517422095987	0.00459340023754054	0.00822438494108784	0.0662511162381237	12
Men	59	0.779793450434058	0.0751584147977848	0.00287513215526693	0.0300917199337989	0.0307945221537792	0.00459087540253257	0.00835287183798543	0.0683430132847941	12
Men	60	0.774551640200708	0.079569817533892	0.00318658493309543	0.0284137758138373	0.0308243565527758	0.00458905811749259	0.00852135831717098	0.0703434085310279	12
Men	61	0.768472584407309	0.0844251692937473	0.00359074985212156	0.02707541932796	0.0308642391733405	0.00458795955398677	0.00869248754766323	0.0722913908438713	12
Men	62	0.760785628190546	0.0900366057097031	0.00406924096815276	0.0265288186769402	0.0309371637822254	0.00458759088358124	0.00882890269848092	0.0742260490903705	12
Men	63	0.748152017985673	0.0972913835856548	0.00513282429305326	0.028079055928904	0.0311404083881333	0.00509941754407557	0.00891643907189733	0.0761884532026088	12
Men	64	0.729745619105209	0.106205277830767	0.00703840165808139	0.031910731725482	0.0315504231640151	0.00641364211680332	0.00898154675119158	0.0781543576484509	12
Men	65	0.708564705001731	0.115783201235296	0.00938679084813573	0.0367952921277046	0.0321589601229956	0.00819838148863161	0.00904779107689114	0.0800648780986151	12
Men	66	0.687607549127816	0.125030066589497	0.0117788096481149	0.0415041831966017	0.0329577712781993	0.0101217525464276	0.00913873738952348	0.0818611302238196	12
Men	67	0.669872424936044	0.132950786683627	0.0138152758429175	0.0448088509932037	0.0339386086427509	0.0118518721770583	0.00927795102961606	0.0834842296947829	12
Men	68	0.653191977654247	0.139205469550195	0.0154828598570843	0.0467539622525806	0.0367567172676062	0.0134283441716369	0.0100576067900608	0.0851230624565894	12
Men	69	0.634278258993011	0.144564746546281	0.0170568855590787	0.048325795501301	0.0420862608296818	0.0150738417085259	0.0117768261766651	0.0868373846854556	12
Men	70	0.614448652129037	0.149699315449	0.0185711508996828	0.0497082144876428	0.0484473692810441	0.0167310857554663	0.0140195945993297	0.0883746173987973	12
Men	71	0.595020540239028	0.155279874035465	0.0200594538296789	0.051085082959884	0.0543601725737593	0.0183427972801993	0.0163698974679552	0.0894821816140307	12
Men	72	0.577311306499686	0.161977120082789	0.0215555922998493	0.0526402646663025	0.0583448006598937	0.0198516972504657	0.0184117201924424	0.0899074983485716	12
Men	73	0.558856271982998	0.172228692032494	0.022918272105668	0.0543623746510676	0.0604577320289252	0.021103984468636	0.0202628207716407	0.0898098519585708	12
Men	74	0.537967193980416	0.185858738433714	0.0241253019922969	0.0561342799521533	0.0619918956199532	0.0221437722782654	0.0222018148684785	0.0895770028747228	12
Men	75	0.517126109997845	0.199617722224978	0.0253891343350499	0.0579812223085444	0.0633220970594762	0.0232106534588729	0.0240539743889744	0.089299086226259	12
Men	76	0.49881505754119	0.210256106344815	0.0269222215092406	0.0599284434592257	0.0648231419739926	0.0245442207899773	0.0256445712391471	0.0890662371424109	12
Men	77	0.485516074116357	0.214524353731755	0.0289370158901828	0.0620011851431818	0.066869835990001	0.0263840670510976	0.0267988773250152	0.0889685907524101	12
Men	78	0.472174045032617	0.213393341607404	0.0332724027898017	0.0641878806979737	0.0700393987982084	0.0302232943777369	0.0274933246359888	0.0892163120602694	12
Men	79	0.453995981864118	0.2105347577222	0.0402485282555841	0.0664901566189562	0.0743084736038965	0.0365843927835726	0.0279476260114477	0.0898900831402244	12
Men	80	0.433857111514078	0.206750280807914	0.0477997357661864	0.0689530443818052	0.0791510013054252	0.0442510368653853	0.028351974632365	0.0908858147268413	12
Men	81	0.414632660885713	0.202841589596316	0.0538603688002651	0.0716215754621964	0.0840409228011545	0.0520069012199557	0.0288965636797138	0.0920994175546861	12
Men	82	0.39919785688224	0.199610362819177	0.0563647708364767	0.0745407813358055	0.0884521789894444	0.0586356604440644	0.0297715863344672	0.0934268023583249	12
Men	83	0.383811751056692	0.197336054568067	0.0563930347797587	0.0777396843765133	0.0921405386270781	0.0640489628090102	0.0327966684920379	0.095733305290843	12
Men	84	0.363974757300993	0.195468905163319	0.0564080678897479	0.0812504837150799	0.0954655366601607	0.0690922167808211	0.039058304217709	0.0992817282721694	12
Men	85	0.341424146026697	0.193566772679851	0.05641843517715	0.0851229759625007	0.0988067632710342	0.0739497372483711	0.0476469889472599	0.103064180687135	12
Men	86	0.317897187645357	0.191187515192584	0.0564327016526707	0.0894069577297711	0.102543808642041	0.0788058391005344	0.0576532181164696	0.106072771920572	12
Men	87	0.295131152568525	0.187888990776436	0.0564594323270156	0.0941522256278864	0.107056262955524	0.0838448372261851	0.0681674871611175	0.107299611357311	12
Men	88	0.273000280162895	0.181929686313777	0.0566429086448562	0.0995320554436584	0.112670903935703	0.0890643127022412	0.0799300000017197	0.10722985279515	12
Men	89	0.25024826922042	0.172245600106105	0.0570899918361067	0.105648442632727	0.11938962990519	0.0943395016444845	0.0941246147546063	0.10691394990036	12
Men	90	0.226916579290542	0.159410857357036	0.0577531165893371	0.112444263309331	0.127104711943911	0.0996712015000848	0.110507308149278	0.106191961860481	12
Men	91	0.203046669922702	0.143999583270183	0.0585847175931172	0.119862393587707	0.135708421131795	0.105060209716212	0.128834056915233	0.10490394786305	12
Men	92	0.178680000666342	0.126585903049162	0.0595372295360167	0.127845709582094	0.145093028548768	0.110507323740036	0.148860837781974	0.102889967095607	12
Men	93	0.153858031070904	0.107743941897587	0.0605630871066056	0.136337087406729	0.155150805274756	0.116013341018727	0.170343627479	0.0999900787456909	12
Men	94	0.128622220685828	0.0880478250190727	0.0616147249934536	0.14527940317585	0.165774022389688	0.121579058999455	0.193038402735811	0.0960443420008404	12
Men	95	0.103014029060558	0.0680716776172338	0.0626445778851306	0.154615533003696	0.176854950973491	0.127205275129389	0.216701140281908	0.0908928160485943	12
Men	96	0.103014029060558	0.0680716776172338	0.0626445778851306	0.154615533003696	0.176854950973491	0.127205275129389	0.216701140281908	0.0908928160485943	12
Men	97	0.103014029060558	0.0680716776172338	0.0626445778851306	0.154615533003696	0.176854950973491	0.127205275129389	0.216701140281908	0.0908928160485943	12
Men	98	0.103014029060558	0.0680716776172338	0.0626445778851306	0.154615533003696	0.176854950973491	0.127205275129389	0.216701140281908	0.0908928160485943	12
Men	99	0.103014029060558	0.0680716776172338	0.0626445778851306	0.154615533003696	0.176854950973491	0.127205275129389	0.216701140281908	0.0908928160485943	12
Men	100	0.103014029060558	0.0680716776172338	0.0626445778851306	0.154615533003696	0.176854950973491	0.127205275129389	0.216701140281908	0.0908928160485943	12
Women	35	0.939875617979056	0	0	0	0	0	0	0.0601243820209437	12
Women	36	0.945414839929223	0	0	0	0	0	0	0.0545851600707766	12
Women	37	0.949668182390764	0	0	0	0	0	0	0.0503318176092358	12
Women	38	0.946484016148771	0.00630970368551904	0	0	0	0	0	0.0472062801657099	12
Women	39	0.943042535459114	0.0119069912712985	0	0	0	0	0	0.0450504732695873	12
Women	40	0.939898048567301	0.0163956289824417	0	0	0	0	0	0.0437063224502568	12
Women	41	0.937604863718841	0.0193793830440519	0	0	0	0	0	0.0430157532371069	12
Women	42	0.936717289159241	0.0204620196812323	0	0	0	0	0	0.0428206911595261	12
Women	43	0.934665300088349	0.0201057984042401	0	0	0.00106233644084594	0	0	0.044166565066565	12
Women	44	0.929746919661191	0.0192352646878343	0	0	0.0035956002613247	0	0	0.04742221538965	12
Women	45	0.923818528056047	0.018147613703871	0	0	0.00661917320834775	0	0	0.0514146850317342	12
Women	46	0.918736505451196	0.0171400406242065	0	0	0.00915243702882652	0	0	0.0549710168957705	12
Women	47	0.916357232024919	0.016509740620697	0	0	0.0102147734696725	0	0	0.0569182538847118	12
Women	48	0.911900574247864	0.0161767579216439	2.81690717744966e-05	0.00368096034841312	0.00996651890287144	0.000237768564384442	0.000510964765775121	0.0574982861772733	12
Women	49	0.901759503232481	0.0158781722602986	0.000100759914616378	0.0124586350253983	0.00937452724357673	0.000804755140993498	0.00178060893203036	0.0578430382506051	12
Women	50	0.889550056119746	0.0156367320659421	0.000199897969803233	0.0229352144785741	0.00866795655345078	0.00148148105501076	0.00341405730216052	0.0581146044553127	12
Women	51	0.878888270050635	0.0154751857678554	0.000307708678612648	0.0317128891555592	0.00807596489415607	0.00204846763161981	0.00501643467956042	0.0584750791420016	12
Women	52	0.873390182166124	0.0154162817953196	0.000406317482322212	0.0353938495039724	0.00782771032735506	0.00228623619600425	0.00619286586762487	0.0590865566612772	12
Women	53	0.869901234982485	0.0159981162453554	0.000492752422275608	0.0342385370717581	0.00810638955272147	0.00228181570156601	0.00705086012077574	0.0619302939030623	12
Women	54	0.863821159152026	0.0175645081240484	0.000579177205726095	0.0314819361611605	0.00882262817725383	0.00226911252773762	0.00789388788415097	0.0675675907678967	12
Women	55	0.856597424019778	0.0198467902242773	0.000670420772815625	0.0281880513512476	0.00979672762360182	0.00224896413874858	0.00862101574721943	0.0740306061223114	12
Women	56	0.849677498930775	0.0225762953389204	0.000771312063686149	0.0254208872210874	0.0108489893144151	0.00222220799882839	0.00913131029945	0.0793514988328375	12
Women	57	0.844508853230049	0.0254843562608563	0.000886680018479619	0.0242444483497479	0.0117997146723434	0.00218968157220656	0.00932383813031155	0.081562427766006	12
Women	58	0.840604843058949	0.0291779916958524	0.00101468210863684	0.0242206402066347	0.012573179048371	0.00206609490768929	0.00910104673984532	0.0812415222340218	12
Women	59	0.83636062565595	0.0341220030965345	0.00115676303693761	0.0242020570437832	0.0132902951152139	0.00182219512355689	0.0085697749625797	0.0804762859654439	12
Women	60	0.831546372011774	0.0398343973760685	0.00132268259053236	0.0241887366142065	0.0140663202781191	0.00154287528825005	0.00793567638971428	0.079562939451335	12
Women	61	0.825932253117141	0.0458331814476207	0.00152220055657153	0.0241807166709177	0.0150165119423337	0.00131302847020945	0.00740440461244866	0.0787977031827571	12
Women	62	0.819288439962772	0.0516363622243571	0.00176507672220555	0.0241780349669296	0.0162561275131049	0.00121754773787576	0.00718161322198243	0.0784767976507729	12
Women	63	0.809412636757019	0.0573123909284655	0.00209063741754133	0.0247191093328401	0.0185131184747847	0.0015328364947795	0.00746903809987352	0.0789502324946967	12
Women	64	0.795343007040715	0.0631906346296813	0.0025330117683128	0.0260983256226244	0.0220246427501999	0.00235918395318182	0.00821492900925393	0.0802362652260312	12
Women	65	0.778710410803301	0.0691804740124917	0.00309416375511104	0.0279496736243615	0.0261697674023099	0.00351731189461935	0.00924471036368431	0.0821334881441211	12
Women	66	0.76114570803422	0.0751912897613843	0.00377605735852707	0.0299071431261306	0.0303275594940737	0.00482794210062872	0.0103838065767254	0.0844404935483108	12
Women	67	0.744279758722911	0.0811324625608462	0.00458065655915195	0.0316047239160107	0.0338770860884507	0.00611179635274656	0.0114576420619378	0.0869558737379451	12
Women	68	0.726804783341002	0.0869635884057053	0.00597527800717017	0.0329349952990044	0.0367401419016989	0.00751300101644996	0.0124229105544526	0.0906453014745171	12
Women	69	0.707080119268188	0.0927451161363225	0.00810051936721164	0.0341423775713136	0.0393542213553008	0.00917986112647177	0.013404978343035	0.0959928068321568	12
Women	70	0.686237301856017	0.0985377057054853	0.0104682661415356	0.0353886220078163	0.0418719410700523	0.0109393664682323	0.014482278671697	0.102074518079164	12
Women	71	0.665407866456036	0.104402017065981	0.0125904038324012	0.0368354798833904	0.0444459176667491	0.0126185068271519	0.0157332447844505	0.10796656348384	12
Women	72	0.645723348419793	0.110398710170597	0.0139788179420677	0.038644702472914	0.0472287677661872	0.0140442719886508	0.0172363099253075	0.112745071314483	12
Women	73	0.62560830370873	0.117584406107755	0.0146659994985341	0.0412483575232572	0.0501506837788821	0.0151120955987844	0.0192430951790352	0.116387058605022	12
Women	74	0.603665619283532	0.125922422999004	0.0151210618569803	0.0447484992837885	0.0531218636183933	0.0159619785045091	0.0218534133019161	0.119605141151876	12
Women	75	0.581294326994605	0.133833466346826	0.0155108240104367	0.0488118587831341	0.0562649321600817	0.0167877612925971	0.0249179850452346	0.122578845367085	12
Women	76	0.559893458692356	0.1397382416537	0.0160021049519338	0.0531051670499197	0.0597025142793086	0.0177832845498202	0.0282875311602752	0.125487697662687	12
Women	77	0.540862046227191	0.142057454422107	0.0167617236745021	0.0572951551127712	0.0635572348514351	0.0191423888629507	0.0318127723983223	0.128511224450721	12
Women	78	0.521672179162676	0.141119382206214	0.018574399467109	0.0614481780326088	0.068373865721146	0.0212501530024001	0.0354138599833961	0.13214798242445	12
Women	79	0.499789814514633	0.138687132334618	0.0217057980940091	0.0657967032999819	0.0741865152104005	0.0242939105317418	0.0392618188855858	0.136278307129031	12
Women	80	0.476604785311849	0.135333654971435	0.0255441582611638	0.0702566305879604	0.0803518129104714	0.0281708842274904	0.0435836804752798	0.14015439325435	12
Women	81	0.453506924583114	0.131631900280787	0.0294777186745343	0.074743859569614	0.0862263884126315	0.0327782968661602	0.0486064761228668	0.143028435490292	12
Women	82	0.431886065357216	0.128154818426792	0.0328947180400821	0.0791742899180124	0.0911668713081535	0.0380133712242658	0.0545572371987353	0.144152628526743	12
Women	83	0.409172986838666	0.124857198633485	0.0357165270672913	0.0842471766436135	0.0956950457242728	0.0449173261014774	0.0629704126737848	0.14242332631741	12
Women	84	0.383229951423812	0.121331164663616	0.0383594333951652	0.0900185869368267	0.100333860098194	0.0541544598207435	0.0742729379972569	0.138299605664385	12
Women	85	0.356094016929199	0.117605668489387	0.0409540511239439	0.095439638740649	0.104441690486143	0.0650566144434961	0.0870305742570521	0.13337774553013	12
Women	86	0.329802241171369	0.113709662082996	0.0436309943538676	0.0994614499980778	0.107376912944346	0.0769556320311671	0.0998090825410713	0.129254024877105	12
Women	87	0.306391681966866	0.109672097416641	0.0465208771851764	0.10103513865211	0.10849790352903	0.0891833546451885	0.111174223937215	0.127524722667772	12
Women	88	0.28498725580822	0.105480770153307	0.0496346111261307	0.0999444743496082	0.108059941715742	0.101909284981082	0.121214589712209	0.128769072153701	12
Women	89	0.263548166689199	0.101106856913047	0.052893633484481	0.0967200045966381	0.106689950896636	0.115711111020408	0.130955459799437	0.132374816600153	12
Women	90	0.2423629036782	0.0965543811036691	0.0562943470597017	0.0914330141250035	0.104303773002851	0.130532952753653	0.140367628286794	0.138150999990128	12
Women	91	0.221719955843617	0.0918273661329822	0.0598331546512673	0.0841547876665084	0.100817249965525	0.146318930171304	0.149421889262173	0.145906666306623	12
Women	92	0.201907812253848	0.0869298354087939	0.0635064590586524	0.0749566099529564	0.0961462237157966	0.163013163263848	0.158089036813465	0.155450859532639	12
Women	93	0.183214961977289	0.081865812338912	0.0673106630813314	0.0639097657161513	0.0902065361848043	0.180559772021772	0.166339865028565	0.166592623651174	12
Women	94	0.165929894082336	0.0766393203311447	0.071242169518779	0.0510855396878969	0.0829140293036866	0.198902876435564	0.174145167995366	0.179141002645228	12
Women	95	0.150341097637385	0.0712543827932997	0.0752973811704695	0.0365552165999969	0.0741845450035817	0.21798659649571	0.18147573980176	0.192905040497798	12
Women	96	0.150341097637385	0.0712543827932997	0.0752973811704695	0.0365552165999969	0.0741845450035817	0.21798659649571	0.18147573980176	0.192905040497798	12
Women	97	0.150341097637385	0.0712543827932997	0.0752973811704695	0.0365552165999969	0.0741845450035817	0.21798659649571	0.18147573980176	0.192905040497798	12
Women	98	0.150341097637385	0.0712543827932997	0.0752973811704695	0.0365552165999969	0.0741845450035817	0.21798659649571	0.18147573980176	0.192905040497798	12
Women	99	0.150341097637385	0.0712543827932997	0.0752973811704695	0.0365552165999969	0.0741845450035817	0.21798659649571	0.18147573980176	0.192905040497798	12
Women	100	0.150341097637385	0.0712543827932997	0.0752973811704695	0.0365552165999969	0.0741845450035817	0.21798659649571	0.18147573980176	0.192905040497798	12
Men	35	1	0	0	0	0	0	0	0	13
Men	36	1	0	0	0	0	0	0	0	13
Men	37	0.992804155722234	0	0	0	0	0	0	0.00719584427776576	13
Men	38	0.971539730139722	0.00757219507454197	0	0	0	0	0	0.0208880747857359	13
Men	39	0.953877960354159	0.0138598613504922	0	0	0	0	0	0.0322621782953491	13
Men	40	0.940463843109745	0.0186342564260364	0	0	0	0	0	0.0409019004642183	13
Men	41	0.931942375150683	0.0216666378993601	0	0	0	0	0	0.0463909869499569	13
Men	42	0.928958553221173	0.022728263368649	0	0	0	0	0	0.048313183410178	13
Men	43	0.930373483042519	0.0213557410528384	0	0	0.00243002694722634	0	0	0.0458407489574167	13
Men	44	0.93374754646265	0.0180828032228286	0	0	0.00822470659061223	0	0	0.0399449437239092	13
Men	45	0.93777465441571	0.0141763935547524	0	0	0.015140937132718	0	0	0.0329080148968195	13
Men	46	0.941148717835842	0.0109034557247427	0	0	0.0209356167761039	0	0	0.027012209663312	13
Men	47	0.942563647657187	0.00953093340893211	0	0	0.0233656437233302	0	0	0.0245397752105508	13
Men	48	0.933345752509702	0.0130903549459856	0.000193271384357097	0.0034087818521299	0.0220409915011089	0.000275700200912626	0.000883472727106791	0.0267616748786968	13
Men	49	0.910676775876091	0.021963065604273	0.000664726819791984	0.0115374154995166	0.0188822054327352	0.000945719066476733	0.00299021538405375	0.0323398763170618	13
Men	50	0.882033780969617	0.0334407344544851	0.00125182822985005	0.0212393330786555	0.0151120414156439	0.00177443399093166	0.00550471468428078	0.0396431331765365	13
Men	51	0.854893831003543	0.0448150305673125	0.00179203753807669	0.0293679667260422	0.0119532553472701	0.00252622236851677	0.00761145734122774	0.0470401991080112	13
Men	52	0.836733989191133	0.0533776230134458	0.0021228166680173	0.0327767485781721	0.0106286031250489	0.00296546159347138	0.00849493006833453	0.0528998277623767	13
Men	53	0.824922534182063	0.0592999794378351	0.00226699739776233	0.0321723139516438	0.0123301786527521	0.00314311170588393	0.00827619751952114	0.0575886871525385	13
Men	54	0.812552749922291	0.0646119256286005	0.00237064815721011	0.0307309698422301	0.01643256180116	0.00327780231654779	0.00775460451850461	0.0622687378134564	13
Men	55	0.800689207569504	0.0693926678711883	0.00245608584761784	0.029010655905188	0.0214322374182198	0.00338541517575968	0.00713205803342035	0.0665016721791022	13
Men	56	0.790396478281392	0.0737214124510443	0.00254562737024272	0.0275693117957744	0.0258256903518786	0.00348183203381635	0.00661046503240381	0.0698491826834476	13
Men	57	0.782739133215644	0.0776773656536148	0.00266158962634194	0.0269648771692461	0.0281094054500838	0.00358293464101453	0.00639173248359042	0.0718729617604646	13
Men	58	0.777193681102744	0.0810028873037405	0.00279112809636903	0.0272014941992715	0.0286850983395545	0.00367388850138277	0.00659102227446245	0.0728608001824754	13
Men	59	0.772110973508921	0.083721613749519	0.00292358665476516	0.0278333623290117	0.0290444945635039	0.00374473570264443	0.00709895533690668	0.0735222781547281	13
Men	60	0.766867095845481	0.0863346660612812	0.00308456479376906	0.0287435071179623	0.0293190938446194	0.00381867287063848	0.00778062720566538	0.0740517722605828	13
Men	61	0.76083813352373	0.0893431653093585	0.00329966200561944	0.0298149541256191	0.0296403959055886	0.00391889663120391	0.0085011334154808	0.0746436590833997	13
Men	62	0.753400171954973	0.0932482325640817	0.00359447778255503	0.0309307289114779	0.030139900469099	0.0040686036101797	0.00912556950109518	0.0754923152065389	13
Men	63	0.741431370167983	0.0994769343532985	0.00458980164172057	0.032201574918356	0.0309550245173119	0.00475399868277853	0.0096463591230135	0.0769449365955378	13
Men	64	0.72402697380247	0.108158305102936	0.006596254309539	0.0337822093916041	0.0321120982702019	0.0061989859387396	0.0101536059261558	0.0789715672583542	13
Men	65	0.703888698186139	0.117846417730444	0.0091741820921663	0.0356216185945174	0.0335759913071763	0.00803331082569172	0.010658925421887	0.0812008558419786	13
Men	66	0.683718258646698	0.127095345153272	0.0118839312957585	0.0376687887903914	0.0353115732076422	0.00988671879126367	0.0111739331215718	0.0832614509934017	13
Men	67	0.666217370511855	0.134459160288871	0.0142858482264716	0.0398727062425214	0.0372837135510071	0.0113889552830842	0.0117102445365753	0.084782001359614	13
Men	68	0.650538162646558	0.139888029170142	0.0164777341968275	0.0424159072898059	0.04016853612198	0.012471118187655	0.0122218356782839	0.0858186767087476	13
Men	69	0.63429242236721	0.144547072065767	0.0187529410457972	0.0454017641982519	0.0442064217963195	0.013395821256162	0.0127019145361557	0.0867016427343362	13
Men	70	0.617871352678697	0.148812793246872	0.0209651408692098	0.0486605171218178	0.0487086257900075	0.0142900837332606	0.0132209445886623	0.0874705419714731	13
Men	71	0.601666156585905	0.15306169698458	0.0229680057628946	0.052022406214462	0.0529864033190254	0.0152809248636062	0.0138493893142755	0.0881650169552515	13
Men	72	0.586068037093719	0.157670287550016	0.0246152078226807	0.0553176716301429	0.0563510095993552	0.0164953638918543	0.0146577121914671	0.0888247102207648	13
Men	73	0.570104172268717	0.162874123548532	0.025819570337491	0.0590043010030485	0.0587093192481841	0.0179544617365887	0.0160031887351201	0.0895308631223179	13
Men	74	0.553086628478405	0.16842895889148	0.0267400778975768	0.0631972899138042	0.0606246301309043	0.0196451217322387	0.018010504590585	0.0902667883650053	13
Men	75	0.535833941179057	0.173991590808988	0.0275996445507592	0.0672123904360242	0.0623928323358039	0.0216431267472281	0.0204012384320343	0.0909252355101048	13
Men	76	0.519164645826949	0.179218816531182	0.0286211843448598	0.070365354643323	0.0643098159511715	0.0240242596499804	0.0228969689336406	0.0913989541188941	13
Men	77	0.503897277878355	0.183767433288188	0.0300276113276999	0.071971934609315	0.0666714710652952	0.0268643033089193	0.0252192747695764	0.091580693752651	13
Men	78	0.487320535522618	0.188140084619386	0.033013531134399	0.072431820613048	0.0696731899877154	0.0310423124082405	0.0272906647167099	0.0910878609978834	13
Men	79	0.467611803606836	0.192645304455236	0.0377141326054079	0.0726918066029095	0.0732235752045265	0.0369038016737875	0.0292969314224751	0.0899126444288221	13
Men	80	0.446922647573918	0.196648725612486	0.0427632045965445	0.0728883001565232	0.0771883320688479	0.0437242440364563	0.0313545793668938	0.0885099665883297	13
Men	81	0.427404632866775	0.199515980907887	0.0467945359636266	0.0731577088515128	0.0814331659337993	0.0507791124271425	0.0335801130299877	0.0873347500192684	13
Men	82	0.411209324928317	0.200612703158188	0.0484419155624722	0.0736364402655019	0.0858237821525002	0.057343879776742	0.0360900368917786	0.0868419172645008	13
Men	83	0.39579567442931	0.197716047652009	0.047619735621736	0.0769858673522986	0.0904922504181901	0.0633188686233673	0.0387497888640215	0.0893217670390676	13
Men	84	0.378151409187441	0.190268959894369	0.0456591526861344	0.0840635315622473	0.0955707968912591	0.0691871175282637	0.0415461596615928	0.0955528725886932	13
Men	85	0.359721260365997	0.180135758026609	0.0433191020855776	0.0923000932177758	0.100925361625552	0.0750981734570259	0.0447776829691971	0.103722568252266	13
Men	86	0.341949959128267	0.16918076019007	0.041358519149976	0.0991262126413124	0.106421884674914	0.081201583375249	0.0487428924715384	0.112018188368673	13
Men	87	0.326282236637536	0.159268284526097	0.0405363392092398	0.101972550155285	0.111926306093191	0.0876468942485279	0.053740321853321	0.118627067276803	13
Men	88	0.309673162937523	0.150397827242645	0.0410404219489798	0.101957844237438	0.117436943513426	0.0944490560396522	0.0613633589752683	0.123681385105067	13
Men	89	0.288596816420968	0.141326116510304	0.0425113823252084	0.101854902812509	0.123041857617081	0.101520035028241	0.072656174107409	0.12849271517828	13
Men	90	0.263776440774689	0.132053318414363	0.0448872885734385	0.101575490373418	0.128741603030623	0.108854902655133	0.0870934745484059	0.133017481629931	13
Men	91	0.235935279685506	0.122579599040109	0.0481062089291832	0.101031371413081	0.134536734380522	0.116448730361166	0.104149967596922	0.137212108593511	13
Men	92	0.205796576840239	0.112905124472832	0.0521062116279554	0.100134310424417	0.140427806293248	0.124296589587179	0.123300360551619	0.141033020202511	13
Men	93	0.174083575925706	0.103030060797821	0.056825364905268	0.0987960719003457	0.146415373395267	0.13239355177401	0.14401936071116	0.144436640590422	13
Men	94	0.141519520628727	0.0929545741003641	0.062201736996634	0.0969284203337842	0.15249999031305	0.140734688362499	0.165781675374208	0.147379393890734	13
Men	95	0.108827654636121	0.0826788304657499	0.0681733961375664	0.0944431202176512	0.158682211673065	0.149315070793483	0.188062011839426	0.149817704236938	13
Men	96	0.108827654636121	0.0826788304657499	0.0681733961375664	0.0944431202176512	0.158682211673065	0.149315070793483	0.188062011839426	0.149817704236938	13
Men	97	0.108827654636121	0.0826788304657499	0.0681733961375664	0.0944431202176512	0.158682211673065	0.149315070793483	0.188062011839426	0.149817704236938	13
Men	98	0.108827654636121	0.0826788304657499	0.0681733961375664	0.0944431202176512	0.158682211673065	0.149315070793483	0.188062011839426	0.149817704236938	13
Men	99	0.108827654636121	0.0826788304657499	0.0681733961375664	0.0944431202176512	0.158682211673065	0.149315070793483	0.188062011839426	0.149817704236938	13
Men	100	0.108827654636121	0.0826788304657499	0.0681733961375664	0.0944431202176512	0.158682211673065	0.149315070793483	0.188062011839426	0.149817704236938	13
Women	35	1	0	0	0	0	0	0	0	13
Women	36	0.993732695993829	0	0	0	0	0	0	0.00626730400617129	13
Women	37	0.986012263292006	0	0	0	0	0	0	0.0139877367079939	13
Women	38	0.972580968973886	0.00610313446372964	0	0	0	0	0	0.0213158965623846	13
Women	39	0.960659568836288	0.0111836288193065	0	0	0	0	0	0.0281568023444057	13
Women	40	0.950534693548028	0.0150498336228528	0	0	0	0	0	0.0344154728291196	13
Women	41	0.942492973777921	0.0175100994304909	0	0	0	0	0	0.0399969267915884	13
Women	42	0.936821040194782	0.0183727767983431	0	0	0	0	0	0.0448061830068745	13
Women	43	0.933085233323186	0.0172924889347855	0	0	0.000231912994092171	0	0	0.0493903647479364	13
Women	44	0.930491356840388	0.0147164178755327	0	0	0.000821130411117092	0	0	0.0539710948729621	13
Women	45	0.92878523614423	0.0116417524177148	0	0	0.00160786990319737	0	0	0.0579651415348581	13
Women	46	0.927712696632551	0.009065681358462	0	0	0.00243234912245562	0	0	0.0607892728865309	13
Women	47	0.927019563703194	0.00798539349490437	0	0	0.00313478572101444	0	0	0.0618602570808871	13
Women	48	0.922028826593743	0.00840904946781335	3.92601114024873e-07	0.00353739697648262	0.00374803337446656	0.000177651787504375	0.000571473319928274	0.0615271758789478	13
Women	49	0.910819635604626	0.00952014966819785	1.56100180697658e-06	0.011972728228095	0.00437951826549626	0.000603689224275191	0.00196981268702606	0.060732905320477	13
Women	50	0.897272057727945	0.0110788925185442	3.49109810517077e-06	0.022040704238084	0.00498131680686355	0.00111773542169899	0.00372089721226279	0.0597849049764958	13
Women	51	0.885266159955806	0.0128454764413388	6.16878603492306e-06	0.0304760354896964	0.00550550541132842	0.00155941349116231	0.00535060600660792	0.0589906344180251	13
Women	52	0.878682009280311	0.0145800998590679	9.57996162254909e-06	0.034013432466179	0.00590416049165085	0.00176834654405169	0.00638481818103087	0.0586575532160858	13
Women	53	0.874742705237829	0.0162481741359135	5.85330114249317e-05	0.0332514061744145	0.0061616385661166	0.00179834597461409	0.00694943332357789	0.0607897635761095	13
Women	54	0.868851821934867	0.018050501471245	0.000176515232502245	0.0313612181039525	0.00633768017153546	0.00181556189693528	0.00745933381114193	0.0659473673778211	13
Women	55	0.862160138218736	0.0201003665403299	0.000331530886635741	0.0289367044620405	0.0064974377484535	0.00182812550216001	0.00787387293796254	0.0722718237036816	13
Women	56	0.855818432936751	0.0225110540184358	0.000491584235606672	0.0265717014559261	0.00670606373741679	0.00184416798143305	0.00815240399827924	0.0779045916361519	13
Women	57	0.850977484936222	0.0253958485808303	0.000624679541196289	0.0248600452928568	0.0070287105789714	0.00187182052589914	0.00825428028633158	0.0809871302576929	13
Women	58	0.846328633143072	0.0296219472638256	0.000720790414410909	0.0236436486427402	0.00786765384858915	0.00193119423895787	0.00793832830322778	0.0819478041451768	13
Women	59	0.840046913861489	0.0354542541481005	0.00080182488061376	0.0224596490905898	0.00943657173874083	0.0020352089405229	0.00718490434351871	0.0825806729964244	13
Women	60	0.832508652006186	0.0421026144754725	0.000883688823121465	0.0214447202163122	0.0115177206154709	0.00218120889651011	0.00628565639160788	0.0830757385753187	13
Women	61	0.824090172491875	0.0487768734877592	0.000982288125250649	0.0207355355998142	0.013893356844824	0.00236653837283536	0.00553223243189881	0.0836230026457432	13
Women	62	0.815167800233267	0.0546868764267781	0.00111352867031794	0.0204687688210023	0.0163457367928445	0.00258854163541451	0.00521628044879501	0.084412466971581	13
Women	63	0.804543874850279	0.0597553070267909	0.00129887607080851	0.0211524933608656	0.0191784257664141	0.0029638742437132	0.00550945125231313	0.0855976974288156	13
Women	64	0.791391345279297	0.0645307889706616	0.00155617550598616	0.0229161905171934	0.0226306577810184	0.0035725330150224	0.00626606698590352	0.0871362419449179	13
Women	65	0.776642450409735	0.0691620774231109	0.00189590220933543	0.0253286455950929	0.0263881922656074	0.00435687410199606	0.00730178263412024	0.0889240753610025	13
Women	66	0.761229429131008	0.0737979275488599	0.00232853141434086	0.0279586438996709	0.0301367886491312	0.00525925365728812	0.00843225318151735	0.0908571725181839	13
Women	67	0.746084520332532	0.0785870945126293	0.00286453835448698	0.0303749707360345	0.0335622063605397	0.00622202783355252	0.0094731336126489	0.0928315082575766	13
Women	68	0.730610952772547	0.0834435038077242	0.00399078126483677	0.0326183720838382	0.0365054617395363	0.00761240673386237	0.0103497596051633	0.0948687619924918	13
Women	69	0.713880474972487	0.0882695634040893	0.00591297038585235	0.0349839037082907	0.0391847166744132	0.00951972340581594	0.0111886384364507	0.097060009012601	13
Women	70	0.696328105466552	0.0931967521814053	0.00821985895911696	0.0374218155928297	0.0418514489170036	0.011469518418855	0.0121071824906777	0.0994053179735595	13
Women	71	0.678388862788944	0.0983565490193529	0.0105002002262138	0.0398823577208934	0.0447571362191412	0.0129873323424211	0.0132228041520111	0.101904757531022	13
Women	72	0.660497765473863	0.103880432797613	0.0123427474287263	0.0423157800759197	0.0481532563326593	0.0135987057459561	0.0146529158046175	0.104558396340645	13
Women	73	0.640002375090903	0.111023236669172	0.0136506554457664	0.0445242124211068	0.052591657434849	0.0135795272353964	0.0170388150842587	0.107589520618548	13
Women	74	0.615785309674366	0.119741048471897	0.0147271320966469	0.046540859955411	0.058028059137338	0.0135337938640617	0.0206154017854039	0.111028395014876	13
Women	75	0.590584172455516	0.128217229112793	0.0157610100332517	0.048662585815907	0.0638197463434643	0.0134792088724686	0.0248904915302813	0.114585555836318	13
Women	76	0.567136566665619	0.134635139498861	0.0169411219074646	0.05118625313967	0.0693240039565661	0.0134334755011339	0.0293718999411191	0.117971539389566	13
Women	77	0.548180095535941	0.137178140537105	0.0184563003711697	0.0544087250637746	0.0738981168799812	0.0134142969905741	0.0335674426401454	0.120896881981309	13
Women	78	0.528503851144539	0.136897391511034	0.0211388643779316	0.0597156952695592	0.0777669882344819	0.0153893222402736	0.0372181514433045	0.123369735778876	13
Women	79	0.503123648385341	0.136123633421466	0.0250192475723798	0.0674470369161681	0.0814573553943231	0.0205471424128013	0.0406533632642983	0.125628572633222	13
Women	80	0.475117174713418	0.134959599751367	0.029083454642995	0.0763308823573857	0.0847792546430665	0.027736874143301	0.0442633513719914	0.127729408376475	13
Women	81	0.447562117583841	0.133508023983704	0.0323174902782582	0.0850953639469963	0.0875427222642741	0.0358076340669165	0.0484383890352482	0.129728258840762	13
Women	82	0.423536164451679	0.131871639601443	0.0337073591666503	0.0924686140387842	0.0895577945415078	0.0436085388187914	0.0535687495229333	0.131681139858211	13
Women	83	0.400727724177944	0.129432394249336	0.0338050746016649	0.0992304691771884	0.0911156658825632	0.0513601786961942	0.0609047342861551	0.133423758928955	13
Women	84	0.375929548700462	0.125747083662148	0.033858021811593	0.106311111810065	0.092549204981314	0.059958792196266	0.0707201277643224	0.134926109073829	13
Women	85	0.350875840089529	0.121180713457868	0.0338952633871112	0.112664193146326	0.0937309595504387	0.0692669682539605	0.0819404277087504	0.136445634406016	13
Women	86	0.327300800415443	0.116098289254482	0.0339458619188961	0.117243364394881	0.0945334773026158	0.0791472958042313	0.0934911318707541	0.138239779038696	13
Women	87	0.3069386317485	0.110864816669979	0.0340388799976244	0.119002276764641	0.0948293059505241	0.0894623637820317	0.104297738001649	0.140565987085051	13
Women	88	0.289240631493662	0.105356225098472	0.0345007237090123	0.117920320757168	0.0944419553470876	0.100282776949039	0.114362676588155	0.143894690057404	13
Women	89	0.272622556319291	0.0992323751204443	0.0355666864770686	0.114678982294846	0.0933186925800915	0.11175522991359	0.124404178776545	0.148421298518124	13
Women	90	0.257265297190785	0.0925341691334421	0.0371291618999087	0.10928505571782	0.0915177012145059	0.123856446380625	0.134421443307459	0.153990725155453	13
Women	91	0.243349745073541	0.0853025095350104	0.0390805435756483	0.101745335366234	0.0890971648153008	0.136563150055086	0.144413668921541	0.160447882657638	13
Women	92	0.231056790932956	0.0775782987226942	0.0413132251024029	0.0920666155802319	0.0861152669474463	0.149852064641915	0.15438005435943	0.167637683712923	13
Women	93	0.220567325734427	0.0694024390940389	0.043719600078288	0.0802556906999592	0.0826301911759124	0.163699913846054	0.164319798361768	0.175405041009553	13
Women	94	0.212062240443351	0.0608158330465896	0.0461920621014192	0.0663193550655601	0.0787001210656691	0.178083421372443	0.174232099669198	0.183594867235771	13
Women	95	0.205722426025124	0.0518593829778914	0.048623004769912	0.0502644030171793	0.0743832401816866	0.192979310926024	0.184116157022359	0.192052075079823	13
Women	96	0.205722426025124	0.0518593829778914	0.048623004769912	0.0502644030171793	0.0743832401816866	0.192979310926024	0.184116157022359	0.192052075079823	13
Women	97	0.205722426025124	0.0518593829778914	0.048623004769912	0.0502644030171793	0.0743832401816866	0.192979310926024	0.184116157022359	0.192052075079823	13
Women	98	0.205722426025124	0.0518593829778914	0.048623004769912	0.0502644030171793	0.0743832401816866	0.192979310926024	0.184116157022359	0.192052075079823	13
Women	99	0.205722426025124	0.0518593829778914	0.048623004769912	0.0502644030171793	0.0743832401816866	0.192979310926024	0.184116157022359	0.192052075079823	13
Women	100	0.205722426025124	0.0518593829778914	0.048623004769912	0.0502644030171793	0.0743832401816866	0.192979310926024	0.184116157022359	0.192052075079823	13
Men	35	0.957820769691213	0	0	0	0	0	0	0.0421792303087872	14
Men	36	0.959576639348308	0	0	0	0	0	0	0.0404233606516924	14
Men	37	0.961327807138067	0	0	0	0	0	0	0.0386721928619334	14
Men	38	0.95257031941516	0.0104072074292877	0	0	0	0	0	0.0370224731555519	14
Men	39	0.944793125308497	0.0196359269429135	0	0	0	0	0	0.0355709477485898	14
Men	40	0.938551054577627	0.0270345825652847	0	0	0	0	0	0.0344143628570889	14
Men	41	0.9343989369821	0.0319515983208087	0	0	0	0	0	0.033649464697091	14
Men	42	0.932891602281469	0.0337353982338929	0	0	0	0	0	0.033372999484638	14
Men	43	0.932431825949186	0.0330504127118028	0	0	0.00108895472954248	0	0	0.0334288066094686	14
Men	44	0.931271494208397	0.0314169856975882	0	0	0.00372037519319615	0	0	0.0335911449008187	14
Men	45	0.929739102943192	0.029467411519332	0	0	0.00694109580350033	0	0	0.0338523897339753	14
Men	46	0.928163148037662	0.0278339845051174	0	0	0.00979795097299435	0	0	0.0342049164842258	14
Men	47	0.926872125375898	0.0271489989830274	0	0	0.0113377751142176	0	0	0.0346411005268571	14
Men	48	0.919171569777973	0.027969461623077	0.000396863716993977	0.00296028117918352	0.0117720867728426	0.000501691557493093	0.00077231226241252	0.0364557331100244	14
Men	49	0.901863290160638	0.0301285057063925	0.00134323104213346	0.0100506093459287	0.012028762337041	0.00169803296382278	0.00261397996508853	0.0402735884789554	14
Men	50	0.880520193552998	0.0331726154777236	0.00247276623665478	0.0185852114440274	0.0122291729830999	0.00312592431976466	0.0048120994811857	0.0450820165045464	14
Men	51	0.860715186984158	0.0366482751818201	0.00341913356179427	0.0258783144172716	0.0124946898873069	0.00432226572609434	0.00665376718386171	0.0498683670576934	14
Men	52	0.848021177483223	0.0401019690634318	0.00381599727878824	0.0292441452094531	0.0129466842259494	0.00482395728358743	0.00742607944627423	0.0536199900092929	14
Men	53	0.839715807846219	0.0436728220806468	0.00375285654539809	0.029706359197064	0.0149585488639295	0.00458134168349646	0.0072771481861255	0.0563351155971204	14
Men	54	0.829941813929917	0.0477671812896177	0.00360229018116004	0.0300754528671011	0.0189307475201721	0.00400279679097184	0.00692200441192468	0.0587577130091356	14
Men	55	0.819569742354536	0.0523323640821917	0.00342258193997268	0.030345914829114	0.0235252576519986	0.003312275467636	0.00649812313303983	0.0609937405415113	14
Men	56	0.809470139740297	0.0573156878502157	0.00327201557573463	0.0305122336926521	0.0274040567167302	0.00273373057511138	0.00614297935883902	0.0631491564904202	14
Men	57	0.80051355270742	0.0626644699855366	0.00320887484234448	0.0305688980672649	0.0292291221716883	0.00249111497502041	0.00599404809869029	0.0653299191520352	14
Men	58	0.791677910611933	0.0686778186630279	0.00324581295580131	0.0303586007820773	0.0295064285516974	0.00272858570077002	0.00606984992891245	0.0677349928057803	14
Men	59	0.781701295145644	0.0755051123431412	0.00335297061518747	0.0298571226404762	0.0296756444196008	0.00334279783457568	0.0062692296171601	0.0702958273842149	14
Men	60	0.77109448143244	0.0828690738460903	0.00352486279902651	0.0292585842134038	0.029799288274748	0.00418645131127259	0.00655014845980499	0.0727171096632141	14
Men	61	0.76036824459621	0.0904924259920894	0.00375600448584195	0.0287571060718027	0.0299398786164882	0.00511224606569599	0.00687056775321886	0.0747035264186531	14
Men	62	0.750033359760842	0.0980978916013526	0.00404091065415732	0.0285468087866151	0.0301599339441709	0.00597288203268109	0.00718844879377345	0.0759597644264072	14
Men	63	0.738302100967037	0.105999874860826	0.00517110818731533	0.0292132404535817	0.0304727045943399	0.00677120887957538	0.00748739648902108	0.0765823655683043	14
Men	64	0.723861896148569	0.114393677121077	0.00751092946266928	0.0309697258609872	0.0308754379967663	0.007609873591229	0.00780470831428887	0.0769737515044134	14
Men	65	0.707936251268944	0.122823366947753	0.0104140976997586	0.0334520506185903	0.0314066482906409	0.00849127207873115	0.00817888441761087	0.0772974286779711	14
Men	66	0.691748672291665	0.130833012906502	0.0132343361181228	0.0362960003361495	0.0321048496151542	0.00941780025317103	0.00864842494702111	0.0777169035322141	14
Men	67	0.676522665180237	0.137966683562971	0.0153253679373012	0.0391373606234235	0.0330085561094967	0.0103918540256379	0.00925183005055363	0.0783956825103789	14
Men	68	0.658461617634761	0.143977205617304	0.0166431408471712	0.0425222032408505	0.0356731779764358	0.0113616985828565	0.0104511938094756	0.0809097622911458	14
Men	69	0.635101326035085	0.149255521507179	0.0176926173185642	0.0467884011210319	0.040745906965526	0.0123325945291573	0.0124266910575574	0.0856569414658991	14
Men	70	0.609663909364338	0.154302873404544	0.0186510427424508	0.0512594416319718	0.0469029295361391	0.0133924309020379	0.0147939430715873	0.0910334293469317	14
Men	71	0.585371486605645	0.159620503481346	0.0196956625098014	0.0552588121416741	0.0528204321476468	0.0146290967389958	0.017168571128354	0.0954354352465365	14
Men	72	0.565446176742134	0.165709653909535	0.0210037220115866	0.0581100000181428	0.0571746012594208	0.0161304810775285	0.0191661965046459	0.0972591684770063	14
Men	73	0.54757357526863	0.174028500523953	0.0227344526961044	0.0598896969046177	0.0599028164190332	0.0183555579507702	0.0207898481057765	0.0967255521311156	14
Men	74	0.528300007866824	0.184350218779204	0.0248379941756576	0.0612683491879151	0.0620649204161035	0.0214136944953818	0.0223117326956911	0.0954530823832224	14
Men	75	0.50913868880015	0.194648550276877	0.0271779540872236	0.0624600763514036	0.0640207945730745	0.0248683694041511	0.0237512383391257	0.0939343281679951	14
Men	76	0.491602832332036	0.202897236618559	0.0296179400677799	0.0636789978784517	0.0661303202123891	0.0282830613698658	0.0251277531008164	0.0926618584201019	14
Men	77	0.477205652725915	0.207070019405838	0.032021559754304	0.065139233252428	0.0687533786564902	0.0312212490853137	0.0264606650454995	0.0921282420742112	14
Men	78	0.464519928014593	0.208420200373786	0.0343860342406234	0.0667474621700139	0.0727251753303039	0.0334568429753076	0.0276135748581528	0.0921307820372194	14
Men	79	0.451339898041844	0.209529329064577	0.0368058921217861	0.0683818873422441	0.0779204892153602	0.0353055612620685	0.0285785493637614	0.0921383935883588	14
Men	80	0.438010969787546	0.210363518790457	0.0392907022865999	0.0702139127740179	0.0832585619690075	0.0371435943344972	0.0295676758370721	0.092151064220802	14
Men	81	0.424878550231579	0.210888882863672	0.0418500336238726	0.0724149424702343	0.0876586352485943	0.0393471325814943	0.0307930415528316	0.0921687814277214	14
Men	82	0.412288046353823	0.211071534596467	0.0444934550224121	0.0751563804357924	0.090039950711469	0.0422923663919604	0.0324667337857866	0.0921915327022895	14
Men	83	0.395031490770243	0.208885214668808	0.047730385986912	0.0800060814034156	0.0908198608811439	0.0473487429666022	0.0355036907624758	0.0946745325603994	14
Men	84	0.370639504622134	0.203166482494281	0.0515610110634131	0.0873337272521451	0.0912804704336695	0.0548758851968875	0.0403053548703879	0.100837564067081	14
Men	85	0.343565377677364	0.195175679485565	0.0552310467027446	0.0955134627063566	0.0916381492552019	0.0637352470078592	0.0463135696256945	0.108827467539214	14
Men	86	0.318262399703801	0.186173147055337	0.0579862093557356	0.102919432490426	0.0921092672318971	0.0727882823245603	0.0529701785445673	0.116791083293676	14
Men	87	0.299183860469314	0.177419226616275	0.059072215473215	0.107925781328729	0.0929101942499112	0.0808964450720336	0.0597170251431777	0.122875251647345	14
Men	88	0.28425588222739	0.168747119031212	0.0584342707043408	0.111139162100948	0.0953617881712559	0.0880876484336978	0.0666769410620212	0.127297188269135	14
Men	89	0.268868615914591	0.159186456705558	0.0565324791121892	0.114139709679224	0.100350361835961	0.095142701544023	0.0743178662992012	0.131461808909253	14
Men	90	0.253671394323402	0.14879222836585	0.0533849047684662	0.116761791776623	0.107440467597209	0.10205240225463	0.0825993069073016	0.135297504006519	14
Men	91	0.239313550246306	0.137619422738626	0.0490096117448779	0.118839776106209	0.116196657808183	0.108807548417138	0.0914807689389065	0.138732663999753	14
Men	92	0.226444416475789	0.125723028550424	0.0434246641131307	0.120208030381047	0.126183484822066	0.115398937883168	0.1009217584466	0.141695679327776	14
Men	93	0.215713325804334	0.113158034527783	0.0366481259449306	0.120700922314201	0.136965500992042	0.121817368504339	0.110881781482966	0.144114940429405	14
Men	94	0.207769611024426	0.09997942939724	0.0286980613119838	0.120152819618735	0.148107258671292	0.128053638132273	0.121320344100588	0.145918837743462	14
Men	95	0.203262604928548	0.0862422018853342	0.0195925342859965	0.118398090007715	0.159173310213	0.13409854461859	0.13219695235205	0.147035761708765	14
Men	96	0.203262604928548	0.0862422018853342	0.0195925342859965	0.118398090007715	0.159173310213	0.13409854461859	0.13219695235205	0.147035761708765	14
Men	97	0.203262604928548	0.0862422018853342	0.0195925342859965	0.118398090007715	0.159173310213	0.13409854461859	0.13219695235205	0.147035761708765	14
Men	98	0.203262604928548	0.0862422018853342	0.0195925342859965	0.118398090007715	0.159173310213	0.13409854461859	0.13219695235205	0.147035761708765	14
Men	99	0.203262604928548	0.0862422018853342	0.0195925342859965	0.118398090007715	0.159173310213	0.13409854461859	0.13219695235205	0.147035761708765	14
Men	100	0.203262604928548	0.0862422018853342	0.0195925342859965	0.118398090007715	0.159173310213	0.13409854461859	0.13219695235205	0.147035761708765	14
Women	35	0.999493595378553	0	0	0	0	0	0	0.000506404621446991	14
Women	36	0.995080540056386	0	0	0	0	0	0	0.00491945994361434	14
Women	37	0.990574614403948	0	0	0	0	0	0	0.00942538559605244	14
Women	38	0.979246619348206	0.00673146699702309	0	0	0	0	0	0.0140219136547709	14
Women	39	0.968777304619077	0.0125159191851441	0	0	0	0	0	0.0187067761957793	14
Women	40	0.959484244569098	0.0170380501358144	0	0	0	0	0	0.0234777052950872	14
Women	41	0.95168501355081	0.0199825534204856	0	0	0	0	0	0.0283324330287042	14
Women	42	0.945697185916751	0.021034122610609	0	0	0	0	0	0.0332686914726399	14
Women	43	0.939914026622407	0.0202129017161493	0	0	0.000860156156020952	0	0	0.0390129155054225	14
Women	44	0.93326369955441	0.0182546057370534	0	0	0.00291129775884015	0	0	0.0455703969496962	14
Women	45	0.926866127462018	0.0159172847297452	0	0	0.00535943451059209	0	0	0.0518571532976449	14
Women	46	0.921841233094487	0.0139589887506492	0	0	0.00741057611341128	0	0	0.0567892020414523	14
Women	47	0.919308939201076	0.0131377678561896	0	0	0.00827073226943223	0	0	0.0592825606733023	14
Women	48	0.914296413182241	0.0131658695561218	1.34960730350337e-06	0.00367258996077992	0.00813917804753966	8.23318150175826e-05	0.000658280709657383	0.0599839871213394	14
Women	49	0.903570421032046	0.0132484087834506	5.30312136294837e-06	0.0124303044826397	0.00782547182610351	0.000290178611243685	0.00223825183517218	0.0603916603079818	14
Women	50	0.890860283390158	0.0133827367294746	1.17175804017373e-05	0.0228830605248595	0.00745104827148617	0.000564817415438337	0.00414760687135837	0.0606987292168238	14
Women	51	0.879895320896244	0.0135662045854923	2.04500226432725e-05	0.0316407750467193	0.00713734205005002	0.000847525254361571	0.00579403931302992	0.0610983428314594	14
Women	52	0.874404854189973	0.0137961635428024	3.13574863109562e-05	0.0353133650074992	0.00700578782815744	0.00107957915477342	0.0065852426550008	0.061783650135483	14
Women	53	0.871281996241554	0.0149215453004363	7.47788969055821e-05	0.034396765522247	0.00714094587688852	0.00128523581055594	0.00673044064540898	0.0641682917060041	14
Women	54	0.865690239298755	0.0174716137374609	0.000172442176881819	0.0321232860752544	0.00750414534416621	0.00150499637382462	0.00683918662692759	0.0686940903667297	14
Women	55	0.858764472917582	0.0209642183152274	0.000311287859893879	0.0292074051796669	0.00803197421161723	0.00170450455868965	0.00691966848617336	0.0740964684711501	14
Women	56	0.851639586654039	0.0249172084950874	0.000478256479595979	0.0263636013486302	0.00866102046086828	0.0018494040792612	0.00698007410976302	0.0791108483727554	14
Women	57	0.845450470064131	0.0288484337383922	0.000660288569642332	0.02430635309529	0.00932787207354608	0.00190533864964945	0.00702859138431332	0.0824726524250358	14
Women	58	0.839611860823192	0.0330715064819905	0.00090934976792651	0.0228455737879961	0.0100913592311083	0.00184308274595104	0.00706398592255103	0.0845632812392848	14
Women	59	0.83298607194663	0.0380071418848844	0.00125543132677634	0.0214241189821466	0.0110544341939074	0.00169462636020866	0.00708649670514506	0.0864916786003012	14
Women	60	0.825879356000565	0.043333843491655	0.00165251220149743	0.02020588047146	0.0122198680619122	0.00151743648045163	0.00710652167062528	0.0880845816218333	14
Women	61	0.818597965551115	0.0487301148468835	0.00205457134739536	0.0193547500496546	0.0135904319350915	0.00136898009470926	0.00713445875752159	0.0891687274176294	14
Women	62	0.811448153164398	0.053874459495151	0.00241558771977574	0.0190346195104487	0.0151688969134139	0.00130672419101084	0.00718070590436389	0.0895708531014378	14
Women	63	0.801284504984548	0.0586749736813042	0.00269703388793914	0.0209809886428635	0.0173189447660033	0.00192898813357582	0.00754122475860947	0.089573341145157	14
Women	64	0.786478373001324	0.0633466813475311	0.00293030263457949	0.0256223304201604	0.0202012607600273	0.00347369312593415	0.00837273854507676	0.0895746201653671	14
Women	65	0.769611158549285	0.0680284775844252	0.0031742532350925	0.031161996412418	0.0235141212425213	0.00545770891508096	0.00947678756833732	0.0895754964928394	14
Women	66	0.753264262962992	0.0728592574825799	0.00348774496487385	0.0358033381897148	0.0269558025605204	0.00739790524801137	0.0106549121329627	0.0895767764583452	14
Women	67	0.740019087577002	0.0779779161325886	0.00392963709931922	0.0377497073221297	0.0302245810610599	0.0088111518717205	0.0117086525435246	0.0895792663926557	14
Women	68	0.727547018987591	0.0836078633763885	0.00521868928317914	0.0374259418568948	0.0333022331698484	0.00970432338555907	0.0125426915307022	0.0906512384098373	14
Women	69	0.712481965037259	0.0896785077899175	0.00756437608532539	0.0366538857474886	0.0363905863147077	0.0104516277207817	0.0132895126978581	0.0934895386066617	14
Women	70	0.695849108929907	0.0958877425647703	0.0102616291673355	0.0357323994233586	0.0395179933458422	0.0111209346222394	0.0140923576585891	0.0975378342879579	14
Women	71	0.678673633869433	0.101933460892541	0.0126053801907869	0.0349603433139523	0.0427128071134565	0.0117801138347832	0.0150944680264917	0.102239792758555	14
Women	72	0.661980723059736	0.107513555964825	0.0138905608172573	0.0346365778487175	0.0460033804677553	0.012497035103264	0.0164390854151626	0.107039081323282	14
Women	73	0.641537288506753	0.113325197973286	0.0142913756080622	0.0355274474449387	0.049288702824736	0.0131795671885256	0.0193364363232933	0.113513984130405	14
Women	74	0.615199108804107	0.11959636537105	0.014527878640358	0.0379119963074362	0.0525548553055521	0.0137830165429133	0.0241552958094222	0.122271483219161	14
Women	75	0.587124667037222	0.125321163741906	0.014713775849483	0.0413581345469607	0.0559608283181425	0.0144464094485296	0.0297767283269159	0.13129829273084	14
Women	76	0.561472446291526	0.129493698669641	0.0149627731707759	0.0454337722742628	0.0596656122704457	0.0153087721874775	0.0350817983291411	0.13858112680673	14
Women	77	0.542400929652443	0.131108075738045	0.0153885765395751	0.0497068196000931	0.0638281975704006	0.0165091310418597	0.0389515702694647	0.142106699588119	14
Women	78	0.524395633187249	0.130282952052113	0.0170884789437773	0.0554128190880217	0.0692086829922097	0.0193835794559555	0.0412239217045659	0.143003932576108	14
Women	79	0.501162180635622	0.128123510563522	0.0205281771316724	0.0631670968168429	0.0758162967380406	0.0246348512174612	0.0428356234063357	0.143732263490503	14
Women	80	0.475689216591594	0.125103645626082	0.0248739826791883	0.0716072381701448	0.0826837233577795	0.0314519331236055	0.0443160796509587	0.144274180800647	14
Women	81	0.450965385649199	0.121697251593603	0.0292922071622529	0.0793708285315151	0.0888436474013122	0.0390238119716168	0.0461946947146192	0.144612172975881	14
Women	82	0.42997933240247	0.118378222819894	0.0329491621567943	0.0850954532845416	0.093328753418525	0.0465394745587236	0.0490008728735017	0.14472872848555	14
Women	83	0.410027855722478	0.114292953984777	0.0362283828257404	0.0893957362165838	0.0966607098951901	0.0544754724769009	0.0559935728956462	0.142925315982684	14
Women	84	0.3875492975194	0.109059372113557	0.0397118803249395	0.0935026516410217	0.099797309171175	0.0634948506452172	0.0682597678011483	0.138624870783542	14
Women	85	0.364244616945928	0.103858670078265	0.0428636802197001	0.0969783107304736	0.102425421577509	0.0730663358515416	0.0830708832442756	0.133492081352308	14
Women	86	0.341814773154754	0.0998720407509329	0.0451478080753303	0.0993848246575579	0.104231917445221	0.082658654883743	0.0976983448792957	0.129191636153165	14
Women	87	0.321960725298568	0.098280677003593	0.0460282894571385	0.100284304594893	0.104903667105341	0.0917405345296905	0.109413578360476	0.127388223650299	14
Women	88	0.305177486019615	0.0982827664170118	0.0459487753698425	0.0987678108739593	0.104893672847778	0.100332445498867	0.118553915998377	0.128043126974549	14
Women	89	0.290825582147832	0.0982973923109433	0.045612727392632	0.0944180966712721	0.104823713044837	0.108804541585147	0.127201600698028	0.13001634614931	14
Women	90	0.27890424411745	0.0983370911659001	0.0448738869525229	0.0875348124270029	0.104633822151139	0.117150074202986	0.135245424005396	0.133320644977604	14
Women	91	0.269412702362703	0.0984143994623949	0.0435859954765316	0.0784176085813231	0.104264034621307	0.125362294766841	0.142574177466451	0.137968787262449	14
Women	92	0.262350187317823	0.0985418536809405	0.041602794391674	0.0673661355744039	0.103654384909962	0.133434454691167	0.149076652627162	0.143973536806867	14
Women	93	0.257715929417044	0.0987319903020494	0.0387780251249663	0.0546800438464167	0.102744907471726	0.141359805390422	0.154641641033498	0.151347657413877	14
Women	94	0.255509159094598	0.0989973458062344	0.0349654291034246	0.0406589838375329	0.101475636761221	0.149131598279061	0.159157934231429	0.160103912886499	14
Women	95	0.255729106784718	0.0993504566740082	0.030018747754065	0.0256026059879237	0.0997866072330686	0.15674308477154	0.162514323766923	0.170255067027753	14
Women	96	0.255729106784718	0.0993504566740082	0.030018747754065	0.0256026059879237	0.0997866072330686	0.15674308477154	0.162514323766923	0.170255067027753	14
Women	97	0.255729106784718	0.0993504566740082	0.030018747754065	0.0256026059879237	0.0997866072330686	0.15674308477154	0.162514323766923	0.170255067027753	14
Women	98	0.255729106784718	0.0993504566740082	0.030018747754065	0.0256026059879237	0.0997866072330686	0.15674308477154	0.162514323766923	0.170255067027753	14
Women	99	0.255729106784718	0.0993504566740082	0.030018747754065	0.0256026059879237	0.0997866072330686	0.15674308477154	0.162514323766923	0.170255067027753	14
Women	100	0.255729106784718	0.0993504566740082	0.030018747754065	0.0256026059879237	0.0997866072330686	0.15674308477154	0.162514323766923	0.170255067027753	14
Men	35	0.954468192629866	0	0	0	0	0	0	0.0455318073701343	15
Men	36	0.957531095830087	0	0	0	0	0	0	0.0424689041699129	15
Men	37	0.960401522089199	0	0	0	0	0	0	0.039598477910801	15
Men	38	0.960975014624691	0.0020028603479495	0	0	0	0	0	0.0370221250273599	15
Men	39	0.960926092791752	0.00423246525409715	0	0	0	0	0	0.034841441954151	15
Men	40	0.960175991727555	0.00666598314670968	0	0	0	0	0	0.0331580251257354	15
Men	41	0.958645946569272	0.00928058245405379	0	0	0	0	0	0.0320734709766744	15
Men	42	0.956257192454074	0.0120534316043962	0	0	0	0	0	0.0316893759415293	15
Men	43	0.951926685675711	0.0151688538353458	0	0	0.00103749372899722	0	0	0.0318669667599456	15
Men	44	0.9454391748645	0.0186801228142802	0	0	0.00351151723660597	0	0	0.0323691850846135	15
Men	45	0.938017583662467	0.0223678326141193	0	0	0.0064643840037519	0	0	0.0331501997196618	15
Men	46	0.930884835711637	0.0260125773077832	0	0	0.00893840751136066	0	0	0.0341641794692192	15
Men	47	0.925263854654036	0.0293949509681917	0	0	0.00997590124035787	0	0	0.0353652931374144	15
Men	48	0.913550090092682	0.0324223742583336	0.000329509327911187	0.00384629825915768	0.00991875056724577	0.000343677425686039	0.00105921506601455	0.0385300850029696	15
Men	49	0.891744842187958	0.0352500835468833	0.00112398109728892	0.0130182402617645	0.00978246819290155	0.0011858578409064	0.00358503560804924	0.0443094912642485	15
Men	50	0.866479810417939	0.0380303964652891	0.00209233098659944	0.0239653968455209	0.00961980858481327	0.00224326345290443	0.00659972464209064	0.0509692686048429	15
Men	51	0.844386694260702	0.0409156306449993	0.00294347467430901	0.0331373388481277	0.00948352621046904	0.00323261646892351	0.00912554518412533	0.0567751737083443	15
Men	52	0.832097193194321	0.0440581037174621	0.00338632783888389	0.0369836371072854	0.00942637553735695	0.00387063909620699	0.0101847602501399	0.0599929632583443	15
Men	53	0.827078637189975	0.0474557220567086	0.00350185287831294	0.0357806916001035	0.0109355561373335	0.00419005554412247	0.00999127828172396	0.0610662063117202	15
Men	54	0.822183590866685	0.0510307675377579	0.00357871022091198	0.0329121292368237	0.014575504600277	0.00443563297541286	0.00952989820319368	0.0617537663589375	15
Men	55	0.81712160567429	0.0548221210435403	0.00363736259063768	0.0294883612548446	0.0190148309207083	0.0046421580273845	0.00897921875462529	0.0622943417339698	15
Men	56	0.811602233062625	0.0588686634569861	0.0036982727114467	0.0266197988915647	0.0229221450931481	0.00484441733734371	0.00851783867609501	0.0629266307707909	15
Men	57	0.805335024481528	0.0632092756610258	0.00378190330729569	0.0254168533843829	0.0249660571121173	0.00507719754259682	0.00832435670767909	0.0638893318033744	15
Men	58	0.797747987339849	0.0678068650415344	0.00387982459892844	0.0255992640674181	0.0254942018101485	0.0053151856329585	0.00840161056655053	0.0657550609426122	15
Men	59	0.788703744253186	0.0726923995769727	0.00398204703556005	0.0260992921390641	0.0258232892409271	0.00553579286119564	0.00858984184784971	0.0685735930452444	15
Men	60	0.778563769481498	0.0780068510391495	0.0041066936838541	0.0268461316331317	0.0260755422307028	0.00577789225904287	0.0088237551086039	0.0717993645640169	15
Men	61	0.767689537284745	0.0838911911998734	0.00427188761047418	0.0277689765834316	0.0263731836057253	0.00608035685823481	0.00903805490584039	0.0748868119516757	15
Men	62	0.756442521922885	0.0904863918309533	0.00449575188208388	0.0287970210237744	0.0268384361922444	0.0064820596905061	0.00916744579658648	0.0772903716609665	15
Men	63	0.742684462520767	0.0988000784124467	0.00513595758334731	0.0302942258182973	0.0276081757805309	0.00729565328811505	0.00921791418197137	0.0789635324145244	15
Men	64	0.725184605704766	0.108981381299222	0.00638674921768077	0.0325046157901328	0.0287174480485606	0.00863284149722252	0.00924872367086022	0.0803436347715552	15
Men	65	0.705665686987132	0.119883529575305	0.00802110997987612	0.0351774809115847	0.0301357306541401	0.010231074320417	0.00927449463188422	0.0816108929396608	15
Men	66	0.685850441880117	0.130359752324721	0.00981202306472525	0.0380621111549567	0.0318325012550764	0.0118278017602868	0.00930984743367454	0.0829455211264432	15
Men	67	0.66746160589597	0.139263278631494	0.01153247166702	0.0409077964925526	0.0337772375091762	0.0131604738194206	0.00936940244486235	0.0845277335395043	15
Men	68	0.649531584704792	0.146434515695835	0.0132080179525034	0.0440321185065525	0.0364925292346242	0.0141707351691705	0.00961073202712388	0.0865197667093985	15
Men	69	0.630317567570649	0.152776642581529	0.0150035765876611	0.0476217659646719	0.04024975252889	0.0150463337031889	0.0101469151120671	0.0888374459513431	15
Men	70	0.610379465396743	0.158737046167963	0.0169011595183988	0.0512296896175177	0.0446415644687083	0.0158938742575138	0.0109258319232211	0.0912913686499347	15
Men	71	0.590277189086274	0.164763113334525	0.0188827786906223	0.054408840215697	0.0492606221308137	0.0168199616681835	0.0118953626841147	0.0936921321897698	15
Men	72	0.570570649542443	0.171302230960604	0.0209304460502375	0.0567121685098166	0.0536995825919407	0.0179312007712359	0.0130033876182768	0.095850333955445	15
Men	73	0.548775426421527	0.179688476909172	0.0229951341707635	0.0581369447295813	0.0581175453979219	0.0192344862875797	0.0150288385209583	0.0980231475624969	15
Men	74	0.523985425284115	0.189643239545456	0.0250978738193703	0.0591624261599361	0.0627916410743241	0.0207073873682779	0.0182619336200582	0.100350073128462	15
Men	75	0.499128045889884	0.199194871502229	0.0273257642324398	0.0600645441343484	0.0674915731674834	0.0224125204946005	0.0219174827880778	0.102465197790937	15
Men	76	0.47713068799851	0.206371725412261	0.0297659046463543	0.0611192299862857	0.0719870452237361	0.0244125021478172	0.0252102958975183	0.104002608687518	15
Men	77	0.460920751369668	0.209202153908322	0.0325053942974957	0.0626024150492155	0.0760477607894183	0.0267699488091981	0.027355182820881	0.104596392955801	15
Men	78	0.446875155227502	0.209150214437861	0.03642523554332	0.0649417641809075	0.0796352079352402	0.0300830755479153	0.0284007501438349	0.104488596983419	15
Men	79	0.430405213775183	0.208997290909732	0.0415523869639224	0.0682171472311438	0.0829411412864456	0.0345648259868812	0.0290904487974144	0.104231545049278	15
Men	80	0.412989919240928	0.208747725648819	0.0466928821296444	0.0721828030214101	0.0860806642211714	0.0396999094379752	0.029681355172169	0.103924741127883	15
Men	81	0.396108263852955	0.208405860980005	0.0506527546108273	0.0765929703731927	0.0891688801175542	0.0449730352130768	0.0304305456586483	0.103667689193742	15
Men	82	0.381239239839481	0.207976039228172	0.0522380379778124	0.0812018881079773	0.0923208923537307	0.0498689126240656	0.0315950966474018	0.10355989322136	15
Men	83	0.367077175957792	0.205664681014934	0.0517947004659317	0.087343596985951	0.0953399948586453	0.0542540159063743	0.0344006284486244	0.104125206361748	15
Men	84	0.352146449471076	0.200328385391982	0.0507375110145238	0.0952987640312103	0.0981495793859212	0.0584724765108669	0.0393009024324741	0.105565931761946	15
Men	85	0.337671125366401	0.192946762329315	0.0494757042499403	0.103241567461105	0.101044896050714	0.0627254895725696	0.0453952065794456	0.10749924839051	15
Men	86	0.324875268630837	0.184499421796935	0.0484185147985324	0.109346185492985	0.104321194968178	0.0672142502265085	0.0517828288700337	0.10954233521599	15
Men	87	0.314982944251452	0.17596597376484	0.0479751772866517	0.111786796344201	0.10827372625347	0.0721399536077099	0.057563057284733	0.111312371206943	15
Men	88	0.306563245650727	0.16701736522392	0.0482852345897963	0.111786625527685	0.113241918441093	0.0775577512433573	0.0627364673026812	0.112811392020741	15
Men	89	0.297415550382509	0.156743789194395	0.0491847377353842	0.11178542981207	0.119293766977534	0.0833765433558512	0.0679039826037549	0.114296199938502	15
Men	90	0.287609349630928	0.145253724690256	0.0506276835776468	0.11178218429826	0.126317372345924	0.0895781481230431	0.073065413469557	0.115766123864385	15
Men	91	0.27721413458011	0.132655650725496	0.0525680689708155	0.111775864087157	0.134200835029393	0.0961443837227847	0.0782205701816904	0.117220492702554	15
Men	92	0.266299396414182	0.119058046314106	0.0549598907691218	0.111765444279662	0.142832255511073	0.103057068332928	0.0833692630217582	0.118658635357169	15
Men	93	0.254934626317271	0.10456939047008	0.057757145826797	0.111749899976677	0.152099734274094	0.110298020131323	0.0885113022713633	0.120079880732394	15
Men	94	0.243189315473506	0.0892981622074095	0.0609138309980724	0.111728206279106	0.161891371801586	0.117849057295823	0.0936464982121086	0.121483557732389	15
Men	95	0.231132955067012	0.0733528405400863	0.0643839431371796	0.111699338287849	0.17209526857668	0.125691998004279	0.0987746611255971	0.122868995261317	15
Men	96	0.231132955067012	0.0733528405400863	0.0643839431371796	0.111699338287849	0.17209526857668	0.125691998004279	0.0987746611255971	0.122868995261317	15
Men	97	0.231132955067012	0.0733528405400863	0.0643839431371796	0.111699338287849	0.17209526857668	0.125691998004279	0.0987746611255971	0.122868995261317	15
Men	98	0.231132955067012	0.0733528405400863	0.0643839431371796	0.111699338287849	0.17209526857668	0.125691998004279	0.0987746611255971	0.122868995261317	15
Men	99	0.231132955067012	0.0733528405400863	0.0643839431371796	0.111699338287849	0.17209526857668	0.125691998004279	0.0987746611255971	0.122868995261317	15
Men	100	0.231132955067012	0.0733528405400863	0.0643839431371796	0.111699338287849	0.17209526857668	0.125691998004279	0.0987746611255971	0.122868995261317	15
Women	35	0.951190395558368	0	0	0	0	0	0	0.0488096044416317	15
Women	36	0.953751514901378	0	0	0	0	0	0	0.0462484850986221	15
Women	37	0.955798542095	0	0	0	0	0	0	0.0442014579050001	15
Women	38	0.948312257351427	0.00906298500059336	0	0	0	0	0	0.0426247576479802	15
Women	39	0.941717095128327	0.0168082857568966	0	0	0	0	0	0.0414746191147766	15
Women	40	0.936456829902481	0.0228358930049155	0	0	0	0	0	0.0407072770926039	15
Women	41	0.932975236150668	0.0267457974806559	0	0	0	0	0	0.0402789663686764	15
Women	42	0.931716088349668	0.0281379899201237	0	0	0	0	0	0.0401459217302085	15
Women	43	0.932180687969241	0.0270278495197688	0	0	0.000297654190552355	0	0	0.040493808320438	15
Women	44	0.933187296140202	0.024348731228911	0	0	0.00103922766168923	0	0	0.041424744969198	15
Women	45	0.934155126830913	0.0210775894128608	0	0	0.00199763676263033	0	0	0.0427696469935958	15
Women	46	0.934503394009738	0.0181913784369284	0	0	0.00294579784259539	0	0	0.0443594297107387	15
Women	47	0.933651311645038	0.0166670526664244	0	0	0.0036566272508041	0	0	0.0460250084377338	15
Women	48	0.927216174501343	0.0161839734908436	4.48741947053735e-05	0.00353848202128849	0.00411088771976588	0.000335565341773378	0.00055998931259531	0.048010053417685	15
Women	49	0.913986663472207	0.0157807351643436	0.000157828369373854	0.011976400687438	0.00447948395720197	0.0011357596183099	0.00192972854284013	0.0505534001882856	15
Women	50	0.898139071719529	0.0154731413492287	0.00030635990983398	0.0220474649018744	0.00482054527514982	0.00209083020643413	0.00364387462942277	0.0534787120085272	15
Women	51	0.883849692405208	0.0152769957078032	0.000457966201914293	0.0304853835680239	0.00519220098564692	0.00289102448297064	0.00523708451103157	0.0566096521374015	15
Women	52	0.875294818691143	0.0152081019023716	0.000580144631443332	0.0340238655893124	0.00565258040073073	0.00322658982474402	0.00624401512635485	0.0597698838339	15
Women	53	0.871100244945908	0.016009942095969	0.000664511762618032	0.0328067832574852	0.00620806144852898	0.00310517810057152	0.00678867764709085	0.0633166007418281	15
Women	54	0.86694650532901	0.0181157008650859	0.000733847468329864	0.029888120642322	0.00684265297198095	0.00280362168249007	0.00727955591852999	0.0673899951222516	15
Women	55	0.862592002688744	0.0210757354922086	0.00080239409744917	0.026366754314301	0.00758093065534147	0.00241593870215376	0.00767801588974885	0.0714882281600532	15
Women	56	0.857795139873409	0.0244404032598237	0.000884393998846292	0.0233415608439	0.00844747018286538	0.00203614729121667	0.00794542350982401	0.0751094610401153	15
Women	57	0.852314319731301	0.0277600614504179	0.000994089521391572	0.0219114168015969	0.00946684723880749	0.00175826558133289	0.00804314472783204	0.0777518549473206	15
Women	58	0.846190831906737	0.0311775880999383	0.00117283601679769	0.0216676945900835	0.0107966687136116	0.00155684729265076	0.00790351496024171	0.0795340184199396	15
Women	59	0.839564966776606	0.0350793453787905	0.00143334905720601	0.021471660870027	0.0125309301341343	0.00135939173227144	0.00757055166829552	0.080989804382669	15
Women	60	0.832343628288064	0.0393809167711482	0.00174691132212988	0.0213270335988687	0.0145987901392495	0.00118933541227827	0.00717314386823073	0.0822402406000307	15
Women	61	0.824433720388266	0.0439978857611853	0.00208480549108265	0.02123753073405	0.0169294073678311	0.00107011484475458	0.00684018057628454	0.0834063548365463	15
Women	62	0.815742147024366	0.0488458358330754	0.00241831424357769	0.0212068702330124	0.0194519404587532	0.00102516654178373	0.00670055080869421	0.0846091748567377	15
Women	63	0.803797922100419	0.0543121594443749	0.00271690999009182	0.0225279193238122	0.022461292120659	0.00148656034664454	0.00694834464711096	0.0857488920268876	15
Women	64	0.787672324649114	0.0605120921220414	0.00300193407231037	0.025718278752767	0.0261068754907947	0.00265118034169781	0.00758922930803347	0.0867480852632414	15
Women	65	0.769585656310558	0.0669529819543507	0.00332247256655949	0.02961876675471	0.0300996148509381	0.00418968439764977	0.00846945950997015	0.0877613636552641	15
Women	66	0.751758218724858	0.0731421770295785	0.00372761154916531	0.0330702015644743	0.0341504344828674	0.00577273038520668	0.00943528997142939	0.088943336292421	15
Women	67	0.73641031353212	0.0785870254360006	0.00426643709645397	0.034913401416893	0.0379702586683605	0.00707097617507477	0.0103329754109196	0.0904486122641774	15
Women	68	0.722483819538622	0.0830014818428059	0.00567487833294022	0.0354169415536238	0.0415828262894773	0.00804227153581252	0.0111034067517541	0.0926943741549644	15
Women	69	0.707648226933908	0.0867758663740858	0.00813761391711215	0.0357148845902477	0.0451818186202352	0.00891393170487373	0.0118536860564658	0.0957739718030714	15
Women	70	0.692215254432994	0.0904320753004695	0.0108768542262559	0.0359462798224826	0.0487330735303477	0.00976081275630766	0.0126793847523927	0.09935626517875	15
Women	71	0.676496620750892	0.0944920048925865	0.0131148096376575	0.0362501765460468	0.0522024288895289	0.0106577707641636	0.0136760742668725	0.103110114252252	15
Women	72	0.660804044602617	0.0994775514210659	0.0140736905286032	0.0367656240566584	0.0555557225674924	0.0116796618024908	0.0149393260272431	0.106704378993829	15
Women	73	0.641432852110948	0.107543878775445	0.0141183308599904	0.0382091151219553	0.0587484176139633	0.0127634720412853	0.016947259397583	0.11023667407883	15
Women	74	0.616737659974477	0.118648226782053	0.0141416165034483	0.040969616788885	0.0618090899366696	0.0138784666591989	0.0198845439717121	0.113930779383556	15
Women	75	0.590119122771931	0.130015605616711	0.0141578357023604	0.0446948897721296	0.0648132466923289	0.0151479202432647	0.0234065765215803	0.117644802679694	15
Women	76	0.564977895082041	0.138871025455238	0.0141812767001101	0.0490326947863712	0.0678363950376592	0.0166951073805156	0.0271687538191379	0.121236851738927	15
Women	77	0.544714631483535	0.142439496473453	0.014226227740081	0.0536307925462922	0.0709540421293783	0.0186433026579848	0.0308264726363348	0.12456503433294	15
Women	78	0.525622710922298	0.141064854499535	0.01557639137607	0.0596504525199978	0.0742371595297302	0.0216660815257377	0.03413796856834	0.128044381058291	15
Women	79	0.503024015073945	0.137603644114071	0.0188797945085744	0.0676135215356454	0.0776370510928207	0.0261078822379915	0.0373466756256667	0.131787415811286	15
Women	80	0.4788619526118	0.133049938621493	0.0231972119010283	0.0762086263479958	0.0810497224131599	0.0315982735880076	0.0408357882032815	0.135198486313233	15
Women	81	0.45507993220919	0.128397811326235	0.0275894183168659	0.0841243937118098	0.0843711790852581	0.0377668243690472	0.044988500696151	0.137681940285442	15
Women	82	0.43362136253944	0.124641335532731	0.0311171885195213	0.0900494503818478	0.0874974267036255	0.0442431033743714	0.0501880074992418	0.138642125449221	15
Women	83	0.412010410630419	0.121994138606009	0.0341279637159586	0.094613633475257	0.090546690180671	0.0515363304650696	0.0592837773725134	0.135887055554102	15
Women	84	0.38809221076576	0.119760755414495	0.0372836147287299	0.0990004973232539	0.0935992320441848	0.0600994948513349	0.0728469213757315	0.12931727349651	15
Women	85	0.364291622502427	0.117571620517718	0.0401165607446514	0.102729244501704	0.0964941143117495	0.0694778193500836	0.0878430973535723	0.121475920718094	15
Women	86	0.343033505397387	0.115057168475207	0.0421592209505392	0.105319077586473	0.0990703990009476	0.0792165267782323	0.101237963150712	0.114906138660501	15
Women	87	0.326742719007605	0.111847833846492	0.0429440145332093	0.106289199153426	0.101167148129362	0.0888608399526973	0.109997176611827	0.112151068765382	15
Women	88	0.314752836459681	0.107516022097084	0.0429305798607752	0.104657304683599	0.102930916705945	0.098410660435953	0.115295193743481	0.113506486013483	15
Women	89	0.304782208463866	0.101974492473576	0.0428365371537359	0.099977512377187	0.10458334183585	0.108169096213817	0.120169079214458	0.11750773226751	15
Women	90	0.296832860952603	0.0953642102071177	0.0425812783774864	0.0925736588887941	0.106076108680962	0.11813617973822	0.124378403862764	0.124057299292053	15
Women	91	0.290906819858333	0.0878261405288591	0.0420841954974216	0.0827695808730232	0.107360902403164	0.128311943461095	0.127682738526404	0.133057678851701	15
Women	92	0.287006111113499	0.0795012486699501	0.0412646804789363	0.0708891149844778	0.108389408164339	0.138696419834372	0.129841654043384	0.144411362711043	15
Women	93	0.285132760650542	0.0705304998615405	0.0400421252874256	0.0572560978777614	0.109113311126371	0.149289641309984	0.130614721251709	0.158020842634667	15
Women	94	0.285288794401904	0.0610548593347803	0.0383359218882842	0.0421943662074775	0.109484296451144	0.160091640339862	0.129761510989385	0.173788610387163	15
Women	95	0.287476238300027	0.0512152923208192	0.0360654622469072	0.0260277566282294	0.109454049300542	0.171102449375938	0.127041594094419	0.191617157733119	15
Women	96	0.287476238300027	0.0512152923208192	0.0360654622469072	0.0260277566282294	0.109454049300542	0.171102449375938	0.127041594094419	0.191617157733119	15
Women	97	0.287476238300027	0.0512152923208192	0.0360654622469072	0.0260277566282294	0.109454049300542	0.171102449375938	0.127041594094419	0.191617157733119	15
Women	98	0.287476238300027	0.0512152923208192	0.0360654622469072	0.0260277566282294	0.109454049300542	0.171102449375938	0.127041594094419	0.191617157733119	15
Women	99	0.287476238300027	0.0512152923208192	0.0360654622469072	0.0260277566282294	0.109454049300542	0.171102449375938	0.127041594094419	0.191617157733119	15
Women	100	0.287476238300027	0.0512152923208192	0.0360654622469072	0.0260277566282294	0.109454049300542	0.171102449375938	0.127041594094419	0.191617157733119	15
Men	35	1	0	0	0	0	0	0	0	16
Men	36	0.997618671741057	0	0	0	0	0	0	0.00238132825894256	16
Men	37	0.986563169356986	0	0	0	0	0	0	0.0134368306430143	16
Men	38	0.97465649453324	0.00147468055915873	0	0	0	0	0	0.0238688249076009	16
Men	39	0.963263731390607	0.00367729872373664	0	0	0	0	0	0.0330589698856562	16
Men	40	0.953145407238266	0.00646566835159989	0	0	0	0	0	0.0403889244101339	16
Men	41	0.945062049385398	0.00969760330061466	0	0	0	0	0	0.0452403473139878	16
Men	42	0.939774185141181	0.0132309174286471	0	0	0	0	0	0.0469948974301716	16
Men	43	0.933193550104937	0.0182322461275304	0	0	0.00238986689269139	0	0	0.046184336874841	16
Men	44	0.922626400981133	0.0250333570622434	0	0	0.00808878025218626	0	0	0.0442514617044372	16
Men	45	0.910925046736671	0.032239762500371	0	0	0.0148907091006156	0	0	0.0419444816623425	16
Men	46	0.900941796338453	0.0384569747094981	0	0	0.0205896224601105	0	0	0.0400116064919387	16
Men	47	0.89552895875338	0.0422905059572097	0	0	0.0229794893528019	0	0	0.0392010459366081	16
Men	48	0.888215148062103	0.0440740244396265	0.000127188324468141	0.00332068623623065	0.0215562838442665	0.000327383319478927	0.000568023087023987	0.0418112626868023	16
Men	49	0.873741440344971	0.0452966750417627	0.000446961479723499	0.0112392457226268	0.0181624860931436	0.00111879765025097	0.0019587679610251	0.0480356257064961	16
Men	50	0.856778837568439	0.0462971850645429	0.000866631738542482	0.0206904296257448	0.0141118242611582	0.002088139550819	0.00370224804139706	0.0554647041493564	16
Men	51	0.84199834169896	0.0474142818088921	0.0012935113737015	0.028608989112141	0.0107180265100353	0.00294930557968591	0.0053284767475336	0.0616890671690503	16
Men	52	0.834070954702989	0.048986692575735	0.00163491265797695	0.0319296753483716	0.00929482100149991	0.00341619229535459	0.00636746749882845	0.0642992839192444	16
Men	53	0.829985518860068	0.0513783831138688	0.00186834974699276	0.0318014565563061	0.0104811018603289	0.00355320614892552	0.00692906245021348	0.0640029212632962	16
[truncated: 11,201 more rows]
