# Supplementary material for: What will the cardiovascular disease slowdown cost? Modelling the impact of CVD trends on dementia, disability, and economic costs in England and Wales from 2020–2029
Source: PLoS One. 2022 Jun 29;17(6):e0268766. doi: 10.1371/journal.pone.0268766 (PMC9242440; doi:10.1371/journal.pone.0268766)
Supplement: S2 Data — (CSV) [file pone.0268766.s004.csv]

Year	Age	Sex	Population
2005	35	Men	395874
2005	36	Men	405502
2005	37	Men	410818
2005	38	Men	421784
2005	39	Men	420540
2005	40	Men	420655
2005	41	Men	413884
2005	42	Men	404040
2005	43	Men	394069
2005	44	Men	384103
2005	45	Men	369190
2005	46	Men	363244
2005	47	Men	358495
2005	48	Men	343189
2005	49	Men	330554
2005	50	Men	322290
2005	51	Men	323247
2005	52	Men	319406
2005	53	Men	317137
2005	54	Men	318220
2005	55	Men	326774
2005	56	Men	337725
2005	57	Men	362012
2005	58	Men	380117
2005	59	Men	308269
2005	60	Men	299900
2005	61	Men	292042
2005	62	Men	278087
2005	63	Men	248695
2005	64	Men	232116
2005	65	Men	239712
2005	66	Men	238234
2005	67	Men	233754
2005	68	Men	225702
2005	69	Men	216564
2005	70	Men	207371
2005	71	Men	194861
2005	72	Men	189962
2005	73	Men	186077
2005	74	Men	180392
2005	75	Men	170373
2005	76	Men	158884
2005	77	Men	147826
2005	78	Men	140425
2005	79	Men	130941
2005	80	Men	119667
2005	81	Men	108696
2005	82	Men	99315
2005	83	Men	92839
2005	84	Men	86721
2005	85	Men	74650
2005	86	Men	52022
2005	87	Men	35814
2005	88	Men	33119
2005	89	Men	27894
2005	90	Men	14027.55
2005	91	Men	12157.21
2005	92	Men	9351.7
2005	93	Men	9351.7
2005	94	Men	9351.7
2005	95	Men	8416.53
2005	96	Men	7481.36
2005	97	Men	6546.19
2005	98	Men	5611.02
2005	99	Men	5611.02
2005	100	Men	5611.02
2005	35	Women	399070
2005	36	Women	411349
2005	37	Women	412756
2005	38	Women	421659
2005	39	Women	423311
2005	40	Women	424995
2005	41	Women	420622
2005	42	Women	413842
2005	43	Women	403017
2005	44	Women	391543
2005	45	Women	375463
2005	46	Women	367290
2005	47	Women	361701
2005	48	Women	349308
2005	49	Women	337490
2005	50	Women	328975
2005	51	Women	330971
2005	52	Women	326036
2005	53	Women	323938
2005	54	Women	325389
2005	55	Women	335494
2005	56	Women	345125
2005	57	Women	370269
2005	58	Women	388893
2005	59	Women	317432
2005	60	Women	309601
2005	61	Women	301264
2005	62	Women	289250
2005	63	Women	261081
2005	64	Women	245095
2005	65	Women	254866
2005	66	Women	254755
2005	67	Women	251126
2005	68	Women	244456
2005	69	Women	237279
2005	70	Women	229445
2005	71	Women	220391
2005	72	Women	218951
2005	73	Women	218474
2005	74	Women	218576
2005	75	Women	212589
2005	76	Women	203034
2005	77	Women	193081
2005	78	Women	189256
2005	79	Women	183162
2005	80	Women	175039
2005	81	Women	167318
2005	82	Women	159983
2005	83	Women	157824
2005	84	Women	154845
2005	85	Women	138531
2005	86	Women	99705
2005	87	Women	75699
2005	88	Women	74493
2005	89	Women	68057
2005	90	Women	42746.25
2005	91	Women	37046.75
2005	92	Women	28497.5
2005	93	Women	28497.5
2005	94	Women	28497.5
2005	95	Women	25647.75
2005	96	Women	22798
2005	97	Women	19948.25
2005	98	Women	17098.5
2005	99	Women	17098.5
2005	100	Women	17098.5
