# Supplementary material for: What will the cardiovascular disease slowdown cost? Modelling the impact of CVD trends on dementia, disability, and economic costs in England and Wales from 2020–2029
Source: PLoS One. 2022 Jun 29;17(6):e0268766. doi: 10.1371/journal.pone.0268766 (PMC9242440; doi:10.1371/journal.pone.0268766)
Supplement: S3 Data — (CSV) [file pone.0268766.s005.csv]

Year	Sex	Population	Age
2006	Men	397104	35
2007	Men	388327	35
2008	Men	371976	35
2009	Men	355321	35
2010	Men	351358	35
2011	Men	327945	35
2012	Men	345802	35
2013	Men	350529	35
2014	Men	375633	35
2015	Men	390700	35
2016	Men	389749	35
2017	Men	385565	35
2018	Men	388287	35
2019	Men	388089	35
2020	Men	401229	35
2021	Men	402146	35
2022	Men	396716	35
2023	Men	413264	35
2024	Men	418221	35
2025	Men	431429	35
2026	Men	441095	35
2027	Men	430250	35
2028	Men	424705	35
2029	Men	426945	35
2030	Men	416462	35
2006	Women	405141	35
2007	Women	395937	35
2008	Women	374286	35
2009	Women	356859	35
2010	Women	346805	35
2011	Women	322362	35
2012	Women	344037	35
2013	Women	349780	35
2014	Women	375945	35
2015	Women	393981	35
2016	Women	393987	35
2017	Women	391859	35
2018	Women	392043	35
2019	Women	387897	35
2020	Women	395594	35
2021	Women	394583	35
2022	Women	395664	35
2023	Women	403917	35
2024	Women	401506	35
2025	Women	404331	35
2026	Women	414011	35
2027	Women	411637	35
2028	Women	399487	35
2029	Women	398102	35
2030	Women	387789	35
