# Supplementary material for: What will the cardiovascular disease slowdown cost? Modelling the impact of CVD trends on dementia, disability, and economic costs in England and Wales from 2020–2029
Source: PLoS One. 2022 Jun 29;17(6):e0268766. doi: 10.1371/journal.pone.0268766 (PMC9242440; doi:10.1371/journal.pone.0268766)
Supplement: S5 Data — (CSV) [file pone.0268766.s007.csv]

Model	Iter	Sex	Year	Age	P1_1	P1_2	P1_3	P1_4	P1_8	P1_9	P1_10	P2_2	P2_3	P2_5	P2_9	P2_10	P3_3	P3_6	P3_9	P3_10	P4_3	P4_4	P4_7	P4_9	P4_10	P5_2	P5_5	P5_9	P5_10	P6_3	P6_6	P6_9	P6_10	P7_4	P7_7	P7_9	P7_10	P8_1	P8_5	P8_6	P8_7	P8_8	P8_9	P8_10
2. CVD Fall	1	Men	2019	35	0.992530395	0.001627727	0	0	0.003113834	0.000118433	0.002609611	0.982418698	0	0.012863246	0.001285519	0.003432537	0.969233867	0.020003687	0.003135394	0.007627051	0	0.991805923	0	0.000636497	0.00755758	0.040154371	0.944971437	0.002937568	0.011936623	0	0.975704177	0.00524246	0.019053363	0	0.977621885	0.001199909	0.021178207	0.067008055	0.002958499	0	0	0.919652077	0.000600815	0.009780553
2. CVD Fall	1	Men	2019	36	0.993036849	0.001376897	0	0	0.002926807	0.000113514	0.002545933	0.971775438	0	0.02364401	0.001231883	0.003348669	0.967121887	0.022435001	0.003003643	0.007439468	0	0.992018267	0	0.000610007	0.007371725	0.060724474	0.924820232	0.002814224	0.01164107	0	0.976403224	0.005020393	0.018576383	0	0.978203835	0.001149862	0.020646303	0.080636751	0.003384003	0	0	0.905864235	0.000575814	0.009539196
2. CVD Fall	1	Men	2019	37	0.992004926	0.002218876	0	0	0.003183582	0.0001088	0.002483816	0.975529004	0	0.020023671	0.001180472	0.003266853	0.985368496	0.004497761	0.002877332	0.007256411	0	0.992225026	0	0.000584618	0.007190356	0.094389678	0.891561799	0.002695974	0.011352549	0	0.977082049	0.004807448	0.018110503	0	0.978771411	0.001101891	0.020126698	0.072223124	0.002657864	0	0	0.91526354	0.000551851	0.009303621
2. CVD Fall	1	Men	2019	38	0.99207148	0.002262289	0	0	0.003138726	0.000104281	0.002423224	0.969341556	0	0.026340212	0.001131194	0.003187038	0.954852114	0.035313887	0.002756233	0.007077767	0	0.992426356	0	0.000560283	0.00701336	0.09135525	0.894991262	0.002582606	0.011070883	0	0.977741325	0.004603244	0.017655431	0	0.979325027	0.00105591	0.019619063	0.07896948	0.004524426	0	0	0.906903526	0.000528884	0.009073684
2. CVD Fall	1	Men	2019	39	0.991165156	0.002198491	0	0	0.004172284	1.00E-04	0.002364119	0.982535449	0	0.013271415	0.001083959	0.003109178	0.96781887	0.022637573	0.002640129	0.006903428	0	0.992622409	0	0.00053696	0.006840631	0.079816579	0.906913606	0.002473917	0.010795897	0	0.978381703	0.004407417	0.017210881	0	0.979865085	0.001011837	0.019123079	0.06159259	0.004974814	0	0	0.924076479	0.000506872	0.008849244
2. CVD Fall	1	Men	2019	40	0.991596571	0.00190578	0	0	0.002755016	0.000217191	0.003525442	0.977158298	0	0.015850613	0.002354797	0.004636293	0.96650311	0.017471967	0.00573307	0.010291852	0	0.988635067	0	0.001166663	0.01019827	0.077374033	0.90116239	0.005372376	0.016091201	0	0.964790662	0.009566289	0.025643048	0	0.969312936	0.002198161	0.028488903	0.076017466	0.0057298	0	0	0.903960202	0.001101299	0.013191234
2. CVD Fall	1	Men	2019	41	0.988766629	0.002207227	0	0	0.00537848	0.000208174	0.003439489	0.98002863	0	0.013191919	0.002256408	0.004523044	0.969205287	0.015265552	0.005491107	0.010038054	0	0.98893509	0	0.001118091	0.009946819	0.095910557	0.883253025	0.005145878	0.01569054	0	0.965847584	0.009157965	0.024994451	0	0.970128657	0.002106359	0.027764984	0.080338773	0.00346062	0	0	0.902280792	0.001055456	0.012864358
2. CVD Fall	1	Men	2019	42	0.989643517	0.002480397	0	0	0.004320899	0.000199533	0.003355653	0.975170782	0	0.018254546	0.002162099	0.004412573	0.945820517	0.039130007	0.005259113	0.009790363	0	0.989227042	0	0.001071537	0.009701421	0.065269534	0.914502414	0.004928718	0.015299333	0	0.96687296	0.008766351	0.024360689	0	0.970924161	0.002018366	0.027057473	0.070878336	0.004933767	0	0	0.910631106	0.00101152	0.012545271
2. CVD Fall	1	Men	2019	43	0.988811734	0.002201994	0	0	0.005521134	0.000191252	0.003273885	0.975641694	0	0.017981789	0.002071701	0.004304816	0.95860509	0.026809608	0.005036673	0.009548629	0	0.989511154	0	0.001026919	0.009461927	0.09816903	0.882193122	0.004720508	0.01491734	0	0.967867885	0.008390752	0.023741363	0	0.971700054	0.001934023	0.026365923	0.089442116	0.004113869	0	0	0.893240825	0.000969411	0.012233778
2. CVD Fall	1	Men	2019	44	0.988630761	0.002349328	0	0	0.005642459	0.000183316	0.003194137	0.959204519	0	0.034610721	0.001985051	0.004199709	0.976236937	0.009626967	0.004823389	0.009312707	0	0.989787651	0	0.000984156	0.009228193	0.077160349	0.903774449	0.004520874	0.014544327	0	0.968833415	0.008030498	0.023136087	0	0.972456922	0.001853178	0.0256899	0.078773884	0.00496021	0	0	0.903407163	0.000929052	0.011929691
2. CVD Fall	1	Men	2019	45	0.986735648	0.002629509	0	0	0.00597864	0.000298372	0.004357832	0.967964927	0	0.023075936	0.003229742	0.005729394	0.973428422	0.006027691	0.007843237	0.01270065	0	0.985812961	0	0.001601583	0.012585456	0.060398332	0.912420884	0.007351779	0.019829005	0	0.955424758	0.013049675	0.031525566	0	0.961984919	0.003015263	0.034999818	0.066748909	0.005692126	0	0	0.909780027	0.001511926	0.016267011
2. CVD Fall	1	Men	2019	46	0.985623676	0.002768925	0	0	0.007069635	0.000285996	0.004251769	0.970833439	0	0.020482438	0.003094554	0.005589569	0.945697993	0.034405353	0.007510246	0.012386408	0	0.986190982	0	0.001534884	0.012274134	0.064604032	0.909024288	0.007040123	0.019331558	0	0.95679628	0.01248684	0.030716879	0	0.963014723	0.002889136	0.034096142	0.064530304	0.004897544	0	0	0.913261449	0.001448978	0.015861724
2. CVD Fall	1	Men	2019	47	0.986913939	0.002560347	0	0	0.006103237	0.000274137	0.004148339	0.974259189	0	0.017322642	0.002964972	0.005453196	0.965542104	0.015187239	0.007190944	0.012079713	0	0.986558747	0	0.00147096	0.011970293	0.073689086	0.900723892	0.006741288	0.018845733	0	0.958126771	0.011946942	0.029926287	0	0.964019321	0.002768242	0.033212437	0.077798879	0.006247765	0	0	0.899098668	0.00138865	0.015466037
2. CVD Fall	1	Men	2019	48	0.986413672	0.002624506	0	0	0.006651564	0.000262773	0.004047485	0.965839569	0	0.025999468	0.002840765	0.005320199	0.953542135	0.027792721	0.006884761	0.011780384	0	0.986916551	0	0.001409697	0.011673752	0.077686944	0.897487076	0.006454744	0.018371236	0	0.959417677	0.011429026	0.029153297	0	0.964999484	0.002652365	0.032348152	0.081800353	0.006184887	0	0	0.895604215	0.001330834	0.015079711
2. CVD Fall	1	Men	2019	49	0.985558698	0.00312265	0	0	0.007117621	0.000251884	0.003949147	0.967287233	0	0.024800559	0.00272171	0.005190498	0.949029215	0.03289139	0.006591153	0.011488241	0	0.98726468	0	0.001350985	0.011384335	0.064940978	0.910971264	0.00617998	0.017907778	0	0.960670391	0.010932178	0.028397431	0	0.965955955	0.002541296	0.031502749	0.08448648	0.005375039	0	0	0.89416054	0.001275426	0.014702515
2. CVD Fall	1	Men	2019	50	0.975839796	0.003346287	2.43E-05	0.007197158	0.00783585	0.000387288	0.005369279	0.951554279	0.018043877	0.019162859	0.004182602	0.007056382	0.940384385	0.033884163	0.010120648	0.015610803	0.004135988	0.964171185	0.014146358	0.002076741	0.015469728	0.067011028	0.899176341	0.009490126	0.024322505	0.074899961	0.869789375	0.01677075	0.038539914	0.076981159	0.876368761	0.003905501	0.042744578	0.076301482	0.005981027	9.94E-05	0.016245123	0.879438569	0.001960622	0.019973796
2. CVD Fall	1	Men	2019	51	0.978867823	0.00385228	1.40E-05	0.003601366	0.008054266	0.000371252	0.005239036	0.960902241	0.004600862	0.023605204	0.004007156	0.006884537	0.97075962	0.004329777	0.009687564	0.015223039	0.004990748	0.966607051	0.011326359	0.001990251	0.015085592	0.074482182	0.892726633	0.009084874	0.023706311	0.03464342	0.911786885	0.016037244	0.037532451	0.120260775	0.834380373	0.003741833	0.041617019	0.077642058	0.006068821	3.83E-06	0.000627249	0.894306332	0.001879001	0.019472706
2. CVD Fall	1	Men	2019	52	0.98232047	0.003440057	2.81E-06	0.000813691	0.007955008	0.000355888	0.005112074	0.952975211	0.011261992	0.02520682	0.003838992	0.006716987	0.943956986	0.031926181	0.009272244	0.014844589	0.004301952	0.968597567	0.010482422	0.001907369	0.014710689	0.06051893	0.907680445	0.008696265	0.023104361	0.076278936	0.87184061	0.015333503	0.03654695	0.095224008	0.860677389	0.003584961	0.040513642	0.084015622	0.007680801	4.32E-05	0.005547055	0.881929137	0.001800785	0.018983421
2. CVD Fall	1	Men	2019	53	0.97851226	0.004239746	1.10E-05	0.002566144	0.009341404	0.000341167	0.004988324	0.959358225	0.005613568	0.024796757	0.00367781	0.006553639	0.956962534	0.019688277	0.008873954	0.014475235	0.005058266	0.969058316	0.009710668	0.001827946	0.014344804	0.082090888	0.887069208	0.008323609	0.022516295	0.066870504	0.882888384	0.014658298	0.035582814	0.084208572	0.872923042	0.003434608	0.039433778	0.085350369	0.008525559	9.25E-05	0.010642608	0.875157461	0.001725835	0.018505652
2. CVD Fall	1	Men	2019	54	0.978963587	0.004445108	8.59E-06	0.001919525	0.009468411	0.000327064	0.004867717	0.966019889	0.001376943	0.022685441	0.003523325	0.006394402	0.946205072	0.031188174	0.00849199	0.014114765	0.006370918	0.963781537	0.014107981	0.00175184	0.013987724	0.085810581	0.884281404	0.007966249	0.021941767	0.061302697	0.890047388	0.014010453	0.034639462	0.076193998	0.882138716	0.003290505	0.03837678	0.080562549	0.007879027	0	0	0.891865287	0.001654016	0.018039121
2. CVD Fall	1	Men	2019	55	0.970456757	0.004613288	3.17E-05	0.00679153	0.010038185	0.000513879	0.007554667	0.95527813	0.00116885	0.028098592	0.005531665	0.009922763	0.922569498	0.042224911	0.013317063	0.021888528	0.0059679	0.957162541	0.01242625	0.002751552	0.021691757	0.07607517	0.877427405	0.012494134	0.034003292	0.067861084	0.85657392	0.021942787	0.053622209	0.083617192	0.85182792	0.005166417	0.059388471	0.089982959	0.009239082	0	0	0.870215239	0.002597961	0.027964759
2. CVD Fall	1	Men	2019	56	0.969763917	0.00477994	2.80E-05	0.005796287	0.011766633	0.000492669	0.007372551	0.958712588	0.003214703	0.02309143	0.005299094	0.009682185	0.923425027	0.042491128	0.012741321	0.021342524	0.006513656	0.955437085	0.01426131	0.002637038	0.021150911	0.07343876	0.881474666	0.01195554	0.033131035	0.109257196	0.817592154	0.020965276	0.052185375	0.084602527	0.852670782	0.004949491	0.0577772	0.08866456	0.008625727	0.000261803	0.029195536	0.843505214	0.0024899	0.02725726
2. CVD Fall	1	Men	2019	57	0.966949265	0.004590093	4.12E-05	0.008864287	0.011887621	0.000472352	0.007195137	0.953438158	0.009124422	0.02291347	0.005076202	0.009447748	0.928977178	0.038023954	0.012189168	0.0208097	0.005453113	0.952184409	0.019212025	0.002527321	0.020623132	0.05769838	0.898583825	0.011439044	0.03227875	0.072387231	0.856806443	0.020027318	0.050779009	0.07822986	0.860829136	0.0047416	0.056199405	0.074915373	0.009573835	0.00020975	0.021229178	0.865119113	0.002386368	0.026566384
2. CVD Fall	1	Men	2019	58	0.966342208	0.004794029	4.02E-05	0.008279733	0.013068581	0.000452893	0.007022336	0.937774325	0.020795904	0.027347847	0.004862593	0.009219331	0.905034122	0.063016479	0.011659638	0.020289762	0.007922562	0.951243812	0.018303292	0.002422206	0.020108128	0.067510983	0.890099321	0.010943743	0.031445953	0.064807978	0.866662408	0.019127304	0.04940231	0.099134665	0.841668766	0.004542376	0.054654194	0.093217965	0.010502126	3.97E-06	0.000373726	0.867723291	0.00228718	0.025891743
2. CVD Fall	1	Men	2019	59	0.966491728	0.005075659	3.89E-05	0.007571142	0.013534233	0.000434256	0.00685406	0.942082185	0.01473018	0.029532929	0.004657889	0.008996817	0.933658464	0.035407303	0.011151807	0.019782426	0.007237684	0.955378365	0.015456823	0.002321507	0.019605621	0.065073151	0.893825904	0.010468769	0.030632176	0.045577379	0.888104414	0.0182637	0.048054507	0.075884585	0.866623236	0.004351465	0.053140714	0.085994121	0.008948032	2.80E-05	0.003087009	0.874517753	0.002192161	0.025232964
2. CVD Fall	1	Men	2019	60	0.968474541	0.004916779	1.14E-05	0.002298418	0.012548216	0.000646469	0.011104193	0.933534304	0.016358559	0.028607492	0.006926764	0.01457288	0.901194242	0.050236284	0.016556919	0.032012555	0.005327738	0.939039204	0.020451771	0.003454346	0.031726941	0.076605461	0.858326749	0.015545483	0.049522307	0.052715031	0.842648534	0.027067624	0.077568811	0.08668201	0.821106115	0.006471577	0.085740298	0.095544039	0.009303979	0.000144168	0.015114647	0.835818122	0.003261989	0.040813057
2. CVD Fall	1	Men	2019	61	0.961236661	0.00523155	3.79E-05	0.007156138	0.014878289	0.000619939	0.010839514	0.9468428	0.002355584	0.029944048	0.006634957	0.014222611	0.915510666	0.037446494	0.015831839	0.031211001	0.006850659	0.938228384	0.020676996	0.003310903	0.030933058	0.064020549	0.872879479	0.014867413	0.048232559	0.060817321	0.837925373	0.025833218	0.075424088	0.094669331	0.815801596	0.006199456	0.083329617	0.085277626	0.009112577	0	0	0.862712633	0.003126642	0.039770523
2. CVD Fall	1	Men	2019	62	0.961502827	0.004968882	3.14E-05	0.006241227	0.016079201	0.000594539	0.010581958	0.941210396	0.007227654	0.031324973	0.006355364	0.013881614	0.891560611	0.062873809	0.015136512	0.030429068	0.007182342	0.935351445	0.02413406	0.003173519	0.030158634	0.07430441	0.864506147	0.014217213	0.04697223	0.044478914	0.85754844	0.024648819	0.073323827	0.094383706	0.818709812	0.005938738	0.080967744	0.088790747	0.011308452	0.000150294	0.012965797	0.8450351	0.002997015	0.038752594
2. CVD Fall	1	Men	2019	63	0.958047817	0.005742395	4.64E-05	0.007973618	0.017288108	0.000570225	0.01033141	0.935836347	0.011053179	0.033473247	0.006087494	0.013549733	0.913090507	0.042773388	0.014469742	0.029666364	0.007247482	0.934176735	0.026130553	0.003041952	0.029403277	0.068520482	0.87214509	0.013593764	0.045740665	0.042567388	0.862653181	0.023512454	0.071266978	0.077265333	0.838392166	0.005688966	0.078653535	0.088004627	0.011031501	0.00015642	0.01382472	0.846351105	0.002872881	0.037758746
2. CVD Fall	1	Men	2019	64	0.960005577	0.005674359	4.16E-05	0.007242566	0.016401147	0.000546952	0.010087763	0.926075496	0.015994366	0.038872438	0.005830879	0.01322682	0.903772652	0.05347445	0.013830386	0.028922512	0.007546662	0.939117728	0.02175302	0.002915972	0.028666618	0.068741393	0.873725373	0.012995994	0.04453724	0.085564864	0.822760341	0.022422242	0.069252554	0.093854389	0.824309993	0.005449702	0.076385917	0.100037721	0.011360915	0.000148066	0.012717196	0.836193601	0.002754021	0.03678848
2. CVD Fall	1	Men	2019	65	0.954352162	0.005803229	4.43E-05	0.007531541	0.017071523	0.000739065	0.014458179	0.926748082	0.011172225	0.035260556	0.007867123	0.018952014	0.87292713	0.067069986	0.018617944	0.04138494	0.007250057	0.924766227	0.023026482	0.003937536	0.041019697	0.070129421	0.848730305	0.01749885	0.063641424	0.067465214	0.803677793	0.030110751	0.098746243	0.08367636	0.800119742	0.007353626	0.108850272	0.093642148	0.011167146	0.0002444	0.021172508	0.817450511	0.003719019	0.052604269
2. CVD Fall	1	Men	2019	66	0.950840269	0.00586903	5.05E-05	0.008484526	0.019926195	0.00070905	0.014120406	0.925921658	0.012571323	0.035467706	0.0075355	0.018503814	0.875681635	0.066181319	0.017790047	0.040346999	0.008070556	0.916131265	0.032031409	0.003774899	0.039991871	0.078080879	0.843238998	0.016724924	0.061955199	0.065420662	0.809971435	0.028697661	0.095910242	0.079282127	0.808018812	0.007044464	0.105654598	0.099190003	0.011091588	0	0	0.834905444	0.003565584	0.051247381
2. CVD Fall	1	Men	2019	67	0.949147678	0.006625198	6.26E-05	0.009303612	0.020388177	0.000680338	0.013792356	0.928578527	0.009562375	0.036572959	0.007217923	0.018068217	0.892011524	0.051656851	0.016996371	0.039335255	0.008241778	0.916812483	0.032336471	0.00361924	0.038990028	0.065107949	0.858601192	0.015983046	0.060307812	0.053048239	0.826476641	0.027342381	0.093132739	0.086469979	0.804258318	0.006748416	0.102523287	0.093854444	0.011109105	0.000197833	0.017298749	0.824198003	0.003418736	0.049923131
2. CVD Fall	1	Men	2019	68	0.947040803	0.006600114	6.64E-05	0.009889193	0.022276721	0.00065288	0.01347392	0.916288956	0.018498248	0.040653887	0.006913843	0.017645066	0.88151594	0.063899199	0.016235586	0.038349275	0.009195262	0.915859915	0.033460792	0.003470288	0.038013743	0.067539518	0.858489969	0.01527197	0.058698543	0.064309814	0.819234763	0.026042742	0.090412681	0.081463732	0.812616053	0.006464972	0.099455243	0.093825743	0.011244925	0.000168583	0.014601915	0.828249675	0.003278222	0.048630937
2. CVD Fall	1	Men	2019	69	0.947779503	0.006213778	6.87E-05	0.010864876	0.021281529	0.000626628	0.013164997	0.917860355	0.014113682	0.044169003	0.006622739	0.017234221	0.877977497	0.069127419	0.015506423	0.03738866	0.009164719	0.912497251	0.037947626	0.003327786	0.037062618	0.079321016	0.84896176	0.014590504	0.057126719	0.061737763	0.82571643	0.024796685	0.087749122	0.054378197	0.842978658	0.006193644	0.096449501	0.105819145	0.012773568	0	0	0.830893231	0.003143797	0.04737026
2. CVD Fall	1	Men	2019	70	0.934289347	0.006805404	8.37E-05	0.012069708	0.024070652	0.001040792	0.02164037	0.902189853	0.01524697	0.043268258	0.010976737	0.028318183	0.836869543	0.076194154	0.025620608	0.061315695	0.010563359	0.883589747	0.039541998	0.005521991	0.060782905	0.069114063	0.813263058	0.024115035	0.093507844	0.038183389	0.777767942	0.0408372	0.143211469	0.084444811	0.74800799	0.010267094	0.157280105	0.096731028	0.012342977	0.000189768	0.014952033	0.792956552	0.005217026	0.077610616
2. CVD Fall	1	Men	2019	71	0.930177241	0.007124685	0.00010479	0.014390071	0.026051556	0.000999312	0.021152345	0.903456352	0.019180458	0.039179859	0.010515415	0.027667915	0.854442543	0.06131178	0.024462263	0.059783414	0.007304862	0.890440113	0.037692604	0.005296497	0.059265924	0.068416113	0.817564347	0.02303263	0.09098691	0.047543495	0.774682544	0.038856684	0.138917277	0.071093934	0.766638961	0.009837186	0.152429919	0.091838396	0.013257597	0	0	0.814306001	0.005004333	0.075593673
2. CVD Fall	1	Men	2019	72	0.931103824	0.007585401	0.000107704	0.013892334	0.025671086	0.000959695	0.020679956	0.900556949	0.019058209	0.043272967	0.010074078	0.027037797	0.858965658	0.059389577	0.023352672	0.058292094	0.010320531	0.885095943	0.041712996	0.005080949	0.057789581	0.0651247	0.824353322	0.021995861	0.088526116	0.062422423	0.765903866	0.036959241	0.134714469	0.067503389	0.775389666	0.009425942	0.147681003	0.108793129	0.014482718	0	0	0.798295686	0.004801033	0.073627433
2. CVD Fall	1	Men	2019	73	0.923474415	0.00782212	0.000151025	0.018790665	0.028616774	0.000921874	0.020223128	0.89466824	0.026968181	0.042283894	0.009651982	0.026427702	0.840295429	0.080573259	0.022290038	0.056841274	0.00976853	0.884861988	0.044141074	0.004874984	0.056353423	0.071378192	0.821494068	0.021003042	0.086124697	0.055079124	0.779176677	0.035141984	0.130602214	0.076059375	0.771875312	0.009032667	0.143032646	0.098896602	0.015462226	0.000329131	0.020513331	0.788480662	0.004606782	0.071711266
2. CVD Fall	1	Men	2019	74	0.926183003	0.008267667	0.000119454	0.01412311	0.030639171	0.000885786	0.019781808	0.893066752	0.026658219	0.045189076	0.009248421	0.025837532	0.863178634	0.060118156	0.021272659	0.055430551	0.012942533	0.888771639	0.038650523	0.004678254	0.054957051	0.074732975	0.821432473	0.020052571	0.083781982	0.059094016	0.780923929	0.033402179	0.126579876	0.074783921	0.778075011	0.008656704	0.138484364	0.100149442	0.014222978	0.000957955	0.062144575	0.748259179	0.004421253	0.069844617
2. CVD Fall	1	Men	2019	75	0.902553543	0.008309543	0.000179643	0.020981788	0.034130325	0.001448052	0.032397104	0.883380619	0.016238661	0.043015494	0.015074148	0.042291078	0.791985563	0.083006703	0.034525374	0.09048236	0.012888748	0.836652582	0.053107782	0.007637543	0.089713344	0.065210759	0.76582355	0.032559212	0.136406479	0.03781524	0.702923778	0.053980213	0.205280769	0.072001092	0.68954329	0.014112661	0.224342957	0.107110136	0.015793163	0.000221947	0.013636673	0.742159072	0.007218632	0.113860377
2. CVD Fall	1	Men	2019	76	0.90720664	0.009749373	0.000167156	0.016689105	0.033085201	0.001392266	0.03171026	0.863336342	0.031961814	0.048884715	0.014447435	0.041369694	0.810361218	0.06844427	0.032940787	0.088253725	0.012797691	0.841341833	0.05102006	0.007332706	0.08750771	0.062292596	0.773949253	0.031079028	0.132679123	0.05168485	0.698196148	0.051271526	0.198847476	0.080502945	0.688903728	0.013528951	0.217064377	0.102909089	0.018291724	4.42E-05	0.002368414	0.75855582	0.006931192	0.110899523
2. CVD Fall	1	Men	2019	77	0.896724915	0.009645045	0.000227807	0.022846283	0.038167452	0.001339138	0.03104936	0.860007682	0.036794479	0.048867367	0.013848995	0.040481478	0.805897393	0.076586552	0.031425326	0.086090729	0.009656584	0.84262306	0.055311152	0.007041989	0.085367216	0.076006516	0.76528239	0.029663497	0.129047598	0.059908027	0.698846536	0.048682007	0.192563431	0.074995386	0.702079809	0.012971651	0.209953154	0.1004845	0.017794303	0	0	0.767044623	0.006657089	0.108019485
2. CVD Fall	1	Men	2019	78	0.902244081	0.009479849	0.000201932	0.020654972	0.035716094	0.001288583	0.030414489	0.875920165	0.020636226	0.050539281	0.013277855	0.039626473	0.808185912	0.077844382	0.02997664	0.083993067	0.013919693	0.831352146	0.064671681	0.006764918	0.083291562	0.066846439	0.779331744	0.028310412	0.125511406	0.062731836	0.70463144	0.046207887	0.186428837	0.073479692	0.711070493	0.012439856	0.203009959	0.113912735	0.020405328	0	0	0.754066242	0.006395877	0.105219818
2. CVD Fall	1	Men	2019	79	0.892937188	0.010417675	0.000270047	0.024997002	0.040331793	0.00124052	0.029805775	0.86152456	0.036483062	0.050454508	0.012733093	0.038804777	0.797888082	0.091558896	0.028592499	0.081960522	0.0142549	0.843721481	0.054242033	0.006501048	0.081280538	0.075666332	0.775245789	0.027017675	0.122070204	0.063066834	0.712643392	0.043845584	0.18044419	0.048242027	0.743589477	0.011932707	0.196235788	0.107333126	0.018497833	0.001226759	0.060967613	0.703327342	0.006147137	0.10250019
2. CVD Fall	1	Men	2019	80	0.86559563	0.012301831	0.000389743	0.030319055	0.036847104	0.002221291	0.052325347	0.824943267	0.037612906	0.046668398	0.022705695	0.068069734	0.716747247	0.089326225	0.050696768	0.14322976	0.014833745	0.780437867	0.051059733	0.01161876	0.142049894	0.075341314	0.664148748	0.047931501	0.212578436	0.046391503	0.56364421	0.0773195	0.312644787	0.063631099	0.575542778	0.021284576	0.339541547	0.112015386	0.024018399	0	0	0.674175613	0.010987648	0.178802954
2. CVD Fall	1	Men	2019	81	0.861673377	0.013355011	0.000423881	0.030339213	0.040737584	0.002140804	0.05133013	0.811264557	0.042437773	0.057792721	0.021786288	0.066718661	0.718268231	0.093556649	0.048352025	0.139823095	0.019406238	0.76065835	0.070080366	0.011175012	0.138680034	0.080172	0.667330015	0.04574177	0.206756215	0.047395271	0.576809171	0.073324934	0.302470624	0.060936075	0.590610038	0.020428976	0.328024911	0.10516946	0.019399091	0.000447434	0.022097288	0.668098234	0.010569445	0.174219047
2. CVD Fall	1	Men	2019	82	0.848894594	0.012049306	0.000449584	0.035520312	0.050638689	0.002064564	0.050382951	0.827365064	0.030914072	0.055381195	0.020911329	0.06542834	0.72858304	0.088768092	0.04611607	0.136532797	0.016047348	0.762338023	0.075435337	0.010753604	0.135425687	0.070521739	0.68472081	0.043653702	0.201103749	0.043138985	0.594770651	0.069520035	0.292570329	0.055814293	0.607751563	0.019614918	0.316819226	0.114635557	0.025556501	0.000886258	0.032629837	0.646341618	0.010172356	0.169777872
2. CVD Fall	1	Men	2019	83	0.860431678	0.013994174	0.000399027	0.027324269	0.046374009	0.001992459	0.049484384	0.801766867	0.051573701	0.062380638	0.020079456	0.064199338	0.710038963	0.112616421	0.043985539	0.133359076	0.019150062	0.759544478	0.078664499	0.010353895	0.132287066	0.074068978	0.688645498	0.041664138	0.195621385	0.052507318	0.598647014	0.065899239	0.282946429	0.066769666	0.608461183	0.01884114	0.305928011	0.120488283	0.021316475	0.002914341	0.117359819	0.562645711	0.009795776	0.165479595
2. CVD Fall	1	Men	2019	84	0.856929123	0.016381394	0.000336612	0.019798106	0.055995284	0.001924389	0.048635091	0.808426032	0.051877757	0.057374504	0.019289388	0.063032319	0.720268238	0.107472267	0.041957227	0.130302268	0.019009458	0.744074151	0.097676596	0.009975285	0.129264511	0.077798364	0.692121902	0.039770073	0.190309662	0.046874257	0.617066852	0.06245718	0.273601712	0.061594706	0.624943829	0.018106448	0.295355017	0.108900862	0.023438971	0.002301463	0.087108949	0.607486076	0.009439142	0.161324537
2. CVD Fall	1	Men	2019	85	0.846116228	0.019430981	0.000371149	0.01837175	0.052770351	0.002392659	0.060546882	0.795352077	0.05941127	0.043006985	0.023845951	0.078383717	0.683479544	0.103830535	0.051483923	0.161205998	0.020527504	0.718702343	0.088465765	0.012369617	0.159934771	0.080453091	0.636338878	0.048835088	0.234372942	0.045118937	0.543919714	0.076128183	0.334833166	0.077787153	0.538957814	0.022392303	0.36086273	0.121497121	0.02790785	0.004505406	0.134493457	0.500774492	0.01170686	0.199114814
2. CVD Fall	1	Men	2019	86	0.785765117	0.02218796	0.001766417	0.071974484	0.056391268	0.002315142	0.05959961	0.756881849	0.082682008	0.060436917	0.022932736	0.07706649	0.672811973	0.120426873	0.049126445	0.157634708	0.029771282	0.703156702	0.098732486	0.011934826	0.156404703	0.096424255	0.628857434	0.04663373	0.22808458	0.036861115	0.567274459	0.072140964	0.323723463	0.068234144	0.561921619	0.021543657	0.348300581	0.109044052	0.038800852	0.002453981	0.057029505	0.587154015	0.0112975	0.194220095
2. CVD Fall	1	Men	2019	87	0.791698192	0.016912558	0.001247504	0.067447399	0.061733963	0.002242495	0.058717889	0.774554078	0.069292426	0.058253663	0.022068896	0.075830937	0.684966139	0.113931267	0.046889151	0.154213443	0.01594502	0.714512992	0.104993213	0.011525176	0.153023599	0.078921183	0.654518844	0.04454464	0.222015333	0.034910442	0.583746792	0.068364131	0.312978635	0.052473616	0.590629271	0.020741214	0.336155899	0.113377276	0.019571247	0.012458677	0.376511239	0.277660855	0.010911923	0.189508784
2. CVD Fall	1	Men	2019	88	0.806569876	0.019321963	0.001248361	0.059439103	0.053343067	0.002174632	0.057902998	0.78456944	0.049010805	0.070488274	0.021253134	0.074678347	0.665469626	0.138818735	0.044768575	0.150943064	0.022343145	0.687461953	0.129262476	0.011140101	0.149792324	0.060789139	0.680479822	0.042564584	0.216166456	0.050202104	0.582403987	0.064791465	0.302602443	0.068734394	0.586848575	0.019983778	0.324433253	0.107641186	0.031131884	0.007158263	0.179789648	0.478747631	0.010549601	0.184981787
2. CVD Fall	1	Men	2019	89	0.818161228	0.01770805	0.000762465	0.04051766	0.063582793	0.002111483	0.057156321	0.742762371	0.090002122	0.073141169	0.020484228	0.073610109	0.67948925	0.129924905	0.042761368	0.147824476	0.023411411	0.711510297	0.107587423	0.010779083	0.146711786	0.068096165	0.680674169	0.040690447	0.210539219	0.051892325	0.594092438	0.061416832	0.292598404	0.066340555	0.601252423	0.019270223	0.313136799	0.122278356	0.02952148	0.00449019	0.127528909	0.525330973	0.010210052	0.18064004
2. CVD Fall	1	Men	2019	90	0.7031604	0.020877137	0.001539818	0.067150076	0.076778299	0.004426866	0.126067404	0.647635235	0.069772086	0.077869773	0.042610791	0.162112115	0.443835737	0.144709886	0.088115842	0.323338534	0.032367324	0.518098566	0.106081249	0.02251537	0.320937491	0.065891004	0.392306283	0.083921678	0.457881036	0.051031631	0.191781858	0.125570577	0.631615933	0.070304494	0.214892877	0.040106166	0.674696463	0.129625176	0.028446433	0.012287491	0.289365036	0.125013324	0.021331964	0.393930575
2. CVD Fall	1	Men	2019	91	0.712965896	0.021150176	0.001344932	0.058442834	0.0770701	0.00431066	0.124715403	0.63407393	0.103549475	0.061114747	0.041147546	0.160114303	0.487612308	0.111070685	0.084255783	0.317061224	0.025573421	0.488245849	0.149602612	0.021837675	0.314740443	0.077597882	0.395766251	0.080317925	0.446317942	0.048763332	0.221160789	0.119108645	0.610967234	0.055330808	0.254512395	0.038750045	0.651406752	0.147540297	0.039752822	0.004030854	0.088032085	0.314876283	0.020695241	0.385072418
2. CVD Fall	1	Men	2019	92	0.677146927	0.024049291	0.00260921	0.095266128	0.073197944	0.004204304	0.123526197	0.61558795	0.112110066	0.074208609	0.039778269	0.158315105	0.485920175	0.122331584	0.080619668	0.311128573	0.034395028	0.496766316	0.138743851	0.02120906	0.308885745	0.06404084	0.423778648	0.076923554	0.435256959	0.049639816	0.246158962	0.113034583	0.591166638	0.05303216	0.280398416	0.037482072	0.629087352	0.128674167	0.043408954	0	0	0.431178421	0.020105037	0.376633421
2. CVD Fall	1	Men	2019	93	0.700328933	0.030990437	0.002538538	0.073173219	0.066357468	0.004107743	0.122503662	0.635108563	0.096485568	0.073186824	0.038500838	0.156718207	0.445983491	0.17127343	0.077200911	0.305542168	0.034927264	0.514882445	0.126186524	0.020628764	0.303375003	0.070555599	0.431012227	0.07373249	0.424699685	0.046021256	0.274426386	0.107335359	0.572216999	0.068128983	0.287830056	0.036300315	0.607740645	0.13317999	0.042649403	0.006114712	0.119278974	0.31060137	0.019560659	0.368614892
2. CVD Fall	1	Men	2019	94	0.668669946	0.031471024	0.002769658	0.078118276	0.093298328	0.004020951	0.121651817	0.581692898	0.147677956	0.077988582	0.03731322	0.155327344	0.513909233	0.111794525	0.073992993	0.30030325	0.039542093	0.496546963	0.145605355	0.020096106	0.298209483	0.060772317	0.453841911	0.070738731	0.414647042	0.037444932	0.306437903	0.101997885	0.55411928	0.05735881	0.320071654	0.035202936	0.5873666	0.121125498	0.032689397	0.003414637	0.091163076	0.371528263	0.019061488	0.361017642
2. CVD Fall	1	Men	2019	95	0.682293131	0.029705954	0.002447922	0.07368356	0.086950719	0.003943924	0.12097479	0.657790095	0.079999373	0.071850821	0.03621346	0.154146251	0.482562058	0.151035895	0.07098943	0.295412617	0.050095705	0.465579334	0.171324467	0.019610477	0.293390016	0.060490585	0.466473971	0.067936319	0.405099125	0.04680292	0.319315738	0.097008997	0.536872345	0.039927558	0.35792171	0.034188169	0.567962563	0.126361721	0.043847216	0.011783164	0.200028513	0.245530541	0.018606977	0.353841869
2. CVD Fall	1	Men	2019	96	0.632868081	0.031364327	0.003839034	0.105214023	0.102361065	0.003876688	0.120476782	0.568413799	0.162133741	0.081074185	0.035199662	0.153178612	0.452198291	0.188747449	0.068183744	0.290870516	0.049646005	0.47194887	0.170316904	0.019171333	0.288916887	0.060924956	0.477700667	0.06531931	0.396055066	0.026823143	0.360348628	0.092355446	0.520472783	0.057822122	0.35940047	0.033254314	0.549523095	0.112761788	0.042159963	0.022534738	0.325789586	0.131470242	0.018196643	0.34708704
2. CVD Fall	1	Men	2019	97	0.628718179	0.030611163	0.003694701	0.104004117	0.108990521	0.003819293	0.120162026	0.532830021	0.193875327	0.086596684	0.034269976	0.152427993	0.488195392	0.159558626	0.065569438	0.286676545	0.05724011	0.500649677	0.138542289	0.018778189	0.284789735	0.070863052	0.478742298	0.062881749	0.387512901	0.026676097	0.380385241	0.08802389	0.504914772	0.04975828	0.385802143	0.032399713	0.532039863	0.126341756	0.070104269	0.004317201	0.053692948	0.386961997	0.017830063	0.340751765
2. CVD Fall	1	Men	2019	98	0.558511386	0.029630247	0.005748549	0.156737164	0.125566098	0.003771818	0.120034738	0.507525934	0.235164002	0.071989712	0.033422574	0.151897778	0.543679074	0.11035141	0.063139972	0.282829544	0.048534955	0.505929439	0.146097543	0.018430611	0.281007452	0.066366302	0.493546594	0.060617645	0.379469458	0.049244372	0.37656474	0.084000901	0.490189987	0.041859251	0.411016424	0.031622742	0.515501583	0.134427551	0.046298663	0.017768548	0.259573751	0.189590919	0.017506865	0.334833703
2. CVD Fall	1	Men	2019	99	0.628632959	0.030702809	0.003164464	0.090272757	0.123393579	0.003734369	0.120099063	0.514675871	0.203041131	0.098036264	0.032655642	0.151591092	0.482876204	0.176907543	0.060888748	0.279327506	0.050594808	0.52511006	0.128598837	0.018128208	0.277568087	0.074338979	0.495219809	0.058520958	0.371920254	0.050409877	0.393029585	0.080272982	0.476287556	0.072049848	0.397134352	0.030921789	0.49989401	0.116943665	0.062594162	0.001966956	0.028499619	0.443439421	0.017226723	0.329329454
2. CVD Fall	1	Men	2019	100	0.475106502	0.03180199	0.009955135	0.228450535	0.130619746	0.003707078	0.120359015	0.520597229	0.194479181	0.101445508	0.031967357	0.151510726	0.491476402	0.173547013	0.058809098	0.276167487	0.062009726	0.468909318	0.176741571	0.017870627	0.274468757	0.06081095	0.517744051	0.056585578	0.364859421	0.038230262	0.421749093	0.076826589	0.463194056	0.059306589	0.425198175	0.03029524	0.485199997	0.117939883	0.055160814	0.005325802	0.082723463	0.397626209	0.016989348	0.324234481
2. CVD Fall	1	Men	2020	35	0.992626004	0.00157799	0	0	0.003113834	0.000113779	0.002568393	0.982523434	0	0.012863246	0.001234998	0.003378322	0.969477552	0.020003687	0.003012174	0.007506586	0	0.991950305	0	0.000611483	0.007438212	0.040154371	0.945275415	0.002822122	0.011748091	0	0.976211141	0.005036432	0.018752426	0	0.978003538	0.001152753	0.020843709	0.067008055	0.002868098	0	0	0.919920569	0.000577203	0.009626075
2. CVD Fall	1	Men	2020	36	0.993122608	0.001335811	0	0	0.002926807	0.000109053	0.002505721	0.971876741	0	0.02364401	0.001183471	0.003295779	0.967357432	0.022435001	0.002885601	0.007321966	0	0.992158673	0	0.000586034	0.007255293	0.060724474	0.925114695	0.002703625	0.011457206	0	0.976893928	0.004823093	0.01828298	0	0.978575121	0.001104672	0.020320207	0.080636751	0.003283026	0	0	0.906138508	0.000553184	0.00938853
2. CVD Fall	1	Men	2020	37	0.99211308	0.002154229	0	0	0.003183582	0.000104524	0.002444586	0.975626994	0	0.020023671	0.00113408	0.003215255	0.985596185	0.004497761	0.002764253	0.0071418	0	0.992361569	0	0.000561642	0.007076788	0.094389678	0.891847057	0.002590023	0.011173242	0	0.977557026	0.004618516	0.017824458	0	0.979132605	0.001058587	0.019808808	0.072223124	0.002580427	0	0	0.915509611	0.000530163	0.009156676
2. CVD Fall	1	Men	2020	38	0.992178266	0.002197874	0	0	0.003138726	0.000100183	0.00238495	0.969436349	0	0.026340212	0.001086738	0.003136701	0.955072223	0.035313887	0.002647913	0.006965977	0	0.992559147	0	0.000538264	0.006902588	0.09135525	0.895267616	0.00248111	0.010896024	0	0.978201089	0.004422338	0.017376573	0	0.979676396	0.001014413	0.019309191	0.07896948	0.0043956	0	0	0.90719645	0.000508099	0.00893037
2. CVD Fall	1	Men	2020	39	0.991267985	0.002136929	0	0	0.004172284	9.60E-05	0.002326779	0.982627156	0	0.013271415	0.001041359	0.00306007	0.968031662	0.022637573	0.002536372	0.006794392	0	0.992751555	0	0.000515858	0.006732587	0.079816579	0.907181345	0.002376693	0.010625383	0	0.978826749	0.004234206	0.016939045	0	0.980206888	0.000972072	0.018821041	0.06159259	0.004835511	0	0	0.924375471	0.000486952	0.008709475
2. CVD Fall	1	Men	2020	40	0.991672742	0.00185264	0	0	0.002755016	0.000212957	0.003506645	0.977228926	0	0.015850613	0.002308888	0.004611573	0.966669755	0.017471967	0.0056213	0.010236978	0	0.988712186	0	0.001143918	0.010143895	0.077374033	0.901352923	0.005267637	0.016005407	0	0.965113888	0.009379787	0.025506325	0	0.969507687	0.002155306	0.028337007	0.076017466	0.005570033	0	0	0.904211772	0.001079828	0.013120901
2. CVD Fall	1	Men	2020	41	0.988851419	0.002144835	0	0	0.00537848	0.000204116	0.003421151	0.980096736	0	0.013191919	0.002212418	0.004498928	0.969365861	0.015265552	0.005384054	0.009984533	0	0.989009922	0	0.001096293	0.009893785	0.095910557	0.883437007	0.005045555	0.015606881	0	0.96615939	0.008979423	0.024861187	0	0.970317758	0.002065294	0.027616948	0.080338773	0.003362798	0	0	0.902467781	0.001034879	0.012795768
2. CVD Fall	1	Men	2020	42	0.989737948	0.002407748	0	0	0.004320899	0.000195643	0.003337762	0.97523646	0	0.018254546	0.002119947	0.004389046	0.945975247	0.039130007	0.005156583	0.009738163	0	0.989299658	0	0.001050647	0.009649695	0.065269534	0.914680076	0.004832629	0.01521776	0	0.967173752	0.008595445	0.024230803	0	0.971107775	0.001979016	0.026913208	0.070878336	0.00478926	0	0	0.910862222	0.0009918	0.012478383
2. CVD Fall	1	Men	2020	43	0.988901166	0.002133747	0	0	0.005521134	0.000187523	0.00325643	0.975705036	0	0.017981789	0.002031311	0.004281864	0.958754195	0.026809608	0.004938479	0.009497718	0	0.989581624	0	0.001006899	0.009411478	0.09816903	0.882364687	0.004628478	0.014837804	0	0.968158053	0.008227167	0.02361478	0	0.971878337	0.001896318	0.026225346	0.089442116	0.003986365	0	0	0.893452456	0.000950511	0.012168551
2. CVD Fall	1	Men	2020	44	0.988729129	0.002271564	0	0	0.005642459	0.000179742	0.003177106	0.959265611	0	0.034610721	0.001946351	0.004177317	0.976380626	0.009626967	0.004729353	0.009263054	0	0.989856041	0	0.000964969	0.00917899	0.077160349	0.903940134	0.004432736	0.01446678	0	0.969113332	0.007873937	0.02301273	0	0.972630024	0.001817049	0.025552927	0.078773884	0.004796024	0	0	0.903653068	0.00091094	0.011866084
2. CVD Fall	1	Men	2020	45	0.986866699	0.002536759	0	0	0.00597864	0.000290506	0.004327397	0.968090087	0	0.023075936	0.003144597	0.00568938	0.973723893	0.006027691	0.007636468	0.012611948	0	0.98594308	0	0.001559361	0.012497558	0.060398332	0.912753184	0.007157966	0.019690518	0	0.955988959	0.01270565	0.031305391	0	0.96230885	0.002935772	0.034755378	0.066748909	0.00549135	0	0	0.910134272	0.001472068	0.016153402
2. CVD Fall	1	Men	2020	46	0.985763904	0.00266593	0	0	0.007069635	0.000278456	0.004222074	0.970954058	0	0.020482438	0.003012973	0.005550531	0.945982491	0.034405353	0.007312256	0.012299901	0	0.986317169	0	0.00149442	0.012188411	0.064604032	0.909344898	0.006854526	0.019196545	0	0.957339995	0.012157653	0.030502352	0	0.963329017	0.00281297	0.033858013	0.064530304	0.004715373	0	0	0.913592599	0.001410779	0.015750945
2. CVD Fall	1	Men	2020	47	0.987048919	0.002461567	0	0	0.006103237	0.00026691	0.004119367	0.97437544	0	0.017322642	0.002886807	0.005415111	0.965816042	0.015187239	0.007001371	0.011995348	0	0.986681127	0	0.001432182	0.011886692	0.073689086	0.901033231	0.006563569	0.018714114	0	0.958650732	0.011631988	0.029717281	0	0.964324257	0.002695263	0.03298048	0.077798879	0.006006721	0	0	0.899484336	0.001352042	0.015358022
2. CVD Fall	1	Men	2020	48	0.986551838	0.002521535	0	0	0.006651564	0.000255846	0.004019217	0.965951616	0	0.025999468	0.002765874	0.005283042	0.95380591	0.027792721	0.00670326	0.011698109	0	0.987035244	0	0.001372534	0.011592222	0.077686944	0.897785546	0.006284579	0.018242931	0	0.959922585	0.011127725	0.02894969	0	0.965295328	0.002582441	0.032122231	0.081800353	0.005942228	0	0	0.895987276	0.00129575	0.014974394
2. CVD Fall	1	Men	2020	49	0.985715605	0.002999964	0	0	0.007117621	0.000245244	0.003921566	0.967395235	0	0.024800559	0.002649958	0.005154248	0.94928321	0.03289139	0.006417392	0.011408007	0	0.987379804	0	0.00131537	0.011304826	0.064940978	0.911259254	0.006017059	0.017782709	0	0.961156922	0.010643976	0.028199102	0	0.966242967	0.002474301	0.031282733	0.08448648	0.005163859	0	0	0.894508026	0.001241802	0.014599832
2. CVD Fall	1	Men	2020	50	0.976265895	0.003216598	2.28E-05	0.007003757	0.00783585	0.000374822	0.005280316	0.952293011	0.017556692	0.019162859	0.004047972	0.006939465	0.940968804	0.033884163	0.009794884	0.015352149	0.003974913	0.964655424	0.014146358	0.002009894	0.015213411	0.067011028	0.899884808	0.009184657	0.023919507	0.074899961	0.87096776	0.016230931	0.037901348	0.076981159	0.877202704	0.003779791	0.042036346	0.076301482	0.005750675	9.29E-05	0.015810271	0.880504276	0.001897513	0.019642852
2. CVD Fall	1	Men	2020	51	0.979211713	0.003704759	1.31E-05	0.003504652	0.008054266	0.000359302	0.005152231	0.961269517	0.004476639	0.023605204	0.003878173	0.006770467	0.971323675	0.004329777	0.009375739	0.014970809	0.00479916	0.967112653	0.011326359	0.001926189	0.01483564	0.074482182	0.893411847	0.008792449	0.023313523	0.03464342	0.912924967	0.015521035	0.036910578	0.120260775	0.835190366	0.00362139	0.040927469	0.077642058	0.005835948	3.59E-06	0.000610456	0.894939369	0.00181852	0.019150064
2. CVD Fall	1	Men	2020	52	0.982568611	0.003310119	2.63E-06	0.000791825	0.007955008	0.000344432	0.005027372	0.953514148	0.010957918	0.02520682	0.003715422	0.006605693	0.944501401	0.031926181	0.008973787	0.01459863	0.004139367	0.969065287	0.010482422	0.001845975	0.014466949	0.06051893	0.908343176	0.008416348	0.022721546	0.076278936	0.872939711	0.014839946	0.035941406	0.095224008	0.86146405	0.003469568	0.039842374	0.084015622	0.007391639	4.04E-05	0.005398872	0.882741734	0.001742821	0.018668886
2. CVD Fall	1	Men	2020	53	0.978833362	0.004081859	1.03E-05	0.002497256	0.009341404	0.000330186	0.004905672	0.95973676	0.005462002	0.024796757	0.003559429	0.006445052	0.957488009	0.019688277	0.008588318	0.014235396	0.004869557	0.969543541	0.009710668	0.001769108	0.014107125	0.082090888	0.887710201	0.008055687	0.022143224	0.066870504	0.883949777	0.014186475	0.034993244	0.084208572	0.873686971	0.003324055	0.038780403	0.085350369	0.008209901	8.67E-05	0.010358616	0.876125138	0.001670283	0.018199033
2. CVD Fall	1	Men	2020	54	0.97927113	0.004280804	8.05E-06	0.001868007	0.009468411	0.000316537	0.004787064	0.966276424	0.001339766	0.022685441	0.003409915	0.006288454	0.94671228	0.031188174	0.008218649	0.013880898	0.006135111	0.964305495	0.014107981	0.001695452	0.013755962	0.085810581	0.884901374	0.00770983	0.021578215	0.061302697	0.891072297	0.013559482	0.034065523	0.076193998	0.882880494	0.00318459	0.037740918	0.080562549	0.0075874	0	0	0.892509043	0.001600776	0.017740232
2. CVD Fall	1	Men	2020	55	0.970953317	0.004443529	2.97E-05	0.006609299	0.010038185	0.000498306	0.007427666	0.955644138	0.001137291	0.028098592	0.005364027	0.009755952	0.923341041	0.042224911	0.012913487	0.021520561	0.005747228	0.957831258	0.01242625	0.002668166	0.021327098	0.07607517	0.878377669	0.012115497	0.033431664	0.067861084	0.85814034	0.021277807	0.052720768	0.083617192	0.852982866	0.005009848	0.058390094	0.089982959	0.008897453	0	0	0.871105713	0.00251923	0.027494645
2. CVD Fall	1	Men	2020	56	0.970237405	0.004602578	2.62E-05	0.005640802	0.011766633	0.000477738	0.007248611	0.959122742	0.003127906	0.02309143	0.005138504	0.009519418	0.924169943	0.042491128	0.012355193	0.020983736	0.006270973	0.956115252	0.01426131	0.002557122	0.020795344	0.07343876	0.882393945	0.011593225	0.03257407	0.109257196	0.819104796	0.02032992	0.051308088	0.084602527	0.853792067	0.004799496	0.05680591	0.08866456	0.008311158	0.000245244	0.028416747	0.845148808	0.002414444	0.026799039
2. CVD Fall	1	Men	2020	57	0.967497942	0.004417137	3.86E-05	0.008626473	0.011887621	0.000458037	0.00707418	0.953997178	0.008878063	0.02291347	0.004922366	0.009288922	0.929696403	0.038023954	0.011819774	0.020459869	0.005246366	0.952814442	0.019212025	0.00245073	0.020276437	0.05769838	0.899473124	0.011092382	0.031736113	0.072387231	0.858267018	0.019420387	0.049925365	0.07822986	0.861917596	0.004597905	0.055254639	0.074915373	0.009216304	0.000196349	0.020663728	0.86657442	0.002314049	0.026119778
2. CVD Fall	1	Men	2020	58	0.966884386	0.004608266	3.76E-05	0.008057705	0.013068581	0.000439168	0.006904284	0.938638162	0.020234415	0.027347847	0.004715231	0.009064345	0.905728559	0.063016479	0.011306291	0.019948671	0.007613848	0.951963968	0.018303292	0.002348801	0.019770091	0.067510983	0.89095961	0.010612091	0.030917316	0.064807978	0.868072564	0.018547648	0.048571809	0.099134665	0.842725212	0.004404718	0.053735404	0.093217965	0.010092999	3.71E-06	0.000363786	0.868647195	0.002217867	0.025456478
2. CVD Fall	1	Men	2020	59	0.967029182	0.00487206	3.63E-05	0.007368248	0.013534233	0.000421096	0.006738836	0.942772303	0.014332466	0.029532929	0.004516731	0.008845572	0.934328983	0.035407303	0.010813849	0.019449865	0.006945921	0.956070071	0.015456823	0.002251153	0.019276032	0.065073151	0.894658118	0.010151511	0.03011722	0.045577379	0.88946574	0.017710216	0.047246665	0.075884585	0.867648454	0.004219593	0.052247367	0.085994121	0.008588047	2.61E-05	0.003004756	0.875452467	0.002125727	0.024808774
2. CVD Fall	1	Men	2020	60	0.968889668	0.004711454	1.06E-05	0.002236824	0.012548216	0.000625602	0.010977623	0.934365674	0.015916878	0.028607492	0.006703184	0.014406772	0.902093556	0.050236284	0.016022499	0.031647662	0.005104932	0.939735147	0.020451771	0.003342848	0.031365303	0.076605461	0.859393	0.015043709	0.04895783	0.052715031	0.84440638	0.026193941	0.076684648	0.08668201	0.822292309	0.006262689	0.084762992	0.095544039	0.008918616	0.000134409	0.014712417	0.837185968	0.003156699	0.040347852
2. CVD Fall	1	Men	2020	61	0.961800375	0.00500564	3.53E-05	0.006964522	0.014878289	0.000599929	0.010715961	0.947282678	0.002291984	0.029944048	0.006420795	0.014060495	0.91637744	0.037446494	0.015320823	0.030855244	0.006553549	0.938984951	0.020676996	0.003204034	0.03058047	0.064020549	0.873909143	0.014387525	0.047682783	0.060817321	0.839618929	0.024999379	0.074564371	0.094669331	0.816951529	0.005999351	0.082379789	0.085277626	0.008717369	0	0	0.863662083	0.003025721	0.039317201
2. CVD Fall	1	Men	2020	62	0.962034012	0.004746865	2.91E-05	0.006074082	0.016079201	0.000575349	0.010461341	0.941768909	0.007032507	0.031324973	0.006150226	0.013723385	0.892396028	0.062873809	0.014647939	0.030082224	0.006860255	0.936119727	0.02413406	0.003071085	0.029814873	0.07430441	0.865500457	0.013758313	0.04643682	0.044478914	0.859179826	0.02385321	0.07248805	0.094383706	0.819824407	0.005747049	0.080044838	0.088790747	0.010805209	0.000139678	0.012622278	0.846430934	0.002900278	0.038310875
2. CVD Fall	1	Men	2020	63	0.958664362	0.005478559	4.31E-05	0.007760415	0.017288108	0.000551819	0.010213648	0.93648572	0.010754743	0.033473247	0.005891003	0.013395287	0.913895708	0.042773388	0.01400269	0.029328213	0.006912985	0.934944571	0.026130553	0.002943765	0.029068126	0.068520482	0.873105238	0.013154987	0.045219293	0.042567388	0.864224443	0.022753524	0.070454646	0.077265333	0.839472321	0.005505339	0.077757007	0.088004627	0.010526387	0.000145172	0.013458477	0.847756831	0.002780151	0.037328355
2. CVD Fall	1	Men	2020	64	0.960602136	0.005407113	3.86E-05	0.007048932	0.016401147	0.000529298	0.009972778	0.926846317	0.015562518	0.038872438	0.005642671	0.013076055	0.904548738	0.05347445	0.013383971	0.028592841	0.007189811	0.939895455	0.02175302	0.002821851	0.028339863	0.068741393	0.87465251	0.012576512	0.044029585	0.085564864	0.824273452	0.021698501	0.068463183	0.093854389	0.825356577	0.005273797	0.075515237	0.100037721	0.010827512	0.000137256	0.012380644	0.837582591	0.002665128	0.036369149
2. CVD Fall	1	Men	2020	65	0.955153647	0.005524366	4.10E-05	0.007330269	0.017071523	0.000704587	0.014174583	0.927788482	0.010870575	0.035260556	0.007500114	0.018580272	0.874607436	0.067069986	0.017749399	0.040573179	0.006900247	0.926104324	0.023026482	0.003753846	0.0402151	0.070129421	0.850794964	0.016682512	0.062393103	0.067465214	0.807019386	0.028706056	0.096809345	0.08367636	0.802597883	0.007010573	0.106715184	0.093642148	0.010634619	0.000226327	0.020612324	0.819766617	0.003545524	0.051572441
2. CVD Fall	1	Men	2020	66	0.951667349	0.005582446	4.67E-05	0.008257855	0.019926195	0.000675972	0.013843435	0.926975572	0.012231898	0.035467706	0.007183962	0.018140863	0.87730296	0.066181319	0.016960125	0.039555597	0.007674687	0.917487673	0.032031409	0.003598797	0.039207434	0.078080879	0.845234477	0.01594469	0.060739954	0.065420662	0.813191478	0.027358888	0.094028972	0.079282127	0.810419848	0.006715833	0.103582193	0.099190003	0.010547535	0	0	0.836621048	0.003399246	0.050242168
2. CVD Fall	1	Men	2020	67	0.950030495	0.006297544	5.79E-05	0.009055444	0.020388177	0.0006486	0.01352182	0.92952784	0.009304191	0.036572959	0.0068812	0.01771381	0.893575978	0.051656851	0.016203474	0.038563697	0.007832175	0.918155712	0.032336471	0.003450399	0.038225242	0.065107949	0.860529748	0.015237422	0.05912488	0.053048239	0.829578979	0.026066833	0.091305949	0.086469979	0.806584123	0.006433596	0.100512302	0.093854444	0.010562077	0.000182925	0.016841249	0.826356163	0.003259249	0.048943893
2. CVD Fall	1	Men	2020	68	0.947933987	0.006270477	6.13E-05	0.009625427	0.022276721	0.000622423	0.01320963	0.917457052	0.017998795	0.040653887	0.006591306	0.01729896	0.883025563	0.063899199	0.01547818	0.037597058	0.008733641	0.917229064	0.033460792	0.003308396	0.037268107	0.067539518	0.860353788	0.014559518	0.057547176	0.064309814	0.822223118	0.024827823	0.088639245	0.081463732	0.814868455	0.006163375	0.097504438	0.093825743	0.01068473	0.000155797	0.014215898	0.830315497	0.00312529	0.047677045
2. CVD Fall	1	Men	2020	69	0.948674748	0.005901202	6.35E-05	0.010574905	0.021281529	0.000597395	0.012906767	0.918888429	0.013732613	0.044169003	0.006313782	0.016896174	0.879434261	0.069127419	0.014783034	0.036655285	0.008701103	0.913843091	0.037947626	0.003172541	0.036335638	0.079321016	0.850762956	0.013909844	0.056006184	0.061737763	0.82859441	0.023639896	0.086027932	0.054378197	0.845159446	0.005904704	0.094557653	0.105819145	0.012127391	0	0	0.832615232	0.002997136	0.046441096
2. CVD Fall	1	Men	2020	70	0.935362045	0.006461284	7.73E-05	0.011747971	0.024070652	0.000992017	0.021288709	0.903576104	0.014835301	0.043268258	0.010462331	0.027858006	0.839066603	0.076194154	0.024419941	0.060319302	0.010025886	0.885373735	0.039541998	0.005263212	0.059795169	0.069114063	0.815912692	0.022984924	0.091988321	0.038183389	0.782008928	0.038923433	0.140884251	0.084444811	0.751044977	0.009785944	0.154724268	0.096731028	0.011719818	0.00017525	0.014557723	0.795494217	0.004972539	0.076349426
2. CVD Fall	1	Men	2020	71	0.931320621	0.006763228	9.67E-05	0.014006751	0.026051556	0.000952481	0.020808614	0.904916622	0.018662585	0.039179859	0.010022628	0.027218306	0.856560419	0.06131178	0.02331588	0.05881192	0.006931512	0.89202476	0.037692604	0.005048285	0.058302839	0.068416113	0.82012229	0.021953244	0.089508352	0.047543495	0.778760934	0.03703573	0.13665984	0.071093934	0.769576985	0.009376183	0.149952898	0.091838396	0.012580003	0	0	0.816446529	0.004769813	0.074365259
2. CVD Fall	1	Men	2020	72	0.932249217	0.007199038	9.94E-05	0.013522617	0.025671086	0.00091472	0.020343902	0.901982996	0.018543637	0.043272967	0.009601973	0.026598427	0.861007302	0.059389577	0.022258288	0.057344834	0.0097911	0.886802577	0.041712996	0.004842839	0.056850488	0.0651247	0.82682269	0.020965062	0.087087547	0.062422423	0.76982504	0.035227208	0.132525329	0.067503389	0.778231246	0.008984211	0.145281154	0.108793129	0.013739773	0	0	0.800460087	0.004576041	0.072430971
2. CVD Fall	1	Men	2020	73	0.924756338	0.007423455	0.000139385	0.018290879	0.028616774	0.000878672	0.019894498	0.896278161	0.026240041	0.042283894	0.009199658	0.025998246	0.842263697	0.080573259	0.021245453	0.055917591	0.009265833	0.886508899	0.044141074	0.004646526	0.055437667	0.071378192	0.823877886	0.02001877	0.084725152	0.055079124	0.782945862	0.033495114	0.128479899	0.076059375	0.774622925	0.008609366	0.140708333	0.098896602	0.014674956	0.000303764	0.019975951	0.791211892	0.004390893	0.070545942
2. CVD Fall	1	Men	2020	74	0.9273538	0.00784439	0.000110235	0.013747779	0.030639171	0.000844275	0.019460349	0.894639801	0.025938447	0.045189076	0.008815009	0.025417666	0.8650763	0.060118156	0.020275751	0.054529792	0.012275129	0.890551346	0.038650523	0.004459016	0.054063986	0.074732975	0.823733679	0.01911284	0.082420506	0.059094016	0.784546217	0.031836841	0.124522925	0.074783921	0.780731095	0.008251022	0.136233962	0.100149442	0.013514077	0.000884026	0.060514736	0.752014034	0.004214058	0.068709626
2. CVD Fall	1	Men	2020	75	0.904144266	0.007885552	0.000165777	0.020424295	0.034130325	0.00137361	0.031876174	0.885274024	0.015800217	0.043015494	0.014299207	0.041611057	0.795215377	0.083006703	0.032750474	0.089027447	0.01222397	0.839152544	0.053107782	0.007244908	0.088270796	0.065210759	0.769690725	0.030885389	0.134213127	0.03781524	0.708999643	0.051205167	0.20197995	0.072001092	0.693876132	0.013387149	0.220735628	0.107110136	0.014984264	0.000204816	0.013279621	0.745544075	0.006847532	0.112029555
2. CVD Fall	1	Men	2020	76	0.90874063	0.009251962	0.000154273	0.016246869	0.033085201	0.001320692	0.031200374	0.865607239	0.031098845	0.048884715	0.013704713	0.040704489	0.813473736	0.06844427	0.031247348	0.086834647	0.012139137	0.843784434	0.05102006	0.006955742	0.086100627	0.062292596	0.777680399	0.029481299	0.130545705	0.05168485	0.704029319	0.048635729	0.195650102	0.080502945	0.693089526	0.012833446	0.213574083	0.102909089	0.017351586	4.08E-05	0.002306682	0.761700635	0.006574869	0.10911631
2. CVD Fall	1	Men	2020	77	0.898403758	0.009157304	0.000210313	0.022240776	0.038167452	0.001270295	0.030550101	0.862364013	0.035801028	0.048867367	0.013137038	0.039830555	0.808897224	0.076586552	0.029809794	0.08470643	0.009162417	0.84485191	0.055311152	0.00667997	0.083994551	0.076006516	0.768882373	0.028138539	0.126972573	0.059908027	0.704445538	0.046179334	0.189467101	0.074995386	0.706122611	0.012304797	0.206577206	0.1004845	0.016883696	0	0	0.770034365	0.006314857	0.106282583
2. CVD Fall	1	Men	2020	78	0.903837909	0.009004453	0.000186519	0.020107248	0.035716094	0.001222338	0.029925438	0.877797114	0.020079048	0.050539281	0.012595259	0.038989297	0.811077537	0.077844382	0.028435583	0.082642497	0.013214046	0.833744857	0.064671681	0.006417143	0.081952273	0.066846439	0.782805306	0.026855013	0.123493241	0.062731836	0.71000461	0.043832405	0.183431148	0.073479692	0.714974313	0.011800341	0.199745654	0.113912735	0.019370898	0	0	0.757121361	0.006067074	0.103527933
2. CVD Fall	1	Men	2020	79	0.894676417	0.009903693	0.000249617	0.024335221	0.040331793	0.001176747	0.029326512	0.863788156	0.035498019	0.050454508	0.012078503	0.038180814	0.800675869	0.091558896	0.0271226	0.080642636	0.01354212	0.846075423	0.054242033	0.006166839	0.079973585	0.075666332	0.778597561	0.025628734	0.120107372	0.063066834	0.71779889	0.041591544	0.177542732	0.048242027	0.7473583	0.011319263	0.193080409	0.107333126	0.017604363	0.001133951	0.059381172	0.707864231	0.005831121	0.100852036
2. CVD Fall	1	Men	2020	80	0.867764988	0.011707984	0.000360605	0.029519055	0.036847104	0.002112485	0.051687779	0.827900423	0.036597357	0.046668398	0.021593496	0.067240326	0.720975749	0.089326225	0.048213476	0.14148455	0.01410561	0.783465961	0.051059733	0.011049636	0.14031906	0.075341314	0.669086791	0.045583661	0.209988234	0.046391503	0.571241049	0.073532141	0.308835307	0.063631099	0.580722574	0.020241989	0.335404338	0.112015386	0.022839422	0	0	0.678071459	0.010449437	0.176624296
2. CVD Fall	1	Men	2020	81	0.863863553	0.012725744	0.000392667	0.029539824	0.040737584	0.002035941	0.050704688	0.814290486	0.041291953	0.057792721	0.020719125	0.065905715	0.722340371	0.093556649	0.045983586	0.138119394	0.018476013	0.763825736	0.070080366	0.010627624	0.136990261	0.080172	0.672089855	0.04350119	0.204236955	0.047395271	0.584086374	0.069733241	0.298785114	0.060936075	0.595607597	0.019428298	0.324028029	0.10516946	0.01848071	0.000414485	0.02152153	0.672265853	0.01005172	0.172096242
2. CVD Fall	1	Men	2020	82	0.851129953	0.011500164	0.000417088	0.034581621	0.050638689	0.001963435	0.04976905	0.830021273	0.030079392	0.055381195	0.019887024	0.064631116	0.732505565	0.088768092	0.043857156	0.134869187	0.015300583	0.765261655	0.075435337	0.010226858	0.133775567	0.070521739	0.689309496	0.041515402	0.198653363	0.043138985	0.601740846	0.066114718	0.28900545	0.055814293	0.612572709	0.018654116	0.312958882	0.114635557	0.024390041	0.0008222	0.03178896	0.650979979	0.009674081	0.167709181
2. CVD Fall	1	Men	2020	83	0.862498625	0.013376304	0.000370826	0.026603942	0.046374009	0.001894862	0.048881432	0.804925163	0.050181211	0.062380638	0.019095899	0.06341709	0.713818456	0.112616421	0.041830985	0.131734138	0.01829047	0.762523115	0.078664499	0.009846728	0.130675189	0.074068978	0.693069929	0.039623293	0.1932378	0.052507318	0.605322586	0.06267128	0.279498815	0.066769666	0.61311172	0.01791824	0.302200374	0.120488283	0.020434794	0.002708369	0.114318389	0.569270941	0.009315947	0.163463277
2. CVD Fall	1	Men	2020	84	0.858855699	0.015685322	0.000313433	0.019277648	0.055995284	0.001830126	0.048042488	0.811539617	0.050477058	0.057374504	0.018344531	0.062264289	0.723911131	0.107472267	0.039902026	0.128714576	0.018191622	0.746955656	0.097676596	0.009486663	0.127689463	0.077798364	0.696388833	0.037822006	0.187990798	0.046874257	0.623459959	0.059397825	0.27026796	0.061594706	0.629429551	0.017219536	0.291756208	0.108900862	0.022490032	0.002142982	0.084853349	0.613277145	0.008976782	0.159358848
2. CVD Fall	1	Men	2020	85	0.84785857	0.018644303	0.000346329	0.017890512	0.052770351	0.002285679	0.060204255	0.798465938	0.057807166	0.043006985	0.022779758	0.077940153	0.686693723	0.103830535	0.049181988	0.160293754	0.01968628	0.721001683	0.088465765	0.01181655	0.159029721	0.080453091	0.639848665	0.046651588	0.233046656	0.045118937	0.549218314	0.072724361	0.332938388	0.077787153	0.542001088	0.021391105	0.358820654	0.121497121	0.026880839	0.004204112	0.131041781	0.507204672	0.011183426	0.197988049
2. CVD Fall	1	Men	2020	86	0.789060432	0.02132443	0.00164829	0.070101607	0.056391268	0.002211628	0.059262344	0.760575734	0.080449594	0.060436917	0.021907374	0.076630381	0.675900535	0.120426873	0.046929918	0.156742674	0.028551246	0.705795439	0.098732486	0.0114012	0.155519629	0.096424255	0.632233209	0.044548656	0.226793879	0.036861115	0.572331915	0.068915417	0.321891553	0.068234144	0.564855861	0.020580403	0.346329593	0.109044052	0.037274323	0.002289874	0.055587558	0.591890795	0.010792369	0.193121028
2. CVD Fall	1	Men	2020	87	0.794646277	0.016251778	0.001164078	0.065676062	0.061733963	0.002142229	0.058385612	0.77784083	0.067421531	0.058253663	0.021082157	0.075401819	0.687935307	0.113931267	0.044792657	0.153340769	0.015291588	0.716547675	0.104993213	0.011009866	0.152157658	0.078921183	0.657766868	0.042552972	0.220758977	0.034910442	0.588574576	0.065307453	0.311207529	0.052473616	0.593458909	0.019813839	0.334253636	0.113377276	0.01909181	0.011625517	0.366842211	0.290202775	0.010424032	0.188436378
2. CVD Fall	1	Men	2020	88	0.80939283	0.018562468	0.001164878	0.057884024	0.053343067	0.002077401	0.057575332	0.787265591	0.047687513	0.070488274	0.02030287	0.074255752	0.668325473	0.138818735	0.042766895	0.150088897	0.021427517	0.689723331	0.129262476	0.010642008	0.148944668	0.060789139	0.683606216	0.040661448	0.214943197	0.050202104	0.587013314	0.061894527	0.300890055	0.068734394	0.58957801	0.019090269	0.322597327	0.107641186	0.030041443	0.006679562	0.175220755	0.486404145	0.010077911	0.183934998
2. CVD Fall	1	Men	2020	89	0.820399578	0.017002112	0.000711476	0.039454086	0.063582793	0.002017075	0.05683288	0.746524864	0.087572065	0.073141169	0.019568343	0.073193559	0.682237704	0.129924905	0.040849434	0.146987957	0.022452005	0.713781878	0.107587423	0.010297132	0.145881563	0.068096165	0.683684923	0.038871107	0.209347804	0.051892325	0.598494267	0.05867078	0.290942627	0.066340555	0.603886029	0.018408618	0.311364798	0.122278356	0.028427948	0.004189914	0.12426467	0.531467749	0.009753543	0.179617821
2. CVD Fall	1	Men	2020	90	0.704247068	0.020061457	0.001436845	0.065398423	0.076778299	0.004309025	0.127768884	0.648465398	0.06788824	0.077869773	0.041476514	0.164300076	0.441817367	0.144709886	0.085770245	0.327702502	0.031040902	0.515692774	0.106081249	0.021916023	0.325269052	0.065891004	0.388360402	0.081687727	0.464060868	0.051031631	0.18659982	0.122227955	0.640140594	0.070304494	0.206854381	0.039038561	0.683802564	0.129625176	0.027598857	0.01146578	0.28204213	0.129256645	0.020764119	0.399247294
2. CVD Fall	1	Men	2020	91	0.713843596	0.020318261	0.001254991	0.056918505	0.0770701	0.004195912	0.126398635	0.635804095	0.100753639	0.061114747	0.04005222	0.1622753	0.485575907	0.111070685	0.082012939	0.321340469	0.024525414	0.48562724	0.149602612	0.021256368	0.318988366	0.077597882	0.391880502	0.078179904	0.452341712	0.048763332	0.216085424	0.115938036	0.619213208	0.055330808	0.246752131	0.037718539	0.660198522	0.147540297	0.038228113	0.003761295	0.085815945	0.314240424	0.020144345	0.390269582
2. CVD Fall	1	Men	2020	92	0.67915228	0.023131306	0.002434722	0.092797982	0.073197944	0.004092387	0.125193379	0.617537084	0.109083094	0.074208609	0.038719392	0.160451819	0.483867053	0.122331584	0.078473615	0.315327748	0.032985509	0.494571505	0.138743851	0.020644486	0.313054649	0.06404084	0.419951827	0.07487589	0.441131443	0.049639816	0.24118915	0.110025663	0.599145371	0.05303216	0.272905635	0.036484319	0.637577885	0.128674167	0.041630042	0	0	0.428409251	0.019569852	0.381716688
2. CVD Fall	1	Men	2020	93	0.70203338	0.029786171	0.002368776	0.071298763	0.066357468	0.003998397	0.124157044	0.636623384	0.093880457	0.073186824	0.037475966	0.158833369	0.443914761	0.17127343	0.075145864	0.309665945	0.033495935	0.512768374	0.126186524	0.020079637	0.30746953	0.070555599	0.427242949	0.07176977	0.430431682	0.046021256	0.269560619	0.104478149	0.579939977	0.068128983	0.280593925	0.03533402	0.615943071	0.13317999	0.041059949	0.005705798	0.116302259	0.311122104	0.019039965	0.373589936
2. CVD Fall	1	Men	2020	94	0.670537047	0.030253048	0.00258444	0.076119519	0.093298328	0.003913915	0.123293702	0.584577072	0.143690652	0.077988582	0.036319962	0.157423734	0.511825818	0.111794525	0.072023338	0.304356319	0.037921646	0.494677547	0.145605355	0.019561158	0.302234294	0.060772317	0.450128617	0.068855703	0.420243362	0.037444932	0.301674313	0.099282755	0.561598001	0.05735881	0.313081292	0.034265852	0.595294046	0.121125498	0.031438192	0.003186287	0.088837828	0.370967965	0.018554082	0.365890149
2. CVD Fall	1	Men	2020	95	0.683974892	0.028551981	0.00228422	0.071791712	0.086950719	0.003838939	0.122607537	0.658833613	0.07783939	0.071850821	0.035249477	0.1562267	0.480464696	0.151035895	0.069099729	0.299399679	0.048042768	0.464194527	0.171324467	0.019088457	0.297349781	0.060490585	0.462814943	0.06612789	0.410566581	0.04680292	0.31465212	0.094426669	0.544118291	0.039927558	0.351166224	0.033278098	0.57562812	0.126361721	0.042355451	0.010995179	0.195097583	0.24846087	0.018111669	0.358617528
2. CVD Fall	1	Men	2020	96	0.635475597	0.030178414	0.003582303	0.102526321	0.102361065	0.003773493	0.122102807	0.571661018	0.15775613	0.081074185	0.034262666	0.155246001	0.450087546	0.188747449	0.066368729	0.294796276	0.047611497	0.470594316	0.170316904	0.018661002	0.29281628	0.060924956	0.47409404	0.063580545	0.401400459	0.026823143	0.355782474	0.089896993	0.52749739	0.057822122	0.352868995	0.032369101	0.556939782	0.112761788	0.041015739	0.021027754	0.317891814	0.137819117	0.017712258	0.351771531
2. CVD Fall	1	Men	2020	97	0.631264722	0.029452377	0.003447622	0.101343328	0.108990521	0.003717626	0.121783804	0.536919645	0.188640693	0.086596684	0.033357727	0.154485251	0.48607166	0.159558626	0.063824014	0.2905457	0.054894393	0.499651569	0.138542289	0.018278323	0.288633425	0.070863052	0.475186074	0.06120787	0.392743004	0.026676097	0.375913763	0.08568074	0.511729399	0.04975828	0.379483883	0.03153725	0.539220587	0.126341756	0.067343163	0.004028493	0.052415382	0.387165018	0.017355436	0.345350752
2. CVD Fall	1	Men	2020	98	0.56244425	0.028564841	0.005364121	0.152734477	0.125566098	0.003671415	0.121654798	0.512714952	0.228814574	0.071989712	0.032532883	0.15394788	0.541542593	0.11035141	0.061459219	0.286646778	0.046545978	0.504616387	0.146097543	0.017939997	0.284800094	0.066366302	0.49003866	0.059004036	0.384591001	0.049244372	0.372184906	0.081764841	0.49680588	0.041859251	0.404900691	0.030780962	0.522459096	0.134427551	0.044861421	0.016580297	0.25327376	0.194463315	0.017040841	0.339352816
2. CVD Fall	1	Men	2020	99	0.630810514	0.029526538	0.002952844	0.087961572	0.123393579	0.003634962	0.121719991	0.518981295	0.19755902	0.098036264	0.031786366	0.153637055	0.480727061	0.176907543	0.059267921	0.283097475	0.048521418	0.523919791	0.128598837	0.017645645	0.281314309	0.074338979	0.491757951	0.056963161	0.376939909	0.050409877	0.388738152	0.078136158	0.482715814	0.072049848	0.39121061	0.030098668	0.506640874	0.116943665	0.060079966	0.001835418	0.027808559	0.442789957	0.016768157	0.333774278
2. CVD Fall	1	Men	2020	100	0.481063181	0.030756508	0.009289397	0.22267932	0.130619746	0.003608397	0.121983451	0.524654242	0.189228243	0.101445508	0.031116403	0.153555604	0.48931455	0.173547013	0.05724363	0.279894806	0.059468549	0.46822181	0.176741571	0.017394921	0.27817315	0.06081095	0.514325971	0.055079299	0.369783779	0.038230262	0.417542636	0.074781506	0.469445596	0.059306589	0.419456073	0.029488797	0.491748542	0.117939883	0.053038211	0.004969645	0.080702289	0.39820233	0.0165371	0.328610541
2. CVD Fall	1	Men	2021	35	0.992719656	0.001529375	0	0	0.003113834	0.000109307	0.002527827	0.982625328	0	0.012863246	0.001186463	0.003324963	0.969714492	0.020003687	0.002893796	0.007388024	0	0.992091819	0	0.000587452	0.00732073	0.040154371	0.945571878	0.002711214	0.011562537	0	0.976705256	0.004838502	0.018456242	0	0.978378056	0.00110745	0.020514494	0.067008055	0.002779738	0	0	0.920183651	0.000554519	0.009474037
2. CVD Fall	1	Men	2021	36	0.993206558	0.001295724	0	0	0.002926807	0.000104767	0.002466145	0.971975306	0	0.02364401	0.00113696	0.003243724	0.967586482	0.022435001	0.002772197	0.00720632	0	0.992296297	0	0.000563003	0.0071407	0.060724474	0.925401907	0.002597373	0.011276246	0	0.977372243	0.004633546	0.01799421	0	0.97893948	0.001061259	0.019999261	0.080636751	0.003184503	0	0	0.906407058	0.000531444	0.009240243
2. CVD Fall	1	Men	2021	37	0.992218757	0.00209127	0	0	0.003183582	0.000100416	0.002405975	0.975722346	0	0.020023671	0.001089511	0.003164472	0.985817621	0.004497761	0.002655619	0.007028999	0	0.992495416	0	0.00053957	0.006965014	0.094389678	0.89212532	0.002488235	0.010996767	0	0.97802006	0.00443701	0.017542931	0	0.979487076	0.001016985	0.019495939	0.072223124	0.002505012	0	0	0.915750485	0.000509328	0.009012051
2. CVD Fall	1	Men	2021	38	0.99228248	0.002135266	0	0	0.003138726	9.62E-05	0.002347281	0.9695286	0	0.026340212	0.00104403	0.003087159	0.955286309	0.035313887	0.002543851	0.006855954	0	0.992689324	0	0.000517111	0.006793566	0.09135525	0.895537219	0.002383603	0.010723928	0	0.978649339	0.004248541	0.01710212	0	0.98002124	0.000974547	0.019004213	0.07896948	0.004270389	0	0	0.90748268	0.000488131	0.00878932
2. CVD Fall	1	Men	2021	39	0.99136821	0.002077228	0	0	0.004172284	9.22E-05	0.002290029	0.982716413	0	0.013271415	0.001000434	0.003011738	0.968238655	0.022637573	0.002436694	0.006687078	0	0.992878166	0	0.000495585	0.00662625	0.079816579	0.907442571	0.00228329	0.010457561	0	0.979260695	0.004067803	0.016671502	0	0.980542358	0.00093387	0.018523773	0.06159259	0.004700417	0	0	0.924667264	0.000467815	0.008571914
2. CVD Fall	1	Men	2021	40	0.991746994	0.001801237	0	0	0.002755016	0.000208805	0.003487949	0.977298527	0	0.015850613	0.002263875	0.004586985	0.966833928	0.017471967	0.005511708	0.010182396	0	0.988788573	0	0.001121617	0.01008981	0.077374033	0.901540957	0.005164941	0.015920069	0	0.965432749	0.009196921	0.02537033	0	0.969700794	0.002113286	0.028185919	0.076017466	0.005415487	0	0	0.904457329	0.001058776	0.013050943
2. CVD Fall	1	Men	2021	41	0.988933821	0.002084652	0	0	0.00537848	0.000200136	0.00340291	0.980163856	0	0.013191919	0.002169285	0.00447494	0.969524063	0.015265552	0.005279088	0.009931297	0	0.989084047	0	0.00107492	0.009841033	0.095910557	0.883618586	0.004947189	0.015523668	0	0.966467006	0.008804363	0.024728631	0	0.970505271	0.00202503	0.027469699	0.080338773	0.00326844	0	0	0.902650539	0.001014704	0.012727544
2. CVD Fall	1	Men	2021	42	0.989829417	0.00233789	0	0	0.004320899	0.000191829	0.003319965	0.975301192	0	0.018254546	0.002078617	0.004365645	0.946127701	0.039130007	0.005056051	0.00968624	0	0.989371592	0	0.001030164	0.009598245	0.065269534	0.91485543	0.004738414	0.015136622	0	0.967470521	0.00842787	0.024101609	0	0.971289854	0.001940434	0.026769712	0.070878336	0.004650305	0	0	0.911087046	0.000972464	0.01241185
2. CVD Fall	1	Men	2021	43	0.988987596	0.002068336	0	0	0.005521134	0.000183868	0.003239067	0.975767468	0	0.017981789	0.001991709	0.004259034	0.958901114	0.026809608	0.0048422	0.009447078	0	0.989651434	0	0.000987268	0.009361298	0.09816903	0.882534036	0.004538242	0.014758692	0	0.968444357	0.008066773	0.02348887	0	0.972055136	0.001859347	0.026085517	0.089442116	0.003864162	0	0	0.893658071	0.00093198	0.01210367
2. CVD Fall	1	Men	2021	44	0.988823869	0.002197268	0	0	0.005642459	0.000176238	0.003160167	0.959325829	0	0.034610721	0.001908405	0.004155044	0.976522217	0.009626967	0.004637151	0.009213665	0	0.989923794	0	0.000946157	0.009130049	0.077160349	0.904103688	0.004346317	0.014389646	0	0.96938954	0.007720429	0.022890031	0	0.972801692	0.001781624	0.025416684	0.078773884	0.004639161	0	0	0.903890958	0.00089318	0.011802816
2. CVD Fall	1	Men	2021	45	0.986992948	0.002448391	0	0	0.00597864	0.000282847	0.004297174	0.968212721	0	0.023075936	0.003061697	0.005649645	0.974013292	0.006027691	0.00743515	0.012523866	0	0.986071472	0	0.001518252	0.012410276	0.060398332	0.913079405	0.006969263	0.019553	0	0.956542551	0.012370695	0.031086754	0	0.962628976	0.002858377	0.034512647	0.066748909	0.005300057	0	0	0.910477187	0.00143326	0.016040587
2. CVD Fall	1	Men	2021	46	0.985898652	0.00256801	0	0	0.007069635	0.000271116	0.004192587	0.971072253	0	0.020482438	0.002933543	0.005511766	0.946261164	0.034405353	0.007119485	0.012213998	0	0.986441689	0	0.001455023	0.012103287	0.064604032	0.90965967	0.006673822	0.019062477	0	0.957873532	0.011837144	0.030289324	0	0.963639638	0.002738813	0.033621549	0.064530304	0.004542176	0	0	0.913912992	0.001373587	0.015640941
2. CVD Fall	1	Men	2021	47	0.987178521	0.00236777	0	0	0.006103237	0.000259874	0.004090598	0.974489363	0	0.017322642	0.002810703	0.005377292	0.966084392	0.015187239	0.006816796	0.011911573	0	0.986801899	0	0.001394425	0.011803675	0.073689086	0.901336963	0.006390536	0.018583415	0	0.959164927	0.011325337	0.029509736	0	0.964625646	0.002624209	0.032750145	0.077798879	0.005777839	0	0	0.899856122	0.001316398	0.015250762
2. CVD Fall	1	Men	2021	48	0.986684406	0.002423782	0	0	0.006651564	0.000249101	0.003991147	0.966061428	0	0.025999468	0.002692958	0.005246145	0.954064326	0.027792721	0.006526544	0.01161641	0	0.987152388	0	0.00133635	0.011511262	0.077686944	0.898078633	0.006118901	0.018115522	0	0.960418126	0.010834368	0.028747506	0	0.965587749	0.002514361	0.03189789	0.081800353	0.005711864	0	0	0.89635638	0.00126159	0.014869813
2. CVD Fall	1	Men	2021	49	0.985865996	0.002883427	0	0	0.007117621	0.000238778	0.003894178	0.967501092	0	0.024800559	0.002580098	0.005118251	0.949532064	0.03289139	0.006248213	0.011328334	0	0.987493433	0	0.001280693	0.011225874	0.064940978	0.911542074	0.005858433	0.017658515	0	0.961634468	0.010363372	0.02800216	0	0.966526674	0.002409072	0.031064255	0.08448648	0.004963262	0	0	0.894843326	0.001209065	0.014497867
2. CVD Fall	1	Men	2021	50	0.976678528	0.003093236	2.13E-05	0.006815509	0.00783585	0.000362757	0.005192827	0.953012318	0.017082662	0.019162859	0.003917676	0.006824485	0.941538453	0.033884163	0.009479605	0.015097779	0.003821738	0.965125365	0.014146358	0.001945199	0.01496134	0.067011028	0.900576767	0.00888902	0.023523185	0.074899961	0.87211819	0.015708487	0.037273361	0.076981159	0.878020868	0.003658126	0.041339846	0.076301482	0.005531483	8.69E-05	0.015386878	0.881539394	0.001836436	0.019317389
2. CVD Fall	1	Men	2021	51	0.97954412	0.003564263	1.22E-05	0.00341051	0.008054266	0.000347737	0.005066863	0.961627397	0.00435577	0.023605204	0.003753342	0.006658287	0.971873513	0.004329777	0.009073952	0.014722758	0.00461672	0.967602905	0.011326359	0.001864189	0.014589828	0.074482182	0.894081141	0.008509437	0.022927241	0.03464342	0.914036132	0.015021442	0.036299007	0.120260775	0.835985059	0.003504824	0.040249342	0.077642058	0.005614188	3.36E-06	0.000594107	0.89555354	0.001759985	0.018832767
2. CVD Fall	1	Men	2021	52	0.982808352	0.003186213	2.46E-06	0.000770542	0.007955008	0.000333346	0.004944074	0.954039054	0.010662054	0.02520682	0.003595829	0.006496244	0.945032136	0.031926181	0.008684938	0.014356745	0.003984335	0.969519441	0.010482422	0.001786556	0.014227246	0.06051893	0.908990556	0.008145441	0.022345073	0.076278936	0.874012895	0.014362276	0.035345893	0.095224008	0.862235877	0.003357889	0.039182226	0.084015622	0.00711585	3.79E-05	0.005254576	0.883529807	0.001686723	0.018359561
2. CVD Fall	1	Men	2021	53	0.979143709	0.003931125	9.61E-06	0.0024302	0.009341404	0.000319558	0.00482439	0.960105594	0.005314528	0.024796757	0.003444857	0.006338264	0.958000317	0.019688277	0.008311876	0.01399953	0.004689417	0.970014367	0.009710668	0.001712164	0.013873384	0.082090888	0.888336389	0.00779639	0.021776333	0.066870504	0.884986216	0.013729838	0.034413441	0.084208572	0.874436518	0.00321706	0.03813785	0.085350369	0.007908444	8.12E-05	0.010082052	0.87706392	0.00161652	0.017897493
2. CVD Fall	1	Men	2021	54	0.97956826	0.004123834	7.54E-06	0.001817859	0.009468411	0.000306348	0.004707748	0.96652655	0.001303592	0.022685441	0.003300156	0.00618426	0.947206815	0.031188174	0.007954106	0.013650906	0.005909845	0.964813256	0.014107981	0.001640879	0.01352804	0.085810581	0.885507069	0.007461665	0.021220686	0.061302697	0.892073183	0.013123028	0.033501092	0.076193998	0.883608329	0.003082084	0.037115589	0.080562549	0.00730881	0	0	0.893133097	0.00154925	0.017446294
2. CVD Fall	1	Men	2021	55	0.971434798	0.004281268	2.78E-05	0.006431908	0.010038185	0.000483205	0.0073028	0.956001409	0.001106584	0.028098592	0.005201469	0.009591945	0.924094166	0.042224911	0.012522143	0.02115878	0.005536362	0.958481512	0.01242625	0.002587307	0.020968569	0.07607517	0.879306848	0.011748336	0.032869646	0.067861084	0.859671452	0.020632981	0.051834482	0.083617192	0.854116282	0.004858024	0.057408502	0.089982959	0.008571006	0	0	0.871970717	0.002442884	0.027032434
2. CVD Fall	1	Men	2021	56	0.970696228	0.004433099	2.46E-05	0.005489444	0.011766633	0.000463261	0.007126755	0.959522949	0.003043453	0.02309143	0.004982781	0.009359388	0.924897125	0.042491128	0.011980768	0.02063098	0.00603913	0.956774178	0.01426131	0.002479628	0.020445755	0.07343876	0.883292879	0.011241891	0.03202647	0.109257196	0.820583433	0.01971382	0.050445551	0.084602527	0.854892477	0.004654047	0.055850949	0.08866456	0.008010264	0.0002298	0.027658317	0.846747263	0.002341274	0.026348522
2. CVD Fall	1	Men	2021	57	0.968029857	0.004251984	3.62E-05	0.008394971	0.011887621	0.000444156	0.006955256	0.954542214	0.008638355	0.02291347	0.004773194	0.009132767	0.930398552	0.038023954	0.011461574	0.020115919	0.005049016	0.953426927	0.019212025	0.00237646	0.019935571	0.05769838	0.900342793	0.010756227	0.031202599	0.072387231	0.859694847	0.01883185	0.049086073	0.07822986	0.862985819	0.004458565	0.054325756	0.074915373	0.008874722	0.000183861	0.020112994	0.86798845	0.002243921	0.02568068
2. CVD Fall	1	Men	2021	58	0.967409464	0.004431139	3.52E-05	0.007841562	0.013068581	0.000425859	0.006788216	0.939479767	0.019688086	0.027347847	0.004572335	0.008911965	0.906406553	0.063016479	0.010963653	0.019613315	0.007319582	0.952661769	0.018303292	0.00227762	0.019437738	0.067510983	0.891800959	0.010290491	0.030397567	0.064807978	0.86945119	0.01798556	0.047755272	0.099134665	0.84376204	0.004271233	0.052832062	0.093217965	0.009703013	3.47E-06	0.000354103	0.869542263	0.002150654	0.025028531
2. CVD Fall	1	Men	2021	59	0.967548933	0.004678281	3.40E-05	0.007170718	0.013534233	0.000408335	0.00662555	0.943444862	0.013945489	0.029532929	0.004379851	0.00869687	0.934983668	0.035407303	0.010486135	0.019122894	0.006668315	0.956739947	0.015456823	0.002182932	0.018951983	0.065073151	0.895472059	0.009843869	0.029610921	0.045577379	0.890796711	0.017173506	0.046452404	0.075884585	0.868654657	0.004091718	0.05136904	0.085994121	0.008245486	2.44E-05	0.002924643	0.876358339	0.002061307	0.024391715
2. CVD Fall	1	Men	2021	60	0.969290662	0.004516463	9.90E-06	0.002176858	0.012548216	0.000605409	0.010852494	0.93517601	0.015487122	0.028607492	0.00648682	0.014242556	0.902971463	0.050236284	0.015505328	0.031286926	0.004893358	0.940412138	0.020451771	0.003234948	0.031007786	0.076605461	0.860436623	0.014558132	0.048399784	0.052715031	0.846125953	0.025348458	0.075810558	0.08668201	0.823460626	0.006060543	0.083796821	0.095544039	0.008552463	0.000125359	0.014320602	0.838514781	0.003054808	0.039887947
2. CVD Fall	1	Men	2021	61	0.962345033	0.004791487	3.29E-05	0.006777955	0.014878289	0.000580564	0.010593815	0.947712079	0.0022301	0.029944048	0.006213546	0.013900226	0.917223665	0.037446494	0.0148263	0.03050354	0.006271979	0.939718511	0.020676996	0.003100615	0.030231898	0.064020549	0.874917052	0.013923128	0.04713927	0.060817321	0.841275776	0.024192454	0.073714449	0.094669331	0.818084181	0.005805706	0.081440783	0.085277626	0.008342832	0	0	0.864582441	0.002928057	0.038869044
2. CVD Fall	1	Men	2021	62	0.962546685	0.004536795	2.71E-05	0.005911342	0.016079201	0.000556778	0.010342097	0.942313728	0.006842629	0.031324973	0.005951711	0.013566959	0.893211723	0.062873809	0.014175136	0.029739332	0.006555571	0.936863384	0.02413406	0.002971957	0.029475028	0.07430441	0.866473855	0.013314225	0.04590751	0.044478914	0.86077601	0.023083281	0.071661795	0.094383706	0.8209223	0.005561547	0.079132447	0.088790747	0.010328922	0.000129871	0.012287513	0.847782095	0.002806664	0.037874188
2. CVD Fall	1	Men	2021	63	0.95925856	0.005229287	4.00E-05	0.0075528	0.017288108	0.000534007	0.010097228	0.937118933	0.010464365	0.033473247	0.005700855	0.013242601	0.914681982	0.042773388	0.013550714	0.028993916	0.006597047	0.935686861	0.026130553	0.002848747	0.028736793	0.068520482	0.874045284	0.012730373	0.044703861	0.042567388	0.865761954	0.02201909	0.069651568	0.077265333	0.840536334	0.005327638	0.076870694	0.088004627	0.010049048	0.000134797	0.013101554	0.849116692	0.002690414	0.036902868
2. CVD Fall	1	Men	2021	64	0.961176429	0.005154942	3.58E-05	0.006860369	0.016401147	0.000512213	0.009859103	0.927597685	0.01514233	0.038872438	0.005460538	0.012927008	0.905306659	0.05347445	0.012951966	0.028266925	0.00685318	0.940646201	0.02175302	0.002730768	0.028016832	0.068741393	0.875560323	0.01217057	0.043527713	0.085564864	0.82575421	0.020998121	0.067682805	0.093854389	0.826387564	0.005103571	0.074654476	0.100037721	0.010324094	0.000127297	0.012052619	0.83892457	0.002579103	0.035954595
2. CVD Fall	1	Men	2021	65	0.955926448	0.005261493	3.80E-05	0.007134259	0.017071523	0.000671717	0.01389655	0.928796325	0.010577069	0.035260556	0.007150227	0.018215822	0.8762313	0.067069986	0.016921374	0.03977734	0.006570587	0.92739792	0.023026482	0.003578726	0.039426285	0.070129421	0.852797052	0.015904258	0.061169269	0.067465214	0.810257454	0.027366893	0.094910439	0.08367636	0.80501814	0.006683523	0.104621977	0.093642148	0.010132367	0.000209696	0.020066312	0.822008503	0.003380122	0.050560853
2. CVD Fall	1	Men	2021	66	0.952464598	0.005312492	4.33E-05	0.008037102	0.019926195	0.000644437	0.013571898	0.927996803	0.011901636	0.035467706	0.006848823	0.017785032	0.878870044	0.066181319	0.01616892	0.038779718	0.007301907	0.91879739	0.032031409	0.00343091	0.038438384	0.078080879	0.847169719	0.015200856	0.059548546	0.065420662	0.816312163	0.026082572	0.092184603	0.079282127	0.812764901	0.006402533	0.101550439	0.099190003	0.010035213	0	0	0.838277442	0.003240668	0.049256673
2. CVD Fall	1	Men	2021	67	0.950880518	0.005989069	5.36E-05	0.00881372	0.020388177	0.000618342	0.013256591	0.930447522	0.009052978	0.036572959	0.006560186	0.017366356	0.895088307	0.051656851	0.015447568	0.037807274	0.007446679	0.919451957	0.032336471	0.003289435	0.037475458	0.065107949	0.862400316	0.014526583	0.057965152	0.053048239	0.832585977	0.024850792	0.089514993	0.086469979	0.808855794	0.006133463	0.098540763	0.093854444	0.010046912	0.000169225	0.016395295	0.828443057	0.003107202	0.047983863
2. CVD Fall	1	Men	2021	68	0.948793901	0.005960248	5.67E-05	0.009368508	0.022276721	0.000593386	0.012950524	0.918589827	0.017512828	0.040653887	0.006283816	0.016959642	0.884485096	0.063899199	0.01475611	0.036859595	0.008299356	0.9185487	0.033460792	0.003154056	0.036537096	0.067539518	0.862161784	0.013880304	0.056418394	0.064309814	0.825120007	0.023669583	0.086900595	0.081463732	0.817068521	0.005875848	0.095591898	0.093825743	0.010157423	0.000144052	0.013839607	0.832311818	0.002979492	0.046741865
2. CVD Fall	1	Men	2021	69	0.949537125	0.005607095	5.86E-05	0.010292477	0.021281529	0.000569526	0.012653602	0.91988517	0.013361832	0.044169003	0.006019238	0.016564757	0.880842893	0.069127419	0.014093393	0.035936296	0.008265054	0.915139862	0.037947626	0.00302454	0.035622918	0.079321016	0.852510418	0.013260937	0.054907628	0.061737763	0.831384661	0.022537074	0.084340502	0.054378197	0.847289644	0.005629245	0.092702915	0.105819145	0.011519635	0	0	0.834273744	0.002857317	0.045530159
2. CVD Fall	1	Men	2021	70	0.936397503	0.006137545	7.14E-05	0.011434568	0.024070652	0.000945528	0.020942763	0.904919656	0.014434748	0.043268258	0.009972031	0.027405307	0.841191206	0.076194154	0.02327554	0.059339099	0.009520468	0.88709749	0.039541998	0.00501656	0.058823484	0.069114063	0.818484674	0.021907773	0.090493489	0.038183389	0.786122412	0.03709935	0.138594849	0.084444811	0.754017884	0.009327342	0.152209964	0.096731028	0.011133499	0.000161922	0.01417326	0.797952051	0.004739509	0.075108731
2. CVD Fall	1	Men	2021	71	0.932424214	0.00642321	8.94E-05	0.013633336	0.026051556	0.000907844	0.02047047	0.906332509	0.018158696	0.039179859	0.009552934	0.026776002	0.858608787	0.06131178	0.022223219	0.057856213	0.006580491	0.893559794	0.037692604	0.004811705	0.057355405	0.068416113	0.822605624	0.020924442	0.088053821	0.047543495	0.782717307	0.035300112	0.134439087	0.071093934	0.772453153	0.008936783	0.147516129	0.091838396	0.011942936	0	0	0.818515577	0.004546284	0.073156807
2. CVD Fall	1	Men	2021	72	0.933353832	0.006835678	9.18E-05	0.013162423	0.025671086	0.000871853	0.020013309	0.903365885	0.018042959	0.043272967	0.009151992	0.026166197	0.862982267	0.059389577	0.021215189	0.056412967	0.009293444	0.888451018	0.041712996	0.004615887	0.055926654	0.0651247	0.829220376	0.019982569	0.085672354	0.062422423	0.773629472	0.033576342	0.130371762	0.067503389	0.781013128	0.00856318	0.142920302	0.108793129	0.013041416	0	0	0.802549911	0.004361592	0.071253951
2. CVD Fall	1	Men	2021	73	0.925993312	0.007048565	0.000128707	0.017803939	0.028616774	0.000837494	0.019571208	0.897840247	0.02553156	0.042283894	0.008768531	0.025575768	0.844168004	0.080573259	0.02024982	0.055008917	0.008793445	0.888099914	0.044141074	0.004428774	0.054536793	0.071378192	0.826192836	0.019080623	0.083348349	0.055079124	0.786603384	0.03192542	0.126392072	0.076059375	0.777312931	0.008205903	0.138421791	0.098896602	0.013934584	0.000280494	0.019451669	0.793851975	0.004185121	0.069399554
2. CVD Fall	1	Men	2021	74	0.928481602	0.007446555	0.000101781	0.013382068	0.030639171	0.000804709	0.019144114	0.896166283	0.025238109	0.045189076	0.008401908	0.025004624	0.866912612	0.060118156	0.019325562	0.053643671	0.011648165	0.892265826	0.038650523	0.004250051	0.053185434	0.074732975	0.825968723	0.018217148	0.081081154	0.059094016	0.788061725	0.03034486	0.122499399	0.074783921	0.783331599	0.007864351	0.134020129	0.100149442	0.012846482	0.000816224	0.058924772	0.755653427	0.004016574	0.067593079
2. CVD Fall	1	Men	2021	75	0.905681856	0.007487063	0.000153063	0.019881077	0.034130325	0.001302995	0.031363621	0.887104817	0.015373611	0.043015494	0.013564105	0.040941972	0.79833055	0.083006703	0.031066818	0.087595929	0.011599657	0.841568658	0.053107782	0.006872458	0.086851445	0.065210759	0.77343658	0.029297615	0.132055046	0.03781524	0.714879766	0.048572782	0.198732212	0.072001092	0.698113666	0.012698935	0.217186308	0.107110136	0.014224223	0.000189108	0.012931249	0.748821597	0.00649551	0.110228175
2. CVD Fall	1	Men	2021	76	0.910220357	0.008784647	0.000142462	0.015815849	0.033085201	0.001252797	0.030698687	0.867805955	0.030259176	0.048884715	0.013000173	0.040049981	0.816476376	0.06844427	0.029640966	0.085438388	0.011520805	0.846144807	0.05102006	0.006598157	0.084716171	0.062292596	0.781295102	0.027965707	0.128446595	0.05168485	0.70967557	0.046135435	0.192504145	0.080502945	0.697183441	0.012173697	0.210139917	0.102909089	0.016468793	3.77E-05	0.002246425	0.764739352	0.006236864	0.107361774
2. CVD Fall	1	Men	2021	77	0.900024765	0.008699012	0.000194273	0.021650637	0.038167452	0.001204991	0.03005887	0.864646453	0.0348344	0.048867367	0.012461681	0.039190099	0.81179174	0.076586552	0.028277315	0.083344393	0.008698475	0.847009851	0.055311152	0.006336562	0.08264396	0.076006516	0.772370592	0.026691977	0.124930916	0.059908027	0.70986609	0.04380532	0.186420563	0.074995386	0.710076843	0.011672225	0.203255546	0.1004845	0.016028785	0	0	0.772922885	0.005990219	0.104573611
2. CVD Fall	1	Men	2021	78	0.905376554	0.008557765	0.000172384	0.019573452	0.035716094	0.0011595	0.029444252	0.879613681	0.019536914	0.050539281	0.011947755	0.038362369	0.813868221	0.077844382	0.02697375	0.081313647	0.012551511	0.83605504	0.064671681	0.006087247	0.08063452	0.066846439	0.786171595	0.025474435	0.121507531	0.062731836	0.715207455	0.041579043	0.180481666	0.073479692	0.718792764	0.011193702	0.196533842	0.113912735	0.018399667	0	0	0.76006917	0.005755174	0.101863254
2. CVD Fall	1	Men	2021	79	0.896355411	0.00942054	0.000230872	0.023690176	0.040331793	0.001116252	0.028854956	0.86598147	0.034539573	0.050454508	0.011457564	0.037566885	0.803366897	0.091558896	0.025728265	0.079345942	0.012872705	0.848347802	0.054242033	0.00584981	0.078687649	0.075666332	0.781846365	0.024311197	0.118176105	0.063066834	0.722791852	0.039453382	0.174687932	0.048242027	0.751044846	0.010737356	0.189975771	0.107333126	0.016763247	0.001048795	0.057832421	0.712260676	0.005531351	0.099230384
2. CVD Fall	1	Men	2021	80	0.869863638	0.011149363	0.00033385	0.028739059	0.036847104	0.002009009	0.051057976	0.830765576	0.035609229	0.046668398	0.020535778	0.066421019	0.725061352	0.089326225	0.045851827	0.139760596	0.01342143	0.78640114	0.051059733	0.01050839	0.138609307	0.075341314	0.673878278	0.043350828	0.20742958	0.046391503	0.578605969	0.069930303	0.305072226	0.063631099	0.585800909	0.019250472	0.33131752	0.112015386	0.021731617	0	0	0.681843234	0.009937591	0.174472173
2. CVD Fall	1	Men	2021	81	0.865981671	0.012133354	0.000363976	0.028760337	0.040737584	0.001936214	0.050086864	0.817223302	0.040177071	0.057792721	0.019704236	0.06510267	0.726275744	0.093556649	0.043731164	0.136436443	0.01760128	0.766890236	0.070080366	0.010107049	0.135321069	0.080172	0.676709258	0.041370363	0.201748379	0.047395271	0.591142753	0.066317485	0.295144491	0.060936075	0.600507458	0.018476638	0.320079828	0.10516946	0.017616416	0.000384201	0.020959542	0.676311734	0.009559354	0.169999292
2. CVD Fall	1	Men	2021	82	0.853295123	0.010982558	0.000387182	0.033666562	0.050638689	0.001867259	0.049162627	0.83259506	0.029267248	0.055381195	0.018912894	0.063843602	0.736297175	0.088768092	0.041708893	0.13322584	0.014597632	0.768095572	0.075435337	0.009725914	0.132145545	0.070521739	0.693763595	0.039481846	0.196232821	0.043138985	0.608500815	0.062876209	0.285483991	0.055814293	0.617299773	0.017740378	0.309145556	0.114635557	0.023290675	0.000763247	0.030967413	0.655477208	0.009200214	0.165665687
2. CVD Fall	1	Men	2021	83	0.864498352	0.012793321	0.00034483	0.025901619	0.046374009	0.001802045	0.048285824	0.807988155	0.048826318	0.062380638	0.018160521	0.062644368	0.717472618	0.112616421	0.03978197	0.13012899	0.017480226	0.765407927	0.078664499	0.009364404	0.129082945	0.074068978	0.697365358	0.037682419	0.190883245	0.052507318	0.611798048	0.059601442	0.276093191	0.066769666	0.617671649	0.017040547	0.298518137	0.120488283	0.019599446	0.002518506	0.11134853	0.575714095	0.008859622	0.161471518
2. CVD Fall	1	Men	2021	84	0.860717325	0.015027687	0.000292026	0.018770095	0.055995284	0.001740481	0.047457102	0.814559746	0.049114177	0.057374504	0.017445958	0.061505614	0.727434014	0.107472267	0.037947498	0.12714622	0.017419507	0.749748322	0.097676596	0.009021976	0.126133598	0.077798364	0.700532096	0.035969364	0.185700176	0.046874257	0.629662601	0.056488331	0.266974812	0.061594706	0.633827995	0.016376068	0.288201231	0.108900862	0.021590882	0.001996622	0.082650809	0.618906655	0.008537071	0.1574171
2. CVD Fall	1	Men	2021	85	0.849538385	0.017899765	0.000323359	0.017421088	0.052770351	0.002183483	0.059863571	0.8014863	0.056246372	0.043006985	0.021761239	0.077499104	0.689799801	0.103830535	0.046982983	0.159386682	0.018890657	0.723225563	0.088465765	0.011288214	0.158129801	0.080453091	0.6432533	0.044565721	0.231727888	0.045118937	0.554353972	0.069472739	0.331054351	0.077787153	0.544988018	0.020434675	0.356790155	0.121497121	0.02590337	0.003925279	0.127668975	0.513454186	0.010683397	0.196867672
2. CVD Fall	1	Men	2021	86	0.792251044	0.020505306	0.001538969	0.068273681	0.056391268	0.002112743	0.058926989	0.764161024	0.078277455	0.060436917	0.02092786	0.076196744	0.678885824	0.120426873	0.044831606	0.155855696	0.027397344	0.708339164	0.098732486	0.010891434	0.154639573	0.096424255	0.635508435	0.042556815	0.225510495	0.036861115	0.577234757	0.065834099	0.320070029	0.068234144	0.567735858	0.01966022	0.344369778	0.109044052	0.035827205	0.002138001	0.054176741	0.596475984	0.010309825	0.192028193
2. CVD Fall	1	Men	2021	87	0.797503794	0.01562512	0.001086872	0.063948585	0.061733963	0.002046446	0.058055219	0.781030513	0.065601149	0.058253663	0.020139541	0.074975134	0.690805785	0.113931267	0.042789906	0.152473042	0.014673577	0.718518987	0.104993213	0.010517597	0.151296626	0.078921183	0.660918713	0.040650361	0.219509743	0.034910442	0.593255642	0.062387453	0.309446463	0.052473616	0.596236297	0.01892793	0.332362157	0.113377276	0.018621416	0.010854467	0.357394632	0.3024242	0.009957957	0.187370052
2. CVD Fall	1	Men	2021	88	0.812125866	0.017842444	0.001087619	0.056366963	0.053343067	0.001984517	0.057249524	0.789881127	0.046399951	0.070488274	0.019395096	0.073835552	0.671086974	0.138818735	0.040854719	0.149239572	0.020561521	0.691907998	0.129262476	0.010166187	0.148101818	0.060789139	0.686640577	0.03884341	0.213726874	0.050202104	0.591483397	0.059127124	0.299187374	0.068734394	0.592257085	0.018236712	0.320771809	0.107641186	0.029000373	0.006236548	0.170752461	0.493847976	0.009627311	0.182894144
2. CVD Fall	1	Men	2021	89	0.82256455	0.016333403	0.000664288	0.038416804	0.063582793	0.001926888	0.056511274	0.75017843	0.085207619	0.073141169	0.018693411	0.07277937	0.684895925	0.129924905	0.039022991	0.146156179	0.021544604	0.715975197	0.107587423	0.00983673	0.145056046	0.068096165	0.686607573	0.037133118	0.208163144	0.051892325	0.602763921	0.056047516	0.289296237	0.066340555	0.606471063	0.01758554	0.309602843	0.122278356	0.027387584	0.003912022	0.121074287	0.537428906	0.009317447	0.178601397
2. CVD Fall	1	Men	2021	90	0.705215417	0.019287898	0.001341548	0.063689168	0.076778299	0.004194321	0.12949335	0.649184947	0.066055257	0.077869773	0.040372429	0.166517595	0.439677609	0.144709886	0.083487082	0.332125424	0.02978638	0.513140612	0.106081249	0.021332629	0.329659131	0.065891004	0.384271572	0.079513238	0.470324186	0.051031631	0.181213646	0.118974304	0.648780418	0.070304494	0.19866445	0.037999373	0.693031683	0.129625176	0.02678051	0.010705324	0.274877872	0.133163892	0.020211387	0.404635839
2. CVD Fall	1	Men	2021	91	0.714608651	0.019529611	0.001171756	0.055431056	0.0770701	0.004084219	0.128104607	0.637400423	0.098033291	0.061114747	0.038986048	0.16446549	0.483421998	0.111070685	0.079829793	0.325677524	0.023534217	0.482878963	0.149602612	0.020690534	0.323293676	0.077597882	0.387856467	0.076098792	0.45844686	0.048763332	0.210814268	0.11285182	0.62757058	0.055330808	0.238845639	0.03671449	0.669109063	0.147540297	0.03678057	0.003511831	0.083646823	0.313375411	0.019608112	0.395536957
2. CVD Fall	1	Men	2021	92	0.68101457	0.022259532	0.002273242	0.090388179	0.073197944	0.00398345	0.126883084	0.61934744	0.106137851	0.074208609	0.0376887	0.162617399	0.481700081	0.122331584	0.076384685	0.319583651	0.031652396	0.492228941	0.138743851	0.020094939	0.317279873	0.06404084	0.415991143	0.072882729	0.447085288	0.049639816	0.23603146	0.107096831	0.607231893	0.05303216	0.265271595	0.035513124	0.646183121	0.128674167	0.039947559	0	0	0.425460736	0.019048912	0.386868627
2. CVD Fall	1	Men	2021	93	0.703595561	0.028643732	0.002211669	0.069466846	0.066357468	0.003891962	0.125832762	0.638012013	0.091345685	0.073186824	0.036478373	0.160977105	0.441735622	0.17127343	0.073145516	0.313845432	0.032142192	0.510506784	0.126186524	0.019545126	0.311619373	0.070555599	0.423343993	0.069859292	0.436241115	0.046021256	0.264514467	0.10169699	0.587767288	0.068128983	0.273221264	0.034393445	0.624256307	0.13317999	0.039548337	0.005327367	0.113386472	0.311392515	0.01853313	0.378632189
2. CVD Fall	1	Men	2021	94	0.672257896	0.029097327	0.00241303	0.074165922	0.093298328	0.003809729	0.124957767	0.587298829	0.139811004	0.077988582	0.035353141	0.159548444	0.509635221	0.111794525	0.070106111	0.308464144	0.036389038	0.49265168	0.145605355	0.019040449	0.306313478	0.060772317	0.4462896	0.067022797	0.425915286	0.037444932	0.296737419	0.096639895	0.569177754	0.05735881	0.305958892	0.033353711	0.603328587	0.121125498	0.030250167	0.00297496	0.086564504	0.370196211	0.018060181	0.37082848
2. CVD Fall	1	Men	2021	95	0.685517079	0.02745723	0.002132722	0.06994316	0.086950719	0.003736748	0.124262341	0.659765046	0.075737726	0.071850821	0.034311152	0.158335254	0.478263173	0.151035895	0.067260327	0.303440605	0.046101114	0.462631049	0.171324467	0.018580331	0.30136304	0.060490585	0.459033918	0.064367597	0.4161079	0.04680292	0.30982188	0.091913075	0.551462125	0.039927558	0.344282956	0.032392251	0.583397235	0.126361721	0.040928522	0.010265935	0.190262321	0.251094253	0.017629545	0.363457703
2. CVD Fall	1	Men	2021	96	0.637919837	0.029051563	0.003344711	0.099898981	0.102361065	0.003673044	0.1237508	0.574737171	0.153496715	0.081074185	0.03335061	0.157341319	0.447875456	0.188747449	0.064602025	0.298775071	0.045687273	0.469063217	0.170316904	0.018164255	0.296768351	0.060924956	0.470368919	0.061888061	0.406818064	0.026823143	0.351055984	0.087503977	0.534616896	0.057822122	0.346213762	0.031507451	0.564456665	0.112761788	0.039902886	0.019633111	0.310135628	0.143806514	0.017240766	0.356519307
2. CVD Fall	1	Men	2021	97	0.63365035	0.028351379	0.003218962	0.098742632	0.108990521	0.003618664	0.123427491	0.54081586	0.183547394	0.086596684	0.03246976	0.156570302	0.483849199	0.159558626	0.062125049	0.294467126	0.052675829	0.498461077	0.138542289	0.017791763	0.292529042	0.070863052	0.471514641	0.059578545	0.398043762	0.026676097	0.371287855	0.083399959	0.518636088	0.04975828	0.373045659	0.030697743	0.546498318	0.126341756	0.064725854	0.003761307	0.051158583	0.387107188	0.016893442	0.350011868
2. CVD Fall	1	Men	2021	98	0.566184172	0.027549367	0.005008352	0.148821585	0.125566098	0.003573683	0.123296743	0.517681157	0.222636581	0.071989712	0.031666873	0.156025677	0.539309806	0.11035141	0.059823204	0.290515581	0.044664817	0.503131224	0.146097543	0.017462443	0.288643972	0.066366302	0.486418588	0.057433376	0.389781734	0.049244372	0.367656178	0.0795883	0.50351115	0.041859251	0.398668561	0.029961587	0.529510601	0.134427551	0.043477916	0.015480627	0.24708737	0.199006334	0.016587222	0.34393298
2. CVD Fall	1	Men	2021	99	0.632835953	0.028409724	0.002757	0.085702727	0.123393579	0.003538201	0.123362817	0.523087924	0.192224927	0.098036264	0.030940228	0.155710657	0.478483847	0.176907543	0.057690237	0.286918373	0.046560419	0.522553677	0.128598837	0.017175926	0.285111141	0.074338979	0.488186816	0.055446828	0.382027376	0.050409877	0.384303	0.07605621	0.489230913	0.072049848	0.385173812	0.029297455	0.513478885	0.116943665	0.05769938	0.001713686	0.027129904	0.441912419	0.016321796	0.33827915
2. CVD Fall	1	Men	2021	100	0.48677836	0.029754157	0.008673288	0.217032274	0.130619746	0.003512343	0.123629832	0.528519206	0.18411908	0.101445508	0.030288099	0.155628107	0.487060676	0.173547013	0.055719832	0.283672479	0.057065121	0.467333847	0.176741571	0.016931876	0.281927586	0.06081095	0.510801273	0.053613114	0.374774662	0.038230262	0.41319729	0.072790857	0.475781591	0.059306589	0.413604039	0.028703819	0.498385554	0.117939883	0.051023423	0.004640039	0.078718753	0.398535293	0.01609689	0.333045718
2. CVD Fall	1	Men	2022	35	0.992811244	0.001482009	0	0	0.003113834	0.000105012	0.002487902	0.982724471	0	0.012863246	0.001139835	0.003272447	0.969944907	0.020003687	0.002780071	0.007271335	0	0.992230532	0	0.000564365	0.007205103	0.040154371	0.945861051	0.002604664	0.011379914	0	0.977186913	0.00464835	0.018164738	0	0.978745592	0.001063927	0.020190481	0.067008055	0.002693646	0	0	0.920441172	0.000532727	0.0093244
2. CVD Fall	1	Men	2022	36	0.993288642	0.001256708	0	0	0.002926807	0.00010065	0.002427194	0.97207122	0	0.02364401	0.001092278	0.003192492	0.967809248	0.022435001	0.002663251	0.007092501	0	0.992431206	0	0.000540877	0.007027917	0.060724474	0.925682084	0.002495297	0.011098145	0	0.977838548	0.004451449	0.017710003	0	0.979297063	0.001019552	0.019683385	0.080636751	0.003088615	0	0	0.906669776	0.000510559	0.0090943
2. CVD Fall	1	Men	2022	37	0.992321907	0.002030068	0	0	0.003183582	9.65E-05	0.002367974	0.975815144	0	0.020023671	0.001046693	0.003114491	0.986033004	0.004497761	0.002551254	0.006917981	0	0.992626629	0	0.000518365	0.006855006	0.094389678	0.892396794	0.002390448	0.01082308	0	0.978471513	0.004262636	0.017265851	0	0.979834969	0.000977017	0.019188013	0.072223124	0.002431701	0	0	0.915986152	0.000489312	0.008869711
2. CVD Fall	1	Men	2022	38	0.992384118	0.002074485	0	0	0.003138726	9.25E-05	0.002310207	0.969618389	0	0.026340212	0.001002999	0.003038399	0.955494567	0.035313887	0.002443878	0.006747668	0	0.992816946	0	0.000496788	0.006686266	0.09135525	0.895800272	0.002289928	0.01055455	0	0.979086423	0.004081574	0.016832003	0	0.980359699	0.000936247	0.018704054	0.07896948	0.004148831	0	0	0.907762243	0.000468948	0.008650498
2. CVD Fall	1	Men	2022	39	0.991465875	0.002019358	0	0	0.004172284	8.86E-05	0.002253859	0.982803299	0	0.013271415	0.000961117	0.002964169	0.968440034	0.022637573	0.002340932	0.00658146	0	0.993002299	0	0.000476108	0.006521592	0.079816579	0.907697474	0.002193557	0.01029239	0	0.979683874	0.003907939	0.016408187	0	0.98087163	0.000897169	0.018231202	0.06159259	0.004569468	0	0	0.924951985	0.00044943	0.008436526
2. CVD Fall	1	Men	2022	40	0.991819395	0.001751503	0	0	0.002755016	0.000204734	0.003469351	0.97736712	0	0.015850613	0.002219739	0.004562528	0.966995674	0.017471967	0.005404253	0.010128106	0	0.988864237	0	0.00109975	0.010036013	0.077374033	0.901726534	0.005064246	0.015835186	0	0.965747319	0.00901762	0.025235061	0	0.969892276	0.002072086	0.028035638	0.076017466	0.005265962	0	0	0.90469708	0.001038134	0.012981358
2. CVD Fall	1	Men	2022	41	0.989013965	0.002026554	0	0	0.00537848	0.000196235	0.003384766	0.980230008	0	0.013191919	0.002126993	0.004451081	0.969679934	0.015265552	0.005176168	0.009878346	0	0.989157474	0	0.001053963	0.009788563	0.095910557	0.883797805	0.004850739	0.015440899	0	0.966770502	0.008632715	0.024596783	0	0.970691214	0.00198555	0.027323236	0.080338773	0.00317735	0	0	0.902829272	0.000994921	0.012659683
2. CVD Fall	1	Men	2022	42	0.989918125	0.002270622	0	0	0.004320899	0.000188089	0.003302264	0.975364993	0	0.018254546	0.002038093	0.004342368	0.946277918	0.039130007	0.00495748	0.009634595	0	0.989442852	0	0.00101008	0.009547069	0.065269534	0.915028514	0.004646035	0.015055917	0	0.967763334	0.008263562	0.023973104	0	0.971470415	0.001902604	0.026626981	0.070878336	0.004516502	0	0	0.911305985	0.000953505	0.012345673
2. CVD Fall	1	Men	2022	43	0.989071257	0.002005529	0	0	0.005521134	0.000180283	0.003221797	0.975829006	0	0.017981789	0.001952879	0.004236326	0.959045887	0.026809608	0.004747797	0.009396708	0	0.989720594	0	0.000968021	0.009311385	0.09816903	0.882701203	0.004449766	0.014680001	0	0.968726863	0.007909505	0.023363632	0	0.972230468	0.001823098	0.025946434	0.089442116	0.003746823	0	0	0.893858114	0.000913811	0.012039136
2. CVD Fall	1	Men	2022	44	0.988915291	0.002126131	0	0	0.005642459	0.000172802	0.003143317	0.959385189	0	0.034610721	0.001871199	0.00413289	0.976661748	0.009626967	0.004546746	0.00916454	0	0.98999092	0	0.000927711	0.00908137	0.077160349	0.904265145	0.004261582	0.014312923	0	0.969662101	0.007569913	0.022767986	0	0.972971943	0.00174689	0.025281167	0.078773884	0.004488967	0	0	0.904121496	0.000875767	0.011739886
2. CVD Fall	1	Men	2022	45	0.987114813	0.002363994	0	0	0.00597864	0.00027539	0.004267163	0.968332893	0	0.023075936	0.002980982	0.005610188	0.97429677	0.006027691	0.007239138	0.0124364	0	0.986198171	0	0.001478227	0.012323602	0.060398332	0.913399693	0.006785534	0.019416442	0	0.957085787	0.012044569	0.030869644	0	0.962945367	0.002783022	0.03427161	0.066748909	0.005117364	0	0	0.910809693	0.001395475	0.015928559
2. CVD Fall	1	Men	2022	46	0.986028411	0.00247468	0	0	0.007069635	0.000263968	0.004163306	0.971188083	0	0.020482438	0.002856206	0.005473272	0.946534156	0.034405353	0.006931795	0.012128696	0	0.986564577	0	0.001416665	0.012018758	0.064604032	0.909968743	0.006497881	0.018929345	0	0.958397133	0.011525084	0.030077783	0	0.963946654	0.00266661	0.033386736	0.064530304	0.004377098	0	0	0.914223518	0.001337376	0.015531705
2. CVD Fall	1	Men	2022	47	0.987303229	0.002278483	0	0	0.006103237	0.000253023	0.004062029	0.974601016	0	0.017322642	0.002736605	0.005339737	0.966347293	0.015187239	0.006637086	0.011828382	0	0.986921097	0	0.001357664	0.011721238	0.073689086	0.901635222	0.006222064	0.018453628	0	0.959669591	0.01102677	0.02930364	0	0.964923555	0.002555028	0.032521418	0.077798879	0.005559959	0	0	0.900215217	0.001281694	0.01514425
2. CVD Fall	1	Men	2022	48	0.986811872	0.002330757	0	0	0.006651564	0.000242534	0.003963273	0.966169062	0	0.025999468	0.002621964	0.005209506	0.954317513	0.027792721	0.006354486	0.01153528	0	0.987268013	0	0.00130112	0.011430867	0.077686944	0.898366463	0.00595759	0.017989003	0	0.960904523	0.010548744	0.028546733	0	0.96587681	0.002448075	0.031675115	0.081800353	0.005492642	0	0	0.896712712	0.001228331	0.014765962
2. CVD Fall	1	Men	2022	49	0.986010436	0.002772478	0	0	0.007117621	0.000232483	0.003866981	0.967604857	0	0.024800559	0.002512079	0.005082505	0.949775901	0.03289139	0.006083492	0.011249217	0	0.987605598	0	0.00124693	0.011147472	0.064940978	0.911819846	0.005703988	0.017535188	0	0.962103242	0.010090165	0.027806593	0	0.966807137	0.002345562	0.030847302	0.08448648	0.004772286	0	0	0.895167429	0.00117719	0.014396614
2. CVD Fall	1	Men	2022	50	0.977078421	0.002975652	1.99E-05	0.006632282	0.00783585	0.000351081	0.005106787	0.953712727	0.01662143	0.019162859	0.003791573	0.006711411	0.942093738	0.033884163	0.009174473	0.014847626	0.003675778	0.965581829	0.014146358	0.001882587	0.014713448	0.067011028	0.901252642	0.008602898	0.023133432	0.074899961	0.873241396	0.015202859	0.036655784	0.076981159	0.878823571	0.003540378	0.040654892	0.076301482	0.005322483	8.14E-05	0.014974663	0.882545366	0.001777324	0.018997322
2. CVD Fall	1	Men	2022	51	0.979865727	0.003430216	1.15E-05	0.003318875	0.008054266	0.000336544	0.004982911	0.961976137	0.004238164	0.023605204	0.003632528	0.006547967	0.972409527	0.004329777	0.008781877	0.014478818	0.00444268	0.968078687	0.011326359	0.001804184	0.014348091	0.074482182	0.894734923	0.008235533	0.022547363	0.03464342	0.915121079	0.014537928	0.035697573	0.120260775	0.836764759	0.00339201	0.039582456	0.077642058	0.005402632	3.14E-06	0.000578189	0.896149916	0.001703334	0.018520729
2. CVD Fall	1	Men	2022	52	0.983040205	0.003067879	2.31E-06	0.000749826	0.007955008	0.000322616	0.004862156	0.954550308	0.010374179	0.02520682	0.003480086	0.006388608	0.945549563	0.031926181	0.008405385	0.01411887	0.003836279	0.969960732	0.010482422	0.00172905	0.013991517	0.06051893	0.909622976	0.007883254	0.02197484	0.076278936	0.875060832	0.01389998	0.034760251	0.095224008	0.862993167	0.003249805	0.038533021	0.084015622	0.006852412	3.55E-05	0.005114071	0.884294631	0.001632431	0.018055364
2. CVD Fall	1	Men	2022	53	0.979443894	0.003787036	9.01E-06	0.002364928	0.009341404	0.000309272	0.004744456	0.960464988	0.005171036	0.024796757	0.003333973	0.006233246	0.958499818	0.019688277	0.008044331	0.013767574	0.004517236	0.970471526	0.009710668	0.001657052	0.013643518	0.082090888	0.88894815	0.007545438	0.021415524	0.066870504	0.885998347	0.013287899	0.03384325	0.084208572	0.875171971	0.003113508	0.037505949	0.085350369	0.007620182	7.61E-05	0.009812738	0.877975165	0.001564487	0.017600952
2. CVD Fall	1	Men	2022	54	0.979855532	0.00397371	7.07E-06	0.001769044	0.009468411	0.000296487	0.004629746	0.96677044	0.001268395	0.022685441	0.00319393	0.006081794	0.947689024	0.031188174	0.007698077	0.013424726	0.005694423	0.96530564	0.014107981	0.001588062	0.013303895	0.085810581	0.886098849	0.007221487	0.020869083	0.061302697	0.893050665	0.012700621	0.032946017	0.076193998	0.884322499	0.002982877	0.036500625	0.080562549	0.007042393	0	0	0.893738447	0.001499382	0.017157229
2. CVD Fall	1	Men	2022	55	0.971901851	0.004126038	2.61E-05	0.006259233	0.010038185	0.000468561	0.007180033	0.956350168	0.001076707	0.028098592	0.005043838	0.009430696	0.924829351	0.042224911	0.012142657	0.020803082	0.005334688	0.959114095	0.01242625	0.002508898	0.020616068	0.07607517	0.880215453	0.0113923	0.032317077	0.067861084	0.861168124	0.020007695	0.050963097	0.083617192	0.855228595	0.004710801	0.056443412	0.089982959	0.008258789	0	0	0.872811406	0.002368852	0.026577994
2. CVD Fall	1	Men	2022	56	0.971141025	0.004271027	2.30E-05	0.005342107	0.011766633	0.000449221	0.007006948	0.959913466	0.00296128	0.02309143	0.004831777	0.009202048	0.92560703	0.042491128	0.011617689	0.020284154	0.005817471	0.957414695	0.01426131	0.002404483	0.020102043	0.07343876	0.884171961	0.010901204	0.031488075	0.109257196	0.8220289	0.019116389	0.049597515	0.084602527	0.855972425	0.004513005	0.054912043	0.08866456	0.007722234	0.000215388	0.026919749	0.848302168	0.002270321	0.025905579
2. CVD Fall	1	Men	2022	57	0.968545702	0.004094164	3.39E-05	0.00816962	0.011887621	0.000430696	0.006838332	0.955073632	0.008405119	0.02291347	0.004628541	0.008979237	0.931084065	0.038023954	0.011114229	0.019777752	0.004860498	0.9540226	0.019212025	0.002304441	0.019600436	0.05769838	0.901193307	0.010430257	0.030678055	0.072387231	0.861090731	0.018261148	0.04826089	0.07822986	0.864034202	0.004323448	0.05341249	0.074915373	0.008548139	0.000172217	0.019576622	0.869362766	0.002175919	0.025248964
2. CVD Fall	1	Men	2022	58	0.967918184	0.004262112	3.29E-05	0.007631152	0.013068581	0.000412953	0.0066741	0.940299729	0.019156507	0.027347847	0.00443377	0.008762147	0.907068527	0.063016479	0.010631397	0.019283597	0.007038867	0.953338274	0.018303292	0.002208596	0.019110971	0.067510983	0.892623825	0.009978635	0.029886556	0.064807978	0.870799056	0.017440505	0.046952461	0.099134665	0.844779637	0.004141792	0.051943906	0.093217965	0.009330981	3.25E-06	0.000344672	0.870409879	0.002085478	0.024607778
2. CVD Fall	1	Men	2022	59	0.968051809	0.004493687	3.17E-05	0.006978419	0.013534233	0.00039596	0.006514169	0.944100325	0.013568961	0.029532929	0.004247119	0.008550667	0.935622926	0.035407303	0.01016835	0.018801421	0.006403944	0.957389072	0.015456823	0.002116778	0.018633383	0.065073151	0.896268166	0.009545549	0.029113134	0.045577379	0.892098065	0.01665306	0.045671496	0.075884585	0.869642218	0.003967718	0.050505479	0.085994121	0.00791922	2.28E-05	0.002846619	0.877236746	0.001998838	0.023981668
2. CVD Fall	1	Men	2022	60	0.969678313	0.004331097	9.23E-06	0.002118478	0.012548216	0.000585868	0.010728792	0.935965886	0.01506897	0.028607492	0.00627744	0.014080212	0.903828564	0.050236284	0.015004851	0.030930302	0.004692247	0.941071108	0.020451771	0.003130531	0.030654343	0.076605461	0.861458212	0.014088228	0.047848099	0.052715031	0.847808271	0.024530267	0.074946432	0.08668201	0.824611404	0.005864923	0.082841663	0.095544039	0.008204213	0.000116962	0.013938959	0.839806338	0.002956205	0.039433284
2. CVD Fall	1	Men	2022	61	0.962871658	0.004588246	3.06E-05	0.006596312	0.014878289	0.000561825	0.010473061	0.948131293	0.002169887	0.029944048	0.006012987	0.013741785	0.91804992	0.037446494	0.014347741	0.030155846	0.006004829	0.940430341	0.020676996	0.003000534	0.0298873	0.064020549	0.875903777	0.01347372	0.046601954	0.060817321	0.842896888	0.023411576	0.072874215	0.094669331	0.819199878	0.00561831	0.080512481	0.085277626	0.007987475	0	0	0.865475358	0.002833546	0.038425995
2. CVD Fall	1	Men	2022	62	0.963041899	0.004337774	2.52E-05	0.005752896	0.016079201	0.000538806	0.010224213	0.94284523	0.006657878	0.031324973	0.005759603	0.013412316	0.894008248	0.062873809	0.013717594	0.029400348	0.006266979	0.937583875	0.02413406	0.002876029	0.029139057	0.07430441	0.867426885	0.012884472	0.045384233	0.044478914	0.862337924	0.022338204	0.070844958	0.094383706	0.822003805	0.005382033	0.078230456	0.088790747	0.00987757	0.000120801	0.011961313	0.849091018	0.002716071	0.037442479
2. CVD Fall	1	Men	2022	63	0.959831734	0.004993449	3.72E-05	0.007350638	0.017288108	0.000516771	0.009982135	0.937736427	0.010181827	0.033473247	0.005516844	0.013091655	0.915449856	0.042773388	0.013113328	0.028663429	0.006298222	0.936405193	0.026130553	0.002756796	0.028409237	0.068520482	0.874965749	0.012319465	0.044194304	0.042567388	0.867266604	0.021308363	0.068857645	0.077265333	0.841584509	0.005155674	0.075994484	0.088004627	0.009597334	0.000125216	0.012753753	0.850433265	0.002603574	0.036482231
2. CVD Fall	1	Men	2022	64	0.961729834	0.004916646	3.32E-05	0.006676756	0.016401147	0.00049568	0.009746724	0.928330131	0.014733487	0.038872438	0.005284285	0.012779659	0.906046919	0.05347445	0.012533906	0.027944725	0.006535155	0.941371719	0.02175302	0.002642625	0.027697482	0.068741393	0.876449312	0.011777731	0.043031563	0.085564864	0.827203464	0.020320349	0.066911323	0.093854389	0.827403245	0.004938839	0.073803527	0.100037721	0.009848277	0.000118112	0.011732946	0.840222321	0.002495856	0.035544767
2. CVD Fall	1	Men	2022	65	0.956672194	0.005013314	3.52E-05	0.006943386	0.017071523	0.000640381	0.01362397	0.929772773	0.010291489	0.035260556	0.006816662	0.01785852	0.877800929	0.067069986	0.016131975	0.03899711	0.006259438	0.928649364	0.023026482	0.003411775	0.03865294	0.070129421	0.854738833	0.015162309	0.059969437	0.067465214	0.813395809	0.026090201	0.093048776	0.08367636	0.807382088	0.00637173	0.102569822	0.093642148	0.009657945	0.000194372	0.019534184	0.824179812	0.003222436	0.049569104
2. CVD Fall	1	Men	2022	66	0.953233731	0.005057806	4.01E-05	0.007822128	0.019926195	0.000614374	0.013305686	0.928986504	0.011580292	0.035467706	0.006529319	0.01743618	0.880385002	0.066181319	0.015414624	0.038019055	0.006950317	0.920063002	0.032031409	0.003270854	0.037684417	0.078080879	0.849046895	0.014491722	0.058380504	0.065420662	0.819337136	0.024865794	0.090376407	0.079282127	0.815055492	0.006103849	0.099558533	0.099190003	0.009552013	0	0	0.83987799	0.003089488	0.048290506
2. CVD Fall	1	Men	2022	67	0.951699688	0.005698189	4.96E-05	0.008578294	0.020388177	0.000589496	0.012996564	0.931338632	0.008808548	0.036572959	0.006254147	0.017025715	0.896550539	0.051656851	0.014726924	0.037065687	0.007083294	0.920703876	0.032336471	0.00313598	0.036740379	0.065107949	0.864214979	0.013848904	0.056828169	0.053048239	0.835501122	0.023691478	0.087759161	0.086469979	0.811074798	0.005847331	0.096607892	0.093854444	0.009560987	0.000156621	0.015960657	0.830462379	0.002962248	0.047042663
2. CVD Fall	1	Men	2022	68	0.949622515	0.005667821	5.25E-05	0.009118279	0.022276721	0.000565704	0.012696501	0.919688482	0.017039981	0.040653887	0.00599067	0.01662698	0.885896482	0.063899199	0.014067723	0.036136596	0.007890139	0.919821729	0.033460792	0.003006916	0.035820423	0.067539518	0.863915957	0.013232774	0.055311751	0.064309814	0.827928767	0.022565374	0.085196045	0.081463732	0.819217665	0.005601734	0.093716868	0.093825743	0.009660288	0.000133252	0.013472849	0.834242347	0.002840496	0.045825026
2. CVD Fall	1	Men	2022	69	0.950368536	0.005329932	5.42E-05	0.010017416	0.021281529	0.000542957	0.012405403	0.920851659	0.013001063	0.044169003	0.005738435	0.01623984	0.882205252	0.069127419	0.013435922	0.035231407	0.007854289	0.916390467	0.037947626	0.002883442	0.034924177	0.079321016	0.854206064	0.012642301	0.053830618	0.061737763	0.834090372	0.021485697	0.082686168	0.054378197	0.849370616	0.005366635	0.090884552	0.105819145	0.010947121	0	0	0.835872627	0.00272402	0.044637087
2. CVD Fall	1	Men	2022	70	0.937397838	0.005832509	6.60E-05	0.011129311	0.024070652	0.000901218	0.020602437	0.90622206	0.01404501	0.043268258	0.009504709	0.026959963	0.843246251	0.076194154	0.022184772	0.058374823	0.009044457	0.888764491	0.039541998	0.004781468	0.057867587	0.069114063	0.820981888	0.020881103	0.089022946	0.038183389	0.790113213	0.035360753	0.136342645	0.084444811	0.756928447	0.008890232	0.14973651	0.096731028	0.010580993	0.000149673	0.013798459	0.800334254	0.0045174	0.073888193
2. CVD Fall	1	Men	2022	71	0.933490263	0.006102869	8.26E-05	0.013269603	0.026051556	0.0008653	0.020137819	0.907705593	0.017668411	0.039179859	0.009105252	0.026340885	0.860590419	0.06131178	0.021181767	0.056916034	0.006249959	0.895047859	0.037692604	0.004586213	0.056423364	0.068416113	0.825017111	0.019943854	0.086622923	0.047543495	0.786556257	0.033645833	0.132254415	0.071093934	0.775269137	0.008517977	0.145118952	0.091838396	0.011343053	0	0	0.820517332	0.00433323	0.071967989
2. CVD Fall	1	Men	2022	72	0.934420026	0.006493428	8.48E-05	0.012811541	0.025671086	0.000830996	0.019688087	0.904707145	0.017555799	0.043272967	0.0087231	0.025740989	0.864893206	0.059389577	0.020220976	0.055496241	0.008824938	0.890044663	0.041712996	0.004399572	0.055017831	0.0651247	0.831549024	0.01904612	0.084280155	0.062422423	0.777321546	0.032002845	0.128253186	0.067503389	0.783736921	0.008161882	0.140597808	0.108793129	0.012383965	0	0	0.804569657	0.004157194	0.070096055
2. CVD Fall	1	Men	2022	73	0.927187858	0.006695486	0.000118901	0.017329565	0.028616774	0.000798247	0.01925317	0.899356134	0.024842207	0.042283894	0.008357609	0.025160155	0.846010887	0.080573259	0.019300847	0.054115007	0.008348845	0.889638299	0.044141074	0.004221227	0.053650555	0.071378192	0.82844145	0.018186443	0.081993915	0.055079124	0.790153419	0.030429291	0.124338166	0.076059375	0.779946879	0.007821347	0.136172399	0.098896602	0.013237236	0.000259122	0.018940273	0.796405982	0.003988993	0.068271792
2. CVD Fall	1	Men	2022	74	0.929568995	0.007072034	9.40E-05	0.013025767	0.030639171	0.000766998	0.018833017	0.897647785	0.02455668	0.045189076	0.008008167	0.024598292	0.868689995	0.060118156	0.018419903	0.052771946	0.011058246	0.893919194	0.038650523	0.00405088	0.052321156	0.074732975	0.828140029	0.017363433	0.079763563	0.059094016	0.791474432	0.028922801	0.120508751	0.074783921	0.785878012	0.007495802	0.131842266	0.100149442	0.012216797	0.000753964	0.057374024	0.759182755	0.003828344	0.066494673
2. CVD Fall	1	Men	2022	75	0.907169221	0.007111919	0.00014139	0.019351829	0.034130325	0.00123601	0.030859307	0.888875546	0.014958523	0.043015494	0.012866794	0.040283642	0.801336157	0.083006703	0.029469718	0.086187422	0.011012371	0.843905783	0.053107782	0.006519154	0.085454909	0.065210759	0.777066119	0.027791467	0.129931655	0.03781524	0.720572355	0.046075725	0.19553668	0.072001092	0.702258767	0.012046101	0.213694041	0.107110136	0.013508904	0.000174686	0.012591422	0.751997515	0.006161586	0.108455751
2. CVD Fall	1	Men	2022	76	0.911649061	0.008344845	0.000131618	0.015395819	0.033085201	0.001188392	0.030205065	0.869935261	0.029442178	0.048884715	0.012331853	0.039405993	0.819373989	0.06844427	0.028117167	0.084064574	0.010939227	0.848427788	0.05102006	0.006258955	0.08335397	0.062292596	0.784798147	0.02652803	0.126381226	0.05168485	0.715142714	0.043763679	0.189408757	0.080502945	0.701188237	0.011547865	0.206760953	0.102909089	0.015638404	3.48E-05	0.002187623	0.767678374	0.005916236	0.10563544
2. CVD Fall	1	Men	2022	77	0.901591266	0.008267605	0.000179545	0.021075553	0.038167452	0.001143044	0.029575536	0.866857779	0.033893871	0.048867367	0.011821044	0.038559938	0.81458558	0.076586552	0.026823619	0.082004249	0.008262113	0.849100848	0.055311152	0.006010809	0.081315079	0.076006516	0.775751626	0.02531978	0.122922078	0.059908027	0.715115625	0.041553351	0.183422997	0.074995386	0.713945161	0.011072173	0.19998728	0.1004845	0.015224694	0	0	0.775716425	0.005682271	0.10289211
2. CVD Fall	1	Men	2022	78	0.906863272	0.008137244	0.000159401	0.019053297	0.035716094	0.001099892	0.0289708	0.881372246	0.019009417	0.050539281	0.011333538	0.037745518	0.816562393	0.077844382	0.025587068	0.080006157	0.011928254	0.838287804	0.064671681	0.00577431	0.07933795	0.066846439	0.78943499	0.024164831	0.11955374	0.062731836	0.720247045	0.039441524	0.177579595	0.073479692	0.7225284	0.01061825	0.193373659	0.113912735	0.017486013	0	0	0.762916608	0.005459309	0.100225335
2. CVD Fall	1	Men	2022	79	0.897977736	0.008965444	0.000213645	0.023061535	0.040331793	0.001058867	0.02839098	0.868107115	0.033607004	0.050454508	0.010868548	0.036962825	0.805965401	0.091558896	0.024405612	0.078070092	0.012242738	0.850543765	0.054242033	0.00554908	0.077422384	0.075666332	0.784996392	0.023061394	0.116275881	0.063066834	0.727629004	0.03742514	0.171879022	0.048242027	0.75465157	0.010185364	0.186921038	0.107333126	0.015969815	0.000970537	0.056320885	0.716523843	0.005246993	0.097634801
2. CVD Fall	1	Men	2022	80	0.871895749	0.010622755	0.000309244	0.027978698	0.036847104	0.001910601	0.050435849	0.833542255	0.03464778	0.046668398	0.019529869	0.065611698	0.729010265	0.089326225	0.043605856	0.138057654	0.012777178	0.789249041	0.051059733	0.009993655	0.136920394	0.075341314	0.67852921	0.041227364	0.204902112	0.046391503	0.585748597	0.066504889	0.30135501	0.063631099	0.590780866	0.018307521	0.327280514	0.112015386	0.020688461	0	0	0.685499058	0.009450815	0.172346281
2. CVD Fall	1	Men	2022	81	0.868032087	0.01157443	0.000337561	0.028000395	0.040737584	0.001841372	0.04947657	0.820066517	0.03909229	0.057792721	0.018739059	0.064309413	0.730080276	0.093556649	0.041589069	0.134774005	0.016776888	0.769858553	0.070080366	0.009611973	0.133672221	0.080172	0.681193958	0.039343908	0.199290134	0.047395271	0.597987447	0.063069039	0.291548242	0.060936075	0.605312582	0.017571592	0.31617975	0.10516946	0.016801202	0.000356318	0.020411143	0.680242869	0.009091106	0.167927901
2. CVD Fall	1	Men	2022	82	0.855394086	0.010493543	0.000359612	0.032774681	0.050638689	0.001775795	0.048563595	0.835089606	0.028477033	0.055381195	0.017986479	0.063065687	0.73996353	0.088768092	0.039665856	0.131602522	0.013934385	0.77084538	0.075435337	0.009249507	0.13053539	0.070521739	0.698088583	0.037547897	0.193841782	0.043138985	0.615059234	0.059796328	0.282005453	0.055814293	0.621935602	0.016871397	0.305378709	0.114635557	0.022252129	0.000708897	0.030165034	0.659841725	0.008749557	0.163647099
2. CVD Fall	1	Men	2022	83	0.866435015	0.01224193	0.000320825	0.025216969	0.046374009	0.001713775	0.047697475	0.81095933	0.047508007	0.062380638	0.01727096	0.061881065	0.721006852	0.112616421	0.03783332	0.128543406	0.016714667	0.768205023	0.078664499	0.008905705	0.127510107	0.074068978	0.701537022	0.035836611	0.188557389	0.052507318	0.618081635	0.056681969	0.272729077	0.066769666	0.622143706	0.016205846	0.294880782	0.120488283	0.018806095	0.002343184	0.108449441	0.581983312	0.008425649	0.159504035
2. CVD Fall	1	Men	2022	84	0.86251836	0.014404834	0.000272222	0.018275222	0.055995284	0.001655226	0.046878851	0.817489816	0.047788095	0.057374504	0.016591398	0.060756187	0.730842045	0.107472267	0.036088706	0.125596981	0.016688765	0.752457891	0.097676596	0.00858005	0.124596698	0.077798364	0.704556694	0.034207467	0.183437475	0.046874257	0.635682592	0.053721349	0.263721802	0.061594706	0.638141795	0.015573915	0.284689584	0.108900862	0.020736799	0.001861217	0.080500733	0.624382473	0.008118897	0.155499019
2. CVD Fall	1	Men	2022	85	0.851160302	0.017193333	0.000302064	0.016963283	0.052770351	0.002085856	0.059524812	0.804416487	0.05472772	0.043006985	0.020788259	0.077060549	0.69280243	0.103830535	0.044882298	0.158484737	0.018136273	0.725379493	0.088465765	0.010783499	0.15723497	0.080453091	0.646557217	0.042573115	0.230416576	0.045118937	0.559333595	0.066366501	0.329180967	0.077787153	0.547920705	0.019521007	0.354771135	0.121497121	0.024970689	0.003666776	0.124374434	0.519531627	0.010205726	0.195753628
2. CVD Fall	1	Men	2022	86	0.795342879	0.019726335	0.001437619	0.06649009	0.056391268	0.002018279	0.058593531	0.767641419	0.076163964	0.060436917	0.019992142	0.075765558	0.681772281	0.120426873	0.042827113	0.154973733	0.026303252	0.710795311	0.098732486	0.01040446	0.153764492	0.096424255	0.638687347	0.040654031	0.224234366	0.036861115	0.581989532	0.06289055	0.318258803	0.068234144	0.570563633	0.01878118	0.342421043	0.109044052	0.034451893	0.001997201	0.052797043	0.60091942	0.009848856	0.190941535
2. CVD Fall	1	Men	2022	87	0.80027558	0.015029317	0.001015295	0.062264205	0.061733963	0.001954946	0.057726694	0.784126488	0.063829918	0.058253663	0.019239069	0.074550862	0.693581812	0.113931267	0.0408767	0.151610221	0.014087599	0.720431387	0.104993213	0.010047338	0.150440463	0.078921183	0.663978428	0.038832818	0.218267572	0.034910442	0.597796195	0.059598009	0.307695354	0.052473616	0.59896338	0.018081632	0.330481372	0.113377276	0.018159151	0.010139635	0.348166738	0.314334725	0.009512721	0.186309754
2. CVD Fall	1	Men	2022	88	0.814774168	0.017158112	0.001015993	0.054887316	0.053343067	0.001895786	0.056925558	0.792418936	0.045147152	0.070488274	0.01852791	0.073417728	0.673758178	0.138818735	0.039028038	0.148395048	0.019740412	0.694021738	0.129262476	0.009711641	0.147263733	0.060789139	0.689586776	0.037106658	0.212517427	0.050202104	0.595820121	0.056483455	0.29749432	0.068734394	0.594887675	0.01742132	0.318956612	0.107641186	0.028003928	0.005825834	0.166384472	0.501088547	0.009196859	0.181859175
2. CVD Fall	1	Men	2022	89	0.824660725	0.01569836	0.000620541	0.037405362	0.063582793	0.001840734	0.056191485	0.753726695	0.082907014	0.073141169	0.017857599	0.072367523	0.687467781	0.129924905	0.03727821	0.145329104	0.020684237	0.71809623	0.107587423	0.009396914	0.144235197	0.068096165	0.689445817	0.035472836	0.206985182	0.051892325	0.606906978	0.053541541	0.287659155	0.066340555	0.609009335	0.016799262	0.307850849	0.122278356	0.026395288	0.003654392	0.117957287	0.543223108	0.008900849	0.17759072
2. CVD Fall	1	Men	2022	90	0.706070644	0.018552425	0.001253199	0.062021687	0.076778299	0.00408267	0.131241075	0.649795702	0.064271765	0.077869773	0.039297738	0.168765022	0.437417409	0.144709886	0.081264704	0.336608001	0.028596883	0.51044868	0.106081249	0.020764767	0.334108421	0.065891004	0.380040373	0.077396642	0.476671982	0.051031631	0.175624318	0.115807278	0.657536773	0.070304494	0.190322373	0.036987852	0.702385281	0.129625176	0.025988551	0.010000314	0.267872135	0.136743388	0.019673372	0.410097063
2. CVD Fall	1	Men	2022	91	0.715266191	0.018780085	0.001094588	0.053979947	0.0770701	0.0039755	0.129833589	0.638865377	0.095386392	0.061114747	0.037948263	0.166685222	0.481151469	0.111070685	0.077704771	0.330073076	0.022594396	0.480006176	0.149602612	0.020139764	0.327657053	0.077597882	0.383694681	0.074073086	0.464634352	0.048763332	0.205348225	0.10984777	0.636040674	0.055330808	0.230792235	0.035737171	0.678139786	0.147540297	0.035402798	0.003280556	0.081524815	0.312290003	0.019086155	0.400875376
2. CVD Fall	1	Men	2022	92	0.682739961	0.021429541	0.002123535	0.088036027	0.073197944	0.003877413	0.128595579	0.621021625	0.103272129	0.074208609	0.036685449	0.164812187	0.479420092	0.122331584	0.074351369	0.323896956	0.030388381	0.489745659	0.138743851	0.019560024	0.321562085	0.06404084	0.41189709	0.070942633	0.453119437	0.049639816	0.230686726	0.104245976	0.615427482	0.05303216	0.257495634	0.034567785	0.654904421	0.128674167	0.038352283	0	0	0.422341657	0.018541841	0.392090053
2. CVD Fall	1	Men	2022	93	0.705022699	0.027557196	0.002066018	0.067677178	0.066357468	0.00378836	0.127531081	0.63927673	0.088879352	0.073186824	0.03550734	0.163149754	0.439446855	0.17127343	0.071198425	0.31808129	0.030858618	0.508104824	0.126186524	0.019024846	0.315825187	0.070555599	0.419315818	0.067999679	0.442128904	0.046021256	0.259288699	0.098989875	0.59570017	0.068128983	0.265711436	0.033477912	0.632681669	0.13317999	0.038107098	0.004976528	0.110532038	0.311422106	0.018039789	0.383742451
2. CVD Fall	1	Men	2022	94	0.67383986	0.027997897	0.002254118	0.072257203	0.093298328	0.003708316	0.126644277	0.589861439	0.136036107	0.077988582	0.034412061	0.161701812	0.507338175	0.111794525	0.068239927	0.312627373	0.03493587	0.490477492	0.145605355	0.018533604	0.31044768	0.060772317	0.442325283	0.065238689	0.431663711	0.037444932	0.29162793	0.094067397	0.576859741	0.05735881	0.29870384	0.032465855	0.611471495	0.121125498	0.029119265	0.002779041	0.084342857	0.369220492	0.017579429	0.375833418
2. CVD Fall	1	Men	2022	95	0.686926674	0.026416031	0.001992269	0.068137564	0.086950719	0.003637278	0.125939465	0.660586314	0.073692808	0.071850821	0.033397809	0.160472248	0.475958175	0.151035895	0.065469896	0.307536033	0.044260101	0.460899271	0.171324467	0.018085733	0.305430428	0.060490585	0.455131288	0.062654169	0.421723958	0.04680292	0.304825667	0.089466403	0.55890501	0.039927558	0.337271318	0.031529988	0.591271136	0.126361721	0.039560184	0.009589862	0.185524132	0.253440685	0.017160257	0.36836316
2. CVD Fall	1	Men	2022	96	0.640208423	0.027978111	0.003124442	0.09733167	0.102361065	0.00357527	0.125421019	0.577645778	0.149352303	0.081074185	0.032462836	0.159464898	0.445562665	0.188747449	0.062882357	0.30280753	0.043862786	0.46736585	0.170316904	0.017680733	0.300773726	0.060924956	0.466525666	0.060240637	0.412308741	0.026823143	0.346169757	0.085174673	0.541832427	0.057822122	0.339434205	0.030668741	0.572074933	0.112761788	0.03881832	0.018340152	0.302524831	0.149441963	0.016781827	0.361331119
2. CVD Fall	1	Men	2022	97	0.635882534	0.02730263	0.003006974	0.096201657	0.108990521	0.003522338	0.125093347	0.544522793	0.178591614	0.086596684	0.031605434	0.158683474	0.481528616	0.159558626	0.060471316	0.298441442	0.05057226	0.497090094	0.138542289	0.017318157	0.2964772	0.070863052	0.467728334	0.057992599	0.403416015	0.026676097	0.36650807	0.081179901	0.525635932	0.04975828	0.366486925	0.029880587	0.553874208	0.126341756	0.062238576	0.003513603	0.049923451	0.386803014	0.016443749	0.354735852
2. CVD Fall	1	Men	2022	98	0.569738956	0.02657903	0.004678522	0.144998007	0.125566098	0.003478554	0.124960835	0.522429477	0.216625393	0.071989712	0.030823919	0.1581315	0.536981281	0.11035141	0.058230745	0.294436564	0.042881161	0.501483997	0.146097543	0.016997603	0.292539696	0.066366302	0.482686687	0.055904533	0.395042477	0.049244372	0.362979064	0.077469706	0.510306858	0.041859251	0.392319508	0.029164027	0.536657214	0.134427551	0.042142944	0.014461134	0.241017527	0.203230246	0.01614568	0.348574919
2. CVD Fall	1	Men	2022	99	0.634716622	0.02734667	0.002575435	0.083495879	0.123393579	0.003444016	0.1250278	0.527000037	0.187034854	0.098036264	0.030116617	0.157812228	0.476147094	0.176907543	0.056154557	0.290790807	0.044701064	0.521022203	0.128598837	0.016718713	0.288959183	0.074338979	0.484506693	0.053970866	0.387183462	0.050409877	0.379724599	0.074031638	0.495833886	0.072049848	0.379023454	0.028517574	0.520409123	0.116943665	0.055439621	0.00160083	0.026463984	0.4408198	0.015887319	0.342844781
2. CVD Fall	1	Men	2022	100	0.492260702	0.028790775	0.0081021	0.211509412	0.130619746	0.003418847	0.125298419	0.532196216	0.179147865	0.101445508	0.029481847	0.157728564	0.48471528	0.173547013	0.054236603	0.287501104	0.054786268	0.466258341	0.176741571	0.01648116	0.285732661	0.06081095	0.507170225	0.052185965	0.37983286	0.038230262	0.408713488	0.070853207	0.482203043	0.059306589	0.407641588	0.02793974	0.505112083	0.117939883	0.049106119	0.004334464	0.076773641	0.398636776	0.015668401	0.337540716
2. CVD Fall	1	Men	2023	35	0.992900658	0.001435934	0	0	0.003113834	0.000100892	0.002448682	0.982820769	0	0.012863246	0.001095125	0.00322086	0.970168584	0.020003687	0.002671021	0.007156708	0	0.992366252	0	0.000542228	0.00709152	0.040154371	0.946142616	0.002502494	0.011200518	0	0.9776556	0.004466016	0.017878384	0	0.979105612	0.001022194	0.019872194	0.067008055	0.002609901	0	0	0.920692805	0.00051183	0.009177408
2. CVD Fall	1	Men	2023	36	0.993368774	0.001218787	0	0	0.002926807	9.67E-05	0.002388931	0.972164393	0	0.02364401	0.001049433	0.003142164	0.968025523	0.022435001	0.002558783	0.006980693	0	0.992563212	0	0.000519661	0.006917128	0.060724474	0.925954917	0.002397418	0.010923191	0	0.978292343	0.004276839	0.017430819	0	0.979647349	0.000979559	0.019373092	0.080636751	0.002995416	0	0	0.906926366	0.000490532	0.008950935
2. CVD Fall	1	Men	2023	37	0.992422452	0.001970636	0	0	0.003183582	9.27E-05	0.002330645	0.975905299	0	0.020023671	0.001005636	0.003065394	0.986242135	0.004497761	0.002451179	0.006808924	0	0.992755026	0	0.000498032	0.006746943	0.094389678	0.892661178	0.002296682	0.010652462	0	0.9789109	0.004095432	0.016993668	0	0.980175777	0.000938693	0.018885529	0.072223124	0.002360511	0	0	0.91621636	0.000470118	0.008729887
2. CVD Fall	1	Men	2023	38	0.992483128	0.002015521	0	0	0.003138726	8.88E-05	0.002273789	0.969705631	0	0.026340212	0.000963656	0.002990501	0.955696801	0.035313887	0.002348016	0.006641296	0	0.992941837	0	0.000477302	0.006580862	0.09135525	0.89605648	0.002200104	0.010388166	0	0.979511868	0.003921472	0.016566659	0	0.980691279	0.000899523	0.018409199	0.07896948	0.004030906	0	0	0.908034931	0.000450553	0.00851413
2. CVD Fall	1	Men	2023	39	0.991560952	0.001963288	0	0	0.004172284	8.51E-05	0.002218329	0.982887727	0	0.013271415	0.000923417	0.002917442	0.96863561	0.022637573	0.002249108	0.006477709	0	0.993123783	0	0.000457433	0.006418785	0.079816579	0.907945769	0.002107513	0.010130138	0	0.980095828	0.003754648	0.016149524	0	0.981194222	0.000861977	0.017943801	0.06159259	0.00444259	0	0	0.925229488	0.000431801	0.008303531
2. CVD Fall	1	Men	2023	40	0.991889954	0.001703391	0	0	0.002755016	0.00020075	0.003450889	0.977434593	0	0.015850613	0.002176546	0.004538248	0.96715473	0.017471967	0.005299094	0.010074208	0	0.988939044	0	0.00107835	0.009982606	0.077374033	0.901909346	0.004965703	0.015750918	0	0.96605708	0.00884215	0.02510077	0	0.97008179	0.002031766	0.027886444	0.076017466	0.005121309	0	0	0.904931015	0.001017934	0.012912276
2. CVD Fall	1	Men	2023	41	0.989091896	0.001970454	0	0	0.00537848	0.000192416	0.003366754	0.980295083	0	0.013191919	0.002085605	0.004427394	0.969833224	0.015265552	0.005075447	0.009825777	0	0.989230073	0	0.001033455	0.009736472	0.095910557	0.883974364	0.004756351	0.015358729	0	0.967069376	0.008464734	0.024465889	0	0.970875253	0.001946914	0.027177833	0.080338773	0.003089394	0	0	0.903003958	0.000975562	0.012592313
2. CVD Fall	1	Men	2023	42	0.990004167	0.002205813	0	0	0.004320899	0.000184429	0.003284691	0.97542776	0	0.018254546	0.001998435	0.00431926	0.946425655	0.039130007	0.004861014	0.009583324	0	0.989513312	0	0.000990425	0.009496263	0.065269534	0.915199041	0.004555629	0.014975795	0	0.968051706	0.008102765	0.023845529	0	0.971649135	0.001865582	0.026485283	0.070878336	0.004387591	0	0	0.911519148	0.000934951	0.012279974
2. CVD Fall	1	Men	2023	43	0.989152268	0.001945171	0	0	0.005521134	0.000176775	0.003204652	0.97588955	0	0.017981789	0.001914879	0.004213782	0.959188278	0.026809608	0.004655412	0.009346702	0	0.989788982	0	0.000949184	0.009261834	0.09816903	0.88286591	0.004363179	0.014601881	0	0.969005103	0.007755597	0.023239301	0	0.972404019	0.001787623	0.025808358	0.089442116	0.00363406	0	0	0.894052726	0.000896029	0.011975069
2. CVD Fall	1	Men	2023	44	0.989003568	0.002057944	0	0	0.005642459	0.00016944	0.00312659	0.959443593	0	0.034610721	0.001834789	0.004110897	0.976798991	0.009626967	0.004458273	0.00911577	0	0.990057299	0	0.000909659	0.009033042	0.077160349	0.904424237	0.004178658	0.014236756	0	0.969930563	0.007422613	0.022646824	0	0.973140471	0.001712898	0.025146631	0.078773884	0.004345001	0	0	0.904344977	0.000858726	0.011677411
2. CVD Fall	1	Men	2023	45	0.98723251	0.002283288	0	0	0.00597864	0.000268144	0.004237418	0.968450437	0	0.023075936	0.002902545	0.005571082	0.974573941	0.006027691	0.007048658	0.01234971	0	0.98632297	0	0.001439331	0.012237699	0.060398332	0.913713583	0.006606989	0.019281097	0	0.957617892	0.011727645	0.030654463	0	0.963257491	0.002709794	0.034032715	0.066748909	0.004942659	0	0	0.911132149	0.001358757	0.015817527
2. CVD Fall	1	Men	2023	46	0.986153458	0.002385599	0	0	0.007069635	0.000257023	0.004134285	0.97130139	0	0.020482438	0.002781052	0.00543512	0.946801095	0.034405353	0.006749402	0.012044151	0	0.986685632	0	0.001379389	0.011934979	0.064604032	0.910271669	0.006326905	0.018797395	0	0.958910049	0.011221829	0.029868121	0	0.964249547	0.002596444	0.033154009	0.064530304	0.004219537	0	0	0.914524535	0.001302186	0.015423439
2. CVD Fall	1	Men	2023	47	0.987423323	0.002193361	0	0	0.006103237	0.000246365	0.004033714	0.974710244	0	0.017322642	0.002664598	0.005302516	0.966604383	0.015187239	0.006462447	0.011745931	0	0.987038525	0	0.001321941	0.011639534	0.073689086	0.901927574	0.006058345	0.018324995	0	0.960163999	0.010736627	0.029099374	0	0.965217479	0.002487798	0.032294722	0.077798879	0.005352246	0	0	0.90056222	0.00124797	0.015038685
2. CVD Fall	1	Men	2023	48	0.986934537	0.0022421	0	0	0.006651564	0.000236152	0.003935646	0.966274366	0	0.025999468	0.002552974	0.005173193	0.954565124	0.027792721	0.006187283	0.011454872	0	0.987381929	0	0.001266884	0.011351187	0.077686944	0.898648618	0.00580083	0.017863608	0	0.961381077	0.010271179	0.028347744	0	0.966162021	0.00238366	0.031454319	0.081800353	0.005283715	0	0	0.897056888	0.00119601	0.014663034
2. CVD Fall	1	Men	2023	49	0.986149288	0.002666699	0	0	0.007117621	0.000226366	0.003840026	0.967706384	0	0.024800559	0.00244598	0.005047076	0.950014388	0.03289139	0.00592342	0.011170802	0	0.987716113	0	0.00121412	0.011069767	0.064940978	0.912092164	0.005553901	0.017412956	0	0.96256257	0.009824666	0.027612763	0	0.96708388	0.002283844	0.030632276	0.08448648	0.004590208	0	0	0.895480836	0.001146216	0.01429626
2. CVD Fall	1	Men	2023	50	0.977465991	0.002863424	1.87E-05	0.006453945	0.00783585	0.000339801	0.005022335	0.954394307	0.016172651	0.019162859	0.00366976	0.006600422	0.942634027	0.033884163	0.008879723	0.014602086	0.003536505	0.966024906	0.014146358	0.001822105	0.014470127	0.067011028	0.901911593	0.008326511	0.022750867	0.074899961	0.874336009	0.014714434	0.036049595	0.076981159	0.879609637	0.003426635	0.039982569	0.076301482	0.005122929	7.62E-05	0.014573347	0.883522697	0.001720224	0.018683157
2. CVD Fall	1	Men	2023	51	0.980176919	0.003302159	1.07E-05	0.003229683	0.008054266	0.000325732	0.004900507	0.962315556	0.004123734	0.023605204	0.003515826	0.006439681	0.972931105	0.004329777	0.00849974	0.014239377	0.00427644	0.968540169	0.011326359	0.00174622	0.014110812	0.074482182	0.89537238	0.007970949	0.02217449	0.03464342	0.916178483	0.014070866	0.035107231	0.120260775	0.837528322	0.003283034	0.038927868	0.077642058	0.005200554	2.94E-06	0.000562692	0.896728696	0.001648611	0.018214446
2. CVD Fall	1	Men	2023	52	0.983264431	0.002954733	2.16E-06	0.000729664	0.007955008	0.000312251	0.004781749	0.955047866	0.010094076	0.02520682	0.003368281	0.006282958	0.946053093	0.031926181	0.008135344	0.013885382	0.003694718	0.970389225	0.010482422	0.001673501	0.013760134	0.06051893	0.910239647	0.007629988	0.021611435	0.076278936	0.87608224	0.013453413	0.03418541	0.095224008	0.863734807	0.003145398	0.037895788	0.084015622	0.006600477	3.32E-05	0.004977265	0.885036636	0.001579985	0.017756776
2. CVD Fall	1	Men	2023	53	0.979734274	0.003649149	8.45E-06	0.002301395	0.009341404	0.000299336	0.004665995	0.960814798	0.005031418	0.024796757	0.003226862	0.006130165	0.958985939	0.019688277	0.00778589	0.013539895	0.004352482	0.970915143	0.009710668	0.001603816	0.013417891	0.082090888	0.889544719	0.007303024	0.021061368	0.066870504	0.886984926	0.012860997	0.033283573	0.084208572	0.875892247	0.00301348	0.036885701	0.085350369	0.007344237	7.14E-05	0.009550495	0.878859443	0.001514225	0.01730988
2. CVD Fall	1	Men	2023	54	0.980133298	0.003829988	6.63E-06	0.001721529	0.009468411	0.000286962	0.004553182	0.967007875	0.001234148	0.022685441	0.003091318	0.005981218	0.94815835	0.031188174	0.00745076	0.013202717	0.005488202	0.965782891	0.014107981	0.001537042	0.013083885	0.085810581	0.886675974	0.006989481	0.020523964	0.061302697	0.894003539	0.012292586	0.032401178	0.076193998	0.885021953	0.002887046	0.035897003	0.080562549	0.006787357	0	0	0.894325389	0.001451211	0.016873494
2. CVD Fall	1	Men	2023	55	0.972354849	0.00397739	2.45E-05	0.006091153	0.010038185	0.000454388	0.007059561	0.95669004	0.001047636	0.028098592	0.004891274	0.00927246	0.92554569	0.042224911	0.011775369	0.02045403	0.005141618	0.959728968	0.01242625	0.002433009	0.020270155	0.07607517	0.881102286	0.011047709	0.031774834	0.067861084	0.862628412	0.019402508	0.050107996	0.083617192	0.856318141	0.00456831	0.055496357	0.089982959	0.007959891	0	0	0.873627905	0.0022972	0.026132046
2. CVD Fall	1	Men	2023	56	0.971572176	0.004115891	2.16E-05	0.005198688	0.011766633	0.000435633	0.006889379	0.96029397	0.002881325	0.02309143	0.004685627	0.009047648	0.926298783	0.042491128	0.01126628	0.019943809	0.005605347	0.958036837	0.01426131	0.002331753	0.019764754	0.07343876	0.885030031	0.010571468	0.030959742	0.109257196	0.823439315	0.018538162	0.048765327	0.084602527	0.857030293	0.004376497	0.053990683	0.08866456	0.00744626	0.000201931	0.026200558	0.849814128	0.002201649	0.025470914
2. CVD Fall	1	Men	2023	57	0.969045917	0.00394321	3.17E-05	0.007950262	0.011887621	0.000417669	0.006723593	0.955591234	0.008178181	0.02291347	0.004488538	0.008828576	0.931752092	0.038023954	0.010778049	0.019445905	0.004680243	0.954601431	0.019212025	0.002234737	0.019271563	0.05769838	0.90202354	0.010114766	0.030163313	0.072387231	0.86245285	0.01770879	0.047451129	0.07822986	0.865061176	0.004192673	0.052516291	0.074915373	0.008235604	0.000161353	0.019054268	0.870697985	0.002110102	0.024825316
2. CVD Fall	1	Men	2023	58	0.968411044	0.004100658	3.08E-05	0.007426331	0.013068581	0.000400462	0.006562116	0.941098085	0.018639282	0.027347847	0.004299659	0.008615128	0.907713658	0.063016479	0.010309822	0.018960041	0.006770813	0.953993793	0.018303292	0.002141791	0.018790311	0.067510983	0.893427118	0.009676805	0.029385095	0.064807978	0.872114399	0.016912969	0.046164654	0.099134665	0.845776474	0.004016513	0.051072348	0.093217965	0.008975722	3.04E-06	0.000335486	0.871250501	0.002022397	0.024194889
2. CVD Fall	1	Men	2023	59	0.968538389	0.004317658	2.97E-05	0.006791216	0.013534233	0.000383983	0.006404869	0.944738622	0.013202599	0.029532929	0.004118653	0.008407197	0.936245961	0.035407303	0.009860781	0.018485955	0.006151912	0.958017778	0.015456823	0.00205275	0.018320737	0.065073151	0.897045381	0.009256818	0.02862465	0.045577379	0.893368096	0.016149343	0.044905182	0.075884585	0.870609655	0.003847703	0.049658056	0.085994121	0.007608144	2.13E-05	0.002770632	0.87808814	0.001938378	0.023579283
2. CVD Fall	1	Men	2023	60	0.970053105	0.004154686	8.62E-06	0.002061646	0.012548216	0.000566993	0.010606734	0.936735171	0.014662108	0.028607492	0.006075202	0.013920027	0.904663853	0.050236284	0.014521445	0.030578419	0.004500866	0.941712088	0.020451771	0.003029676	0.0303056	0.076605461	0.862456438	0.013634353	0.047303748	0.052715031	0.849451192	0.023739985	0.074093792	0.08668201	0.825742813	0.005675975	0.081899203	0.095544039	0.007872619	0.000109162	0.013567249	0.841061299	0.002860966	0.038984666
2. CVD Fall	1	Men	2023	61	0.963380947	0.004395133	2.85E-05	0.00641947	0.014878289	0.000543725	0.010353913	0.948539933	0.0021113	0.029944048	0.005819269	0.013585449	0.918855228	0.037446494	0.013885505	0.029812773	0.005751057	0.941120797	0.020676996	0.002903867	0.029547283	0.064020549	0.876868028	0.013039643	0.046071779	0.060817321	0.844480194	0.022657334	0.072045151	0.094669331	0.820296844	0.005437308	0.079596518	0.085277626	0.007649914	0	0	0.866341365	0.002742259	0.037988836
2. CVD Fall	1	Men	2023	62	0.963520372	0.004148986	2.35E-05	0.005598639	0.016079201	0.000521448	0.010107895	0.943363135	0.006478116	0.031324973	0.005574048	0.013259729	0.89478466	0.062873809	0.01327566	0.029065871	0.005993288	0.938281727	0.02413406	0.002783373	0.028807552	0.07430441	0.8683583	0.012469378	0.044867912	0.044478914	0.863863563	0.021618543	0.070038979	0.094383706	0.823067197	0.005208642	0.077340456	0.088790747	0.009449317	0.000112407	0.011643491	0.850358961	0.002628568	0.037016509
2. CVD Fall	1	Men	2023	63	0.960384834	0.004770032	3.45E-05	0.007153795	0.017288108	0.000500122	0.009868572	0.93833801	0.009906918	0.033473247	0.00533911	0.012942716	0.916198416	0.042773388	0.012690861	0.028337335	0.006015218	0.937100214	0.026130553	0.002667981	0.028086035	0.068520482	0.875865424	0.011922574	0.043691521	0.042567388	0.868736457	0.02062188	0.068074276	0.077265333	0.84261517	0.004989576	0.075129921	0.088004627	0.009169316	0.000116361	0.012414876	0.85170794	0.002519695	0.036067185
2. CVD Fall	1	Men	2023	64	0.962263341	0.004691162	3.08E-05	0.006497971	0.016401147	0.000479711	0.009635839	0.929043566	0.014335683	0.038872438	0.005114043	0.01263427	0.906768637	0.05347445	0.012130106	0.027626807	0.006234307	0.942072808	0.02175302	0.002557489	0.027382377	0.068741393	0.877318306	0.011398293	0.042542008	0.085564864	0.828619344	0.019665696	0.066150096	0.093854389	0.828401995	0.004779726	0.07296389	0.100037721	0.009397951	0.000109633	0.011421447	0.841477414	0.002415448	0.035140386
2. CVD Fall	1	Men	2023	65	0.957391782	0.004778691	3.27E-05	0.006757525	0.017071523	0.000610563	0.013357247	0.930717674	0.010013618	0.035260556	0.006499257	0.017508895	0.87931555	0.067069986	0.01538082	0.038233644	0.005965364	0.929859029	0.023026482	0.003252912	0.037896213	0.070129421	0.856618889	0.014456305	0.058795386	0.067465214	0.816432312	0.02487536	0.091227115	0.08367636	0.809686835	0.006075043	0.100561762	0.093642148	0.009209207	0.000180239	0.019015646	0.826281706	0.003072389	0.048598665
2. CVD Fall	1	Men	2023	66	0.953975722	0.004817193	3.71E-05	0.007612794	0.019926195	0.000585767	0.013045194	0.929944553	0.011267624	0.035467706	0.006225294	0.017094823	0.881847072	0.066181319	0.014696871	0.037274738	0.006618257	0.921285129	0.032031409	0.003118553	0.036946651	0.078080879	0.850864618	0.013816942	0.05723756	0.065420662	0.822264308	0.023707965	0.088607064	0.079282127	0.817288813	0.005819635	0.097609426	0.099190003	0.009095654	0	0	0.841423611	0.002945632	0.047345099
2. CVD Fall	1	Men	2023	67	0.952489196	0.005423524	4.59E-05	0.008349017	0.020388177	0.000562047	0.012742124	0.932200996	0.008570717	0.036572959	0.005962934	0.016692395	0.897961923	0.051656851	0.014041192	0.036340033	0.00674028	0.921912196	0.032336471	0.002989959	0.036021095	0.065107949	0.86597238	0.013204056	0.055715616	0.053048239	0.838322375	0.022588329	0.086041057	0.086469979	0.813238408	0.005575061	0.094716552	0.093854444	0.009102012	0.000145013	0.015537099	0.832415429	0.002824317	0.046121685
2. CVD Fall	1	Men	2023	68	0.950421056	0.005391796	4.85E-05	0.008874583	0.022276721	0.000539363	0.012447935	0.92075302	0.016579902	0.040653887	0.005711725	0.016301465	0.887258983	0.063899199	0.013412686	0.035429132	0.007504011	0.921049143	0.033460792	0.002866905	0.035119149	0.067539518	0.865614982	0.012616615	0.054228885	0.064309814	0.830647406	0.02151466	0.08352812	0.081463732	0.821313241	0.0053409	0.091882127	0.093825743	0.009190954	0.000123309	0.013115427	0.836108447	0.002708234	0.044927887
2. CVD Fall	1	Men	2023	69	0.951170173	0.005068378	5.02E-05	0.009749549	0.021281529	0.000517675	0.012162536	0.921787823	0.012650034	0.044169003	0.005471236	0.015921905	0.883520613	0.069127419	0.012810304	0.034541665	0.007466806	0.917595939	0.037947626	0.00274918	0.034240449	0.079321016	0.855848598	0.012053636	0.05277675	0.061737763	0.836709601	0.020485256	0.08106738	0.054378197	0.851399795	0.005116748	0.08910526	0.105819145	0.010407057	0	0	0.837413412	0.002597181	0.043763205
2. CVD Fall	1	Men	2023	70	0.938364233	0.005544698	6.11E-05	0.010832009	0.024070652	0.000859063	0.020268282	0.907483129	0.013665795	0.043268258	0.009060124	0.026522694	0.845230742	0.076194154	0.021147074	0.057428029	0.008595522	0.890375647	0.039541998	0.004557814	0.05692902	0.069114063	0.823402488	0.019904385	0.087579064	0.038183389	0.79397859	0.033706745	0.134131275	0.084444811	0.759772897	0.008474389	0.147307902	0.096731028	0.01005963	0.000138403	0.01343313	0.802641927	0.004306098	0.072689785
2. CVD Fall	1	Men	2023	71	0.934520087	0.005800649	7.64E-05	0.012915331	0.026051556	0.000824825	0.019811199	0.909035769	0.017191364	0.039179859	0.008679352	0.025913656	0.862504334	0.06131178	0.020190985	0.055992901	0.005938285	0.896489198	0.037692604	0.004371692	0.055508222	0.068416113	0.827354945	0.019010975	0.085217967	0.047543495	0.790275111	0.032072041	0.130109353	0.071093934	0.778021283	0.008119546	0.142765237	0.091838396	0.010777395	0	0	0.822452942	0.004130542	0.070800725
2. CVD Fall	1	Men	2023	72	0.935449244	0.006170607	7.84E-05	0.012469761	0.025671086	0.000792126	0.019368762	0.906006676	0.017081792	0.043272967	0.008315075	0.02532349	0.866739152	0.059389577	0.019275135	0.054596136	0.008383249	0.891584489	0.041712996	0.004193781	0.054125485	0.0651247	0.833806868	0.018155234	0.082913198	0.062422423	0.780898652	0.030505905	0.12617302	0.067503389	0.78639908	0.007780108	0.138317423	0.108793129	0.011764146	0	0	0.806520833	0.00396274	0.068959152
2. CVD Fall	1	Men	2023	73	0.928341592	0.00636247	0.000109883	0.016867473	0.028616774	0.000760908	0.018940899	0.900825881	0.024171468	0.042283894	0.00796668	0.024752077	0.847791391	0.080573259	0.018398045	0.053237304	0.007929792	0.89112497	0.044141074	0.004023778	0.052780385	0.071378192	0.830622002	0.017335767	0.080664039	0.055079124	0.793593423	0.029005954	0.122321499	0.076059375	0.782521333	0.007455502	0.13396379	0.098896602	0.012579467	0.000239471	0.01844154	0.798876035	0.003802407	0.067164478
2. CVD Fall	1	Men	2023	74	0.930617656	0.00671894	8.69E-05	0.01267867	0.030639171	0.000731122	0.018527561	0.899084364	0.02389365	0.045189076	0.007633583	0.024199327	0.870407509	0.060118156	0.017558307	0.051916027	0.010502358	0.895513171	0.038650523	0.003861399	0.051472549	0.074732975	0.83024591	0.016551255	0.078469861	0.059094016	0.79478186	0.02756993	0.118554194	0.074783921	0.788367007	0.007145184	0.129703888	0.100149442	0.011622002	0.000696729	0.055861803	0.762604568	0.003649272	0.065416182
2. CVD Fall	1	Men	2023	75	0.90860792	0.006758214	0.000130661	0.018836241	0.034130325	0.001172587	0.030364052	0.890586152	0.014554643	0.043015494	0.012206572	0.039637138	0.804231513	0.083006703	0.027957566	0.084804218	0.010459066	0.846165048	0.053107782	0.006184643	0.084083461	0.065210759	0.780577403	0.026365429	0.127846409	0.03781524	0.726074724	0.043711484	0.192398552	0.072001092	0.706306409	0.01142799	0.210264509	0.107110136	0.012834643	0.00016143	0.012259993	0.755073209	0.005845422	0.106715167
2. CVD Fall	1	Men	2023	76	0.913028602	0.007930278	0.00012165	0.014986546	0.033085201	0.001127413	0.02972031	0.871995391	0.028647239	0.048884715	0.01169908	0.038773575	0.822165875	0.06844427	0.026674417	0.082715439	0.010391348	0.850634557	0.05102006	0.005937796	0.082016239	0.062292596	0.788187622	0.025166822	0.12435296	0.05168485	0.720428101	0.041518074	0.186368975	0.080502945	0.705099046	0.01095532	0.20344269	0.102909089	0.014856066	3.22E-05	0.002130255	0.770519614	0.005612662	0.103940119
2. CVD Fall	1	Men	2023	77	0.903105222	0.007860839	0.000166005	0.020515205	0.038167452	0.001084392	0.029100884	0.868998317	0.032978737	0.048867367	0.011214482	0.037941098	0.817278025	0.076586552	0.025447244	0.08068818	0.007851014	0.851125382	0.055311152	0.005702382	0.08001007	0.076006516	0.779023587	0.02402057	0.120949327	0.059908027	0.720191531	0.039421163	0.180479279	0.074995386	0.717722852	0.010504036	0.196777725	0.1004845	0.014467157	0	0	0.778416825	0.005390702	0.101240816
2. CVD Fall	1	Men	2023	78	0.908299958	0.007740684	0.000147461	0.018546495	0.035716094	0.001043454	0.028505854	0.883072818	0.018496163	0.050539281	0.01075199	0.037139748	0.819159321	0.077844382	0.024274143	0.078722154	0.011340945	0.840444683	0.064671681	0.005478018	0.078064672	0.066846439	0.792593631	0.022924884	0.117635046	0.062731836	0.725120809	0.037417698	0.174729656	0.073479692	0.726176658	0.010073405	0.190270245	0.113912735	0.016625059	0	0	0.765666186	0.005179181	0.098616839
2. CVD Fall	1	Men	2023	79	0.899545559	0.008536024	0.000197793	0.022448957	0.040331793	0.001004534	0.027935339	0.870165401	0.032699615	0.050454508	0.01031086	0.036369617	0.808470634	0.091558896	0.02315331	0.076817161	0.01164885	0.852664924	0.054242033	0.005264345	0.076179848	0.075666332	0.788045808	0.021878066	0.114409794	0.063066834	0.732307816	0.035504779	0.169120571	0.048242027	0.758174059	0.009662732	0.183921181	0.107333126	0.015220062	0.000898523	0.054846031	0.720656619	0.004977758	0.09606788
2. CVD Fall	1	Men	2023	80	0.873863631	0.010125429	0.000286582	0.027237585	0.036847104	0.001817189	0.04982248	0.836230513	0.033712289	0.046668398	0.01857503	0.064813769	0.73282118	0.089326225	0.041473913	0.136378681	0.012169423	0.792010539	0.051059733	0.009505053	0.135255252	0.075341314	0.683036759	0.039211709	0.202410218	0.046391503	0.592664995	0.063253386	0.297690116	0.063631099	0.595656128	0.017412445	0.323300329	0.112015386	0.0197044	0	0	0.68904115	0.008988754	0.170250311
2. CVD Fall	1	Men	2023	81	0.870017267	0.011046106	0.000313208	0.027259624	0.040737584	0.001751345	0.048874867	0.822820276	0.038036798	0.057792721	0.017822884	0.063527322	0.733752654	0.093556649	0.03955573	0.133134967	0.015998495	0.772732525	0.070080366	0.009142032	0.132046582	0.080172	0.685541172	0.037420338	0.19686649	0.047395271	0.604616598	0.059985519	0.288002612	0.060936075	0.610016862	0.016712496	0.312334566	0.10516946	0.016030856	0.000330612	0.019876128	0.684060647	0.008646631	0.165885665
2. CVD Fall	1	Men	2023	82	0.857429011	0.010030665	0.000334158	0.031905508	0.050638689	0.001688974	0.047972994	0.837504833	0.027708153	0.055381195	0.017107099	0.06229872	0.74350331	0.088768092	0.037726545	0.130002053	0.013307417	0.773512059	0.075435337	0.008797288	0.128947899	0.070521739	0.702281729	0.035712135	0.191484397	0.043138985	0.621412325	0.056872815	0.278575875	0.055814293	0.626474293	0.016046534	0.30166488	0.114635557	0.021269189	0.000658722	0.029381614	0.664076214	0.008321781	0.161656923
2. CVD Fall	1	Men	2023	83	0.868310899	0.011719423	0.000298628	0.024549646	0.046374009	0.001629987	0.047117408	0.813839004	0.046225291	0.062380638	0.016426562	0.061128505	0.724419834	0.112616421	0.035983604	0.12698014	0.015989941	0.770915859	0.078664499	0.008470294	0.125959407	0.074068978	0.705582235	0.034084517	0.18626427	0.052507318	0.624169647	0.053910721	0.269412314	0.066769666	0.626522188	0.015413523	0.291294623	0.120488283	0.018051211	0.002181064	0.105620161	0.588081328	0.008013709	0.157564245
2. CVD Fall	1	Men	2023	84	0.864261226	0.013813787	0.000253874	0.017792789	0.055995284	0.0015743	0.046308739	0.820330147	0.046497816	0.057374504	0.015780225	0.060017307	0.734133898	0.107472267	0.034324286	0.124069548	0.015995844	0.75508557	0.097676596	0.008160561	0.123081429	0.077798364	0.708459992	0.032535024	0.181206621	0.046874257	0.641516315	0.051094848	0.26051458	0.061594706	0.642365442	0.014812488	0.281227364	0.108900862	0.019923969	0.001735772	0.078402405	0.629707101	0.007721955	0.153607935
2. CVD Fall	1	Men	2023	85	0.852727318	0.016521762	0.000282294	0.016516888	0.052770351	0.001992769	0.059188618	0.807257099	0.053250072	0.043006985	0.019860531	0.076625313	0.695700531	0.103830535	0.042879314	0.15758962	0.017419608	0.727465457	0.088465765	0.010302259	0.156346911	0.080453091	0.649758534	0.040673185	0.22911519	0.045118937	0.56415457	0.063404731	0.327321762	0.077787153	0.550795615	0.018649834	0.352767398	0.121497121	0.024079049	0.00342679	0.121157307	0.525441447	0.00975027	0.194648018
2. CVD Fall	1	Men	2023	86	0.798340148	0.018984119	0.001343529	0.064750132	0.056391268	0.001928208	0.058262596	0.771017967	0.074107537	0.060436917	0.019099943	0.075337637	0.684558834	0.120426873	0.040915847	0.154098446	0.025263864	0.713167481	0.098732486	0.009940135	0.152896034	0.096424255	0.641768104	0.038839744	0.222967897	0.036861115	0.586593696	0.060083903	0.316461286	0.068234144	0.573335774	0.017943023	0.340487059	0.109044052	0.033142301	0.001866486	0.051448313	0.605226419	0.009409326	0.189863103
2. CVD Fall	1	Men	2023	87	0.802964972	0.014461755	0.000948845	0.060622108	0.061733963	0.001867702	0.057400655	0.787129548	0.062106511	0.058253663	0.018380478	0.0741298	0.696262326	0.113931267	0.039052476	0.150753931	0.013530919	0.722286138	0.104993213	0.009598951	0.149590779	0.078921183	0.666944207	0.037099807	0.217034803	0.034910442	0.602193758	0.0569383	0.3059575	0.052473616	0.601636867	0.017274694	0.328614822	0.113377276	0.017704534	0.00947601	0.339156091	0.325940415	0.009088192	0.185257482
2. CVD Fall	1	Men	2023	88	0.81734134	0.016506448	0.000949497	0.053444422	0.053343067	0.001811182	0.056604044	0.794879424	0.043928179	0.070488274	0.017701056	0.073003067	0.676338032	0.138818735	0.037286315	0.147556917	0.018960359	0.696066939	0.129262476	0.009278235	0.146431992	0.060789139	0.692443045	0.035450681	0.211317135	0.050202104	0.600021075	0.053962741	0.29581408	0.068734394	0.597466602	0.01664385	0.317155154	0.107641186	0.027048419	0.005444541	0.162116087	0.508131302	0.008786426	0.18083204
2. CVD Fall	1	Men	2023	89	0.826691176	0.015094123	0.000579927	0.036419276	0.063582793	0.001758587	0.055874117	0.757170854	0.080668524	0.073141169	0.017060659	0.071958793	0.689952228	0.129924905	0.035614577	0.14450829	0.019866888	0.720147576	0.107587423	0.008977554	0.14342056	0.068096165	0.692197927	0.033889773	0.205816135	0.051892325	0.610921093	0.051152117	0.286034465	0.066340555	0.611497776	0.016049553	0.306112116	0.122278356	0.025447033	0.003415217	0.114912947	0.548855128	0.008503626	0.176587692
2. CVD Fall	1	Men	2023	90	0.706820273	0.017851815	0.001171178	0.060395286	0.076778299	0.003974198	0.13300895	0.650301798	0.062536428	0.077869773	0.03825364	0.171038362	0.435042266	0.144709886	0.079105589	0.34114226	0.027466861	0.507629811	0.106081249	0.020213069	0.33860901	0.065891004	0.375675735	0.075340297	0.483092965	0.051031631	0.16984388	0.112730403	0.666394085	0.070304494	0.181843659	0.036005124	0.711846723	0.129625176	0.025220938	0.009345807	0.261024086	0.140012068	0.019150672	0.415621253
2. CVD Fall	1	Men	2023	91	0.715823632	0.018066365	0.001022949	0.052564574	0.0770701	0.003869875	0.131582505	0.64020373	0.09281096	0.061114747	0.036940018	0.168930546	0.47876977	0.111070685	0.075640238	0.334519307	0.021701565	0.477020412	0.149602612	0.019604672	0.332070739	0.077597882	0.379403892	0.072105044	0.470893183	0.048763332	0.199699011	0.106929233	0.644608424	0.055330808	0.222606889	0.034787673	0.68727463	0.147540297	0.034088912	0.003065848	0.079449778	0.311000763	0.018579056	0.406275346
2. CVD Fall	1	Men	2023	92	0.684336779	0.020637811	0.001984553	0.085740701	0.073197944	0.003774394	0.130327819	0.622564572	0.100483781	0.074208609	0.035710756	0.167032281	0.477032492	0.122331584	0.072375933	0.328259992	0.029187568	0.487134578	0.138743851	0.019040335	0.325893669	0.06404084	0.407678239	0.069057763	0.459223157	0.049639816	0.225166347	0.101476273	0.623717564	0.05303216	0.249592209	0.033649356	0.663726275	0.128674167	0.036836771	0	0	0.419068178	0.018049204	0.39737168
2. CVD Fall	1	Men	2023	93	0.706323877	0.026521837	0.0019308	0.06592933	0.066357468	0.003687707	0.129248981	0.640422165	0.086479609	0.073186824	0.034563948	0.165347454	0.437053824	0.17127343	0.069306759	0.322365986	0.029639223	0.505575384	0.126186524	0.018519377	0.320079493	0.070555599	0.415166824	0.066193	0.448084577	0.046021256	0.253894407	0.096359821	0.603724516	0.068128983	0.258078405	0.03258844	0.641204172	0.13317999	0.036730332	0.004650821	0.107739014	0.31122772	0.017560491	0.388911633
2. CVD Fall	1	Men	2023	94	0.675292134	0.026950001	0.002106589	0.070392927	0.093298328	0.00360979	0.128350232	0.59227051	0.132363132	0.077988582	0.03349777	0.163880007	0.504940007	0.111794525	0.066426866	0.316838602	0.033555359	0.488168552	0.145605355	0.018041186	0.314629549	0.060772317	0.438243903	0.063505367	0.437478413	0.037444932	0.286356643	0.091568128	0.584630297	0.05735881	0.291329631	0.031603272	0.619708288	0.121125498	0.028040671	0.002597157	0.08217245	0.368055801	0.017112363	0.380896061
2. CVD Fall	1	Men	2023	95	0.688212536	0.025423852	0.001861878	0.06637445	0.086950719	0.00354064	0.127635926	0.661301731	0.071703102	0.071850821	0.032510466	0.162633881	0.473554993	0.151035895	0.063730431	0.31167868	0.042511138	0.459014469	0.171324467	0.017605215	0.309544711	0.060490585	0.451115133	0.060989515	0.427404767	0.04680292	0.299673994	0.087089377	0.566433709	0.039927558	0.330144351	0.03069227	0.599235821	0.126361721	0.038245636	0.008962218	0.180883698	0.255517225	0.016704327	0.373325175
2. CVD Fall	1	Men	2023	96	0.642350796	0.026953567	0.002919951	0.094823846	0.102361065	0.003480279	0.127110496	0.580392729	0.145319791	0.081074185	0.031600334	0.161612961	0.443154429	0.188747449	0.06121164	0.306886482	0.042129524	0.465517315	0.170316904	0.017210975	0.304825282	0.060924956	0.462572213	0.058640108	0.417862723	0.026823143	0.341134033	0.082911673	0.549131151	0.057822122	0.332542937	0.029853906	0.579781036	0.112761788	0.037760009	0.017139814	0.295061814	0.154742213	0.016335952	0.36619841
2. CVD Fall	1	Men	2023	97	0.637970587	0.026301731	0.002810172	0.093719827	0.108990521	0.003428753	0.12677841	0.548046953	0.173769641	0.086596684	0.030765712	0.160821011	0.479115135	0.159558626	0.058864659	0.302461581	0.048573869	0.49555493	0.138542289	0.016858032	0.30047088	0.070863052	0.463834942	0.056451798	0.408850208	0.026676097	0.361584383	0.079023039	0.532716481	0.04975828	0.359819888	0.029086692	0.56133514	0.126341756	0.059870302	0.003283642	0.048710611	0.386272531	0.016006856	0.359514302
2. CVD Fall	1	Men	2023	98	0.573118322	0.025650073	0.004372319	0.141262943	0.125566098	0.003386132	0.126644113	0.526967219	0.210776508	0.071989712	0.030004961	0.160261601	0.534562217	0.11035141	0.056683617	0.298402756	0.041186688	0.499689438	0.146097543	0.016545995	0.296480335	0.066366302	0.478850613	0.05441921	0.400363875	0.049244372	0.358163291	0.075411419	0.517180918	0.041859251	0.385865353	0.02838917	0.543886225	0.134427551	0.040852664	0.013514673	0.235066065	0.207151964	0.015716707	0.353270378
2. CVD Fall	1	Men	2023	99	0.636461701	0.02633284	0.002406876	0.081340512	0.123393579	0.003352512	0.12671198	0.530724344	0.181984913	0.098036264	0.029316451	0.159938028	0.473721978	0.176907543	0.054662591	0.294707888	0.042934676	0.51934038	0.128598837	0.016274515	0.292851591	0.074338979	0.480725108	0.052536918	0.392398995	0.050409877	0.375012437	0.072064697	0.502512989	0.072049848	0.372770993	0.027759893	0.527419266	0.116943665	0.053290408	0.001496057	0.025811006	0.439530601	0.01546521	0.347463053
2. CVD Fall	1	Men	2023	100	0.497520794	0.027863203	0.007571829	0.206110172	0.130619746	0.003328012	0.126986245	0.535691836	0.174310873	0.101445508	0.028698546	0.159853237	0.482283521	0.173547013	0.052795594	0.291373872	0.052621358	0.465012192	0.176741571	0.016043273	0.289581606	0.06081095	0.503440233	0.05079944	0.384949377	0.038230262	0.404100492	0.068970714	0.488698532	0.059306589	0.401579833	0.027197411	0.511916168	0.117939883	0.047278069	0.00405078	0.074867407	0.398524214	0.015252108	0.342087539
2. CVD Fall	1	Men	2024	35	0.992988009	0.001391183	0	0	0.003113834	9.69E-05	0.002410043	0.98291459	0	0.012863246	0.001052127	0.003170037	0.970386383	0.020003687	0.00256615	0.00704378	0	0.992499441	0	0.000520938	0.006979621	0.040154371	0.946417608	0.00240424	0.011023781	0	0.978113057	0.004290668	0.017596275	0	0.979459317	0.00098206	0.019558623	0.067008055	0.002528563	0	0	0.920939052	0.000491735	0.009032595
2. CVD Fall	1	Men	2024	36	0.993447081	0.001181972	0	0	0.002926807	9.29E-05	0.002351235	0.972255178	0	0.02364401	0.001008229	0.003092583	0.968236138	0.022435001	0.002458319	0.006870542	0	0.992692763	0	0.000499258	0.00680798	0.060724474	0.926221407	0.002303289	0.01075083	0	0.97873531	0.004108918	0.017155772	0	0.979991504	0.000941099	0.019067397	0.080636751	0.002904936	0	0	0.907177345	0.000471272	0.008809695
2. CVD Fall	1	Men	2024	37	0.992520536	0.001912967	0	0	0.003183582	8.90E-05	0.002293869	0.975993153	0	0.020023671	0.000966152	0.003017024	0.986445816	0.004497761	0.002354939	0.006701484	0	0.992881042	0	0.000478478	0.00664048	0.094389678	0.89291944	0.002206508	0.010484374	0	0.979339846	0.003934634	0.016725519	0	0.980510634	0.000901838	0.018587528	0.072223124	0.002291433	0	0	0.916441647	0.00045166	0.008592135
2. CVD Fall	1	Men	2024	38	0.992579672	0.001958343	0	0	0.003138726	8.53E-05	0.00223791	0.969790655	0	0.026340212	0.00092582	0.002943313	0.955893786	0.035313887	0.002255826	0.006536501	0	0.993064418	0	0.000458561	0.00647702	0.09135525	0.896306781	0.002113722	0.010224247	0	0.979927247	0.003767505	0.016305248	0	0.981017081	0.000864205	0.018118714	0.07896948	0.003916555	0	0	0.908301319	0.000432863	0.008379782
2. CVD Fall	1	Men	2024	39	0.991653623	0.001908964	0	0	0.004172284	8.18E-05	0.002183325	0.982970018	0	0.013271415	0.000887161	0.002871406	0.96882613	0.022637573	0.002160802	0.006375495	0	0.993243027	0	0.000439473	0.0063175	0.079816579	0.908188363	0.002024767	0.009970291	0	0.980498074	0.003607231	0.015894695	0	0.981511207	0.000828133	0.017660659	0.06159259	0.004319663	0	0	0.925500393	0.000414847	0.008172507
2. CVD Fall	1	Men	2024	40	0.991958805	0.001656831	0	0	0.002755016	0.00019684	0.003432507	0.97750116	0	0.015850613	0.002134153	0.004514075	0.967311603	0.017471967	0.005195883	0.010020547	0	0.989013221	0	0.001057347	0.009929432	0.077374033	0.902089963	0.004868986	0.015667019	0	0.966363002	0.00866993	0.024967068	0	0.970269904	0.001992193	0.027737903	0.076017466	0.004981327	0	0	0.905159603	0.000998107	0.012843498
2. CVD Fall	1	Men	2024	41	0.989167781	0.00191625	0	0	0.00537848	0.000188668	0.00334882	0.980359287	0	0.013191919	0.002044983	0.004403811	0.969984417	0.015265552	0.004976592	0.009773439	0	0.989302065	0	0.001013326	0.00968461	0.095910557	0.884148814	0.004663711	0.015276919	0	0.967364566	0.008299865	0.024335569	0	0.971057939	0.001908994	0.027033067	0.080338773	0.003004409	0	0	0.903175018	0.00095656	0.012525239
2. CVD Fall	1	Men	2024	42	0.990087754	0.002143315	0	0	0.004320899	0.000180837	0.003267194	0.975489691	0	0.018254546	0.001959511	0.004296253	0.94657138	0.039130007	0.004766335	0.009532277	0	0.989583186	0	0.000971134	0.00944568	0.065269534	0.915367542	0.004466898	0.014896025	0	0.968336541	0.007944946	0.023718513	0	0.971826548	0.001829246	0.026344206	0.070878336	0.004263276	0	0	0.911727084	0.000916741	0.012214563
2. CVD Fall	1	Men	2024	43	0.989230853	0.001887099	0	0	0.005521134	0.000173332	0.003187582	0.975949292	0	0.017981789	0.001877583	0.004191336	0.959328738	0.026809608	0.004564737	0.009296916	0	0.989856804	0	0.000930697	0.009212499	0.09816903	0.883028671	0.004278197	0.014524102	0	0.969279947	0.00760454	0.023115514	0	0.972576308	0.001752805	0.025670887	0.089442116	0.003525567	0	0	0.894242457	0.000878577	0.011911282
2. CVD Fall	1	Men	2024	44	0.98908897	0.001992497	0	0	0.005642459	0.000166139	0.003109936	0.959501227	0	0.034610721	0.001799052	0.004089	0.976934382	0.009626967	0.004371438	0.009067214	0	0.990123132	0	0.000891941	0.008984927	0.077160349	0.904581459	0.004097269	0.014160922	0	0.970195766	0.007278042	0.022526193	0	0.97330778	0.001679536	0.025012684	0.078773884	0.004206821	0	0	0.904562084	0.000842	0.01161521
2. CVD Fall	1	Men	2024	45	0.987346426	0.002206	0	0	0.00597864	0.000261082	0.004207852	0.968565755	0	0.023075936	0.002826099	0.005532211	0.974845754	0.006027691	0.006863013	0.012263542	0	0.986446265	0	0.001401422	0.012152313	0.060398332	0.914022125	0.006432976	0.019146567	0	0.958140656	0.011418766	0.030440578	0	0.963566317	0.002638424	0.033795259	0.066748909	0.004775352	0	0	0.911445605	0.00132297	0.015707163
2. CVD Fall	1	Men	2024	46	0.986274224	0.002300449	0	0	0.007069635	0.000250253	0.004105439	0.971412559	0	0.020482438	0.002707806	0.005397197	0.947062894	0.034405353	0.006571638	0.011960115	0	0.986805236	0	0.001343059	0.011851705	0.064604032	0.91056946	0.006160269	0.01866624	0	0.959414005	0.010926273	0.029659723	0	0.964549256	0.00252806	0.032922684	0.064530304	0.004068926	0	0	0.914817056	0.001267889	0.015315825
2. CVD Fall	1	Men	2024	47	0.987539225	0.002112092	0	0	0.006103237	0.000239876	0.00400557	0.974817421	0	0.017322642	0.002594419	0.005265518	0.966856544	0.015187239	0.006292242	0.011663976	0	0.987154555	0	0.001287124	0.011558321	0.073689086	0.902214996	0.005898782	0.018197136	0	0.960649812	0.010453849	0.028896339	0	0.965508332	0.002422275	0.032069392	0.077798879	0.005153932	0	0	0.900898332	0.001215101	0.014933756
2. CVD Fall	1	Men	2024	48	0.987052831	0.002157487	0	0	0.006651564	0.000229933	0.003908186	0.9663777	0	0.025999468	0.002485734	0.005137098	0.954808007	0.027792721	0.006024325	0.011374948	0	0.987494496	0	0.001233517	0.011271986	0.077686944	0.898926038	0.00564805	0.017738969	0	0.961849387	0.01000066	0.028149953	0	0.966444267	0.00232088	0.031234853	0.081800353	0.005084315	0	0	0.897390097	0.00116451	0.014560726
2. CVD Fall	1	Men	2024	49	0.986283027	0.002565715	0	0	0.007117621	0.000220404	0.003813233	0.967806021	0	0.024800559	0.002381558	0.005011861	0.950248339	0.03289139	0.005767411	0.01109286	0	0.987825327	0	0.001182143	0.01099253	0.064940978	0.912359937	0.005407624	0.017291461	0	0.963013992	0.009565907	0.027420101	0	0.967357762	0.002223693	0.030418546	0.08448648	0.004416383	0	0	0.895784599	0.001116027	0.014196511
2. CVD Fall	1	Men	2024	50	0.977842061	0.002756177	1.75E-05	0.006280371	0.00783585	0.000328874	0.004939199	0.955058237	0.01573599	0.019162859	0.003551749	0.006491164	0.943161288	0.033884163	0.008594172	0.014360376	0.003403449	0.966456082	0.014146358	0.00176351	0.014230601	0.067011028	0.902555952	0.00805875	0.022374269	0.074899961	0.875405924	0.014241253	0.035452862	0.076981159	0.880381666	0.003316443	0.039320732	0.076301482	0.004932166	7.13E-05	0.014182654	0.88447358	0.001664905	0.018373893
2. CVD Fall	1	Men	2024	51	0.98047847	0.003179693	1.01E-05	0.00314287	0.008054266	0.000315257	0.004819388	0.962646554	0.004012393	0.023605204	0.003402765	0.006333084	0.973440143	0.004329777	0.008226409	0.014003671	0.004117479	0.968988862	0.011326359	0.001690066	0.013877234	0.074482182	0.895995764	0.007714622	0.021807432	0.03464342	0.917212104	0.01361838	0.034526097	0.120260775	0.838278275	0.00317746	0.03828349	0.077642058	0.005007319	2.76E-06	0.000547606	0.897291725	0.001595595	0.01791294
2. CVD Fall	1	Men	2024	52	0.983481675	0.002846442	2.03E-06	0.00071004	0.007955008	0.00030221	0.004702596	0.955532725	0.009821536	0.02520682	0.003259965	0.006178955	0.946544553	0.031926181	0.007873731	0.013655536	0.003559236	0.970806296	0.010482422	0.001619685	0.013532361	0.06051893	0.910842746	0.007384625	0.021253698	0.076278936	0.877080746	0.013020783	0.033619535	0.095224008	0.864463249	0.003044249	0.037268494	0.084015622	0.006359308	3.12E-05	0.004844065	0.885757828	0.001529177	0.017462846
2. CVD Fall	1	Men	2024	53	0.980015568	0.003517082	7.92E-06	0.002239555	0.009341404	0.00028971	0.004588758	0.961155888	0.004895569	0.024796757	0.003123094	0.006028691	0.959460442	0.019688277	0.007535514	0.013315767	0.004194699	0.971346608	0.009710668	0.001552241	0.013195783	0.082090888	0.890128199	0.007068176	0.020712737	0.066870504	0.887949452	0.012447418	0.032732626	0.084208572	0.876599727	0.002916574	0.036275128	0.085350369	0.007079856	6.69E-05	0.009295148	0.87971884	0.001465531	0.017023347
2. CVD Fall	1	Men	2024	54	0.980402257	0.003692287	6.22E-06	0.00167528	0.009468411	0.000277734	0.004477813	0.967239614	0.001200826	0.022685441	0.002991909	0.00588221	0.948616495	0.031188174	0.007211161	0.01298417	0.005290635	0.966246465	0.014107981	0.001487614	0.012867305	0.085810581	0.887240475	0.006764716	0.020184229	0.061302697	0.89493518	0.011897285	0.031864837	0.076193998	0.885709001	0.002794205	0.035302795	0.080562549	0.006543022	0	0	0.8948957	0.001404544	0.016594185
2. CVD Fall	1	Men	2024	55	0.972794743	0.00383494	2.30E-05	0.005927549	0.010038185	0.000440631	0.006940996	0.957022147	0.001019349	0.028098592	0.004743183	0.009116729	0.92624573	0.042224911	0.011418853	0.020110506	0.004956649	0.960328036	0.01242625	0.002359347	0.019929719	0.07607517	0.881970428	0.010713224	0.031241178	0.067861084	0.864057411	0.01881507	0.049266435	0.083617192	0.857388511	0.004429998	0.054564299	0.089982959	0.007673534	0	0	0.874422698	0.002227649	0.02569316
2. CVD Fall	1	Men	2024	56	0.971990621	0.00396729	2.03E-05	0.005059085	0.011766633	0.000422444	0.006773673	0.960665585	0.002803529	0.02309143	0.004543763	0.008895693	0.92697484	0.042491128	0.010925178	0.019608854	0.005402205	0.958642524	0.01426131	0.002261155	0.019432806	0.07343876	0.885870064	0.010251401	0.030439775	0.109257196	0.824819596	0.017976893	0.047946316	0.084602527	0.858069568	0.004243992	0.053083912	0.08866456	0.007181657	0.000189359	0.025500263	0.85128604	0.002134991	0.025043131
2. CVD Fall	1	Men	2024	57	0.96953149	0.003798718	2.97E-05	0.007736743	0.011887621	0.000405023	0.006610671	0.956096218	0.00795737	0.02291347	0.004352642	0.0086803	0.932405006	0.038023954	0.010451729	0.019119312	0.004507765	0.955165234	0.019212025	0.002167078	0.018947898	0.05769838	0.902836371	0.009808527	0.029656722	0.072387231	0.863785948	0.017172631	0.04665419	0.07822986	0.866070124	0.004065734	0.051634283	0.074915373	0.007936298	0.000151211	0.018545588	0.871996939	0.002046216	0.024408376
2. CVD Fall	1	Men	2024	58	0.968889062	0.003946317	2.88E-05	0.007226954	0.013068581	0.000388338	0.006451906	0.941876214	0.018136021	0.027347847	0.00416948	0.008470438	0.908344236	0.063016479	0.009997677	0.018641608	0.006514651	0.954630383	0.018303292	0.002076946	0.018474729	0.067510983	0.894213618	0.009383826	0.028891573	0.064807978	0.873401796	0.016400905	0.045389321	0.099134665	0.846755837	0.003894907	0.050214591	0.093217965	0.00863622	2.85E-06	0.00032654	0.872066727	0.001961166	0.023788537
2. CVD Fall	1	Men	2024	59	0.96900975	0.004149655	2.77E-05	0.006608981	0.013534233	0.000372357	0.006297299	0.945360989	0.012846129	0.029532929	0.003993955	0.008265999	0.936854981	0.035407303	0.009562232	0.018175484	0.005911442	0.958628095	0.015456823	0.0019906	0.018013041	0.065073151	0.897806394	0.008976554	0.0281439	0.045577379	0.89461122	0.015660399	0.044151002	0.075884585	0.871560154	0.003731209	0.048824052	0.085994121	0.007311304	1.99E-05	0.002696636	0.878915062	0.001879691	0.02318327
2. CVD Fall	1	Men	2024	60	0.970416116	0.003986641	8.05E-06	0.002006321	0.012548216	0.000548709	0.010485949	0.937485472	0.014266231	0.028607492	0.005879293	0.013761511	0.905480343	0.050236284	0.014053169	0.030230205	0.004318577	0.942337182	0.020451771	0.002931977	0.029960492	0.076605461	0.863434783	0.013194683	0.046765073	0.052715031	0.851060489	0.022974436	0.073250044	0.08668201	0.82685848	0.00549294	0.08096657	0.095544039	0.0075566	0.000101913	0.013205235	0.84228278	0.002768708	0.038540725
2. CVD Fall	1	Men	2024	61	0.963874154	0.004211461	2.66E-05	0.006247309	0.014878289	0.000526191	0.010236007	0.948939299	0.002054295	0.029944048	0.005631613	0.013430744	0.919642492	0.037446494	0.013437736	0.029473278	0.005509756	0.941792212	0.020676996	0.002810225	0.029210811	0.064020549	0.877813166	0.01261915	0.045547134	0.060817321	0.84603125	0.021926698	0.071224732	0.094669331	0.821378593	0.005261969	0.078690107	0.085277626	0.007328941	0	0	0.867183369	0.002653828	0.037556235
2. CVD Fall	1	Men	2024	62	0.963983357	0.003969717	2.18E-05	0.005448466	0.016079201	0.000504633	0.009992791	0.943868788	0.006303206	0.031324973	0.0053943	0.013108733	0.895543753	0.062873809	0.012847556	0.028734881	0.005733455	0.938959364	0.02413406	0.002693617	0.028479504	0.07430441	0.869271339	0.012067275	0.044356976	0.044478914	0.865358275	0.020921405	0.069241406	0.094383706	0.824115881	0.005040677	0.076459736	0.088790747	0.009042555	0.00010463	0.011333858	0.851589424	0.002543804	0.036594981
2. CVD Fall	1	Men	2024	63	0.960919308	0.00455815	3.21E-05	0.006962142	0.017288108	0.000483995	0.009756193	0.938925054	0.009639431	0.033473247	0.005166938	0.01279533	0.916930355	0.042773388	0.012281615	0.028014641	0.005746902	0.937774397	0.026130553	0.002581946	0.027766203	0.068520482	0.876747434	0.011538104	0.04319398	0.042567388	0.870176656	0.019956881	0.067299075	0.077265333	0.843631617	0.004828676	0.074274374	0.088004627	0.008763309	0.000108169	0.012084725	0.852944261	0.002438442	0.035656468
2. CVD Fall	1	Men	2024	64	0.962778416	0.004477562	2.86E-05	0.006323897	0.016401147	0.000464242	0.00952611	0.929739417	0.01394862	0.038872438	0.004949129	0.012490396	0.907474401	0.05347445	0.011738944	0.027312205	0.005949388	0.942752017	0.02175302	0.002475017	0.027070558	0.068741393	0.87817032	0.011030729	0.042057558	0.085564864	0.830006797	0.019031532	0.065396807	0.093854389	0.829387009	0.004625593	0.072133009	0.100037721	0.008971273	0.000101797	0.011117943	0.842693486	0.002337556	0.034740223
2. CVD Fall	1	Men	2024	65	0.958087387	0.004556629	3.03E-05	0.006576554	0.017071523	0.000582106	0.013095495	0.931634061	0.009743251	0.035260556	0.006196346	0.017165787	0.88078164	0.067069986	0.014663966	0.037484409	0.005687109	0.931031515	0.023026482	0.003101304	0.03715359	0.070129421	0.858444822	0.013782539	0.057643218	0.067465214	0.819379386	0.023715992	0.089439408	0.08367636	0.811940606	0.005791903	0.098591132	0.093642148	0.008784283	0.000167192	0.018510404	0.828320465	0.002929194	0.047646315
2. CVD Fall	1	Men	2024	66	0.954692782	0.004589619	3.44E-05	0.007408963	0.019926195	0.000558466	0.012789557	0.930873916	0.010963399	0.035467706	0.005935151	0.016759829	0.883262494	0.066181319	0.014011893	0.036544294	0.006304284	0.922468464	0.032031409	0.002973207	0.036222636	0.078080879	0.852630226	0.013172975	0.05611592	0.065420662	0.825105631	0.022603007	0.0868707	0.079282127	0.819472825	0.005548399	0.09569665	0.099190003	0.008664152	0	0	0.842920186	0.002808345	0.046417314
2. CVD Fall	1	Men	2024	67	0.953251401	0.005163874	4.25E-05	0.008125742	0.020388177	0.000535852	0.012492426	0.933037428	0.008339307	0.036572959	0.005685019	0.016365287	0.89932847	0.051656851	0.013386774	0.035627906	0.006416125	0.923081582	0.032336471	0.002850605	0.035315217	0.065107949	0.867679598	0.012588653	0.0546238	0.053048239	0.841061231	0.021535554	0.084354977	0.086469979	0.815354332	0.005315224	0.092860465	0.093854444	0.008668003	0.000134312	0.015124383	0.834308299	0.002692684	0.045217874
2. CVD Fall	1	Men	2024	68	0.951191887	0.00513096	4.49E-05	0.008637266	0.022276721	0.000514225	0.012204002	0.921786332	0.016132244	0.040653887	0.005445519	0.015982018	0.888578386	0.063899199	0.01278756	0.034734855	0.007139259	0.922235716	0.033460792	0.002733287	0.034430947	0.067539518	0.867265687	0.012028591	0.053166204	0.064309814	0.833286977	0.020511925	0.081891284	0.081463732	0.823362707	0.005091976	0.090081584	0.093825743	0.008747371	0.000114148	0.012767142	0.837916116	0.002582011	0.04404747
2. CVD Fall	1	Men	2024	69	0.95194433	0.004821281	4.64E-05	0.009488703	0.021281529	0.000493548	0.011924196	0.922696381	0.012308483	0.044169003	0.005216237	0.015609896	0.88479455	0.069127419	0.012213253	0.033864778	0.007100881	0.918760979	0.037947626	0.002621049	0.033569466	0.079321016	0.857444607	0.011491852	0.051742525	0.061737763	0.839252973	0.019530499	0.079478766	0.054378197	0.853384398	0.004878271	0.087359134	0.105819145	0.00989704	0	0	0.83890207	0.002476134	0.042905612
2. CVD Fall	1	Men	2024	70	0.93929947	0.005272844	5.65E-05	0.010542474	0.024070652	0.000818842	0.019939232	0.908706882	0.013296818	0.043268258	0.008635936	0.026092106	0.847153159	0.076194154	0.020156984	0.056495702	0.008171658	0.89193713	0.039541998	0.00434442	0.056004794	0.069114063	0.825756217	0.018972476	0.086157243	0.038183389	0.797734296	0.032128621	0.131953693	0.084444811	0.762561162	0.008077625	0.144916402	0.096731028	0.00956712	0.000128025	0.013077076	0.804882574	0.004104489	0.071509688
2. CVD Fall	1	Men	2024	71	0.935516542	0.005515215	7.06E-05	0.012570298	0.026051556	0.000786208	0.01948957	0.910326997	0.016727197	0.039179859	0.008272991	0.025492956	0.864358689	0.06131178	0.019245658	0.055083873	0.005644073	0.897889249	0.037692604	0.004167013	0.054607062	0.068416113	0.829628513	0.018120896	0.083834479	0.047543495	0.793888987	0.030570452	0.127997066	0.071093934	0.780719185	0.007739395	0.140447486	0.091838396	0.01024343	0	0	0.824329725	0.003937154	0.069651296
2. CVD Fall	1	Men	2024	72	0.936444402	0.005865783	7.25E-05	0.012136872	0.025671086	0.000755039	0.019054316	0.907268309	0.016620584	0.043272967	0.007925769	0.024912371	0.868527951	0.059389577	0.018372688	0.053709784	0.007966388	0.893076411	0.041712996	0.003997431	0.053246774	0.0651247	0.836002954	0.017305219	0.081567126	0.062422423	0.784375297	0.029077641	0.124124638	0.067503389	0.789008882	0.007415849	0.13607188	0.108793129	0.011179169	0	0	0.808410874	0.003777208	0.06783962
2. CVD Fall	1	Men	2024	73	0.929457543	0.006048032	0.000101585	0.016417383	0.028616774	0.000725283	0.018633399	0.902253347	0.023518838	0.042283894	0.007593686	0.024350235	0.849517066	0.080573259	0.017536663	0.052373012	0.007534383	0.892565643	0.044141074	0.003835388	0.051923511	0.071378192	0.832743206	0.01652412	0.079354482	0.055079124	0.796937313	0.027647917	0.120335645	0.076059375	0.785045257	0.007106441	0.131788927	0.098896602	0.011958351	0.000221387	0.017955237	0.80126996	0.003624381	0.066074082
2. CVD Fall	1	Men	2024	74	0.931630616	0.00638567	8.03E-05	0.012340567	0.030639171	0.000696891	0.018226771	0.90047976	0.023248521	0.045189076	0.007276185	0.023806458	0.872072418	0.060118156	0.016736241	0.051073186	0.009977941	0.897054017	0.038650523	0.003680611	0.050636907	0.074732975	0.832294762	0.015776337	0.077195926	0.059094016	0.797997356	0.026279127	0.116629501	0.074783921	0.790807244	0.006810652	0.127598184	0.100149442	0.011059551	0.000644067	0.054387385	0.765926969	0.003478416	0.06435417
2. CVD Fall	1	Men	2024	75	0.910001905	0.006424334	0.000120789	0.018334007	0.034130325	0.001112363	0.029876278	0.8922428	0.014161668	0.043015494	0.011579639	0.039000399	0.807029736	0.083006703	0.026521656	0.083441906	0.009937163	0.84835533	0.053107782	0.005866998	0.082732727	0.065210759	0.783985291	0.025011292	0.125792658	0.03781524	0.73141049	0.041466448	0.189307821	0.072001092	0.710271087	0.010841045	0.206886776	0.107110136	0.012198341	0.000149233	0.011936811	0.758059407	0.005545199	0.105000873
2. CVD Fall	1	Men	2024	76	0.914363113	0.007539026	0.000112479	0.014587795	0.033085201	0.001069509	0.029242877	0.873992602	0.027873764	0.048884715	0.011098211	0.038150708	0.824864639	0.06844427	0.02530441	0.081386681	0.009874585	0.852773814	0.05102006	0.005632828	0.080698713	0.062292596	0.79147783	0.023874246	0.122355328	0.05168485	0.725554353	0.039385692	0.183375105	0.080502945	0.70892986	0.010392651	0.200174544	0.102909089	0.014118097	2.98E-05	0.002074296	0.773273953	0.005324394	0.102270403
2. CVD Fall	1	Men	2024	77	0.90457081	0.007476822	0.000153544	0.019969273	0.038167452	0.001028697	0.028633402	0.871074216	0.032088311	0.048867367	0.010638502	0.037331604	0.819881195	0.076586552	0.024140265	0.079391988	0.007463221	0.85309135	0.055311152	0.005409505	0.078724772	0.076006516	0.782200246	0.022786866	0.119006372	0.059908027	0.725115471	0.037396479	0.177580023	0.074995386	0.721423421	0.009964546	0.193616647	0.1004845	0.013752566	0	0	0.781034638	0.005113834	0.099614463
2. CVD Fall	1	Men	2024	78	0.909690671	0.007366224	0.000136468	0.018052751	0.035716094	0.000989862	0.02804793	0.88472106	0.017996767	0.050539281	0.010199765	0.036543127	0.821670657	0.077844382	0.023027415	0.077457545	0.010786773	0.842534256	0.064671681	0.005196666	0.076810625	0.066846439	0.795660774	0.021747454	0.115745332	0.062731836	0.729849488	0.035495913	0.171922763	0.073479692	0.729750572	0.009556032	0.187213704	0.113912735	0.015812679	0	0	0.768328772	0.004913176	0.097032638
2. CVD Fall	1	Men	2024	79	0.901063128	0.00813027	0.000183189	0.021852098	0.040331793	0.000952941	0.02748658	0.872162109	0.031816725	0.050454508	0.009781291	0.035785367	0.810893802	0.091558896	0.021964148	0.075583154	0.011088193	0.854719729	0.054242033	0.004993967	0.074956079	0.075666332	0.791007375	0.020754401	0.112571891	0.063066834	0.736848141	0.033681242	0.166403783	0.048242027	0.761624889	0.009166451	0.180966633	0.107333126	0.014510615	0.000832185	0.053407266	0.724670083	0.004722099	0.094524625
2. CVD Fall	1	Men	2024	80	0.875772555	0.009655079	0.000265688	0.026515326	0.036847104	0.001728261	0.049215986	0.838838737	0.032802058	0.046668398	0.017666022	0.064024785	0.736510944	0.089326225	0.039444299	0.134718532	0.011595263	0.794696323	0.051059733	0.009039903	0.133608778	0.075341314	0.687419625	0.037292801	0.19994626	0.046391503	0.599384242	0.060157947	0.294066307	0.063631099	0.600443807	0.01656033	0.319364765	0.112015386	0.018774737	0	0	0.692483169	0.00854887	0.168177839
2. CVD Fall	1	Men	2024	81	0.871942544	0.010545959	0.000290731	0.026537635	0.040737584	0.001665639	0.048279909	0.825492794	0.037009804	0.057792721	0.016950683	0.062753998	0.737309062	0.093556649	0.037619987	0.131514303	0.015262429	0.775523391	0.070080366	0.008694647	0.130439167	0.080172	0.68976889	0.035589094	0.194470016	0.047395271	0.611057999	0.05705	0.28449673	0.060936075	0.614636801	0.015894635	0.308532489	0.10516946	0.015301817	0.000306885	0.019354273	0.687777751	0.00822349	0.163866324
2. CVD Fall	1	Men	2024	82	0.859404925	0.009591855	0.000310633	0.031058563	0.050638689	0.001606321	0.047389014	0.839848493	0.026960033	0.055381195	0.016269927	0.061540353	0.746932065	0.088768092	0.035880316	0.128419526	0.012713823	0.776105862	0.075435337	0.008366774	0.127378205	0.070521739	0.706360335	0.033964486	0.18915344	0.043138985	0.627586646	0.054089623	0.275184746	0.055814293	0.630931758	0.015261263	0.297992686	0.114635557	0.020337442	0.000612347	0.0286169	0.668194158	0.007914537	0.159689059
2. CVD Fall	1	Men	2024	83	0.870131051	0.011223505	0.000278078	0.023899293	0.046374009	0.00155022	0.046543844	0.816635078	0.044977208	0.062380638	0.015622694	0.060384383	0.727726509	0.112616421	0.03422267	0.1254344	0.015302784	0.773550843	0.078664499	0.008055782	0.124426092	0.074068978	0.709517645	0.032416519	0.183996858	0.052507318	0.630087463	0.051272485	0.266132733	0.066769666	0.630822437	0.014659229	0.287748667	0.120488283	0.01733183	0.002030976	0.102859615	0.594021553	0.007621541	0.155646201
2. CVD Fall	1	Men	2024	84	0.865951013	0.013252022	0.000236857	0.017322547	0.055995284	0.001497258	0.045745019	0.823088423	0.045242375	0.057374504	0.015007986	0.059286711	0.73732394	0.107472267	0.032644554	0.122559238	0.01533773	0.757641319	0.097676596	0.007761207	0.121583148	0.077798364	0.712258007	0.030942853	0.179000776	0.046874257	0.647188018	0.048594413	0.257343312	0.061594706	0.646513729	0.014087607	0.277803958	0.108900862	0.019149179	0.00161942	0.076355026	0.634893396	0.007344064	0.151738052
2. CVD Fall	1	Men	2024	85	0.854243996	0.015882296	0.00026392	0.016081685	0.052770351	0.001903753	0.058854	0.810015207	0.05181232	0.043006985	0.01897337	0.076192119	0.698506849	0.103830535	0.040963915	0.156698701	0.016737669	0.729491487	0.088465765	0.009842062	0.155463017	0.080453091	0.652870669	0.038856332	0.227819907	0.045118937	0.568837315	0.060572471	0.325471277	0.077787153	0.553623035	0.017816755	0.350773058	0.121497121	0.023225309	0.003203738	0.118016588	0.531194923	0.00931473	0.193547592
2. CVD Fall	1	Men	2024	86	0.801248522	0.018275789	0.001256077	0.063053054	0.056391268	0.001842076	0.057933213	0.774297971	0.072106633	0.060436917	0.018246757	0.074911722	0.687257708	0.120426873	0.039088155	0.153227264	0.02427484	0.71546491	0.098732486	0.009496114	0.152031649	0.096424255	0.644763587	0.037104791	0.221707367	0.036861115	0.591066702	0.057399983	0.314672199	0.068234144	0.576062195	0.017141517	0.338562145	0.109044052	0.031893277	0.001744995	0.050130304	0.609408628	0.008989016	0.188789728
2. CVD Fall	1	Men	2024	87	0.805576856	0.013920225	0.000887084	0.059021453	0.061733963	0.001784273	0.057076145	0.790046557	0.060429635	0.058253663	0.017559431	0.073710714	0.698859057	0.113931267	0.03730802	0.149901656	0.013001214	0.724090322	0.104993213	0.00917017	0.14874508	0.078921183	0.669828426	0.035442576	0.215807815	0.034910442	0.60646687	0.054394893	0.304227795	0.052473616	0.604266315	0.016503042	0.326757027	0.113377276	0.017257277	0.008859209	0.330359825	0.337254041	0.008682227	0.184210145
2. CVD Fall	1	Men	2024	88	0.819832445	0.01588489	0.000887694	0.052037589	0.053343067	0.001730277	0.056284038	0.797268899	0.042742118	0.070488274	0.016910358	0.072590351	0.678837795	0.138818735	0.035620753	0.146722717	0.018218103	0.69805149	0.129262476	0.00886378	0.145604151	0.060789139	0.695221274	0.033867116	0.210122471	0.050202104	0.604103925	0.05155225	0.294141721	0.068734394	0.600003085	0.015900377	0.315362144	0.107641186	0.026130782	0.005090151	0.157946339	0.51498788	0.00839394	0.179809721
2. CVD Fall	1	Men	2024	89	0.828660446	0.014518267	0.000542179	0.035458045	0.063582793	0.001680032	0.055558238	0.760517809	0.078490474	0.073141169	0.016298568	0.07155198	0.69236008	0.129924905	0.034023691	0.143691324	0.019089144	0.722137159	0.107587423	0.008576531	0.142609745	0.068096165	0.694875331	0.032375933	0.204652571	0.051892325	0.614823106	0.048867176	0.284417393	0.066340555	0.613945281	0.015332627	0.304381537	0.122278356	0.02453944	0.003192918	0.111940385	0.554335758	0.008123773	0.175589369
2. CVD Fall	1	Men	2024	90	0.707463293	0.01718334	0.001094946	0.058809224	0.076778299	0.003868508	0.134802389	0.650701391	0.060847944	0.077869773	0.037236317	0.173344575	0.432546185	0.144709886	0.077001844	0.345742085	0.026391595	0.504676958	0.106081249	0.01967552	0.343174677	0.065891004	0.371165514	0.073336687	0.489606796	0.051031631	0.163856458	0.109732436	0.675379475	0.070304494	0.173202929	0.035047599	0.721444978	0.129625176	0.024476054	0.008737482	0.254332425	0.142962166	0.018641376	0.421225322
2. CVD Fall	1	Men	2024	91	0.716279924	0.017385646	0.000956365	0.051184296	0.0770701	0.003766959	0.133356711	0.641414222	0.090305064	0.061114747	0.03595763	0.171208337	0.476270833	0.111070685	0.073628652	0.339029831	0.020851998	0.47391384	0.149602612	0.019083303	0.336548248	0.077597882	0.374972129	0.070187473	0.477242517	0.048763332	0.193851061	0.104085543	0.653300065	0.055330808	0.214265102	0.033862525	0.696541565	0.147540297	0.032833945	0.00286629	0.077421414	0.309499693	0.018084963	0.411753399
2. CVD Fall	1	Men	2024	92	0.685804888	0.019881372	0.001855376	0.083501296	0.073197944	0.003674017	0.132085107	0.623975135	0.097770719	0.074208609	0.03476106	0.169284477	0.474531141	0.122331584	0.070451158	0.332686117	0.02804494	0.484389348	0.138743851	0.018533974	0.330287888	0.06404084	0.403322791	0.067221232	0.465415137	0.049639816	0.219455064	0.098777599	0.63212752	0.05303216	0.241537666	0.032754481	0.672675693	0.128674167	0.035394694	0	0	0.415632258	0.017569201	0.40272968
2. CVD Fall	1	Men	2024	93	0.707499611	0.025533657	0.001805122	0.064222784	0.066357468	0.003589636	0.130991723	0.641446834	0.08414466	0.073186824	0.03364475	0.167576933	0.434550324	0.17127343	0.067463606	0.32671264	0.028478914	0.502912377	0.126186524	0.01802687	0.324395316	0.070555599	0.410885377	0.064432655	0.454126369	0.046021256	0.248316635	0.093797215	0.611864895	0.068128983	0.250299327	0.031721778	0.649849911	0.13317999	0.035413078	0.004348095	0.105007213	0.310802578	0.017093485	0.394155561
2. CVD Fall	1	Men	2024	94	0.676615378	0.02594962	0.001969469	0.068572559	0.093298328	0.003513791	0.130080855	0.594525466	0.128789327	0.077988582	0.032606926	0.166089699	0.502434448	0.111794525	0.064660301	0.321110727	0.032241742	0.48571962	0.145605355	0.017561396	0.318871887	0.060772317	0.43403399	0.061816497	0.443377196	0.037444932	0.280908898	0.089132952	0.592513217	0.05735881	0.283814195	0.030762811	0.628064185	0.121125498	0.027010319	0.002428106	0.080052722	0.366694171	0.016657274	0.38603191
2. CVD Fall	1	Men	2024	95	0.68937507	0.024476868	0.001740687	0.06465326	0.086950719	0.003446479	0.129356917	0.661909413	0.069767118	0.071850821	0.031645878	0.16482677	0.471047299	0.151035895	0.062035576	0.31588123	0.040846922	0.456973104	0.171324467	0.017137019	0.313718488	0.060490585	0.446974142	0.059367552	0.433167721	0.04680292	0.294352497	0.08477331	0.574071273	0.039927558	0.32288073	0.029876036	0.607315676	0.126361721	0.036980912	0.008378861	0.176341216	0.257318259	0.01626009	0.378358942
2. CVD Fall	1	Men	2024	96	0.644347946	0.025974148	0.002729889	0.092374825	0.102361065	0.003387724	0.128824403	0.582977623	0.141396157	0.081074185	0.03075995	0.163792085	0.440644366	0.188747449	0.059583769	0.311024416	0.040480247	0.463514161	0.170316904	0.016753264	0.308935423	0.060924956	0.458497403	0.057080625	0.423497016	0.026823143	0.335934734	0.080706709	0.556535414	0.057822122	0.325519341	0.029059967	0.58759857	0.112761788	0.036726448	0.016024171	0.287748014	0.159701987	0.015901511	0.371136082
2. CVD Fall	1	Men	2024	97	0.639915402	0.025344982	0.002627256	0.091296433	0.108990521	0.003337568	0.128487839	0.551388474	0.169077861	0.086596684	0.029947524	0.162989457	0.476602319	0.159558626	0.057299204	0.306539851	0.046672311	0.493853385	0.138542289	0.016409707	0.304522308	0.070863052	0.459823457	0.054950512	0.414362979	0.026676097	0.356502997	0.076921489	0.539899416	0.04975828	0.353024606	0.028313157	0.568903957	0.126341756	0.057611702	0.003069907	0.047520501	0.385513119	0.015581168	0.364361848
2. CVD Fall	1	Men	2024	98	0.576323619	0.024759361	0.004087721	0.137615389	0.125566098	0.003296081	0.128351731	0.531295238	0.205085542	0.071989712	0.029207005	0.162422504	0.532046126	0.11035141	0.055176165	0.302426298	0.039574322	0.497744209	0.146097543	0.016105969	0.300477957	0.066366302	0.474899499	0.052971978	0.40576222	0.049244372	0.353195333	0.073405917	0.524154378	0.041859251	0.379286796	0.027634185	0.551219768	0.134427551	0.039603985	0.012634992	0.229234065	0.210766939	0.015298734	0.358033733
2. CVD Fall	1	Men	2024	99	0.638071934	0.02536441	0.002250211	0.079235998	0.123393579	0.003263355	0.128420513	0.534261042	0.17707132	0.098036264	0.028536805	0.162094569	0.47120196	0.176907543	0.053208886	0.298681611	0.04125388	0.51750529	0.128598837	0.015841708	0.296800284	0.074338979	0.476831332	0.051139744	0.397689945	0.050409877	0.370153252	0.070148199	0.509288672	0.072049848	0.366397734	0.027021642	0.534530775	0.116943665	0.05124302	0.001398678	0.025171095	0.438041511	0.015053927	0.352148105
2. CVD Fall	1	Men	2024	100	0.502560828	0.026968857	0.007078972	0.200833614	0.130619746	0.003239506	0.128698476	0.539006045	0.169604479	0.101445508	0.027935333	0.162008634	0.479758806	0.173547013	0.051391541	0.29530264	0.05056135	0.463594255	0.176741571	0.015616616	0.293486208	0.06081095	0.499600697	0.049448473	0.39013988	0.038230262	0.399345294	0.067136497	0.495287947	0.059306589	0.395400653	0.02647412	0.518818639	0.117939883	0.045532328	0.003787111	0.073000284	0.398193792	0.014846491	0.34670011
2. CVD Fall	1	Men	2025	35	0.993073227	0.001347759	0	0	0.003113834	9.31E-05	0.002372051	0.983005833	0	0.012863246	0.001010857	0.003120063	0.970598082	0.020003687	0.002465491	0.00693274	0	0.992629903	0	0.000500504	0.006869593	0.040154371	0.946685696	0.002309932	0.01085	0	0.978558752	0.004122364	0.017318884	0	0.979806165	0.000943538	0.019250297	0.067008055	0.002449638	0	0	0.921179658	0.000472446	0.008890203
2. CVD Fall	1	Men	2025	36	0.993523506	0.001146257	0	0	0.002926807	8.93E-05	0.002314169	0.972343478	0	0.02364401	0.000968681	0.003043831	0.968440876	0.022435001	0.00236189	0.006762233	0	0.992819669	0	0.000479674	0.006700657	0.060724474	0.926481233	0.002212941	0.010581352	0	0.979166932	0.003947744	0.016885324	0	0.980329002	0.000904184	0.018766814	0.080636751	0.002817159	0	0	0.907422487	0.000452786	0.008670817
2. CVD Fall	1	Men	2025	37	0.99261612	0.001857037	0	0	0.003183582	8.56E-05	0.002257708	0.976078612	0	0.020023671	0.000928255	0.002969463	0.986643833	0.004497761	0.002262566	0.00659584	0	0.993004493	0	0.000459709	0.006535798	0.094389678	0.89317127	0.002119956	0.010319096	0	0.979757849	0.003780296	0.016461854	0	0.980839027	0.000866463	0.01829451	0.072223124	0.002224438	0	0	0.916661808	0.000433943	0.008456687
2. CVD Fall	1	Men	2025	38	0.992673731	0.00190291	0	0	0.003138726	8.20E-05	0.002202631	0.969873369	0	0.026340212	0.000889505	0.002896914	0.956085315	0.035313887	0.00216734	0.006433458	0	0.993184511	0	0.000440574	0.006374915	0.09135525	0.89655087	0.002030811	0.01006307	0	0.980332069	0.003619722	0.016048209	0	0.981336608	0.000830306	0.017833086	0.07896948	0.003805693	0	0	0.908561261	0.000415884	0.008247682
2. CVD Fall	1	Men	2025	39	0.991743884	0.00185633	0	0	0.004172284	7.86E-05	0.002148907	0.983050083	0	0.013271415	0.000852362	0.002826141	0.969011394	0.022637573	0.002076043	0.00627499	0	0.993359856	0	0.000422234	0.00621791	0.079816579	0.908424959	0.001945344	0.009813118	0	0.980890137	0.003465735	0.015644128	0	0.981822098	0.000795649	0.017382253	0.06159259	0.004200561	0	0	0.925764601	0.000398574	0.008043673
2. CVD Fall	1	Men	2025	40	0.99202597	0.001611763	0	0	0.002755016	0.00019301	0.003414241	0.977566709	0	0.015850613	0.002092625	0.004490053	0.967466033	0.017471967	0.005094778	0.009967222	0	0.989086635	0	0.001036772	0.009876592	0.077374033	0.902268079	0.004774242	0.015583646	0	0.96666457	0.008501225	0.024834205	0	0.970456277	0.001953428	0.027590295	0.076017466	0.004845827	0	0	0.905382872	0.000978685	0.012775151
2. CVD Fall	1	Men	2025	41	0.989241673	0.00186385	0	0	0.00537848	0.000184997	0.003330999	0.980422515	0	0.013191919	0.002005191	0.004380376	0.970133264	0.015265552	0.004879754	0.009721429	0	0.98937332	0	0.000993608	0.009633073	0.095910557	0.88432086	0.004572961	0.015195622	0	0.967655572	0.008138362	0.024206066	0	0.971238943	0.001871847	0.02688921	0.080338773	0.002922254	0	0	0.90334244	0.000937947	0.012458585
2. CVD Fall	1	Men	2025	42	0.990168972	0.002083003	0	0	0.004320899	0.000177318	0.003249808	0.975550683	0	0.018254546	0.001921381	0.00427339	0.946714853	0.039130007	0.004673589	0.009481551	0	0.989652348	0	0.000952237	0.009395415	0.065269534	0.915533732	0.004379979	0.014816755	0	0.968617358	0.007790348	0.023592294	0	0.972002334	0.001793651	0.026204015	0.070878336	0.004143309	0	0	0.91192989	0.000898902	0.012149563
2. CVD Fall	1	Men	2025	43	0.98930711	0.001831178	0	0	0.005521134	0.000169959	0.003170619	0.976008131	0	0.017981789	0.001841048	0.004169032	0.959467035	0.026809608	0.004475914	0.009247442	0	0.989923938	0	0.000912587	0.009163475	0.09816903	0.883189209	0.004194949	0.014446811	0	0.969550931	0.007456566	0.022992504	0	0.972747024	0.001718698	0.025534278	0.089442116	0.003421092	0	0	0.894427415	0.000861481	0.011847896
2. CVD Fall	1	Men	2025	44	0.989171631	0.001929618	0	0	0.005642459	0.000162907	0.003093386	0.959557994	0	0.034610721	0.001764045	0.00406724	0.977067695	0.009626967	0.004286376	0.009018962	0	0.990188302	0	0.000874585	0.008937113	0.077160349	0.904736544	0.004017542	0.014085564	0	0.97045726	0.007136421	0.022406319	0	0.973473567	0.001646854	0.024879578	0.078773884	0.004074063	0	0	0.904773037	0.000825616	0.011553399
2. CVD Fall	1	Men	2025	45	0.987456721	0.002131906	0	0	0.00597864	0.000254212	0.004178521	0.968678679	0	0.023075936	0.002751737	0.005493648	0.975111821	0.006027691	0.006682429	0.012178058	0	0.986567849	0	0.001364547	0.012067604	0.060398332	0.914324857	0.006263708	0.019013104	0	0.958653302	0.011118309	0.030228389	0	0.963871314	0.002569	0.033559686	0.066748909	0.00461496	0	0	0.911750296	0.00128816	0.015597675
2. CVD Fall	1	Men	2025	46	0.98639091	0.002218965	0	0	0.007069635	0.000243668	0.004076822	0.97152143	0	0.020482438	0.002636556	0.005359576	0.94731918	0.034405353	0.006398722	0.011876746	0	0.986923188	0	0.001307719	0.011769092	0.064604032	0.910861667	0.005998176	0.018536125	0	0.959908249	0.010638774	0.029452977	0	0.964845267	0.00246154	0.032693193	0.064530304	0.003924802	0	0	0.915101302	0.001234528	0.015209064
2. CVD Fall	1	Men	2025	47	0.987651135	0.002034415	0	0	0.006103237	0.000233564	0.003977648	0.97492239	0	0.017322642	0.002526153	0.005228815	0.967103414	0.015187239	0.006126676	0.011582671	0	0.987268991	0	0.001253256	0.011477753	0.073689086	0.902497053	0.00574357	0.018070291	0	0.961126304	0.010178781	0.028694915	0	0.965795611	0.002358539	0.03184585	0.077798879	0.004964384	0	0	0.90122395	0.001183128	0.014829659
2. CVD Fall	1	Men	2025	48	0.987166965	0.002076645	0	0	0.006651564	0.000223882	0.003880944	0.966478915	0	0.025999468	0.002420328	0.005101289	0.955045812	0.027792721	0.005865809	0.011295658	0	0.987605526	0	0.00120106	0.011193414	0.077686944	0.899198304	0.005499435	0.017615318	0	0.962308752	0.009737517	0.027953731	0	0.966723061	0.002259812	0.031017128	0.081800353	0.004893804	0	0	0.897712745	0.001133869	0.014459229
2. CVD Fall	1	Men	2025	49	0.986411912	0.002469209	0	0	0.007117621	0.000214605	0.003786652	0.967903621	0	0.024800559	0.002318893	0.004976926	0.950477418	0.03289139	0.005615655	0.011015537	0	0.987933057	0	0.001151038	0.010915906	0.064940978	0.912622757	0.005265336	0.017170929	0	0.96345683	0.009314204	0.027228967	0	0.967628308	0.002165182	0.03020651	0.08448648	0.004250267	0	0	0.896079038	0.001086661	0.014097553
2. CVD Fall	1	Men	2025	50	0.978206933	0.002653593	1.64E-05	0.006111436	0.00783585	0.000318308	0.004857518	0.955704563	0.015311118	0.019162859	0.003437642	0.006383818	0.943674877	0.033884163	0.008318066	0.014122894	0.003276213	0.96687531	0.014146358	0.001706854	0.013995265	0.067011028	0.903184867	0.007799846	0.022004259	0.074899961	0.87644975	0.013783722	0.034866566	0.076981159	0.881138473	0.003209895	0.038670472	0.076301482	0.004749634	6.68E-05	0.013802317	0.885398314	0.001611417	0.018070038
2. CVD Fall	1	Men	2025	51	0.98077065	0.00306247	9.42E-06	0.003058374	0.008054266	0.000305129	0.004739689	0.962968942	0.003904058	0.023605204	0.003293444	0.006228352	0.973936017	0.004329777	0.007962118	0.013772088	0.003965345	0.969424786	0.011326359	0.001635769	0.013647742	0.074482182	0.89660425	0.007466773	0.021446796	0.03464342	0.918220592	0.013180861	0.033955127	0.120260775	0.839013464	0.003075377	0.037650384	0.077642058	0.004822378	2.58E-06	0.00053292	0.897839019	0.001544333	0.017616708
2. CVD Fall	1	Men	2025	52	0.983692106	0.002742714	1.90E-06	0.000690941	0.007955008	0.000292501	0.004624828	0.956004823	0.009556354	0.02520682	0.003155231	0.006076772	0.947023339	0.031926181	0.00762077	0.01342971	0.003429467	0.971211889	0.010482422	0.001567649	0.013308572	0.06051893	0.911431473	0.007147378	0.020902219	0.076278936	0.878055044	0.012602463	0.033063557	0.095224008	0.865177373	0.002946446	0.036652173	0.084015622	0.00612826	2.92E-05	0.00471438	0.886458423	0.001480049	0.017174057
2. CVD Fall	1	Men	2025	53	0.98028803	0.003390496	7.43E-06	0.002179365	0.009341404	0.000280402	0.004512872	0.961488103	0.004763389	0.024796757	0.003022758	0.005928993	0.959922744	0.019688277	0.007293419	0.01309556	0.004043478	0.971765922	0.009710668	0.001502372	0.01297756	0.082090888	0.890697812	0.006841096	0.020370204	0.066870504	0.888890662	0.012047518	0.032191316	0.084208572	0.877293322	0.002822872	0.035675234	0.085350369	0.006826365	6.28E-05	0.009046526	0.880553711	0.001418447	0.016741826
2. CVD Fall	1	Men	2025	54	0.980662659	0.00356026	5.83E-06	0.001630264	0.009468411	0.000268811	0.004403761	0.967465434	0.001168404	0.022685441	0.002895787	0.005784934	0.949062892	0.031188174	0.006979487	0.012769447	0.005101223	0.966696461	0.014107981	0.001439821	0.012654515	0.085810581	0.887791599	0.006547385	0.019850435	0.061302697	0.895844365	0.01151506	0.031337878	0.076193998	0.886382585	0.002704435	0.034718981	0.080562549	0.006308773	0	0	0.895449497	0.00135942	0.016319762
2. CVD Fall	1	Men	2025	55	0.973221801	0.003698336	2.15E-05	0.005768304	0.010038185	0.000427303	0.006824534	0.957346107	0.000991827	0.028098592	0.004599713	0.008963761	0.926928555	0.042224911	0.011073459	0.019773075	0.004779315	0.960911132	0.01242625	0.002287982	0.019595321	0.07607517	0.882818669	0.010389174	0.030716987	0.067861084	0.865453157	0.018245957	0.048439801	0.083617192	0.858438033	0.004296	0.053648774	0.089982959	0.007398999	0	0	0.875195716	0.002160267	0.025262059
2. CVD Fall	1	Men	2025	56	0.972396639	0.003824847	1.90E-05	0.0049232	0.011766633	0.000409666	0.006660018	0.961027978	0.002727834	0.02309143	0.004406325	0.008746434	0.927634315	0.042491128	0.010594716	0.019279841	0.005207525	0.959231659	0.01426131	0.002192761	0.019106746	0.07343876	0.886690889	0.00994132	0.029929031	0.109257196	0.826167838	0.017433134	0.047141832	0.084602527	0.859088625	0.004115621	0.052193226	0.08866456	0.006927778	0.000177606	0.024818396	0.852718311	0.002070412	0.024622937
2. CVD Fall	1	Men	2025	57	0.970002763	0.003660311	2.79E-05	0.007528911	0.011887621	0.000392772	0.006499751	0.956588369	0.007742521	0.02291347	0.004220984	0.008534655	0.933041946	0.038023954	0.010135588	0.018798512	0.004342606	0.955713866	0.019212025	0.002101528	0.018629975	0.05769838	0.903630661	0.009511842	0.029159117	0.072387231	0.865088183	0.016653199	0.045871387	0.07822986	0.867059466	0.003942755	0.05076792	0.074915373	0.007649454	0.000141737	0.018050248	0.873260033	0.001984323	0.023998832
2. CVD Fall	1	Men	2025	58	0.969352625	0.003798662	2.70E-05	0.007032882	0.013068581	0.000376591	0.00634365	0.942634128	0.017646348	0.027347847	0.004043363	0.008328314	0.908959427	0.063016479	0.009695271	0.018328824	0.006269662	0.955248179	0.018303292	0.002014123	0.018164745	0.067510983	0.894982224	0.009099987	0.028406807	0.064807978	0.874659465	0.015904816	0.044627741	0.099134665	0.847716192	0.003777095	0.049372048	0.093217965	0.008311522	2.66E-06	0.000317827	0.872858783	0.001901846	0.023389393
2. CVD Fall	1	Men	2025	59	0.96946634	0.003989181	2.59E-05	0.006431586	0.013534233	0.000361094	0.006191638	0.945967336	0.012499283	0.029532929	0.003873147	0.008127305	0.93744918	0.035407303	0.009272997	0.017870521	0.005681811	0.959220174	0.015456823	0.001930389	0.017710803	0.065073151	0.898550136	0.008705034	0.027671679	0.045577379	0.895825713	0.015186708	0.043410199	0.075884585	0.872492225	0.003618348	0.048004841	0.085994121	0.007027812	1.86E-05	0.002624579	0.879717745	0.001822835	0.022794282
2. CVD Fall	1	Men	2025	60	0.970767692	0.003826425	7.51E-06	0.001952466	0.012548216	0.000531032	0.010366654	0.938216631	0.013881043	0.028607492	0.005689882	0.013604951	0.906277007	0.050236284	0.013600423	0.029886286	0.004144796	0.942946272	0.020451771	0.002837519	0.029619643	0.076605461	0.864391901	0.012769595	0.046233044	0.052715031	0.852633988	0.022234277	0.072416704	0.08668201	0.827956572	0.005315976	0.080045442	0.095544039	0.00725516	9.52E-05	0.012852684	0.843471175	0.00267951	0.038102261
2. CVD Fall	1	Men	2025	61	0.964351807	0.004036607	2.48E-05	0.00607971	0.014878289	0.000509239	0.010119556	0.949328993	0.001998829	0.029944048	0.005450182	0.013277947	0.920410717	0.037446494	0.013004817	0.029137971	0.005280098	0.942444727	0.020676996	0.002719689	0.02887849	0.064020549	0.878737886	0.012212604	0.04502896	0.060817321	0.847547953	0.021220294	0.070414433	0.094669331	0.822443345	0.005092447	0.077794878	0.085277626	0.007023456	0	0	0.868001615	0.002568331	0.037128971
2. CVD Fall	1	Men	2025	62	0.964431393	0.003799322	2.03E-05	0.005302272	0.016079201	0.000488375	0.009879107	0.944361894	0.00613302	0.031324973	0.005220514	0.012959599	0.896284565	0.062873809	0.012433652	0.028407975	0.005486539	0.93961706	0.02413406	0.002606838	0.028155502	0.07430441	0.87016474	0.011678508	0.043852342	0.044478914	0.866820027	0.020247388	0.068453671	0.094383706	0.82514813	0.004878284	0.07558988	0.088790747	0.008655833	9.74E-05	0.011032228	0.852783266	0.002461852	0.036178653
2. CVD Fall	1	Men	2025	63	0.961435879	0.004357008	2.99E-05	0.006775548	0.017288108	0.000468402	0.0096452	0.939497348	0.009379166	0.033473247	0.005000477	0.012649762	0.91764474	0.042773388	0.011885943	0.027695929	0.005492258	0.938428108	0.026130553	0.002498764	0.027450317	0.068520482	0.877610555	0.011166385	0.042702578	0.042567388	0.871585237	0.019313938	0.066533437	0.077265333	0.844632174	0.004673112	0.07342938	0.088004627	0.008377801	0.000100585	0.011763101	0.854143186	0.002359884	0.035250817
2. CVD Fall	1	Men	2025	64	0.963275812	0.004275017	2.66E-05	0.006154416	0.016401147	0.000449285	0.009417735	0.930417573	0.013572007	0.038872438	0.004789685	0.012348297	0.908163312	0.05347445	0.011360755	0.027001484	0.005679283	0.943409831	0.02175302	0.00239528	0.026762586	0.068741393	0.879004166	0.010675357	0.041579084	0.085564864	0.831363925	0.0184184	0.064652811	0.093854389	0.830356662	0.004476572	0.071312377	0.100037721	0.008566596	9.46E-05	0.010822256	0.843871631	0.002262248	0.034344995
2. CVD Fall	1	Men	2025	65	0.958759638	0.004346246	2.81E-05	0.006400354	0.017071523	0.000555002	0.012839117	0.932521714	0.009480183	0.035260556	0.005907824	0.016829723	0.882198293	0.067069986	0.013981165	0.036750556	0.005423557	0.93216685	0.023026482	0.002956897	0.036426214	0.070129421	0.860215093	0.01314078	0.056514706	0.067465214	0.822234682	0.0226117	0.087688404	0.08367636	0.814140467	0.005522213	0.09666096	0.093642148	0.008381506	0.000155139	0.018018162	0.830296727	0.002792802	0.046713517
2. CVD Fall	1	Men	2025	66	0.955385606	0.004374158	3.19E-05	0.007210499	0.019926195	0.000532462	0.012539169	0.931774404	0.010667387	0.035467706	0.005658791	0.016431713	0.88463038	0.066181319	0.013359455	0.035828846	0.006007112	0.923613228	0.032031409	0.002834765	0.035513486	0.078080879	0.854342213	0.012559599	0.055017308	0.065420662	0.827858814	0.021550539	0.085169985	0.079282127	0.821604681	0.005290047	0.093823145	0.099190003	0.008255741	0	0	0.844368099	0.002677579	0.045508577
2. CVD Fall	1	Men	2025	67	0.953987164	0.004918176	3.94E-05	0.007908324	0.020388177	0.000510901	0.012247855	0.933847694	0.008114146	0.036572959	0.005420307	0.016044895	0.900649307	0.051656851	0.012763443	0.034930399	0.006109486	0.924212339	0.032336471	0.002717872	0.034623832	0.065107949	0.869335165	0.012002486	0.0535544	0.053048239	0.843715458	0.02053279	0.082703514	0.086469979	0.817419806	0.00506773	0.091042485	0.093854444	0.008257196	0.00012444	0.014722271	0.836141726	0.002567304	0.04433262
2. CVD Fall	1	Men	2025	68	0.951935899	0.004884237	4.16E-05	0.008406172	0.022276721	0.000490281	0.011965078	0.922788352	0.015696674	0.040653887	0.005191958	0.01566913	0.889853838	0.063899199	0.01219213	0.034054832	0.006794358	0.92338196	0.033460792	0.002606016	0.033756873	0.067539518	0.86886664	0.011468502	0.05212534	0.064309814	0.835845308	0.019556824	0.080288054	0.081463732	0.825363382	0.004854878	0.088318008	0.093825743	0.008327715	0.0001057	0.012427795	0.839666134	0.002461784	0.043185129
2. CVD Fall	1	Men	2025	69	0.952691871	0.004587615	4.30E-05	0.009234708	0.021281529	0.000470567	0.01169075	0.923577198	0.011976154	0.044169003	0.004973353	0.015304292	0.886026227	0.069127419	0.011644565	0.033201789	0.006754978	0.919886134	0.037947626	0.002499004	0.032912258	0.079321016	0.858992696	0.010956755	0.050729533	0.061737763	0.841718374	0.018621096	0.077922767	0.054378197	0.855321823	0.004651123	0.085648857	0.105819145	0.009414928	0	0	0.840339464	0.002360838	0.042065625
2. CVD Fall	1	Men	2025	70	0.940204368	0.005015817	5.23E-05	0.010260522	0.024070652	0.000780541	0.019615835	0.909893035	0.012937804	0.043268258	0.008231988	0.025668915	0.849012317	0.076194154	0.019214138	0.05557939	0.007771079	0.89344927	0.039541998	0.004141209	0.055096445	0.069114063	0.828041054	0.018085036	0.084759847	0.038183389	0.801377293	0.0306258	0.129813518	0.084444811	0.765289414	0.007699793	0.142565983	0.096731028	0.009101422	0.000118462	0.012730101	0.807056623	0.003912501	0.070349863
2. CVD Fall	1	Men	2025	71	0.936480562	0.005245379	6.53E-05	0.012234284	0.026051556	0.000749433	0.019173466	0.911579076	0.016275563	0.039179859	0.007886021	0.025079482	0.866152321	0.06131178	0.018345439	0.05419046	0.005366078	0.899247836	0.037692604	0.0039721	0.053721383	0.068416113	0.831835843	0.017273288	0.082474756	0.047543495	0.797394927	0.029140515	0.125921064	0.071093934	0.783359134	0.007377384	0.138169549	0.091838396	0.009738896	0	0	0.826148104	0.003752993	0.068521612
2. CVD Fall	1	Men	2025	72	0.937406524	0.005577676	6.71E-05	0.011812663	0.025671086	0.000719722	0.018745271	0.908491851	0.016171828	0.043272967	0.00755504	0.024508314	0.870258463	0.059389577	0.017513303	0.052838657	0.00757258	0.894520816	0.041712996	0.003810451	0.052383157	0.0651247	0.838135357	0.016495765	0.080244178	0.062422423	0.787748603	0.02771753	0.122111444	0.067503389	0.791562727	0.007068972	0.133864912	0.108793129	0.010626541	0	0	0.810240481	0.003600528	0.06673932
2. CVD Fall	1	Men	2025	73	0.930536882	0.005750848	9.39E-05	0.015979013	0.028616774	0.000691358	0.018331181	0.903638491	0.02288383	0.042283894	0.00723849	0.023955295	0.851186791	0.080573259	0.016716383	0.051523567	0.007160916	0.893960666	0.044141074	0.003655987	0.051081357	0.071378192	0.834803186	0.015751201	0.078067421	0.055079124	0.800182289	0.026354681	0.118383905	0.076059375	0.787515164	0.006774036	0.129651425	0.098896602	0.011371276	0.000204732	0.017481123	0.803588999	0.00345485	0.065002418
2. CVD Fall	1	Men	2025	74	0.932609073	0.006070797	7.43E-05	0.01201125	0.030639171	0.000664294	0.017931149	0.901833935	0.022620811	0.045189076	0.00693584	0.023420338	0.873683621	0.060118156	0.0159534	0.050244823	0.009482715	0.898542692	0.038650523	0.00350845	0.04981562	0.074732975	0.834284754	0.015038397	0.075943875	0.059094016	0.801118196	0.025049916	0.114737871	0.074783921	0.793195345	0.006492082	0.125528651	0.100149442	0.010527169	0.000595574	0.052950029	0.769151672	0.003315712	0.063310401
2. CVD Fall	1	Men	2025	75	0.911352232	0.006108842	0.000111699	0.017844817	0.034130325	0.001055285	0.029396799	0.893845251	0.013779303	0.043015494	0.010985463	0.038374489	0.809729762	0.083006703	0.025160774	0.082102762	0.009444366	0.850476937	0.053107782	0.00556595	0.081404965	0.065210759	0.787287497	0.023727909	0.123773835	0.03781524	0.736576387	0.039338717	0.186269656	0.072001092	0.714147651	0.010284768	0.20356649	0.107110136	0.011597239	0.000138003	0.011621718	0.760956507	0.005260663	0.103315733
2. CVD Fall	1	Men	2025	76	0.915653859	0.007169379	0.000104034	0.014199333	0.033085201	0.00101463	0.028773563	0.87592694	0.027121172	0.048884715	0.010528738	0.037538435	0.827469222	0.06844427	0.024005987	0.080080521	0.009386642	0.854845907	0.05102006	0.005343796	0.079403595	0.062292596	0.794666525	0.022649208	0.120391671	0.05168485	0.730518269	0.037364729	0.180432153	0.080502945	0.712675693	0.009859382	0.19696198	0.102909089	0.01342123	2.75E-05	0.002019721	0.775942155	0.005051188	0.100629085
2. CVD Fall	1	Men	2025	77	0.905989387	0.007113878	0.000142068	0.019437434	0.038167452	0.000975913	0.02817387	0.873085612	0.031221926	0.048867367	0.010092618	0.036732476	0.822394031	0.076586552	0.022901577	0.078117841	0.007097002	0.854998581	0.055311152	0.005131932	0.077461333	0.076006516	0.7852794	0.021617623	0.117096461	0.059908027	0.729884312	0.035477586	0.174730074	0.074995386	0.72504204	0.009453244	0.19050933	0.1004845	0.01307773	0	0	0.783570569	0.004851432	0.098015769
2. CVD Fall	1	Men	2025	78	0.911036708	0.007012224	0.000126339	0.017571771	0.035716094	0.00093907	0.027597794	0.886316818	0.017510854	0.050539281	0.009676393	0.035956653	0.824095345	0.077844382	0.021845829	0.076214444	0.010263257	0.844557142	0.064671681	0.004930014	0.075577906	0.066846439	0.798634258	0.020631546	0.113887757	0.062731836	0.734430015	0.033674542	0.169163607	0.073479692	0.73324547	0.009065692	0.184209147	0.113912735	0.015045241	0	0	0.770905575	0.004661071	0.095475379
2. CVD Fall	1	Men	2025	79	0.902531956	0.007746419	0.000169725	0.02127061	0.040331793	0.000904044	0.027045453	0.874097372	0.030957674	0.050454508	0.009279392	0.035211055	0.813233849	0.091558896	0.020837121	0.074370134	0.010558267	0.856708861	0.054242033	0.004737716	0.073753123	0.075666332	0.793878973	0.019689449	0.110765246	0.063066834	0.74124698	0.031952986	0.1637332	0.048242027	0.764999538	0.008696101	0.178062334	0.107333126	0.013838521	0.000771018	0.052003968	0.728565951	0.004479798	0.093007618
2. CVD Fall	1	Men	2025	80	0.877624057	0.009209694	0.000246406	0.025811521	0.036847104	0.001643765	0.048617453	0.841366734	0.031916402	0.046668398	0.016802308	0.063246158	0.740077783	0.089326225	0.037515819	0.133080173	0.011052167	0.797306254	0.051059733	0.008597931	0.131983915	0.075341314	0.691674532	0.03546951	0.197514644	0.046391503	0.605901681	0.057216751	0.290490065	0.063631099	0.605137367	0.015750675	0.315480859	0.112015386	0.01789537	0	0	0.695825769	0.008130905	0.16613257
2. CVD Fall	1	Men	2025	81	0.873809566	0.010071887	0.000269964	0.025834036	0.040737584	0.001584204	0.04769276	0.828083971	0.03601054	0.057792721	0.016121943	0.061990825	0.74074774	0.093556649	0.035780699	0.129914912	0.014565496	0.778231732	0.070080366	0.008269555	0.128852851	0.080172	0.693873901	0.0338491	0.192104999	0.047395271	0.617307107	0.054260755	0.281036867	0.060936075	0.61916608	0.015117527	0.304780319	0.10516946	0.014610993	0.000284964	0.018845342	0.691394318	0.007821433	0.161873489
2. CVD Fall	1	Men	2025	82	0.861323275	0.009175322	0.000288868	0.030233359	0.050638689	0.001527786	0.0468127	0.842120284	0.026232112	0.055381195	0.01547447	0.060791939	0.750248052	0.088768092	0.034126084	0.126857772	0.012151092	0.778626745	0.075435337	0.007957712	0.125829114	0.070521739	0.710321261	0.032303921	0.18685308	0.043138985	0.633577772	0.051445115	0.271838129	0.055814293	0.635301892	0.014515121	0.294368694	0.114635557	0.019453081	0.000569442	0.027870615	0.672196694	0.007527586	0.157747025
2. CVD Fall	1	Men	2025	83	0.871896969	0.010752204	0.000259035	0.023265547	0.046374009	0.001474428	0.045977808	0.819347631	0.043762824	0.062380638	0.014858881	0.059650027	0.730925148	0.112616421	0.032549482	0.123908949	0.014650384	0.776110289	0.078664499	0.007661925	0.122912903	0.074068978	0.713340178	0.030831635	0.181759208	0.052507318	0.635830771	0.04876571	0.262896201	0.066769666	0.635038556	0.013942522	0.284249256	0.120488283	0.016645425	0.001891892	0.100166654	0.599805498	0.007248915	0.153753334
2. CVD Fall	1	Men	2025	84	0.867589286	0.012717377	0.000221057	0.016864242	0.055995284	0.001424056	0.045188698	0.825764733	0.044020831	0.057374504	0.014274227	0.058565705	0.740410458	0.107472267	0.031048522	0.121068753	0.014711839	0.76012528	0.097676596	0.007381752	0.120104533	0.077798364	0.715947732	0.029430019	0.176823886	0.046874257	0.6526935	0.046218572	0.254213671	0.061594706	0.65058096	0.013398847	0.274425488	0.108900862	0.018409693	0.001511396	0.07435774	0.639942591	0.006985004	0.149892713
2. CVD Fall	1	Men	2025	85	0.8557124	0.015272586	0.000246825	0.015657448	0.052770351	0.001818794	0.058521597	0.812691199	0.050413387	0.043006985	0.018126638	0.075761791	0.701219985	0.103830535	0.039135803	0.155813678	0.016087904	0.731458521	0.088465765	0.009402836	0.154584973	0.080453091	0.655891436	0.037122276	0.226533197	0.045118937	0.573378744	0.057869281	0.323633038	0.077787153	0.556399291	0.017021639	0.348791917	0.121497121	0.022406834	0.002996224	0.114951153	0.536795182	0.008899038	0.192454449
2. CVD Fall	1	Men	2025	86	0.804071156	0.017598911	0.001174718	0.061398067	0.056391268	0.001759869	0.057606011	0.777482251	0.070159754	0.060436917	0.017432452	0.074488626	0.689867527	0.120426873	0.037343753	0.152361847	0.023332478	0.717689723	0.098732486	0.009072327	0.151172986	0.096424255	0.647671664	0.035448901	0.22045518	0.036861115	0.595405559	0.054838373	0.312894953	0.068234144	0.57873935	0.016376536	0.33664997	0.109044052	0.030700449	0.001631968	0.048842699	0.613469516	0.00858786	0.187723457
2. CVD Fall	1	Men	2025	87	0.808113745	0.013402856	0.000829626	0.057461381	0.061733963	0.001704645	0.056753783	0.792878102	0.058798035	0.058253663	0.016775799	0.073294401	0.70137065	0.113931267	0.035643061	0.149055023	0.0124965	0.725844378	0.104993213	0.00876093	0.147904979	0.078921183	0.672629003	0.033860866	0.214588948	0.034910442	0.610612628	0.051967391	0.302509539	0.052473616	0.606848303	0.015766554	0.324911526	0.113377276	0.016817253	0.008285377	0.321774743	0.348280849	0.008294761	0.183169739
2. CVD Fall	1	Men	2025	88	0.822250156	0.015291268	0.000830196	0.050666105	0.053343067	0.001653059	0.05596615	0.799587586	0.041588081	0.070488274	0.016155693	0.072180366	0.681256135	0.138818735	0.034031092	0.145894038	0.017510867	0.699976655	0.129262476	0.008468213	0.144781789	0.060789139	0.697919431	0.032355715	0.208935715	0.050202104	0.608065858	0.049251609	0.292480429	0.068734394	0.60249382	0.015190785	0.313581002	0.107641186	0.02524847	0.00476045	0.153874055	0.521662329	0.008019341	0.178794169
2. CVD Fall	1	Men	2025	89	0.830570752	0.013968731	0.000507061	0.034521157	0.063582793	0.001605056	0.055244449	0.763768534	0.076371231	0.073141169	0.015571205	0.07114786	0.694690026	0.129924905	0.032505302	0.142879766	0.018348093	0.724066407	0.107587423	0.008193782	0.141804295	0.068096165	0.697476047	0.03093108	0.203496708	0.051892325	0.618610289	0.046686362	0.282811024	0.066340555	0.616348661	0.014648372	0.302662412	0.122278356	0.023669668	0.002986105	0.109038599	0.559668388	0.00776123	0.174597653
2. CVD Fall	1	Men	2025	90	0.708006289	0.01654469	0.001024023	0.057262734	0.076778299	0.003765726	0.136618238	0.650998583	0.05920505	0.077869773	0.03624699	0.175679604	0.429934736	0.144709886	0.074955991	0.350399387	0.02536706	0.501601533	0.106081249	0.019152764	0.347797395	0.065891004	0.366518763	0.071388213	0.496202021	0.051031631	0.15767426	0.106816968	0.684477141	0.070304494	0.164415915	0.034116424	0.731163167	0.129625176	0.023752634	0.008171534	0.247795485	0.145609658	0.018146096	0.426899418
2. CVD Fall	1	Men	2025	91	0.716641532	0.016735545	0.000894419	0.049838444	0.0770701	0.003666875	0.135153086	0.642501559	0.087866827	0.061114747	0.035002276	0.173514591	0.473660179	0.111070685	0.071672421	0.343596716	0.020042512	0.470696891	0.149602612	0.018576281	0.341081704	0.077597882	0.370408259	0.06832267	0.483671189	0.048763332	0.18781625	0.101320106	0.662100311	0.055330808	0.205782062	0.032962836	0.705924294	0.147540297	0.031633699	0.002680633	0.075439302	0.307801699	0.017604465	0.417299903
2. CVD Fall	1	Men	2025	92	0.687151542	0.019157717	0.001735199	0.081316843	0.073197944	0.003576403	0.133864353	0.625258168	0.09513091	0.074208609	0.033837497	0.171564815	0.471921517	0.122331584	0.068579349	0.33716755	0.026956221	0.481521367	0.138743851	0.018041547	0.334737015	0.06404084	0.398839431	0.065435239	0.471684489	0.049639816	0.213564431	0.096153189	0.640642563	0.05303216	0.233346671	0.031884231	0.681736938	0.128674167	0.034020654	0	0	0.412048142	0.017102407	0.40815463
2. CVD Fall	1	Men	2025	93	0.708557603	0.024589273	0.0016882	0.062556952	0.066357468	0.003494263	0.13275624	0.642355306	0.081872754	0.073186824	0.032750847	0.16983427	0.43194179	0.17127343	0.065671174	0.331113606	0.027373347	0.500127145	0.126186524	0.017547916	0.328765067	0.070555599	0.406479994	0.062720752	0.460243656	0.046021256	0.242566625	0.091305128	0.620106991	0.068128983	0.242388368	0.030878966	0.658603683	0.13317999	0.034151165	0.004066459	0.102336257	0.310161785	0.01663933	0.399465014
2. CVD Fall	1	Men	2025	94	0.677817389	0.024993354	0.001841902	0.066795492	0.093298328	0.003420433	0.131833103	0.596631805	0.125312016	0.077988582	0.031740596	0.168327002	0.499826893	0.111794525	0.062942349	0.325436233	0.030990101	0.4831425	0.145605355	0.017094809	0.323167235	0.060772317	0.429703894	0.060174102	0.449349687	0.037444932	0.27529564	0.08676479	0.600494638	0.05735881	0.27617122	0.029945477	0.636524493	0.121125498	0.026024778	0.002270831	0.077983014	0.365149235	0.016214709	0.391231934
2. CVD Fall	1	Men	2025	95	0.69042181	0.023571837	0.001627939	0.062973372	0.086950719	0.00335491	0.131099413	0.66241363	0.067883406	0.071850821	0.030805082	0.167047061	0.468440452	0.151035895	0.06038736	0.320136293	0.039261224	0.454788184	0.171324467	0.016681708	0.317944417	0.060490585	0.442716507	0.057790223	0.439002686	0.04680292	0.288871829	0.082520979	0.581804272	0.039927558	0.315493687	0.029082263	0.615496492	0.126361721	0.035762741	0.007836142	0.171896492	0.258859219	0.015828078	0.383455607
2. CVD Fall	1	Men	2025	96	0.646207943	0.025036664	0.002553068	0.089983819	0.102361065	0.003297716	0.130559726	0.585406223	0.137578461	0.081074185	0.029942693	0.165998438	0.438037801	0.188747449	0.058000695	0.315214055	0.038908783	0.461369241	0.170316904	0.016308149	0.313096923	0.060924956	0.454309276	0.055564057	0.429201711	0.026823143	0.330582238	0.078562422	0.564032197	0.057822122	0.318376214	0.028287876	0.595513788	0.112761788	0.035716565	0.014986247	0.280584089	0.164336833	0.015479026	0.376135452
2. CVD Fall	1	Men	2025	97	0.641724951	0.024429258	0.002457082	0.088930667	0.108990521	0.003248893	0.130218628	0.554553707	0.164512758	0.086596684	0.029151852	0.165184999	0.473995464	0.159558626	0.055776828	0.310669081	0.044860467	0.491999163	0.138542289	0.01597372	0.308624361	0.070863052	0.455701774	0.053490538	0.419944636	0.026676097	0.351274026	0.074877772	0.547172105	0.04975828	0.346113462	0.027560908	0.57656735	0.126341756	0.055454855	0.002871062	0.046353405	0.384541762	0.015167194	0.369269966
2. CVD Fall	1	Men	2025	98	0.579363308	0.023904274	0.00382295	0.134054176	0.125566098	0.003208508	0.130080687	0.53542064	0.199548232	0.071989712	0.028431007	0.164610409	0.529438277	0.11035141	0.053710196	0.306500117	0.038038026	0.495660849	0.146097543	0.015678051	0.304525531	0.066366302	0.470841105	0.051564572	0.41122802	0.049244372	0.34808505	0.071455605	0.531214974	0.041859251	0.372595826	0.026899975	0.558644947	0.134427551	0.038394439	0.011816594	0.223521999	0.214090544	0.014892264	0.362856609
2. CVD Fall	1	Men	2025	99	0.639555146	0.024438147	0.002104459	0.077181622	0.123393579	0.003176651	0.130150396	0.537616672	0.172290394	0.098036264	0.027778614	0.164278056	0.468592285	0.176907543	0.051795186	0.302704987	0.039652383	0.51552965	0.128598837	0.015420812	0.300798318	0.074338979	0.472832994	0.049781019	0.403047008	0.050409877	0.365156663	0.06828444	0.51614902	0.072049848	0.359915298	0.026303708	0.541731145	0.116943665	0.049290037	0.001308082	0.024544306	0.43636825	0.014653961	0.356891699
2. CVD Fall	1	Men	2025	100	0.507390144	0.026105625	0.006620451	0.195678496	0.130619746	0.003153436	0.130432103	0.542145247	0.165025158	0.101445508	0.027193123	0.164190964	0.477146362	0.173547013	0.050026126	0.299280499	0.048598532	0.462018597	0.176741571	0.0152017	0.2974396	0.06081095	0.495659127	0.048134682	0.39539524	0.038230262	0.394457284	0.065352756	0.501959699	0.059306589	0.389115319	0.025770732	0.52580736	0.117939883	0.043863022	0.003541811	0.071172324	0.397660605	0.014452037	0.351370317
2. CVD Fall	1	Men	2026	35	0.993156338	0.001305656	0	0	0.003113834	8.95E-05	0.002334693	0.983094585	0	0.012863246	0.000971243	0.003070925	0.970803885	0.020003687	0.002368872	0.006823556	0	0.992757707	0	0.00048089	0.006761403	0.040154371	0.946947097	0.00221941	0.010679123	0	0.978993058	0.003960815	0.017046127	0	0.980146315	0.000906562	0.018947122	0.067008055	0.002373113	0	0	0.921414709	0.000453932	0.00875019
2. CVD Fall	1	Men	2026	36	0.993598079	0.001111628	0	0	0.002926807	8.58E-05	0.002277723	0.972429377	0	0.02364401	0.00093072	0.002995893	0.968639934	0.022435001	0.002269331	0.006655734	0	0.992943996	0	0.000460876	0.006595128	0.060724474	0.926734601	0.00212622	0.010414705	0	0.979587566	0.003793038	0.016619396	0	0.980659995	0.000868751	0.018471254	0.080636751	0.00273205	0	0	0.907661897	0.000435042	0.00853426
2. CVD Fall	1	Men	2026	37	0.992709256	0.001802811	0	0	0.003183582	8.22E-05	0.002222151	0.976161755	0	0.020023671	0.000891878	0.002922696	0.986836378	0.004497761	0.002173899	0.006491961	0	0.993125441	0	0.000441694	0.006432865	0.094389678	0.893416864	0.002036879	0.010156579	0	0.980165252	0.003632152	0.016202595	0	0.981161104	0.000832507	0.018006388	0.072223124	0.002159483	0	0	0.916876953	0.000416938	0.008323502
2. CVD Fall	1	Men	2026	38	0.99276537	0.001849174	0	0	0.003138726	7.88E-05	0.002167941	0.969953851	0	0.026340212	0.000854646	0.00285129	0.95627157	0.035313887	0.002082406	0.006332137	0	0.993302175	0	0.000423309	0.006274516	0.09135525	0.896788938	0.001951226	0.009904586	0	0.980726665	0.003477871	0.015795464	0	0.981650001	0.000797768	0.017552232	0.07896948	0.003698225	0	0	0.908814921	0.000399586	0.008117788
2. CVD Fall	1	Men	2026	39	0.991831812	0.001805325	0	0	0.004172284	7.55E-05	0.002115063	0.983127995	0	0.013271415	0.000818959	0.002781632	0.969191576	0.022637573	0.001994686	0.006176164	0	0.993474329	0	0.000405687	0.006119983	0.079816579	0.908655742	0.001869109	0.00965857	0	0.981272335	0.003329918	0.015397747	0	0.982127033	0.000764469	0.017108498	0.06159259	0.004085147	0	0	0.926022315	0.000382955	0.007916993
2. CVD Fall	1	Men	2026	40	0.992091515	0.001568121	0	0	0.002755016	0.000189258	0.00339609	0.977631261	0	0.015850613	0.002051945	0.004466182	0.967618065	0.017471967	0.004995736	0.009914232	0	0.989159298	0	0.001016618	0.009824084	0.077374033	0.902443739	0.004681431	0.015500797	0	0.966961863	0.008335962	0.024702176	0	0.970640933	0.001915453	0.027443613	0.076017466	0.004714616	0	0	0.905601026	0.00095966	0.012707232
2. CVD Fall	1	Men	2026	41	0.989313663	0.001813166	0	0	0.00537848	0.000181401	0.00331329	0.980484784	0	0.013191919	0.00196621	0.004357088	0.97027981	0.015265552	0.004784892	0.009669746	0	0.989443849	0	0.000974292	0.009581859	0.095910557	0.884490544	0.004484063	0.015114836	0	0.967942471	0.007980152	0.024077377	0	0.971418286	0.001835459	0.026746255	0.080338773	0.002842787	0	0	0.903506376	0.000919713	0.01239235
2. CVD Fall	1	Men	2026	42	0.990247943	0.002024756	0	0	0.004320899	0.000173871	0.003232531	0.975610753	0	0.018254546	0.00188403	0.004250671	0.946856115	0.039130007	0.004582735	0.009431143	0	0.989720809	0	0.000933726	0.009345465	0.065269534	0.91569765	0.004294832	0.014737983	0	0.968894228	0.007638904	0.023466868	0	0.972176514	0.001758782	0.026064703	0.070878336	0.004027449	0	0	0.912127817	0.000881428	0.012084971
2. CVD Fall	1	Men	2026	43	0.989381169	0.001777279	0	0	0.005521134	0.000166655	0.003153763	0.976066086	0	0.017981789	0.001805258	0.004146868	0.95960321	0.026809608	0.004388903	0.009198279	0	0.989990396	0	0.000894846	0.009114758	0.09816903	0.883347564	0.0041134	0.014370006	0	0.969818123	0.007311611	0.022870266	0	0.972916186	0.001685287	0.025398527	0.089442116	0.003320396	0	0	0.894607846	0.000844734	0.011784907
2. CVD Fall	1	Men	2026	44	0.989251714	0.001869148	0	0	0.005642459	0.00015974	0.00307694	0.95961391	0	0.034610721	0.001729752	0.004045617	0.977198971	0.009626967	0.004203049	0.008971013	0	0.990252817	0	0.000857583	0.0088896	0.077160349	0.90488953	0.003939441	0.01401068	0	0.970715113	0.00699769	0.022287198	0	0.973637852	0.00161484	0.024747308	0.078773884	0.00394639	0	0	0.904978183	0.000809566	0.011491977
2. CVD Fall	1	Men	2026	45	0.987563607	0.002060802	0	0	0.00597864	0.00024753	0.004149422	0.968789273	0	0.023075936	0.0026794	0.005455391	0.975372293	0.006027691	0.006506764	0.012093251	0	0.986687757	0	0.001328677	0.011983566	0.060398332	0.91462192	0.00609905	0.018880698	0	0.959156083	0.010826036	0.030017881	0	0.964172553	0.002501468	0.033325979	0.066748909	0.00446104	0	0	0.9120467	0.001254297	0.015489054
2. CVD Fall	1	Men	2026	46	0.986503761	0.00214091	0	0	0.007069635	0.000237263	0.004048431	0.971628062	0	0.020482438	0.002567248	0.005322252	0.947570095	0.034405353	0.006230515	0.011794037	0	0.987039524	0	0.001273343	0.011687133	0.064604032	0.911148428	0.005840499	0.018407041	0	0.960393024	0.010359107	0.029247869	0	0.965137647	0.002396833	0.032465521	0.064530304	0.003786742	0	0	0.91537773	0.001202075	0.01510315
2. CVD Fall	1	Men	2026	47	0.987759294	0.001960096	0	0	0.006103237	0.000227425	0.003949948	0.97502521	0	0.017322642	0.002459746	0.005192402	0.96734513	0.015187239	0.005965621	0.01150201	0	0.987381866	0	0.001220311	0.011397823	0.073689086	0.902773877	0.005592586	0.017944451	0	0.961593708	0.009911206	0.028495086	0	0.966079383	0.002296539	0.031624078	0.077798879	0.00478303	0	0	0.901539677	0.001152027	0.014726386
2. CVD Fall	1	Men	2026	48	0.987277189	0.001999333	0	0	0.006651564	0.000217997	0.003853917	0.966578064	0	0.025999468	0.002356704	0.005065764	0.955278672	0.027792721	0.005711611	0.011216996	0	0.987715049	0	0.001169487	0.011115464	0.077686944	0.899465542	0.005354868	0.017492646	0	0.962759394	0.009481542	0.027759064	0	0.966998466	0.002200407	0.030801127	0.081800353	0.00471161	0	0	0.898025438	0.001104062	0.014358536
2. CVD Fall	1	Men	2026	49	0.986536232	0.002376901	0	0	0.007117621	0.000208963	0.003760282	0.967999238	0	0.024800559	0.002257935	0.004942267	0.950701751	0.03289139	0.005468033	0.010938825	0	0.988039332	0	0.00112078	0.010839888	0.064940978	0.912880746	0.005126923	0.017051353	0	0.963891298	0.009069356	0.027039346	0	0.967895581	0.002108264	0.029996155	0.08448648	0.004091376	0	0	0.896364669	0.001058096	0.013999379
2. CVD Fall	1	Men	2026	50	0.978561058	0.002555388	1.53E-05	0.005947019	0.00783585	0.000308092	0.004777265	0.95633377	0.014897718	0.019162859	0.003327305	0.006278348	0.944175189	0.033884163	0.008051084	0.013889563	0.003154442	0.967283088	0.014146358	0.001652069	0.013764043	0.067011028	0.903798758	0.007549497	0.021640717	0.074899961	0.877468207	0.013341311	0.034290521	0.076981159	0.881880392	0.003106868	0.038031581	0.076301482	0.004574834	6.26E-05	0.01343207	0.886297843	0.001559696	0.017771495
2. CVD Fall	1	Men	2026	51	0.98105387	0.002950181	8.83E-06	0.002976135	0.008054266	0.000295335	0.004661382	0.963282961	0.003798649	0.023605204	0.003187735	0.006125451	0.974419109	0.004329777	0.007706561	0.013544553	0.003819634	0.96984848	0.011326359	0.001583266	0.013422261	0.074482182	0.897198239	0.007227115	0.021092464	0.03464342	0.919204641	0.0127578	0.03339414	0.120260775	0.839734211	0.002976668	0.037028346	0.077642058	0.004645241	2.42E-06	0.000518623	0.898371236	0.001494765	0.017325654
2. CVD Fall	1	Men	2026	52	0.983896036	0.002643289	1.78E-06	0.000672353	0.007955008	0.000283112	0.004548419	0.956464514	0.009298333	0.02520682	0.003053959	0.005976375	0.947489818	0.031926181	0.007376169	0.013207832	0.003305085	0.971606465	0.010482422	0.001517333	0.013088696	0.06051893	0.912006214	0.006917972	0.020556884	0.076278936	0.879005797	0.012197966	0.0325173	0.095224008	0.865877491	0.002851875	0.036046626	0.084015622	0.005906756	2.74E-05	0.004588122	0.887139249	0.001432544	0.016890317
2. CVD Fall	1	Men	2026	53	0.980552046	0.003269083	6.97E-06	0.002120781	0.009341404	0.000271402	0.004438313	0.96181169	0.004634778	0.024796757	0.002925738	0.005831037	0.960373195	0.019688277	0.007059325	0.012879203	0.003898452	0.972173577	0.009710668	0.001454151	0.012763152	0.082090888	0.891253933	0.00662152	0.020033659	0.066870504	0.889809193	0.011660833	0.031659469	0.084208572	0.877973332	0.002732268	0.035085828	0.085350369	0.006583159	5.89E-05	0.00880446	0.881364994	0.00137292	0.016465227
2. CVD Fall	1	Men	2026	54	0.980914884	0.003433594	5.47E-06	0.001586449	0.009468411	0.000260183	0.004331005	0.967685501	0.001136857	0.022685441	0.002802842	0.005689358	0.94949788	0.031188174	0.006755469	0.012558477	0.004919515	0.967133453	0.014107981	0.001393608	0.012445444	0.085810581	0.888329706	0.006337236	0.019522478	0.061302697	0.896731706	0.011145465	0.030820131	0.076193998	0.887042995	0.002617632	0.034145374	0.080562549	0.006084051	0	0	0.895987477	0.001315787	0.016050136
2. CVD Fall	1	Men	2026	55	0.973636517	0.003567256	2.02E-05	0.005613306	0.010038185	0.00041439	0.006710136	0.957662143	0.000965048	0.028098592	0.004460715	0.008813504	0.927594634	0.042224911	0.010738831	0.019441624	0.004609198	0.961478861	0.01242625	0.002218841	0.01926685	0.07607517	0.88364752	0.010075224	0.030202086	0.067861084	0.866816515	0.017694584	0.047627816	0.083617192	0.859467156	0.00416618	0.052749472	0.089982959	0.007135636	0	0	0.875947822	0.002094987	0.024838597
2. CVD Fall	1	Men	2026	56	0.972790721	0.003688224	1.78E-05	0.004790936	0.011766633	0.000397286	0.006548378	0.961381398	0.002654182	0.02309143	0.00427317	0.00859982	0.92827766	0.042491128	0.010274555	0.018956657	0.005020839	0.95980489	0.01426131	0.002126498	0.018786464	0.07343876	0.887492999	0.009640904	0.029427337	0.109257196	0.827484877	0.016906323	0.046351605	0.084602527	0.860087897	0.003991252	0.051318324	0.08866456	0.006684046	0.000166616	0.024154494	0.854112249	0.002007847	0.024210188
2. CVD Fall	1	Men	2026	57	0.970460282	0.003527648	2.61E-05	0.007326619	0.011887621	0.000380903	0.006390797	0.957068035	0.007533473	0.02291347	0.004093431	0.00839159	0.933663348	0.038023954	0.009829301	0.018483397	0.004184353	0.956247914	0.019212025	0.002038022	0.018317685	0.05769838	0.904406886	0.009224404	0.028670329	0.072387231	0.866360357	0.016149957	0.045102456	0.07822986	0.868029622	0.003823609	0.049916909	0.074915373	0.007374382	0.000132885	0.017567917	0.87448854	0.001924359	0.023596545
2. CVD Fall	1	Men	2026	58	0.969802314	0.003657307	2.53E-05	0.006843977	0.013068581	0.000365211	0.006237313	0.943372371	0.017169897	0.027347847	0.003921177	0.008188708	0.909559649	0.063016479	0.00940229	0.018021582	0.0060352	0.955847997	0.018303292	0.001953258	0.017860253	0.067510983	0.895733392	0.008824995	0.02793063	0.064807978	0.875888176	0.015424189	0.043879657	0.099134665	0.848657943	0.003662955	0.048544436	0.093217965	0.008000771	2.50E-06	0.000309343	0.87362773	0.001844374	0.022997322
2. CVD Fall	1	Men	2026	59	0.969908788	0.003835786	2.43E-05	0.006258908	0.013534233	0.000350183	0.006087849	0.946558095	0.012161803	0.029532929	0.003756105	0.007991069	0.938028959	0.035407303	0.008992777	0.017570961	0.005462372	0.95979483	0.015456823	0.001872055	0.017413921	0.065073151	0.899277047	0.008441978	0.027207825	0.045577379	0.897012314	0.014727782	0.042682524	0.075884585	0.873406262	0.003509005	0.047200147	0.085994121	0.006756872	1.74E-05	0.002554415	0.880497231	0.001767751	0.022412187
2. CVD Fall	1	Men	2026	60	0.971108399	0.003673555	7.02E-06	0.001900042	0.012548216	0.00051394	0.010248829	0.938929184	0.013506255	0.028607492	0.005506748	0.013450321	0.907054431	0.050236284	0.01316268	0.029546606	0.003978995	0.943540051	0.020451771	0.00274619	0.029282993	0.076605461	0.865328377	0.012358592	0.045707569	0.052715031	0.854172692	0.021518644	0.071593632	0.08668201	0.82903745	0.005144876	0.079135664	0.095544039	0.006967405	8.89E-05	0.012509366	0.844627827	0.002593267	0.037669199
2. CVD Fall	1	Men	2026	61	0.964814632	0.00387001	2.31E-05	0.005916557	0.014878289	0.000492849	0.010004539	0.949709296	0.001944861	0.029944048	0.005274762	0.013127033	0.921160466	0.037446494	0.012586244	0.028806796	0.005061342	0.943079245	0.020676996	0.002632153	0.028550264	0.064020549	0.87964275	0.011819529	0.044517171	0.060817321	0.849031264	0.020537297	0.069614119	0.094669331	0.823491449	0.004928541	0.076910679	0.085277626	0.006732471	0	0	0.868797263	0.002485667	0.036706972
2. CVD Fall	1	Men	2026	62	0.964865204	0.003637224	1.89E-05	0.005159957	0.016079201	0.000472656	0.009766823	0.944842809	0.005967428	0.031324973	0.005052487	0.012812304	0.897007633	0.062873809	0.012033462	0.028085096	0.005251697	0.940255815	0.02413406	0.002522934	0.027835494	0.07430441	0.87103904	0.011302623	0.043353927	0.044478914	0.868249739	0.019595705	0.067675642	0.094383706	0.82616428	0.004721271	0.074730743	0.088790747	0.008287852	9.07E-05	0.010738415	0.853942183	0.002382614	0.035767455
2. CVD Fall	1	Men	2026	63	0.961935438	0.004165896	2.78E-05	0.006593888	0.017288108	0.000453326	0.009535575	0.940055305	0.009125929	0.033473247	0.004839532	0.012505988	0.918342086	0.042773388	0.011503382	0.027381143	0.005250379	0.939062406	0.026130553	0.002418339	0.027138323	0.068520482	0.878455305	0.010806984	0.04221723	0.042567388	0.872963079	0.0186923	0.065777233	0.077265333	0.845617165	0.004522703	0.072594799	0.088004627	0.008011439	9.36E-05	0.011449807	0.855306476	0.002283928	0.034850164
2. CVD Fall	1	Men	2026	64	0.963756432	0.004082784	2.47E-05	0.005989414	0.016401147	0.000434825	0.009310695	0.931078526	0.013205563	0.038872438	0.004635524	0.012207949	0.908835862	0.05347445	0.010995097	0.026694591	0.005422994	0.944047392	0.02175302	0.002318186	0.026458409	0.068741393	0.879820342	0.010331759	0.041106505	0.085564864	0.832691569	0.017825586	0.063917982	0.093854389	0.831311265	0.004332489	0.070501857	0.100037721	0.00818245	8.78E-05	0.010534206	0.845013702	0.002189435	0.033954638
2. CVD Fall	1	Men	2026	65	0.959409638	0.004146751	2.61E-05	0.006228805	0.017071523	0.000529183	0.012587999	0.933381676	0.009224218	0.035260556	0.005632996	0.016500553	0.883567485	0.067069986	0.013330771	0.036031758	0.005173709	0.933266705	0.023026482	0.002819344	0.03571376	0.070129421	0.861931755	0.01252948	0.055409344	0.067465214	0.825001645	0.02155982	0.085973321	0.08367636	0.816287932	0.005265324	0.094770384	0.093642148	0.007999389	0.000143996	0.017538625	0.832213104	0.002662882	0.045799856
2. CVD Fall	1	Men	2026	66	0.95605534	0.00416999	2.96E-05	0.007017271	0.019926195	0.000507692	0.012293917	0.932647051	0.010379367	0.035467706	0.005395549	0.016110328	0.885952623	0.066181319	0.012737982	0.035128076	0.005725597	0.924721217	0.032031409	0.002702893	0.034818884	0.078080879	0.856002551	0.011975336	0.053941234	0.065420662	0.830527154	0.020548023	0.08350416	0.079282127	0.823685841	0.005043958	0.091988074	0.099190003	0.007868846	0	0	0.845769648	0.00255302	0.044618483
2. CVD Fall	1	Men	2026	67	0.954697769	0.004685481	3.65E-05	0.007696621	0.020388177	0.000487134	0.012008302	0.934632744	0.007895064	0.036572959	0.005168158	0.015731075	0.901926251	0.051656851	0.012169697	0.034247201	0.005819166	0.925306293	0.032336471	0.002591439	0.03394663	0.065107949	0.870940974	0.011444139	0.052506939	0.053048239	0.846288212	0.019577619	0.08108593	0.086469979	0.819436237	0.004831983	0.089261801	0.093854444	0.007868019	0.000115326	0.014330523	0.837918288	0.002447875	0.043465525
2. CVD Fall	1	Men	2026	68	0.952654391	0.004650665	3.85E-05	0.00818115	0.022276721	0.000467473	0.011731055	0.923760158	0.015272864	0.040653887	0.004950432	0.01536266	0.89108708	0.063899199	0.011624961	0.033388759	0.006467953	0.92448984	0.033460792	0.002484786	0.033096628	0.067539518	0.870419657	0.010934995	0.051105829	0.064309814	0.838325417	0.018647055	0.078717714	0.081463732	0.827316624	0.004629032	0.086590611	0.093825743	0.007930364	9.79E-05	0.012097185	0.841361061	0.002347264	0.042340478
2. CVD Fall	1	Men	2026	69	0.953414062	0.004366469	3.98E-05	0.008987395	0.021281529	0.000448676	0.011462092	0.924431245	0.011652798	0.044169003	0.004741996	0.015004958	0.887217311	0.069127419	0.011102868	0.032552401	0.006427729	0.92097336	0.037947626	0.002382752	0.032268533	0.079321016	0.860494606	0.010447054	0.049737323	0.061737763	0.844108692	0.017754857	0.076398689	0.054378197	0.857213382	0.004434756	0.083973665	0.105819145	0.008958816	0	0	0.841728156	0.002251013	0.041242871
2. CVD Fall	1	Men	2026	70	0.941080345	0.00477261	4.84E-05	0.009985967	0.024070652	0.000744065	0.019297986	0.911042978	0.012588484	0.043268258	0.007847298	0.025252983	0.850810808	0.076194154	0.01831624	0.054678798	0.007392196	0.894914443	0.039541998	0.003947686	0.054203678	0.069114063	0.830259612	0.017239902	0.083386423	0.038183389	0.804911932	0.029194621	0.127710058	0.084444811	0.767959332	0.007339973	0.140255885	0.096731028	0.008660719	0.000109644	0.012392008	0.809167001	0.003729666	0.069209934
2. CVD Fall	1	Men	2026	71	0.937413649	0.004990084	6.04E-05	0.011907072	0.026051556	0.000714411	0.018862785	0.912793419	0.015836122	0.039179859	0.007517498	0.024673101	0.86788771	0.06131178	0.017488136	0.053312373	0.005103192	0.900566828	0.037692604	0.003786479	0.052850897	0.068416113	0.833979441	0.016466088	0.081138359	0.047543495	0.800797085	0.027778746	0.123880675	0.071093934	0.785942747	0.00703263	0.135930689	0.091838396	0.009261785	0	0	0.827910901	0.003577611	0.067411308
2. CVD Fall	1	Men	2026	72	0.938337178	0.005305151	6.20E-05	0.01149693	0.025671086	0.000686088	0.018441528	0.909678672	0.015735189	0.043272967	0.007201985	0.024111188	0.871933062	0.059389577	0.016694886	0.051982475	0.007200246	0.895920018	0.041712996	0.003632384	0.051534355	0.0651247	0.840206476	0.015724899	0.078943925	0.062422423	0.791022533	0.026422258	0.120132785	0.067503389	0.794062177	0.006738631	0.131695803	0.108793129	0.010104048	0	0	0.812012656	0.003432271	0.065657896
2. CVD Fall	1	Men	2026	73	0.931581299	0.005469742	8.69E-05	0.015552086	0.028616774	0.00065905	0.018034148	0.904982782	0.022265966	0.042283894	0.006900227	0.02356713	0.85280284	0.080573259	0.015935207	0.050688694	0.006807882	0.895312255	0.044141074	0.003485139	0.050253649	0.071378192	0.836804239	0.01501513	0.076802439	0.055079124	0.803332132	0.025123097	0.116465647	0.076059375	0.789932557	0.006457478	0.12755059	0.098896602	0.010815927	0.000189383	0.017018954	0.805836596	0.003293401	0.063949137
2. CVD Fall	1	Men	2026	74	0.933554717	0.005773056	6.87E-05	0.011690513	0.030639171	0.000633251	0.017640597	0.903148313	0.022010049	0.045189076	0.00661172	0.023040841	0.875243294	0.060118156	0.01520788	0.04943067	0.009014659	0.899981899	0.038650523	0.003344496	0.049008422	0.074732975	0.836218088	0.014335635	0.074713302	0.059094016	0.804147986	0.023879305	0.112878692	0.074783921	0.795532758	0.0061887	0.123494621	0.100149442	0.010022846	0.00055089	0.051548982	0.772282537	0.003160765	0.062284537
2. CVD Fall	1	Men	2026	75	0.912660859	0.00581047	0.000103324	0.017368366	0.034130325	0.001001187	0.028925468	0.895395723	0.013407262	0.043015494	0.010422306	0.037759215	0.812335987	0.083006703	0.023870935	0.080786375	0.008978646	0.852533188	0.053107782	0.005280618	0.080099766	0.065210759	0.790488397	0.022511525	0.121789319	0.03781524	0.741579579	0.037322062	0.183283119	0.072001092	0.717938752	0.009757531	0.200302625	0.107110136	0.011028899	0.000127656	0.011314553	0.763768545	0.004990981	0.10165923
2. CVD Fall	1	Men	2026	76	0.916902948	0.006819833	9.63E-05	0.013820924	0.033085201	0.000962616	0.028312225	0.877800824	0.026388901	0.048884715	0.009988995	0.036936566	0.829983825	0.06844427	0.022775347	0.078796558	0.008925495	0.856854107	0.05102006	0.005069852	0.078130485	0.062292596	0.7977579	0.021488122	0.118461382	0.05168485	0.735326671	0.035449268	0.177539211	0.080502945	0.716339094	0.009353952	0.193804009	0.102909089	0.012762579	2.55E-05	0.001966505	0.778528452	0.004792244	0.099015658
2. CVD Fall	1	Men	2026	77	0.907363131	0.006770532	0.000131489	0.018919365	0.038167452	0.000925883	0.027722146	0.875034937	0.030378934	0.048867367	0.009575232	0.036143529	0.824820549	0.076586552	0.021727553	0.076865346	0.006750831	0.856849804	0.055311152	0.00486885	0.076219363	0.076006516	0.788265058	0.02050942	0.115219006	0.059908027	0.734504549	0.033658868	0.171928556	0.074995386	0.728581163	0.008968634	0.187454816	0.1004845	0.012439837	0	0	0.786028693	0.004602729	0.096444242
2. CVD Fall	1	Men	2026	78	0.912340166	0.006677242	0.000116999	0.017103262	0.035716094	0.000890929	0.027155307	0.887862168	0.017038061	0.050539281	0.009180344	0.035380146	0.826437223	0.077844382	0.020725928	0.074992467	0.009768217	0.846516685	0.064671681	0.004677282	0.074366134	0.066846439	0.801517919	0.019573893	0.112061749	0.062731836	0.738868571	0.031948255	0.166451338	0.073479692	0.736663712	0.008600949	0.181255646	0.113912735	0.014319546	0	0	0.773401009	0.004422126	0.093944584
2. CVD Fall	1	Men	2026	79	0.903954315	0.007382924	0.0001573	0.020704146	0.040331793	0.000857699	0.026611823	0.875973479	0.030121817	0.050454508	0.008803694	0.034646502	0.815494447	0.091558896	0.01976893	0.073177728	0.01005688	0.858635636	0.054242033	0.004494842	0.07257061	0.075666332	0.796664274	0.018680092	0.108989302	0.063066834	0.745510214	0.030314952	0.161107999	0.048242027	0.76830028	0.008250305	0.175207388	0.107333126	0.013201191	0.000714575	0.050635486	0.732349087	0.004250147	0.091516389
2. CVD Fall	1	Men	2026	80	0.879420781	0.008787512	0.000228598	0.025125765	0.036847104	0.001563475	0.048026766	0.84381761	0.031054659	0.046668398	0.015981597	0.062477736	0.743527133	0.089326225	0.035683353	0.131463289	0.010537911	0.799844042	0.051059733	0.008177964	0.13038035	0.075341314	0.695806788	0.033736996	0.195114901	0.046391503	0.612225808	0.05442199	0.286960699	0.063631099	0.609739708	0.014981331	0.311647862	0.112015386	0.0170627	0	0	0.699074055	0.00773375	0.164114109
2. CVD Fall	1	Men	2026	81	0.875621045	0.009622049	0.000250761	0.02514843	0.040737584	0.001506823	0.047113307	0.830596904	0.035038255	0.057792721	0.015334465	0.061237655	0.744073881	0.093556649	0.034032985	0.128336485	0.013904899	0.78086178	0.070080366	0.007865628	0.127287328	0.080172	0.697861283	0.032195735	0.189770981	0.047395271	0.623371994	0.05161038	0.277622354	0.060936075	0.623607486	0.014379109	0.30107733	0.10516946	0.013955677	0.000264695	0.018349093	0.694914905	0.007439394	0.159906775
2. CVD Fall	1	Men	2026	82	0.863186579	0.008779503	0.000268715	0.029429412	0.050638689	0.001453161	0.04624394	0.844323008	0.025523845	0.055381195	0.014718617	0.060053335	0.75345623	0.088768092	0.03245919	0.125316488	0.011617025	0.781078293	0.075435337	0.007569016	0.124300329	0.070521739	0.714169359	0.030726031	0.184582871	0.043138985	0.639393367	0.04893227	0.268535378	0.055814293	0.639587376	0.013806128	0.290792204	0.114635557	0.018612775	0.000529714	0.027142461	0.676089146	0.0071599	0.155830447
2. CVD Fall	1	Men	2026	83	0.873611175	0.010303797	0.000241373	0.022648045	0.046374009	0.001402409	0.045419191	0.821979741	0.042581227	0.062380638	0.014133097	0.058925297	0.734020489	0.112616421	0.030959597	0.122403492	0.014030281	0.778597994	0.078664499	0.007287677	0.121419549	0.074068978	0.717054474	0.029325659	0.179550889	0.052507318	0.641406848	0.046383742	0.259702092	0.066769666	0.639173123	0.013261497	0.280795713	0.120488283	0.015989798	0.001762895	0.09754007	0.605438837	0.00689484	0.151885277
2. CVD Fall	1	Men	2026	84	0.869178588	0.012207966	0.000206376	0.01641762	0.055995284	0.001354497	0.044639669	0.828362077	0.042832269	0.057374504	0.013577	0.057854149	0.743397976	0.107472267	0.029531952	0.119597804	0.014115912	0.762541004	0.097676596	0.007021189	0.118645299	0.077798364	0.719533602	0.027992505	0.174675529	0.046874257	0.658039672	0.043961019	0.251125052	0.061594706	0.654569615	0.012744378	0.271091301	0.108900862	0.017703133	0.00141102	0.07240965	0.644859953	0.006643821	0.148071562
2. CVD Fall	1	Men	2026	85	0.857135122	0.014690584	0.000230908	0.01524395	0.052770351	0.001737702	0.058191384	0.815288035	0.049052226	0.043006985	0.017318455	0.075334299	0.70384406	0.103830535	0.037390918	0.154934486	0.015468082	0.733369831	0.088465765	0.008983607	0.153712715	0.080453091	0.658824779	0.035467165	0.225254964	0.045118937	0.577784993	0.055289157	0.321806912	0.077787153	0.559126294	0.016262723	0.34682383	0.121497121	0.021621342	0.002803007	0.111959791	0.54224796	0.008502271	0.191368509
2. CVD Fall	1	Men	2026	86	0.806811674	0.016951369	0.001098964	0.059784356	0.056391268	0.001681405	0.057280964	0.780574105	0.068265441	0.060436917	0.01665522	0.074068318	0.692392226	0.120426873	0.035678768	0.151502133	0.022433543	0.719846157	0.098732486	0.008667834	0.15031998	0.096424255	0.650496103	0.033868398	0.219211243	0.036861115	0.599616084	0.052393383	0.311129418	0.068234144	0.581369079	0.015646382	0.334750395	0.109044052	0.029560011	0.001526727	0.047585123	0.617414907	0.008204967	0.186664212
2. CVD Fall	1	Men	2026	87	0.81057868	0.012908019	0.000776126	0.055941024	0.061733963	0.001628643	0.056433545	0.795627174	0.057210488	0.058253663	0.016027844	0.072880832	0.703800864	0.113931267	0.034053901	0.148213967	0.012015045	0.727551009	0.104993213	0.00837032	0.147070413	0.078921183	0.675349538	0.032351167	0.213378113	0.034910442	0.614636549	0.049650406	0.300802604	0.052473616	0.609384601	0.015063596	0.323078187	0.113377276	0.016384418	0.007751078	0.313397419	0.359028683	0.007924936	0.182136189
2. CVD Fall	1	Men	2026	88	0.82459763	0.014723689	0.000776659	0.049329241	0.053343067	0.001579357	0.055650356	0.801838056	0.040465203	0.070488274	0.015435385	0.071773082	0.683596643	0.138818735	0.032513803	0.145070819	0.016836222	0.701845801	0.129262476	0.008090654	0.143964846	0.060789139	0.700540959	0.030913124	0.207756778	0.050202104	0.611912104	0.047055707	0.290830085	0.068734394	0.604940513	0.014513498	0.311811595	0.107641186	0.024399297	0.004453463	0.14989791	0.52816104	0.007661795	0.177785308
2. CVD Fall	1	Men	2026	89	0.832424811	0.013443718	0.000474362	0.033608094	0.063582793	0.001533494	0.054932727	0.766926263	0.074309208	0.073141169	0.014876957	0.070746402	0.696945498	0.129924905	0.031056041	0.142073555	0.017641192	0.725938773	0.107587423	0.00782846	0.141004153	0.068096165	0.700003368	0.029552006	0.202348462	0.051892325	0.622287602	0.044604833	0.28121524	0.066340555	0.618709562	0.013995269	0.300954615	0.122278356	0.022835261	0.00279354	0.106206497	0.564858682	0.007415193	0.173612471
2. CVD Fall	1	Men	2026	90	0.708452308	0.015933853	0.000957987	0.055755027	0.076778299	0.00366577	0.138456755	0.651195066	0.057606513	0.077869773	0.035284866	0.178043783	0.427208895	0.144709886	0.072966393	0.355114827	0.024389738	0.498406813	0.106081249	0.018644381	0.352477819	0.065891004	0.361736106	0.069493316	0.502879575	0.051031631	0.151298328	0.103981665	0.693688376	0.070304494	0.155481983	0.033210852	0.741002671	0.129625176	0.023049642	0.007644577	0.241411333	0.147960495	0.017664434	0.432644344
2. CVD Fall	1	Men	2026	91	0.716911406	0.01611399	0.00083674	0.048526335	0.0770701	0.003569543	0.136971885	0.643468006	0.085494423	0.061114747	0.034073191	0.175849634	0.470938726	0.111070685	0.06976998	0.34822061	0.01927033	0.467372105	0.149602612	0.0180832	0.345671753	0.077597882	0.365712863	0.066509144	0.490180111	0.048763332	0.181595545	0.09863071	0.671010413	0.055330808	0.197157158	0.032087885	0.715424149	0.147540297	0.03048453	0.002507768	0.07350293	0.30591165	0.01713718	0.422915645
2. CVD Fall	1	Men	2026	92	0.688380469	0.018464669	0.001623302	0.079186335	0.073197944	0.003481472	0.135665809	0.626416066	0.092562375	0.074208609	0.03293933	0.173873619	0.469204483	0.122331584	0.066759009	0.341704924	0.025917672	0.478534136	0.138743851	0.01756266	0.339241681	0.06404084	0.394228702	0.063698355	0.478032103	0.049639816	0.207495341	0.093600941	0.649263901	0.05303216	0.225018634	0.03103791	0.690911296	0.128674167	0.032709933	0	0	0.408320151	0.016648448	0.413647302
2. CVD Fall	1	Men	2026	93	0.709501959	0.023685742	0.001579333	0.0609312	0.066357468	0.003401513	0.134542785	0.643149679	0.079662189	0.073186824	0.031881523	0.172119785	0.429229031	0.17127343	0.063928027	0.335569511	0.026318729	0.497223249	0.126186524	0.017082132	0.333189367	0.070555599	0.401951175	0.06105592	0.466437306	0.046021256	0.236645205	0.088881565	0.628451975	0.068128983	0.234344959	0.030059329	0.667466729	0.13317999	0.03294098	0.003804225	0.099725617	0.309310779	0.016197663	0.404840746
2. CVD Fall	1	Men	2026	94	0.678902376	0.024078245	0.001723123	0.065061061	0.093298328	0.003329643	0.133607224	0.598592505	0.121928591	0.077988582	0.030898088	0.170592234	0.497118105	0.111794525	0.061271635	0.329815735	0.029796139	0.480441252	0.145605355	0.016641052	0.327516203	0.060772317	0.425254082	0.058576867	0.455396733	0.037444932	0.269517633	0.084461744	0.608575692	0.05735881	0.26840016	0.029150618	0.645090412	0.121125498	0.025081066	0.002124392	0.075962599	0.36342526	0.015784313	0.396496871
2. CVD Fall	1	Men	2026	95	0.691356745	0.022705941	0.001522958	0.061334118	0.086950719	0.003265859	0.132863661	0.662816151	0.066050554	0.071850821	0.029987406	0.169295069	0.465735168	0.151035895	0.058784464	0.324444472	0.037748598	0.452464919	0.171324467	0.016238916	0.3222231	0.060490585	0.438342661	0.056256264	0.444910489	0.04680292	0.283232698	0.080330578	0.589633804	0.039927558	0.307982695	0.028310316	0.623779431	0.126361721	0.034588326	0.007330813	0.16754904	0.26014626	0.015407944	0.388615896
2. CVD Fall	1	Men	2026	96	0.647935303	0.024138348	0.002388428	0.087649963	0.102361065	0.003210182	0.132316711	0.587681732	0.133863842	0.081074185	0.029147907	0.168232334	0.435335406	0.188747449	0.056461151	0.319455994	0.037409736	0.459087716	0.170316904	0.015875273	0.317310371	0.060924956	0.450008235	0.054089189	0.43497762	0.026823143	0.325077197	0.076477096	0.571622564	0.057822122	0.31111305	0.027537015	0.603527813	0.112761788	0.034729544	0.014019829	0.273570107	0.168653343	0.015068158	0.381197231
2. CVD Fall	1	Men	2026	97	0.643403669	0.023551852	0.002298632	0.086621647	0.108990521	0.003162655	0.131971023	0.557546397	0.160070914	0.086596684	0.028378058	0.167407948	0.471295204	0.159558626	0.054296313	0.314849857	0.043132118	0.489998251	0.138542289	0.01554972	0.312777621	0.070863052	0.45147027	0.052070709	0.425595969	0.026676097	0.345898074	0.072890249	0.55453558	0.04975828	0.33908597	0.026829343	0.584326407	0.126341756	0.053392866	0.002685916	0.04520949	0.383366015	0.014764602	0.374239354
2. CVD Fall	1	Men	2026	98	0.582242339	0.023082552	0.003576419	0.130578024	0.125566098	0.003123343	0.131831226	0.539347886	0.19416043	0.071989712	0.027676347	0.166825625	0.526739263	0.11035141	0.052284536	0.31062479	0.036572527	0.493444399	0.146097543	0.0152619	0.308623631	0.066366302	0.466675782	0.050195865	0.416762051	0.049244372	0.342833001	0.069558919	0.538363708	0.041859251	0.365791978	0.026185954	0.566162816	0.134427551	0.037221964	0.011054577	0.217929873	0.217129374	0.014496971	0.36773969
2. CVD Fall	1	Men	2026	99	0.640915615	0.023551245	0.001968749	0.075176608	0.123393579	0.003092332	0.131901872	0.540795112	0.167638554	0.098036264	0.027041271	0.166488799	0.465893512	0.176907543	0.050420357	0.306778588	0.038124687	0.513418727	0.128598837	0.015011489	0.30484626	0.074338979	0.468730423	0.048459653	0.408470944	0.050409877	0.360023188	0.066471928	0.523095007	0.072049848	0.353323238	0.025605514	0.5490214	0.116943665	0.047424987	0.001223728	0.023930646	0.434517474	0.014264992	0.361694508
2. CVD Fall	1	Men	2026	100	0.512014563	0.025271713	0.006193518	0.190643358	0.130619746	0.003069733	0.13218737	0.545113157	0.160569479	0.101445508	0.02647132	0.166400535	0.474446717	0.173547013	0.048698254	0.303308016	0.046726166	0.460291728	0.176741571	0.014798193	0.301442343	0.06081095	0.491615829	0.046857016	0.400716204	0.038230262	0.389436942	0.063618061	0.508714736	0.059306589	0.382723403	0.025086685	0.532883323	0.117939883	0.042265046	0.00331341	0.069383443	0.396930965	0.014068428	0.356098823
2. CVD Fall	1	Men	2027	35	0.993237414	0.001264856	0	0	0.003113834	8.60E-05	0.002297924	0.983181011	0	0.012863246	0.000933181	0.003022561	0.971004182	0.020003687	0.00227604	0.006716091	0	0.992883038	0	0.000462045	0.006654917	0.040154371	0.947202258	0.002132434	0.010510936	0	0.979416737	0.003805597	0.016777666	0	0.980480242	0.000871036	0.018648722	0.067008055	0.002298956	0	0	0.921644463	0.000436143	0.008612383
2. CVD Fall	1	Men	2027	36	0.993670877	0.001078063	0	0	0.002926807	8.24E-05	0.002241851	0.972513033	0	0.02364401	0.000894246	0.002948711	0.968833687	0.022435001	0.002180399	0.006550913	0	0.993065924	0	0.000442815	0.006491261	0.060724474	0.926981947	0.002042896	0.010250683	0	0.97999795	0.003644395	0.016357655	0	0.980984946	0.000834705	0.018180349	0.080636751	0.002649558	0	0	0.907895844	0.000417994	0.008399853
2. CVD Fall	1	Men	2027	37	0.99280004	0.001750245	0	0	0.003183582	7.90E-05	0.002187154	0.976242736	0	0.020023671	0.000856926	0.002876666	0.987023812	0.004497761	0.002088707	0.006389719	0	0.993244062	0	0.000424385	0.006331554	0.094389678	0.893656643	0.001957056	0.009996622	0	0.980562767	0.003489814	0.015947419	0	0.981477314	0.000799883	0.017722804	0.072223124	0.002096518	0	0	0.917087346	0.000400599	0.008192414
2. CVD Fall	1	Men	2027	38	0.992854693	0.001797082	0	0	0.003138726	7.57E-05	0.002133798	0.970032249	0	0.026340212	0.000821154	0.002806385	0.956452902	0.035313887	0.002000799	0.006232412	0	0.993417582	0	0.00040672	0.006175698	0.09135525	0.897021392	0.001874761	0.009748598	0	0.981111721	0.003341579	0.0155467	0	0.981957696	0.000766504	0.0172758	0.07896948	0.003594044	0	0	0.909062608	0.000383927	0.00798994
2. CVD Fall	1	Men	2027	39	0.991917516	0.001755891	0	0	0.004172284	7.26E-05	0.002081753	0.983203897	0	0.013271415	0.000786865	0.002737823	0.969367014	0.022637573	0.001916518	0.006078895	0	0.993586612	0	0.000389789	0.006023599	0.079816579	0.908881103	0.001795862	0.009506456	0	0.98164533	0.003199424	0.015155246	0	0.982426434	0.000734511	0.016839055	0.06159259	0.003973286	0	0	0.926273868	0.000367947	0.007792307
2. CVD Fall	1	Men	2027	40	0.992155526	0.001525845	0	0	0.002755016	0.000185579	0.003378034	0.977694895	0	0.015850613	0.002012055	0.004442437	0.967767891	0.017471967	0.004898619	0.009861523	0	0.989231291	0	0.000996855	0.009771854	0.077374033	0.902617157	0.004590424	0.015418387	0	0.967255243	0.008173911	0.024570846	0	0.970824074	0.001878217	0.027297709	0.076017466	0.004587511	0	0	0.905814344	0.000941004	0.012639674
2. CVD Fall	1	Men	2027	41	0.989383856	0.001764114	0	0	0.00537848	0.000177874	0.003295675	0.980546171	0	0.013191919	0.001927987	0.004333923	0.970424238	0.015265552	0.004691873	0.009618337	0	0.989513731	0	0.000955352	0.009530917	0.095910557	0.884658073	0.004396893	0.015034478	0	0.968225613	0.007825018	0.023949369	0	0.971596164	0.001799778	0.026604058	0.080338773	0.002765881	0	0	0.903667045	0.000901834	0.012326466
2. CVD Fall	1	Men	2027	42	0.9903248	0.001968465	0	0	0.004320899	0.000170491	0.003215345	0.975669978	0	0.018254546	0.001847404	0.004228072	0.946995344	0.039130007	0.004493646	0.009381002	0	0.989788646	0	0.000915574	0.009295779	0.065269534	0.915859497	0.004211341	0.014659628	0	0.969167491	0.007490404	0.023342106	0	0.972349279	0.001724592	0.02592613	0.070878336	0.003915481	0	0	0.91232117	0.000864293	0.012020721
2. CVD Fall	1	Men	2027	43	0.989453164	0.001725291	0	0	0.005521134	0.000163415	0.003136996	0.976123227	0	0.017981789	0.001770164	0.004124821	0.959737433	0.026809608	0.004303582	0.009149376	0	0.99005625	0	0.00087745	0.009066299	0.09816903	0.883503927	0.004033435	0.014293608	0	0.970081851	0.007169473	0.022748676	0	0.97308398	0.001652525	0.025263495	0.089442116	0.00322327	0	0	0.894784049	0.000828312	0.011722253
2. CVD Fall	1	Men	2027	44	0.98932938	0.001810946	0	0	0.005642459	0.000156634	0.003060582	0.959669045	0	0.034610721	0.001696126	0.004024108	0.977328373	0.009626967	0.004121342	0.008923319	0	0.99031675	0	0.000840912	0.008842338	0.077160349	0.905040601	0.003862859	0.013936191	0	0.970969638	0.006861654	0.022168707	0	0.973800814	0.001583447	0.024615739	0.078773884	0.003823506	0	0	0.905177902	0.000793828	0.011430879
2. CVD Fall	1	Men	2027	45	0.987667303	0.001992509	0	0	0.00597864	0.000241023	0.004120526	0.968897699	0	0.023075936	0.002608965	0.0054174	0.975627556	0.006027691	0.006335718	0.012009035	0	0.986806137	0	0.001293749	0.011900114	0.060398332	0.914913732	0.005938721	0.018749215	0	0.959649714	0.010541446	0.02980884	0	0.964470389	0.00243571	0.033093901	0.066748909	0.004313206	0	0	0.912335371	0.001221325	0.01538119
2. CVD Fall	1	Men	2027	46	0.986613026	0.002066075	0	0	0.007069635	0.000231026	0.004020238	0.971732612	0	0.020482438	0.002499761	0.005285188	0.947816012	0.034405353	0.00606673	0.011711905	0	0.987154385	0	0.00123987	0.011605745	0.064604032	0.911430145	0.005686967	0.018278857	0	0.960869019	0.010086791	0.02904419	0	0.96542674	0.002333826	0.032239434	0.064530304	0.003654377	0	0	0.915646871	0.001170476	0.014997973
2. CVD Fall	1	Men	2027	47	0.987863946	0.00188893	0	0	0.006103237	0.000221446	0.003922441	0.97512603	0	0.017322642	0.002395086	0.005156242	0.96758205	0.015187239	0.0058088	0.011421912	0	0.987493318	0	0.001188232	0.01131845	0.073689086	0.903045856	0.00544557	0.017819488	0	0.962052686	0.009650665	0.028296649	0	0.96635998	0.002236168	0.031403852	0.077798879	0.004609371	0	0	0.901846174	0.001121743	0.014623833
2. CVD Fall	1	Men	2027	48	0.987383755	0.001925336	0	0	0.006651564	0.000212266	0.003827079	0.966675294	0	0.025999468	0.002294752	0.005030487	0.95550693	0.027792721	0.005561467	0.011138882	0	0.987823199	0	0.001138744	0.011038057	0.077686944	0.899728125	0.005214102	0.017370829	0	0.963201952	0.009232295	0.027565753	0	0.967270805	0.002142563	0.030586631	0.081800353	0.004537229	0	0	0.898328834	0.001075039	0.014258545
2. CVD Fall	1	Men	2027	49	0.986656273	0.00228854	0	0	0.007117621	0.00020347	0.003734096	0.968093011	0	0.024800559	0.00219858	0.00490785	0.950921669	0.03289139	0.005324292	0.010862649	0	0.988144282	0	0.001091317	0.0107644	0.064940978	0.913134264	0.004992149	0.016932609	0	0.964318008	0.008830945	0.026851047	0	0.968159892	0.002052843	0.029787265	0.08448648	0.00393928	0	0	0.896642071	0.001030281	0.013901888
2. CVD Fall	1	Men	2027	50	0.978904936	0.00246131	1.44E-05	0.005787001	0.00783585	0.000298203	0.004698337	0.956946531	0.014495479	0.019162859	0.00322051	0.00617462	0.944663078	0.033884163	0.007792672	0.013660087	0.003037817	0.967680141	0.014146358	0.001599044	0.013536641	0.067011028	0.904398608	0.007307184	0.02128318	0.074899961	0.878462949	0.0129131	0.03372399	0.076981159	0.88260845	0.003007148	0.037403242	0.076301482	0.004407322	5.86E-05	0.013071656	0.887173383	0.001509635	0.017477883
2. CVD Fall	1	Men	2027	51	0.981328589	0.002842548	8.28E-06	0.002896093	0.008054266	0.000285856	0.004584369	0.963589042	0.003696085	0.023605204	0.00308542	0.006024249	0.97489024	0.004329777	0.007459206	0.013320777	0.003679983	0.970260704	0.011326359	0.001532449	0.013200506	0.074482182	0.897778684	0.006995149	0.020743985	0.03464342	0.920165844	0.012348317	0.032842419	0.120260775	0.840441516	0.002881127	0.036416582	0.077642058	0.004475468	2.27E-06	0.000504706	0.8988893	0.001446789	0.017039409
2. CVD Fall	1	Men	2027	52	0.984093831	0.002547929	1.67E-06	0.000654262	0.007955008	0.000274025	0.004473272	0.956912329	0.009047278	0.02520682	0.002955937	0.005877636	0.947944781	0.031926181	0.007139419	0.012989618	0.003185791	0.971990704	0.010482422	0.001468632	0.012872451	0.06051893	0.912567888	0.006695928	0.020217254	0.076278936	0.879934545	0.011806452	0.031980066	0.095224008	0.86656457	0.00276034	0.035451082	0.084015622	0.005694271	2.57E-05	0.004465205	0.887801386	0.001386564	0.016611264
2. CVD Fall	1	Men	2027	53	0.980808051	0.003152565	6.54E-06	0.002063762	0.009341404	0.000262691	0.004364986	0.962127073	0.004509639	0.024796757	0.002831831	0.0057347	0.960812559	0.019688277	0.006832745	0.012666419	0.003759285	0.972570283	0.009710668	0.001407478	0.012552286	0.082090888	0.891797448	0.006408992	0.019702673	0.066870504	0.890706529	0.01128656	0.031136407	0.084208572	0.878640699	0.002644571	0.034506158	0.085350369	0.006349687	5.52E-05	0.008568784	0.882153873	0.001328854	0.016193197
2. CVD Fall	1	Men	2027	54	0.981159362	0.003312002	5.14E-06	0.001543804	0.009468411	0.000251832	0.00425945	0.967900155	0.001106162	0.022685441	0.002712881	0.005595362	0.949922193	0.031188174	0.006538641	0.012350993	0.0047451	0.967558215	0.014107981	0.001348878	0.012239827	0.085810581	0.88885565	0.006133832	0.019199937	0.061302697	0.897598633	0.010787733	0.030310937	0.076193998	0.887691145	0.002533615	0.033581241	0.080562549	0.005868349	0	0	0.896510584	0.001273555	0.015784964
2. CVD Fall	1	Men	2027	55	0.974039473	0.003441408	1.90E-05	0.005462443	0.010038185	0.000401868	0.006597655	0.957970736	0.000938991	0.028098592	0.004325917	0.008665765	0.928245046	0.042224911	0.010414316	0.019115728	0.004445912	0.962032165	0.01242625	0.00215179	0.018943883	0.07607517	0.884458254	0.009770762	0.029695814	0.067861084	0.868149602	0.017159873	0.046829441	0.083617192	0.860477282	0.004040283	0.051865244	0.089982959	0.006882847	0	0	0.876680283	0.002031678	0.024422232
2. CVD Fall	1	Men	2027	56	0.97317345	0.003557106	1.67E-05	0.004662199	0.011766633	0.000385281	0.006438609	0.961726348	0.00258252	0.02309143	0.00414404	0.008455663	0.928905912	0.042491128	0.00996407	0.018638891	0.004841715	0.960363188	0.01426131	0.002062237	0.018471551	0.07343876	0.88827762	0.009349566	0.028934053	0.109257196	0.828772749	0.016395432	0.045574623	0.084602527	0.861068747	0.00387064	0.050458085	0.08866456	0.006449923	0.000156333	0.023508106	0.855469547	0.001947172	0.023804358
2. CVD Fall	1	Men	2027	57	0.970904678	0.003400414	2.45E-05	0.007129722	0.011887621	0.000369393	0.00628367	0.957535805	0.007330069	0.02291347	0.003969732	0.008250924	0.934270212	0.038023954	0.009532271	0.018173564	0.004032627	0.956768283	0.019212025	0.001976436	0.018010629	0.05769838	0.905166232	0.008945653	0.028189734	0.072387231	0.867604434	0.015661923	0.044346413	0.07822986	0.868981914	0.003708064	0.049080162	0.074915373	0.007110441	0.000124608	0.017098272	0.875684099	0.001866207	0.023201001
2. CVD Fall	1	Men	2027	58	0.970238784	0.003521899	2.37E-05	0.006660105	0.013068581	0.000354175	0.006132759	0.944091718	0.01670631	0.027347847	0.003802683	0.008051442	0.910145868	0.063016479	0.009118163	0.01771949	0.005810666	0.956430944	0.018303292	0.001894233	0.017560866	0.067510983	0.896468269	0.008558313	0.027462435	0.064807978	0.877089824	0.014958087	0.043144111	0.099134665	0.849582374	0.003552265	0.047730696	0.093217965	0.007703175	2.34E-06	0.000301081	0.87437498	0.001788639	0.022611823
2. CVD Fall	1	Men	2027	59	0.970337792	0.003689059	2.27E-05	0.006090824	0.013534233	0.0003396	0.005985799	0.947133922	0.011833434	0.029532929	0.003642599	0.007857116	0.938595249	0.035407303	0.008721025	0.017276423	0.005252527	0.960353152	0.015456823	0.001815483	0.017122015	0.065073151	0.899988233	0.00818687	0.026751746	0.045577379	0.89817285	0.014282724	0.041967046	0.075884585	0.874303506	0.003402967	0.046408941	0.085994121	0.00649775	1.63E-05	0.002486097	0.881254903	0.001714331	0.022036496
2. CVD Fall	1	Men	2027	60	0.971438884	0.003527587	6.56E-06	0.001849012	0.012548216	0.000497398	0.010132344	0.939623966	0.013141586	0.028607492	0.005329508	0.013297448	0.907813902	0.050236284	0.012739026	0.029210788	0.003820694	0.944119563	0.020451771	0.002657802	0.028950171	0.076605461	0.866245649	0.011960819	0.045188071	0.052715031	0.855679002	0.020826046	0.070779921	0.08668201	0.830102475	0.004979283	0.078236232	0.095544039	0.006692516	8.31E-05	0.012175054	0.845754472	0.0025098	0.037241063
2. CVD Fall	1	Men	2027	61	0.965263423	0.003711162	2.16E-05	0.005757737	0.014878289	0.000476986	0.009890831	0.950080778	0.00189235	0.029944048	0.005104989	0.012977835	0.921892976	0.037446494	0.012181144	0.028479387	0.004852811	0.943696988	0.020676996	0.002547435	0.02822577	0.064020549	0.880529142	0.011439106	0.044011203	0.060817321	0.850483489	0.019876284	0.068822906	0.094669331	0.824524223	0.004769911	0.076036536	0.085277626	0.00645509	0	0	0.869571849	0.002405663	0.036289772
2. CVD Fall	1	Men	2027	62	0.965285579	0.003482898	1.76E-05	0.005021423	0.016079201	0.000457443	0.009655816	0.945312169	0.005806308	0.031324973	0.004889867	0.012666683	0.897714148	0.062873809	0.011646153	0.027765889	0.005028164	0.940876921	0.02413406	0.002441731	0.027519124	0.07430441	0.871895573	0.010938837	0.042861179	0.044478914	0.869649626	0.018964998	0.066906461	0.094383706	0.827165605	0.004569313	0.073881376	0.088790747	0.007937433	8.45E-05	0.010452236	0.855068198	0.002305928	0.035360933
2. CVD Fall	1	Men	2027	63	0.962418918	0.00398417	2.58E-05	0.006417036	0.017288108	0.000438735	0.009427196	0.940599609	0.008879529	0.033473247	0.004683766	0.012363848	0.91902354	0.042773388	0.011133135	0.027069937	0.005020442	0.939678626	0.026130553	0.002340503	0.026829877	0.068520482	0.879282966	0.01045915	0.041737402	0.042567388	0.874312313	0.01809067	0.06502963	0.077265333	0.846587822	0.004377136	0.071769709	0.088004627	0.007662999	8.70E-05	0.011144649	0.856436194	0.002210418	0.034454068
2. CVD Fall	1	Men	2027	64	0.964221221	0.003900194	2.30E-05	0.005828779	0.016401147	0.000420829	0.009204873	0.931723027	0.012849013	0.038872438	0.004486325	0.012069198	0.909493152	0.05347445	0.010641209	0.026391189	0.005179622	0.944666095	0.02175302	0.002243572	0.026157691	0.068741393	0.880620084	0.009999222	0.040639301	0.085564864	0.833991775	0.017251852	0.06319151	0.093854389	0.832252013	0.004193044	0.069700555	0.100037721	0.007817505	8.16E-05	0.010253619	0.846121829	0.002118966	0.03356872
2. CVD Fall	1	Men	2027	65	0.960038662	0.003957432	2.42E-05	0.006061791	0.017071523	0.000504566	0.012341793	0.934215504	0.008975164	0.035260556	0.005370954	0.016177822	0.88489236	0.067069986	0.012710634	0.03532702	0.004936666	0.93433342	0.023026482	0.002688191	0.035015242	0.070129421	0.863598357	0.011946619	0.054325604	0.067465214	0.827686126	0.020556874	0.084291786	0.08367636	0.818386466	0.005020385	0.092916789	0.093642148	0.007636592	0.000133689	0.017071501	0.834072997	0.002539007	0.044904065
2. CVD Fall	1	Men	2027	66	0.956703295	0.003976373	2.75E-05	0.006829147	0.019926195	0.000484075	0.012053463	0.933493389	0.010099124	0.035467706	0.005144552	0.015795229	0.887232247	0.066181319	0.012145421	0.034441013	0.005458705	0.925794861	0.032031409	0.002577157	0.034137868	0.078080879	0.85761466	0.011418252	0.052886208	0.065420662	0.833116274	0.019592145	0.081870919	0.079282127	0.825719659	0.004809317	0.090188897	0.099190003	0.007502049	0	0	0.847127894	0.002434255	0.043745799
2. CVD Fall	1	Men	2027	67	0.955384642	0.004464931	3.39E-05	0.007490492	0.020388177	0.000464473	0.011773434	0.93539401	0.007681897	0.036572959	0.004927739	0.015423394	0.90316221	0.051656851	0.011603572	0.033577367	0.005544087	0.92636588	0.032336471	0.002470887	0.033282675	0.065107949	0.872500319	0.010911766	0.051479966	0.053048239	0.848784892	0.018666883	0.079499986	0.086469979	0.821406871	0.004607203	0.087515947	0.093854444	0.007499054	0.000106908	0.013948903	0.839641298	0.002334001	0.042615392
2. CVD Fall	1	Men	2027	68	0.953348801	0.004429378	3.57E-05	0.007962052	0.022276721	0.000445727	0.01150161	0.924703291	0.014860496	0.040653887	0.004720142	0.015062185	0.892280908	0.063899199	0.011084177	0.032735715	0.00615882	0.925561894	0.033460792	0.002369196	0.032449298	0.067539518	0.871927913	0.010426308	0.050106261	0.064309814	0.840732488	0.017779608	0.07717809	0.081463732	0.829225572	0.004413693	0.084897003	0.093825743	0.007553851	9.07E-05	0.011775114	0.843004163	0.002238071	0.041512349
2. CVD Fall	1	Men	2027	69	0.954112303	0.004157018	3.68E-05	0.008746601	0.021281529	0.000427804	0.011237907	0.925259944	0.011338172	0.044169003	0.004521402	0.014711479	0.888370494	0.069127419	0.010586371	0.031915715	0.006117899	0.922025168	0.037947626	0.002271909	0.031637399	0.079321016	0.861953398	0.009961065	0.048764521	0.061737763	0.846428901	0.016928914	0.074904422	0.054378197	0.859062107	0.004228455	0.082331241	0.105819145	0.008526982	0	0	0.843071366	0.002146298	0.04043621
2. CVD Fall	1	Men	2027	70	0.941929036	0.004542315	4.48E-05	0.009718629	0.024070652	0.000709294	0.018985288	0.912158771	0.012248594	0.043268258	0.007480585	0.024843792	0.852552743	0.076194154	0.017460302	0.053792801	0.007033572	0.896335845	0.039541998	0.003763206	0.053325379	0.069114063	0.832416418	0.016434262	0.082035257	0.038183389	0.8083456	0.027830325	0.125640686	0.084444811	0.770574997	0.006996968	0.137983225	0.096731028	0.008243372	0.000101508	0.0120626	0.81121764	0.003555374	0.068088479
2. CVD Fall	1	Men	2027	71	0.938317514	0.004748374	5.59E-05	0.011588448	0.026051556	0.000681026	0.018557139	0.91397209	0.015408547	0.039179859	0.007166197	0.024273306	0.869568807	0.06131178	0.016670896	0.052448517	0.004854416	0.901848929	0.037692604	0.003609533	0.051994518	0.068416113	0.836063659	0.015696609	0.079823619	0.047543495	0.804102538	0.026480614	0.121873353	0.071093934	0.788473965	0.006703988	0.133728113	0.091838396	0.008810281	0	0	0.829621901	0.003410425	0.066318997
2. CVD Fall	1	Men	2027	72	0.939238123	0.00504718	5.74E-05	0.011189466	0.025671086	0.000654027	0.018142708	0.910830768	0.015310339	0.043272967	0.006865428	0.023720498	0.873555539	0.059389577	0.015914716	0.051140168	0.006847962	0.897277094	0.041712996	0.003462639	0.05069931	0.0651247	0.842220499	0.014990057	0.077664743	0.062422423	0.794203866	0.025187517	0.118186193	0.067503389	0.796511036	0.006423727	0.129561848	0.108793129	0.00960969	0	0	0.813731306	0.003271877	0.064593997
2. CVD Fall	1	Men	2027	73	0.932592659	0.005203653	8.04E-05	0.015136327	0.028616774	0.000628252	0.017741929	0.906288293	0.021664785	0.042283894	0.006577772	0.023185256	0.854368852	0.080573259	0.015190537	0.049867351	0.006473919	0.896623377	0.044141074	0.003322274	0.049439355	0.071378192	0.838750394	0.014313456	0.075557957	0.055079124	0.806393333	0.023949067	0.114578476	0.076059375	0.79230111	0.006155713	0.125483803	0.098896602	0.010290209	0.00017523	0.016568481	0.808017054	0.003139496	0.062912927
2. CVD Fall	1	Men	2027	74	0.934469402	0.005491305	6.36E-05	0.011378152	0.030639171	0.000603658	0.017354755	0.904424904	0.021415778	0.045189076	0.006302747	0.022667495	0.876754933	0.060118156	0.014497199	0.048629712	0.00857195	0.901375017	0.038650523	0.003188204	0.048214306	0.074732975	0.838098638	0.013665715	0.073502672	0.059094016	0.807092942	0.022763399	0.111049643	0.074783921	0.797823029	0.005899495	0.121493555	0.100149442	0.009544769	0.000509693	0.050183483	0.775324255	0.003013059	0.061275299
2. CVD Fall	1	Men	2027	75	0.913930089	0.005528075	9.56E-05	0.016904352	0.034130325	0.000949862	0.028461694	0.896897417	0.013045266	0.043015494	0.009888018	0.037153805	0.814854986	0.083006703	0.022647218	0.079491093	0.008538174	0.854528639	0.053107782	0.005009913	0.078815492	0.065210759	0.793595125	0.021357497	0.119836619	0.03781524	0.746431509	0.035408788	0.180344463	0.072001092	0.721650498	0.009257322	0.197091088	0.107110136	0.010491123	0.000118116	0.011015154	0.766501062	0.004735124	0.100029285
2. CVD Fall	1	Men	2027	76	0.918112801	0.006489033	8.91E-05	0.013452335	0.033085201	0.000913269	0.027858283	0.879617619	0.0256764	0.048884715	0.00947692	0.036344346	0.832414756	0.06844427	0.021607795	0.077533179	0.008489324	0.858802878	0.05102006	0.004809952	0.076877785	0.062292596	0.800758806	0.020386557	0.11656204	0.05168485	0.7399905	0.033632001	0.174692649	0.080502945	0.719925956	0.008874432	0.190696667	0.102909089	0.012139551	2.36E-05	0.00191462	0.781038492	0.004546575	0.097428098
2. CVD Fall	1	Men	2027	77	0.90869452	0.006445462	0.000121733	0.018414749	0.038167452	0.000878419	0.027277666	0.876925537	0.029558703	0.048867367	0.009084368	0.035564025	0.827166803	0.076586552	0.020613715	0.075632931	0.006423338	0.85864895	0.055311152	0.004619253	0.074997306	0.076006516	0.791163806	0.019458028	0.113371651	0.059908027	0.738986637	0.031933384	0.169171953	0.074995386	0.732046473	0.008508867	0.184449274	0.1004845	0.011836362	0	0	0.788414452	0.004366775	0.094897911
2. CVD Fall	1	Men	2027	78	0.913603433	0.006359987	0.00010838	0.016646934	0.035716094	0.000845257	0.026719915	0.889360081	0.016578033	0.050539281	0.008709724	0.034812881	0.828702101	0.077844382	0.019663436	0.073790081	0.009299702	0.84841732	0.064671681	0.004437506	0.073173791	0.066846439	0.804318086	0.01857046	0.110265015	0.062731836	0.743175147	0.030310464	0.163782553	0.073479692	0.740010779	0.008160031	0.178349498	0.113912735	0.013632733	0	0	0.775820771	0.004195431	0.09243833
2. CVD Fall	1	Men	2027	79	0.905332742	0.007038405	0.000145827	0.02015236	0.040331793	0.00081373	0.026185144	0.877793582	0.029308528	0.050454508	0.008352383	0.034091	0.817681169	0.091558896	0.018755498	0.072004438	0.009582069	0.860504425	0.054242033	0.004264419	0.071407054	0.075666332	0.79936936	0.017722477	0.10724183	0.063066834	0.74964739	0.02876089	0.158524886	0.048242027	0.771532396	0.007827362	0.172398214	0.107333126	0.012596312	0.000662456	0.049301154	0.736025617	0.004032267	0.090049068
2. CVD Fall	1	Men	2027	80	0.88116578	0.008386962	0.000212138	0.024457657	0.036847104	0.001487106	0.047443253	0.846195797	0.030216183	0.046668398	0.015200974	0.061718647	0.746867336	0.089326225	0.033940396	0.129866043	0.010050515	0.80231498	0.051059733	0.00777851	0.128796262	0.075341314	0.699825273	0.032089109	0.192744304	0.046391503	0.618370557	0.051763742	0.283474198	0.063631099	0.614257917	0.014249566	0.307861419	0.112015386	0.016273522	0	0	0.702234934	0.007355994	0.162120164
2. CVD Fall	1	Men	2027	81	0.877380077	0.009194811	0.000232993	0.02448042	0.040737584	0.001433222	0.046540892	0.833035973	0.034092222	0.057792721	0.014585451	0.060493633	0.747295482	0.093556649	0.03237064	0.126777228	0.01327815	0.783419236	0.070080366	0.00748143	0.125740819	0.080172	0.701739558	0.030623131	0.187465311	0.047395271	0.629265952	0.049089466	0.274249311	0.060936075	0.62796785	0.01367676	0.297419316	0.10516946	0.013333464	0.00024594	0.017865277	0.698345896	0.007076016	0.157963947
2. CVD Fall	1	Men	2027	82	0.864997751	0.008403013	0.000250041	0.028646237	0.050638689	0.001382181	0.045682088	0.846460717	0.024834701	0.055381195	0.013999685	0.059323702	0.756564266	0.088768092	0.030873717	0.123793924	0.011109673	0.783465572	0.075435337	0.007199307	0.122790111	0.070521739	0.717912812	0.029225214	0.182340235	0.043138985	0.645046107	0.046542168	0.26527274	0.055814293	0.643794791	0.013131766	0.287259151	0.114635557	0.017813574	0.000492902	0.026432124	0.679878523	0.006810173	0.153937146
2. CVD Fall	1	Men	2027	83	0.875276559	0.00987676	0.00022498	0.022046424	0.046374009	0.001333908	0.044867359	0.824535695	0.041431534	0.062380638	0.013442764	0.05820937	0.737019886	0.112616421	0.029447372	0.12091632	0.013440301	0.781019159	0.078664499	0.00693171	0.119944331	0.074068978	0.720668387	0.027893244	0.177369391	0.052507318	0.646827783	0.044118123	0.256546776	0.066769666	0.643232481	0.012613738	0.277384115	0.120488283	0.015363016	0.001643168	0.094978617	0.610928946	0.006558061	0.150039909
2. CVD Fall	1	Men	2027	84	0.870721799	0.011722123	0.000192724	0.015982424	0.055995284	0.001288337	0.044097308	0.830884632	0.041675797	0.057374504	0.01291383	0.057151236	0.746293551	0.107472267	0.028089461	0.118144721	0.013547954	0.764893423	0.097676596	0.006678239	0.117203788	0.077798364	0.723023163	0.026625208	0.172553265	0.046874257	0.66323806	0.041813738	0.248073945	0.061594706	0.658485807	0.012121877	0.26779761	0.108900862	0.017027408	0.001317682	0.070509829	0.649652387	0.006319302	0.14627253
2. CVD Fall	1	Men	2027	85	0.858514862	0.014134484	0.000216077	0.01484096	0.052770351	0.001660226	0.05786304	0.817809666	0.047727815	0.043006985	0.016546307	0.074909227	0.706385361	0.103830535	0.035723832	0.154060272	0.014876238	0.735229532	0.088465765	0.00858307	0.152845394	0.080453091	0.66167709	0.03388585	0.223983968	0.045118937	0.582065867	0.052824072	0.319991124	0.077787153	0.561808319	0.015537645	0.344866884	0.121497121	0.020866846	0.002622972	0.109041231	0.547559921	0.008123194	0.190288716
2. CVD Fall	1	Men	2027	86	0.809473758	0.016331308	0.001028379	0.058211092	0.056391268	0.001606439	0.056957758	0.783577779	0.066422274	0.060436917	0.015912642	0.073650389	0.694837823	0.120426873	0.034088018	0.150647285	0.021575185	0.721939151	0.098732486	0.008281376	0.149471802	0.096424255	0.653243031	0.032358365	0.217974349	0.036861115	0.603707601	0.050057407	0.309373877	0.068234144	0.5839555	0.014948783	0.332861573	0.109044052	0.028468623	0.001428667	0.046357164	0.621251386	0.007839146	0.185610963
2. CVD Fall	1	Men	2027	87	0.812974818	0.012434282	0.000726276	0.054459511	0.061733963	0.001556029	0.05611512	0.798297692	0.055665805	0.058253663	0.015313237	0.072469603	0.706155462	0.113931267	0.032535597	0.147377673	0.011555322	0.729213767	0.104993213	0.007997127	0.146240571	0.078921183	0.677995906	0.03090878	0.212174131	0.034910442	0.6185475	0.047436727	0.299105332	0.052473616	0.611879178	0.014391981	0.321255225	0.113377276	0.015958784	0.007253233	0.305224255	0.369506362	0.007571601	0.181108489
2. CVD Fall	1	Men	2027	88	0.826878106	0.014180495	0.000726775	0.048026266	0.053343067	0.001508941	0.055336351	0.804023786	0.039372642	0.070488274	0.014747194	0.071368104	0.68586484	0.138818735	0.031064165	0.14425226	0.01619203	0.703663037	0.129262476	0.00772993	0.143152528	0.060789139	0.703091494	0.029534852	0.206584515	0.050202104	0.6156511	0.044957713	0.289189082	0.068734394	0.607346992	0.013866409	0.310052205	0.107641186	0.023581367	0.004167421	0.146016466	0.53449121	0.007320192	0.176782159
2. CVD Fall	1	Men	2027	89	0.834225435	0.012941648	0.000443894	0.032718336	0.063582793	0.001465123	0.054622771	0.769995091	0.072302859	0.073141169	0.014213663	0.070347217	0.699131789	0.129924905	0.029671398	0.141271908	0.0169662	0.727758412	0.107587423	0.007479425	0.14020854	0.068096165	0.7024627	0.02823442	0.201206715	0.051892325	0.625863073	0.042616112	0.279628489	0.066340555	0.621031675	0.013371285	0.299256485	0.122278356	0.022034071	0.002614113	0.103442923	0.569913085	0.007084584	0.172632867
2. CVD Fall	1	Men	2027	90	0.708802375	0.015349063	0.000896456	0.054285307	0.076778299	0.003568467	0.140320032	0.651291011	0.056051137	0.077869773	0.034348279	0.1804398	0.42436674	0.144709886	0.071029603	0.359893771	0.023456531	0.495091452	0.106081249	0.018149492	0.357221276	0.065891004	0.356813225	0.067648714	0.509647058	0.051031631	0.144723089	0.101221619	0.703023661	0.070304494	0.146391502	0.032329317	0.750974686	0.129625176	0.022366217	0.007153572	0.235177828	0.150015013	0.017195556	0.438466639
2. CVD Fall	1	Men	2027	91	0.717090494	0.01551916	0.000782997	0.047247275	0.0770701	0.003474795	0.138815179	0.64431429	0.083186073	0.061114747	0.033168767	0.178216124	0.468104505	0.111070685	0.067918035	0.352906776	0.018533004	0.46393756	0.149602612	0.017603207	0.350323618	0.077597882	0.360881674	0.064743752	0.496776692	0.048763332	0.17518346	0.096012697	0.680040511	0.055330808	0.188381091	0.031236157	0.725051943	0.147540297	0.029383241	0.002346696	0.071611713	0.303828738	0.016682298	0.428607017
2. CVD Fall	1	Men	2027	92	0.68949337	0.017800321	0.001519038	0.077108738	0.073197944	0.003389062	0.137491527	0.627449681	0.090063191	0.074208609	0.032065002	0.176213517	0.466378025	0.122331584	0.064986986	0.346303406	0.024926003	0.475426648	0.138743851	0.017096484	0.343807013	0.06404084	0.389486386	0.062007572	0.484465202	0.049639816	0.201242401	0.091116437	0.658001346	0.05303216	0.216544578	0.030214052	0.700209209	0.128674167	0.031458376	0	0	0.404446974	0.016206539	0.419213945
2. CVD Fall	1	Men	2027	93	0.710334687	0.022820482	0.001477894	0.059344855	0.066357468	0.003311225	0.136353389	0.643830512	0.07751131	0.073186824	0.031035273	0.174436081	0.426409996	0.17127343	0.062231148	0.340085425	0.025311714	0.494199801	0.126186524	0.016628711	0.33767325	0.070555599	0.397294756	0.059435277	0.472714369	0.046021256	0.230547071	0.086522329	0.636909344	0.068128983	0.226160433	0.029261446	0.676449138	0.13317999	0.031779367	0.003559883	0.097174653	0.308249512	0.015767719	0.410288875
2. CVD Fall	1	Men	2027	94	0.67987246	0.023201701	0.001612449	0.063368562	0.093298328	0.003241262	0.135405238	0.600408985	0.118636519	0.077988582	0.030077942	0.172887973	0.494305991	0.111794525	0.059645266	0.334254218	0.028656071	0.477615496	0.145605355	0.016199339	0.33192374	0.060772317	0.420680438	0.057022027	0.461525218	0.037444932	0.263569666	0.082219826	0.616765576	0.05735881	0.260492642	0.028376856	0.653771693	0.121125498	0.024176572	0.001987944	0.073990698	0.361521234	0.015365341	0.401832713
2. CVD Fall	1	Men	2027	95	0.6921818	0.021876706	0.001425139	0.059734795	0.086950719	0.003179171	0.134651669	0.663117207	0.064267189	0.071850821	0.029191433	0.171573351	0.462929319	0.151035895	0.057224114	0.328810672	0.036304251	0.450004	0.171324467	0.015807877	0.326559405	0.060490585	0.433848538	0.054763021	0.450897855	0.04680292	0.277429985	0.078198317	0.597568779	0.039927558	0.300339664	0.027558859	0.63217392	0.126361721	0.033455257	0.006859961	0.163298136	0.261180284	0.014998962	0.39384568
2. CVD Fall	1	Men	2027	96	0.64953247	0.02327678	0.002235021	0.085372333	0.102361065	0.003124973	0.134097358	0.589805765	0.130249518	0.081074185	0.028374217	0.170496314	0.432535021	0.188747449	0.054962469	0.323755061	0.035978354	0.456670292	0.170316904	0.015453886	0.321580564	0.060924956	0.445590261	0.052653468	0.440831315	0.026823143	0.319414584	0.07444712	0.579315154	0.057822122	0.303722028	0.026806084	0.611649766	0.112761788	0.033764765	0.013119347	0.266705661	0.172653066	0.014668195	0.386327178
2. CVD Fall	1	Men	2027	97	0.644953928	0.022710393	0.002150993	0.084368439	0.108990521	0.003078707	0.133747018	0.560368681	0.155748999	0.086596684	0.027624803	0.169660834	0.468499343	0.159558626	0.052855094	0.319086938	0.041481786	0.487852136	0.138542289	0.015136975	0.316986814	0.070863052	0.447124972	0.050688566	0.431323411	0.026676097	0.3403702	0.07095548	0.561998222	0.04975828	0.331934566	0.026117196	0.592189957	0.126341756	0.051419679	0.002513402	0.044088828	0.381987972	0.014372697	0.379275666
2. CVD Fall	1	Men	2027	98	0.584963622	0.022292229	0.003346709	0.127185565	0.125566098	0.003040438	0.133605339	0.543079798	0.188918098	0.071989712	0.026941718	0.169070675	0.523946861	0.11035141	0.050896717	0.314805012	0.035173179	0.491095562	0.146097543	0.014856794	0.312776922	0.066366302	0.4623996	0.048863487	0.422370611	0.049244372	0.337434334	0.067712575	0.545608718	0.041859251	0.358867932	0.025490885	0.573781931	0.134427551	0.03608482	0.010344551	0.21245732	0.219885056	0.014112169	0.372688533
2. CVD Fall	1	Men	2027	99	0.642155559	0.022701243	0.001842298	0.073220135	0.123393579	0.00301025	0.133676937	0.543798608	0.163112313	0.098036264	0.026323499	0.168729316	0.463103388	0.176907543	0.04908202	0.310907049	0.03666595	0.511173466	0.128598837	0.01461303	0.308948717	0.074338979	0.464519734	0.04717336	0.413967927	0.050409877	0.35474806	0.064707524	0.530134539	0.072049848	0.346614465	0.024925852	0.556409835	0.116943665	0.045642176	0.001145129	0.023330077	0.432490607	0.013886348	0.366561998
2. CVD Fall	1	Men	2027	100	0.51643786	0.024465586	0.005795713	0.185726567	0.130619746	0.002988251	0.133966277	0.547911848	0.156234103	0.101445508	0.025768677	0.168639864	0.471657587	0.173547013	0.047405628	0.307389772	0.044938317	0.458415725	0.176741571	0.014405396	0.305498992	0.06081095	0.487466959	0.045613263	0.406108827	0.038230262	0.384279583	0.06192941	0.515560745	0.059306589	0.376218036	0.024420795	0.540054581	0.117939883	0.040733929	0.003100593	0.067633446	0.396006138	0.013695002	0.36089101
2. CVD Fall	1	Men	2028	35	0.993316457	0.001225334	0	0	0.003113834	8.26E-05	0.002261768	0.983265104	0	0.012863246	0.000896646	0.002975004	0.971198963	0.020003687	0.00218693	0.00661042	0	0.993005837	0	0.000443955	0.006550208	0.040154371	0.947451126	0.002048947	0.010345557	0	0.979829712	0.003656603	0.016513686	0	0.980807764	0.000836933	0.018355303	0.067008055	0.002227123	0	0	0.92186888	0.000419067	0.008476875
2. CVD Fall	1	Men	2028	36	0.9937419	0.001045539	0	0	0.002926807	7.92E-05	0.002206578	0.972594439	0	0.02364401	0.000859236	0.002902316	0.969022125	0.022435001	0.002095034	0.00644784	0	0.993185395	0	0.000425478	0.006389127	0.060724474	0.927223214	0.001962914	0.010089398	0	0.980398005	0.003501712	0.016100284	0	0.981303676	0.000802026	0.017894298	0.080636751	0.002569624	0	0	0.908124307	0.000401629	0.008267689
2. CVD Fall	1	Men	2028	37	0.992888495	0.001699294	0	0	0.003183582	7.59E-05	0.002152741	0.976321548	0	0.020023671	0.000823377	0.002831405	0.987206124	0.004497761	0.002006932	0.006289183	0	0.993360298	0	0.000407769	0.006231933	0.094389678	0.893890552	0.001880435	0.009839335	0	0.980950315	0.003353183	0.015696502	0	0.981787481	0.000768566	0.017443953	0.072223124	0.002035487	0	0	0.91729296	0.000384915	0.008063515
2. CVD Fall	1	Men	2028	38	0.992941731	0.001746581	0	0	0.003138726	7.27E-05	0.002100225	0.970108554	0	0.026340212	0.000789005	0.002762229	0.956629297	0.035313887	0.001922465	0.006134351	0	0.993530674	0	0.000390796	0.006078529	0.09135525	0.897248176	0.001801361	0.009595213	0	0.981487161	0.003210751	0.015302088	0	0.982259524	0.000736495	0.017003982	0.07896948	0.003493045	0	0	0.909304353	0.000368895	0.007864226
2. CVD Fall	1	Men	2028	39	0.992001034	0.001707968	0	0	0.004172284	6.97E-05	0.002048999	0.98327778	0	0.013271415	0.000756059	0.002694746	0.969537693	0.022637573	0.001841483	0.00598325	0	0.993696648	0	0.000374528	0.005928824	0.079816579	0.909100988	0.001725551	0.009356881	0	0.982009045	0.003074162	0.014916793	0	0.982720138	0.000705754	0.016574109	0.06159259	0.003864844	0	0	0.926519321	0.000353542	0.007669703
2. CVD Fall	1	Men	2028	40	0.99221804	0.001484876	0	0	0.002755016	0.000181974	0.003360093	0.977757567	0	0.015850613	0.001972978	0.004418842	0.967915406	0.017471967	0.004803481	0.009809145	0	0.989302553	0	0.000977494	0.009719953	0.077374033	0.902788201	0.004501271	0.015336495	0	0.967544495	0.008015162	0.024440343	0	0.971005538	0.001841739	0.027152722	0.076017466	0.004464337	0	0	0.906022927	0.000922728	0.012572541
2. CVD Fall	1	Men	2028	41	0.989452312	0.001716617	0	0	0.00537848	0.00017442	0.003278171	0.980606634	0	0.013191919	0.001890542	0.004310905	0.970566446	0.015265552	0.004600751	0.009567251	0	0.989582907	0	0.000936798	0.009480295	0.095910557	0.884823319	0.004311499	0.014954625	0	0.968504788	0.007673045	0.023822166	0	0.97177242	0.001764823	0.026462756	0.080338773	0.002691413	0	0	0.903824498	0.000884319	0.012260997
2. CVD Fall	1	Men	2028	42	0.990399622	0.001914031	0	0	0.004320899	0.00016718	0.003198267	0.975728313	0	0.018254546	0.001811525	0.004205616	0.947132442	0.039130007	0.004406373	0.009331177	0	0.989855801	0	0.000897793	0.009246407	0.065269534	0.916019148	0.004129551	0.014581767	0	0.969436942	0.00734493	0.023218129	0	0.972520474	0.001691098	0.025788428	0.070878336	0.003807206	0	0	0.912510076	0.000847507	0.011956875
2. CVD Fall	1	Men	2028	43	0.98952318	0.00167511	0	0	0.005521134	0.000160241	0.003120334	0.976179514	0	0.017981789	0.001735784	0.004102913	0.95986961	0.026809608	0.004220001	0.009100781	0	0.990121446	0	0.000860409	0.009018145	0.09816903	0.883658179	0.0039551	0.01421769	0	0.970341918	0.007030232	0.022627851	0	0.973250256	0.00162043	0.025129313	0.089442116	0.003129519	0	0	0.894956147	0.000812225	0.011659992
2. CVD Fall	1	Men	2028	44	0.989404739	0.001754884	0	0	0.005642459	0.000153592	0.003044326	0.959723359	0	0.034610721	0.001663185	0.004002735	0.977455809	0.009626967	0.0040413	0.008875924	0	0.990380046	0	0.00082458	0.008795374	0.077160349	0.905189642	0.003787836	0.013862172	0	0.971220646	0.006728391	0.022050963	0	0.973962309	0.001552694	0.024484997	0.078773884	0.003705143	0	0	0.905372396	0.000778411	0.011370166
2. CVD Fall	1	Men	2028	45	0.987767944	0.001926865	0	0	0.00597864	0.000234693	0.004091859	0.969003907	0	0.023075936	0.002540447	0.00537971	0.975877497	0.006027691	0.006169325	0.011925486	0	0.986922905	0	0.001259772	0.011817323	0.060398332	0.915200139	0.005782755	0.018618773	0	0.960133945	0.010264601	0.029601454	0	0.964764597	0.002371742	0.032863661	0.066748909	0.004171105	0	0	0.912616556	0.00118925	0.015274181
2. CVD Fall	1	Men	2028	46	0.986718866	0.001994272	0	0	0.007069635	0.000224959	0.003992269	0.971835032	0	0.020482438	0.002434111	0.005248418	0.948056822	0.034405353	0.005907402	0.011630423	0	0.987267691	0	0.001207308	0.011525002	0.064604032	0.911706669	0.005537613	0.018151687	0	0.961335989	0.009821886	0.028842124	0	0.965712328	0.002272533	0.032015139	0.064530304	0.003527374	0	0	0.915908957	0.001139736	0.01489363
2. CVD Fall	1	Men	2028	47	0.987965249	0.001820731	0	0	0.006103237	0.00021563	0.003895152	0.975224804	0	0.017322642	0.002332185	0.005120369	0.967814068	0.015187239	0.005656246	0.011342447	0	0.987603268	0	0.001157026	0.011239705	0.073689086	0.903312844	0.005302556	0.017695514	0	0.962503002	0.009397214	0.028099784	0	0.96663719	0.002177441	0.031185369	0.077798879	0.004442953	0	0	0.902143792	0.001092283	0.014522092
2. CVD Fall	1	Men	2028	48	0.987486831	0.00185446	0	0	0.006651564	0.000206692	0.003800453	0.966770558	0	0.025999468	0.002234486	0.004995489	0.955730484	0.027792721	0.005415409	0.011061387	0	0.987929899	0	0.001108838	0.010961263	0.077686944	0.899985913	0.005077166	0.017249977	0	0.963636196	0.008989832	0.027373973	0	0.967539871	0.002086294	0.030373835	0.081800353	0.004370205	0	0	0.89862329	0.001046806	0.014159345
2. CVD Fall	1	Men	2028	49	0.986772235	0.0022039	0	0	0.007117621	0.000198127	0.003708117	0.968184896	0	0.024800559	0.00214084	0.004873705	0.951137072	0.03289139	0.005184463	0.010787075	0	0.988247833	0	0.001062657	0.01068951	0.064940978	0.913383174	0.004861042	0.016814806	0	0.964736738	0.008599022	0.02666424	0	0.96842104	0.00199893	0.02958003	0.08448648	0.003793588	0	0	0.896911538	0.001003223	0.01380517
2. CVD Fall	1	Men	2028	50	0.979238865	0.002371129	1.35E-05	0.005631266	0.00783585	0.000288641	0.004620789	0.957543094	0.014104101	0.019162859	0.00311724	0.006072705	0.945138427	0.033884163	0.007542791	0.013434619	0.002926051	0.968066612	0.014146358	0.001547768	0.01331321	0.067011028	0.904984213	0.007072871	0.020931889	0.074899961	0.879433656	0.012499027	0.033167356	0.076981159	0.88332224	0.002910721	0.03678588	0.076301482	0.004246696	5.50E-05	0.01272082	0.888025418	0.001461227	0.0171894
2. CVD Fall	1	Men	2028	51	0.981595071	0.002739318	7.76E-06	0.002818192	0.008054266	0.000276689	0.004508702	0.963887208	0.003596291	0.023605204	0.002986482	0.005924815	0.975349295	0.004329777	0.007220018	0.01310091	0.003546062	0.970661647	0.011326359	0.001483309	0.012982624	0.074482182	0.898345384	0.006770841	0.020401594	0.03464342	0.92110389	0.011952354	0.032300336	0.120260775	0.84113498	0.00278874	0.035815505	0.077642058	0.004312657	2.13E-06	0.00049116	0.899393437	0.001400396	0.016758163
2. CVD Fall	1	Men	2028	52	0.984285673	0.002456418	1.57E-06	0.000636655	0.007955008	0.000265239	0.004399438	0.957348405	0.008803001	0.02520682	0.002861152	0.005780622	0.948388116	0.031926181	0.006910485	0.012775217	0.003071317	0.972364739	0.010482422	0.001421538	0.012659983	0.06051893	0.913116298	0.006481215	0.019883556	0.076278936	0.880840982	0.011427865	0.031452216	0.095224008	0.867238225	0.002671826	0.034865942	0.084015622	0.005490329	2.41E-05	0.004345543	0.888445222	0.001342102	0.016337086
2. CVD Fall	1	Men	2028	53	0.981056298	0.003040687	6.14E-06	0.002008267	0.009341404	0.000254268	0.004292939	0.962434294	0.004387878	0.024796757	0.002741025	0.005640045	0.961240726	0.019688277	0.006613645	0.012457352	0.003625672	0.972956211	0.009710668	0.001362345	0.012345103	0.082090888	0.892328163	0.00620348	0.019377469	0.066870504	0.89158237	0.010924643	0.030622483	0.084208572	0.879295045	0.00255977	0.033936614	0.085350369	0.006125444	5.18E-05	0.008339337	0.882920853	0.001286243	0.015925919
2. CVD Fall	1	Men	2028	54	0.981396343	0.003195223	4.82E-06	0.001502298	0.009468411	0.000243757	0.004189146	0.968109367	0.001076296	0.022685441	0.002625889	0.005503007	0.950335722	0.031188174	0.006328972	0.012147132	0.004577599	0.967970995	0.014107981	0.001305624	0.012037801	0.085810581	0.889369244	0.005937144	0.018883031	0.061302697	0.898444853	0.010441812	0.029810637	0.076193998	0.888326666	0.002452372	0.033026964	0.080562549	0.005661198	0	0	0.897019113	0.001232717	0.015524424
2. CVD Fall	1	Men	2028	55	0.974430979	0.003320521	1.78E-05	0.005315608	0.010038185	0.000389736	0.006487166	0.958271811	0.000913639	0.028098592	0.004195317	0.008520642	0.92887958	0.042224911	0.010099906	0.018795603	0.004289101	0.962571185	0.01242625	0.002086828	0.018626636	0.07607517	0.885250541	0.009475781	0.029198508	0.067861084	0.869451898	0.016641814	0.046045204	0.083617192	0.861467828	0.003918306	0.050996673	0.089982959	0.006640083	0	0	0.877393375	0.001970342	0.024013241
2. CVD Fall	1	Men	2028	56	0.973545137	0.003431206	1.57E-05	0.004536898	0.011766633	0.000373649	0.006330784	0.96206279	0.002512792	0.02309143	0.004018931	0.008314058	0.929518868	0.042491128	0.009663253	0.018326751	0.004669755	0.960906744	0.01426131	0.001999978	0.018162214	0.07343876	0.889044434	0.009067302	0.028449504	0.109257196	0.830030953	0.015900452	0.044811399	0.084602527	0.862030607	0.003753785	0.04961308	0.08866456	0.006224917	0.00014671	0.02287879	0.856790922	0.001888386	0.023405714
2. CVD Fall	1	Men	2028	57	0.971336319	0.003278319	2.30E-05	0.00693808	0.011887621	0.000358241	0.006178439	0.957991739	0.007132158	0.02291347	0.003849885	0.008112748	0.934862339	0.038023954	0.00924449	0.017869217	0.003887076	0.957275121	0.019212025	0.001916767	0.017709011	0.05769838	0.905908387	0.008675582	0.02771765	0.072387231	0.868819924	0.015189087	0.043603758	0.07822986	0.86991579	0.003596117	0.048258233	0.074915373	0.006857045	0.000116868	0.016640994	0.876847393	0.001809866	0.022812461
2. CVD Fall	1	Men	2028	58	0.970662432	0.003392109	2.22E-05	0.006481136	0.013068581	0.000343482	0.006030055	0.944792426	0.016255239	0.027347847	0.00368788	0.007916608	0.910717889	0.063016479	0.008842885	0.017422748	0.005595515	0.956997368	0.018303292	0.001837046	0.01726678	0.067510983	0.89718655	0.008299936	0.02700253	0.064807978	0.878263931	0.0145065	0.042421591	0.099134665	0.850488948	0.003445021	0.046931366	0.093217965	0.00741801	2.19E-06	0.000293036	0.875101009	0.00173464	0.02223315
2. CVD Fall	1	Men	2028	59	0.970753788	0.003548623	2.12E-05	0.005927216	0.013534233	0.000329348	0.005885557	0.947694976	0.011513931	0.029532929	0.003532629	0.007725536	0.939147861	0.035407303	0.008457736	0.0169871	0.005051733	0.960895492	0.015456823	0.001760673	0.016835278	0.065073151	0.900683399	0.007939707	0.026303743	0.045577379	0.899306856	0.013851527	0.041264238	0.075884585	0.875183438	0.003300231	0.045631746	0.085994121	0.006249777	1.53E-05	0.002419579	0.881991235	0.001662575	0.021667458
2. CVD Fall	1	Men	2028	60	0.971759497	0.00338812	6.13E-06	0.001799341	0.012548216	0.000481404	0.010017293	0.940301151	0.012786763	0.028607492	0.005158135	0.013146458	0.908555215	0.050236284	0.012329397	0.028879105	0.003669454	0.94468499	0.020451771	0.002572339	0.028621447	0.076605461	0.867143357	0.011576213	0.044674969	0.052715031	0.857152366	0.020156374	0.069976228	0.08668201	0.831150944	0.004819172	0.077347874	0.095544039	0.006429751	7.76E-05	0.011849526	0.846851776	0.002429096	0.036818197
2. CVD Fall	1	Men	2028	61	0.965698673	0.003559599	2.01E-05	0.005603138	0.014878289	0.000461648	0.009778522	0.950443386	0.001841256	0.029944048	0.004940835	0.012830474	0.922608044	0.037446494	0.011789453	0.028156008	0.004653894	0.944298318	0.020676996	0.002465521	0.027905272	0.064020549	0.881396711	0.011071276	0.043511464	0.060817321	0.851904092	0.019237153	0.068041435	0.094669331	0.825540982	0.004616532	0.075173155	0.085277626	0.006190494	0	0	0.870325863	0.002328308	0.035877708
2. CVD Fall	1	Men	2028	62	0.965693011	0.00333587	1.64E-05	0.004886571	0.016079201	0.000442734	0.009546176	0.945770003	0.005649537	0.031324973	0.004732632	0.012522855	0.898403912	0.062873809	0.011271666	0.027450613	0.004815245	0.941480829	0.02413406	0.002363216	0.027206649	0.07430441	0.872733998	0.010587094	0.042374498	0.044478914	0.871019165	0.01835517	0.066146751	0.094383706	0.828151443	0.004422384	0.073042467	0.088790747	0.007603507	7.88E-05	0.010173508	0.856162282	0.002231779	0.034959416
2. CVD Fall	1	Men	2028	63	0.96288695	0.003811248	2.40E-05	0.006244871	0.017288108	0.000424628	0.009320152	0.941130355	0.008639781	0.033473247	0.004533158	0.012223459	0.919688905	0.042773388	0.010775144	0.026762563	0.004801703	0.940277273	0.026130553	0.002265243	0.026525229	0.068520482	0.880093205	0.010122832	0.041263481	0.042567388	0.875632427	0.017508956	0.06429123	0.077265333	0.847543503	0.004236387	0.070954777	0.088004627	0.007331371	8.10E-05	0.010847434	0.857533373	0.002139341	0.034062848
2. CVD Fall	1	Men	2028	64	0.964670821	0.003726643	2.13E-05	0.005672399	0.016401147	0.000407297	0.009100353	0.932351254	0.012502089	0.038872438	0.004342065	0.011932154	0.910134992	0.05347445	0.010299036	0.026091522	0.004948352	0.945266524	0.02175302	0.002171429	0.025860675	0.068741393	0.881403065	0.009677692	0.04017785	0.085564864	0.835264044	0.01669711	0.062473982	0.093854389	0.833178279	0.004058215	0.068909118	0.100037721	0.007470559	7.59E-05	0.009980318	0.84719713	0.00205083	0.033187553
2. CVD Fall	1	Men	2028	65	0.960647381	0.003777646	2.25E-05	0.005899197	0.017071523	0.000481116	0.012100634	0.935023567	0.008732835	0.035260556	0.005121336	0.015861706	0.886173385	0.067069986	0.012119901	0.034636728	0.004711613	0.935367608	0.023026482	0.002563256	0.034331041	0.070129421	0.865215107	0.011391394	0.053264078	0.067465214	0.830288584	0.019601484	0.082644719	0.08367636	0.820435391	0.004787061	0.091101188	0.093642148	0.007291901	0.00012415	0.016616501	0.835877659	0.002421006	0.044026637
2. CVD Fall	1	Men	2028	66	0.957330185	0.003792634	2.55E-05	0.006645999	0.019926195	0.000461577	0.011817938	0.934313801	0.009826448	0.035467706	0.004905456	0.015486589	0.888469691	0.066181319	0.011580957	0.033768033	0.005205501	0.926834896	0.032031409	0.002457382	0.033470812	0.078080879	0.859178729	0.010887584	0.051852808	0.065420662	0.835626591	0.018681591	0.080271155	0.079282127	0.827705471	0.004585802	0.0884266	0.099190003	0.007154064	0	0	0.848443808	0.002321122	0.042891003
2. CVD Fall	1	Men	2028	67	0.956048618	0.004255753	3.14E-05	0.007289798	0.020388177	0.000442886	0.01154338	0.936131815	0.007474486	0.036572959	0.00469872	0.01512202	0.904357596	0.051656851	0.011064291	0.032921263	0.00528327	0.927391878	0.032336471	0.002356051	0.032632329	0.065107949	0.87401337	0.010404637	0.050474044	0.053048239	0.851205879	0.017799332	0.077946551	0.086469979	0.823331061	0.004393081	0.085805879	0.093854444	0.007149018	9.91E-05	0.013577177	0.841312022	0.002225528	0.041782684
2. CVD Fall	1	Men	2028	68	0.954019983	0.004219594	3.31E-05	0.007748729	0.022276721	0.000425012	0.011276867	0.925618211	0.014459263	0.040653887	0.004500771	0.014767868	0.893435709	0.063899199	0.010569035	0.032096057	0.005865848	0.926599037	0.033460792	0.002259087	0.031815236	0.067539518	0.87339156	0.009941741	0.049127181	0.064309814	0.843066869	0.016953293	0.075670024	0.081463732	0.831089594	0.004208565	0.083238109	0.093825743	0.007196852	8.41E-05	0.011461385	0.844596709	0.002134055	0.040701195
2. CVD Fall	1	Men	2028	69	0.95478743	0.003958517	3.41E-05	0.008512163	0.021281529	0.000407922	0.011018318	0.926063672	0.011032042	0.044169003	0.004311268	0.014424016	0.889486136	0.069127419	0.010094365	0.03129208	0.00582437	0.923042482	0.037947626	0.002166321	0.031019202	0.079321016	0.863369205	0.009498121	0.047811658	0.061737763	0.848679318	0.016142136	0.073440784	0.054378197	0.860867385	0.004031936	0.080722483	0.105819145	0.008117868	0	0	0.844370356	0.002046548	0.039646083
2. CVD Fall	1	Men	2028	70	0.942751305	0.004324109	4.15E-05	0.009458331	0.024070652	0.000676179	0.018677951	0.913240903	0.011917882	0.043268258	0.007131339	0.024441617	0.854238717	0.076194154	0.016645133	0.052921996	0.006693908	0.89771444	0.039541998	0.003587513	0.052462141	0.069114063	0.834511681	0.015666996	0.080707259	0.038183389	0.811678802	0.026531011	0.123606798	0.084444811	0.773135355	0.0066703	0.135749534	0.096731028	0.007847892	9.40E-05	0.011741679	0.813209765	0.003389385	0.066986253
2. CVD Fall	1	Men	2028	71	0.939193104	0.004519383	5.18E-05	0.011278201	0.026051556	0.000649231	0.018256733	0.915115629	0.014992516	0.039179859	0.006831629	0.023880367	0.871196164	0.06131178	0.015892583	0.051599473	0.004618842	0.903094716	0.037692604	0.003441015	0.051152824	0.068416113	0.838088681	0.014963782	0.078531424	0.047543495	0.807311739	0.025244314	0.119900451	0.071093934	0.790951763	0.006390999	0.131563305	0.091838396	0.008382737	0	0	0.831282248	0.003251203	0.065245416
2. CVD Fall	1	Men	2028	72	0.940110365	0.004802834	5.31E-05	0.010890071	0.025671086	0.000623492	0.017849011	0.911948664	0.01489696	0.043272967	0.006544902	0.023336508	0.875126413	0.059389577	0.015171706	0.050312304	0.006514435	0.898593008	0.041712996	0.003300979	0.049878582	0.0651247	0.844177587	0.014290217	0.076407496	0.062422423	0.797293009	0.024011588	0.116272979	0.067503389	0.798908305	0.006123823	0.127464483	0.108793129	0.009141654	0	0	0.815397752	0.003119123	0.06354834
2. CVD Fall	1	Men	2028	73	0.933572084	0.004951619	7.44E-05	0.014731467	0.028616774	0.000598921	0.01745472	0.907555664	0.021079836	0.042283894	0.006270676	0.02280993	0.855885312	0.080573259	0.014481337	0.049060092	0.006157792	0.897894942	0.044141074	0.003167168	0.048639025	0.071378192	0.840641788	0.013645204	0.074334815	0.055079124	0.809366254	0.022830958	0.112723664	0.076059375	0.79461985	0.005868321	0.123452454	0.098896602	0.00979223	0.000162173	0.016129458	0.81013213	0.002992923	0.061894484
2. CVD Fall	1	Men	2028	74	0.935354243	0.005224513	5.88E-05	0.011073965	0.030639171	0.000575475	0.017073814	0.90566433	0.020837552	0.045189076	0.006008491	0.022300551	0.878218988	0.060118156	0.013820369	0.047842488	0.008152939	0.902723375	0.038650523	0.003039357	0.047433806	0.074732975	0.83992652	0.013027704	0.072312801	0.059094016	0.809953382	0.021700645	0.109251957	0.074783921	0.800065212	0.005624066	0.119526801	0.100149442	0.009091294	0.000471689	0.048852771	0.778279049	0.002872389	0.060283366
2. CVD Fall	1	Men	2028	75	0.915161091	0.005260622	8.85E-05	0.016452477	0.034130325	0.000901215	0.028005791	0.898351193	0.012693044	0.043015494	0.009381597	0.036558672	0.817288174	0.083006703	0.021487327	0.078217797	0.008121299	0.856464575	0.053107782	0.004753327	0.077553018	0.065210759	0.796608518	0.020263659	0.117917064	0.03781524	0.751133768	0.033595305	0.177455687	0.072001092	0.725281643	0.008783202	0.193934063	0.107110136	0.009981929	0.000109315	0.010723356	0.769155647	0.004492612	0.098427005
2. CVD Fall	1	Men	2028	76	0.919284705	0.006175758	8.25E-05	0.013093337	0.033085201	0.000866495	0.027412046	0.881378415	0.024983137	0.048884715	0.008991554	0.035762178	0.834763347	0.06844427	0.020501138	0.076291245	0.008076486	0.860693497	0.05102006	0.004563607	0.075646349	0.062292596	0.803670019	0.019342447	0.114694938	0.05168485	0.744511229	0.031909517	0.171894404	0.080502945	0.723435064	0.008419923	0.187642068	0.102909089	0.011549807	2.18E-05	0.001864041	0.783474036	0.00431372	0.095867485
2. CVD Fall	1	Men	2028	77	0.909984917	0.006137475	0.000112729	0.017923268	0.038167452	0.00083343	0.026840729	0.878758551	0.028760618	0.048867367	0.008619106	0.034994357	0.829434043	0.076586552	0.01955797	0.074421435	0.006113291	0.86039689	0.055311152	0.004382675	0.073795992	0.076006516	0.793976359	0.018461473	0.111555652	0.059908027	0.743331938	0.030297896	0.166462139	0.074995386	0.735436787	0.00807308	0.181494747	0.1004845	0.011265035	0	0	0.790729511	0.004143128	0.093377826
2. CVD Fall	1	Men	2028	78	0.914827808	0.006059299	0.000100421	0.016202499	0.035716094	0.000801967	0.026291912	0.890811398	0.016130426	0.050539281	0.00826365	0.034255244	0.830891153	0.077844382	0.018656361	0.072608104	0.008855954	0.850260443	0.064671681	0.004210237	0.072001685	0.066846439	0.80703542	0.017619362	0.108498779	0.062731836	0.747351002	0.028758094	0.161159067	0.073479692	0.743285521	0.00774211	0.175492677	0.113912735	0.01298223	0	0	0.778166833	0.003980559	0.090957644
2. CVD Fall	1	Men	2028	79	0.906668689	0.00671162	0.000135226	0.01961491	0.040331793	0.000772054	0.025765708	0.879558758	0.028517197	0.050454508	0.00792461	0.033544926	0.819795118	0.091558896	0.017794923	0.070851064	0.009132077	0.862316627	0.054242033	0.004046014	0.070263249	0.075666332	0.801994838	0.01681481	0.10552402	0.063066834	0.753659664	0.027287883	0.155985618	0.048242027	0.774694772	0.007426479	0.169636721	0.107333126	0.012021812	0.000614299	0.048000293	0.739598065	0.003825752	0.088606652
2. CVD Fall	1	Men	2028	80	0.882860627	0.008006637	0.000196916	0.023806795	0.036847104	0.001414537	0.046867385	0.848502572	0.029400346	0.046668398	0.014459179	0.060969504	0.750099918	0.089326225	0.032284133	0.128289724	0.009588205	0.804720208	0.051059733	0.007398925	0.127232928	0.075341314	0.703730732	0.030523187	0.190404766	0.046391503	0.624337404	0.049237715	0.280033378	0.063631099	0.618690117	0.013554199	0.304124585	0.112015386	0.015524962	0	0	0.705310281	0.006997028	0.160152343
2. CVD Fall	1	Men	2028	81	0.879088296	0.008788709	0.000216542	0.02382961	0.040737584	0.001363282	0.045975977	0.835402495	0.033171732	0.057792721	0.013873693	0.059759359	0.750413968	0.093556649	0.03079098	0.125238402	0.012683024	0.785905695	0.070080366	0.007116343	0.124214572	0.080172	0.705509401	0.029128748	0.185189851	0.047395271	0.634990324	0.046693941	0.270920463	0.060936075	0.632245351	0.013009345	0.293809229	0.10516946	0.012742202	0.000228574	0.01739364	0.701688837	0.006730713	0.156046575
2. CVD Fall	1	Men	2028	82	0.86675829	0.008044614	0.000232726	0.027883352	0.050638689	0.001314732	0.045127597	0.8485345	0.024164164	0.055381195	0.013316512	0.058603629	0.759573493	0.088768092	0.029367106	0.122291309	0.010627293	0.785789704	0.075435337	0.006847987	0.12129968	0.070521739	0.72155223	0.027799049	0.180126983	0.043138985	0.650537216	0.044270949	0.26205285	0.055814293	0.647922372	0.012490947	0.283772389	0.114635557	0.017052842	0.00045877	0.025739281	0.683567056	0.006477843	0.152068651
2. CVD Fall	1	Men	2028	83	0.876894608	0.009469734	0.000209755	0.02146032	0.046374009	0.001268815	0.044322758	0.827016889	0.040312883	0.062380638	0.012786768	0.057502822	0.73992458	0.112616421	0.028010365	0.119448634	0.012878499	0.783375111	0.078664499	0.006593448	0.118488443	0.074068978	0.72418247	0.026532077	0.175216474	0.052507318	0.652094684	0.041965195	0.253432802	0.066769666	0.647214919	0.011998198	0.274017217	0.120488283	0.014763356	0.001531973	0.092481024	0.616278612	0.006238033	0.148218719
2. CVD Fall	1	Men	2028	84	0.872220412	0.011258364	0.000180022	0.015558397	0.055995284	0.001225467	0.043562053	0.833333767	0.040550551	0.057374504	0.012283646	0.056457532	0.749098338	0.107472267	0.026718719	0.116710676	0.013006187	0.767183706	0.097676596	0.006352346	0.115781165	0.077798364	0.726416909	0.02532592	0.170458807	0.046874257	0.668289665	0.039773263	0.245062815	0.061594706	0.662327882	0.01153034	0.264547072	0.108900862	0.016380656	0.001230835	0.068657334	0.65432232	0.006010926	0.144497068
2. CVD Fall	1	Men	2028	85	0.85985334	0.01360268	0.000202249	0.014448248	0.052770351	0.001586274	0.057536858	0.820257616	0.046439164	0.043006985	0.015809281	0.074486953	0.708845074	0.103830535	0.034132578	0.153191813	0.014310619	0.737039079	0.088465765	0.008200753	0.151983784	0.080453091	0.664449103	0.032376466	0.22272134	0.045118937	0.586222654	0.050471119	0.31818729	0.077787153	0.564444477	0.014845548	0.342922822	0.121497121	0.020141582	0.002455115	0.106194155	0.552734635	0.007761361	0.189216033
2. CVD Fall	1	Men	2028	86	0.81206009	0.015737075	0.000962567	0.056677437	0.056391268	0.001534883	0.056636679	0.786495158	0.064628872	0.060436917	0.015203842	0.073235211	0.697205432	0.120426873	0.032569629	0.149798066	0.020754861	0.723970947	0.098732486	0.007912497	0.14862921	0.096424255	0.655913127	0.03091702	0.216745598	0.036861115	0.607681301	0.04782769	0.307629894	0.068234144	0.586497753	0.014282916	0.330985187	0.109044052	0.027423306	0.001337239	0.045158374	0.624982414	0.007489965	0.184564649
2. CVD Fall	1	Men	2028	87	0.815304382	0.011980374	0.000679798	0.053015973	0.061733963	0.001486719	0.055798792	0.80089129	0.054162828	0.058253663	0.014631137	0.072061082	0.70843549	0.113931267	0.031086358	0.146546885	0.01111597	0.730833715	0.104993213	0.007640909	0.145416193	0.078921183	0.680568737	0.029532004	0.210978077	0.034910442	0.622346582	0.045323743	0.297419234	0.052473616	0.614331202	0.013750916	0.319444265	0.113377276	0.015540397	0.006789062	0.297251534	0.379719838	0.007234337	0.180087556
2. CVD Fall	1	Men	2028	88	0.829093878	0.013660206	0.000680265	0.046756444	0.053343067	0.001441728	0.055024412	0.806146046	0.038309581	0.070488274	0.014090307	0.070965792	0.688061707	0.138818735	0.029680467	0.14343909	0.015576382	0.70542997	0.129262476	0.007385614	0.142345557	0.060789139	0.705571616	0.028219275	0.20541997	0.050202104	0.619283859	0.042955153	0.287558884	0.068734394	0.609712453	0.013248755	0.308304398	0.107641186	0.022793007	0.003900726	0.142228195	0.540657145	0.006994127	0.175785613
2. CVD Fall	1	Men	2028	89	0.835974525	0.012461115	0.000415487	0.031851363	0.063582793	0.001399862	0.054314855	0.772976947	0.070350682	0.073141169	0.013580541	0.06995066	0.701249817	0.129924905	0.028349739	0.140475539	0.016321117	0.729527027	0.107587423	0.007146268	0.139418165	0.068096165	0.704854581	0.026976769	0.200072485	0.051892325	0.629337636	0.040717854	0.278052185	0.066340555	0.623314225	0.012775685	0.297569535	0.122278356	0.021264197	0.002446823	0.100746673	0.574835224	0.006769014	0.171659712
2. CVD Fall	1	Men	2028	90	0.709060735	0.014788751	0.000839088	0.052852768	0.076778299	0.003473838	0.142206522	0.651289379	0.054537757	0.077869773	0.033437423	0.182865668	0.421411838	0.144709886	0.069146023	0.364732254	0.022564675	0.491662047	0.106081249	0.0176682	0.362023829	0.065891004	0.351755354	0.065854789	0.516498853	0.051031631	0.13795572	0.0985374	0.712475249	0.070304494	0.137152568	0.031472001	0.761070937	0.129625176	0.021701619	0.006695778	0.229092674	0.151783722	0.016739561	0.44436147
2. CVD Fall	1	Men	2028	91	0.717182925	0.014949433	0.000732889	0.046000566	0.0770701	0.003382649	0.140681438	0.645043919	0.080940049	0.061114747	0.032289189	0.180612096	0.465161024	0.111070685	0.066116968	0.357651324	0.017828348	0.460399202	0.149602612	0.017136401	0.355033437	0.077597882	0.355919801	0.063026862	0.503455455	0.048763332	0.16858695	0.09346661	0.689183109	0.055330808	0.179461679	0.030407829	0.734799684	0.147540297	0.028326994	0.002196519	0.069765013	0.301561971	0.016239913	0.434369294
2. CVD Fall	1	Men	2028	92	0.690495072	0.017162978	0.001421827	0.075082999	0.073197944	0.00329919	0.13933999	0.628362645	0.087631485	0.074208609	0.031214694	0.178582566	0.463445595	0.122331584	0.063263645	0.350959177	0.023978276	0.472205535	0.138743851	0.016643115	0.348429222	0.06404084	0.384617472	0.060363241	0.490978447	0.049639816	0.19481235	0.088700189	0.666847645	0.05303216	0.207932052	0.029412829	0.709622959	0.128674167	0.030262278	0	0	0.400436847	0.01577677	0.424849939
2. CVD Fall	1	Men	2028	93	0.711060833	0.021991196	0.001383316	0.057797219	0.066357468	0.003223417	0.138186551	0.644401165	0.075418505	0.073186824	0.030212272	0.176781234	0.423488082	0.17127343	0.060580887	0.344657601	0.024349321	0.491063412	0.126186524	0.016187747	0.342212996	0.070555599	0.39251561	0.057859158	0.479069634	0.046021256	0.224278757	0.084227909	0.645472078	0.068128983	0.21784208	0.028485484	0.685543453	0.13317999	0.030663526	0.003332068	0.094682636	0.306987314	0.015349587	0.415804879
2. CVD Fall	1	Men	2028	94	0.680732771	0.022361415	0.00150926	0.061717264	0.093298328	0.003155309	0.137225653	0.602085445	0.115433333	0.077988582	0.029280328	0.175212313	0.491393899	0.111794525	0.058063579	0.338747998	0.02756652	0.474672176	0.145605355	0.015769761	0.336386188	0.060772317	0.415987726	0.055509903	0.467730054	0.037444932	0.257458073	0.080039501	0.625057494	0.05735881	0.252455711	0.027624351	0.662561128	0.121125498	0.023308973	0.001860726	0.072066493	0.359445401	0.014957879	0.407235031
2. CVD Fall	1	Men	2028	95	0.692901913	0.021081934	0.001333937	0.058174678	0.086950719	0.003094865	0.136461953	0.663319861	0.062531975	0.071850821	0.028417327	0.173880016	0.460026207	0.151035895	0.055706631	0.333231267	0.034923904	0.447413215	0.171324467	0.01538868	0.330949734	0.060490585	0.429238798	0.053310802	0.456959815	0.04680292	0.271469835	0.076124635	0.605602611	0.039927558	0.292571406	0.026828047	0.64067299	0.126361721	0.03236141	0.006420957	0.159142871	0.261971207	0.014601216	0.399140618
2. CVD Fall	1	Men	2028	96	0.651004876	0.02244981	0.002091991	0.083149965	0.102361065	0.003042104	0.13590019	0.591782751	0.126732781	0.081074185	0.027621783	0.1727885	0.429639902	0.188747449	0.053504961	0.328107688	0.034610398	0.454124665	0.170316904	0.015044076	0.325903956	0.060924956	0.441059915	0.05125719	0.446757938	0.026823143	0.313600364	0.072472913	0.58710358	0.057822122	0.296209739	0.026095234	0.619872906	0.112761788	0.032821727	0.012279774	0.259989959	0.176346495	0.01427922	0.391521037
2. CVD Fall	1	Men	2028	97	0.646381091	0.021902776	0.00201334	0.082170067	0.108990521	0.002997065	0.135545139	0.563025511	0.151543776	0.086596684	0.026892241	0.171941787	0.465611099	0.159558626	0.05145347	0.323376805	0.03990458	0.485569115	0.138542289	0.014735569	0.321248447	0.070863052	0.442670347	0.049344394	0.437122207	0.026676097	0.334696201	0.069073866	0.569553836	0.04975828	0.32466563	0.025424614	0.600151475	0.126341756	0.0495299	0.002352557	0.042991414	0.380418093	0.013991558	0.384374722
2. CVD Fall	1	Men	2028	98	0.587533066	0.021531568	0.003132536	0.123875366	0.125566098	0.002959811	0.135401556	0.546622014	0.18381731	0.071989712	0.026227271	0.171343694	0.521064252	0.11035141	0.049547026	0.319037312	0.033835837	0.488621845	0.146097543	0.014462818	0.316981956	0.066366302	0.45801694	0.047567713	0.428049044	0.049244372	0.331894682	0.065916957	0.552943989	0.041859251	0.351829869	0.024814912	0.581495968	0.134427551	0.0349815	0.009682551	0.207103669	0.222367759	0.013737939	0.377699031
2. CVD Fall	1	Men	2028	99	0.64328018	0.021885955	0.0017244	0.071311347	0.123393579	0.002930424	0.135474116	0.546632263	0.15870828	0.098036264	0.025625446	0.170997746	0.460225062	0.176907543	0.047780451	0.315086944	0.03527185	0.50880151	0.128598837	0.014225518	0.313102284	0.074338979	0.460205222	0.045922406	0.419533393	0.050409877	0.349336757	0.062991595	0.537261772	0.072049848	0.339794972	0.024264862	0.563890318	0.116943665	0.043936528	0.001071846	0.022742529	0.430297195	0.013518107	0.371490129
2. CVD Fall	1	Men	2028	100	0.520666823	0.023685899	0.005424816	0.180926362	0.130619746	0.002909008	0.135767346	0.550546281	0.152015782	0.101445508	0.025085337	0.170907092	0.468782092	0.173547013	0.046148514	0.31152238	0.043229688	0.456399171	0.176741571	0.01402339	0.30960618	0.06081095	0.483216736	0.04440368	0.411568634	0.038230262	0.378990543	0.06028715	0.522492045	0.059306589	0.369605033	0.023773198	0.54731518	0.117939883	0.039265691	0.00290217	0.06592205	0.394895472	0.013331834	0.365742899
2. CVD Fall	1	Men	2029	35	0.99339355	0.001187062	0	0	0.003113834	7.94E-05	0.002226181	0.983347017	0	0.012863246	0.000861541	0.002928195	0.971388593	0.020003687	0.002101309	0.006506411	0	0.99312628	0	0.000426574	0.006447147	0.040154371	0.947694122	0.001968728	0.010182779	0	0.9802327	0.003513442	0.016253858	0	0.981129335	0.000804166	0.018066499	0.067008055	0.002157561	0	0	0.922088224	0.00040266	0.008343499
2. CVD Fall	1	Men	2029	36	0.993811229	0.001014029	0	0	0.002926807	7.61E-05	0.00217186	0.972673744	0	0.02364401	0.000825595	0.00285665	0.969205599	0.022435001	0.002013011	0.006346389	0	0.99330258	0	0.00040882	0.0062886	0.060724474	0.927458812	0.001886063	0.009930651	0	0.980788424	0.003364615	0.01584696	0	0.981616627	0.000770625	0.017612748	0.080636751	0.002492181	0	0	0.908347559	0.000385904	0.008137605
2. CVD Fall	1	Men	2029	37	0.992974721	0.001649911	0	0	0.003183582	7.29E-05	0.00211887	0.976398333	0	0.020023671	0.00079114	0.002786855	0.987383652	0.004497761	0.001928358	0.006190228	0	0.993474316	0	0.000391805	0.006133879	0.094389678	0.894118986	0.001806814	0.009684522	0	0.981328567	0.003221902	0.015449532	0	0.982092036	0.000738476	0.017169488	0.072223124	0.001976333	0	0	0.917494056	0.000369845	0.007936643
2. CVD Fall	1	Men	2029	38	0.993026588	0.001697617	0	0	0.003138726	6.99E-05	0.00206718	0.970182906	0	0.026340212	0.000758114	0.002718768	0.956801082	0.035313887	0.001847198	0.006037832	0	0.993641615	0	0.000375496	0.005982889	0.09135525	0.897469674	0.001730836	0.009444241	0	0.98185363	0.003085046	0.015061323	0	0.9825559	0.00070766	0.01673644	0.07896948	0.00339512	0	0	0.909540457	0.000354453	0.00774049
2. CVD Fall	1	Men	2029	39	0.992082472	0.001661498	0	0	0.004172284	6.70E-05	0.00201676	0.98334978	0	0.013271415	0.000726458	0.002652347	0.969703931	0.022637573	0.001769387	0.005889109	0	0.993804596	0	0.000359865	0.005835539	0.079816579	0.909315768	0.001657994	0.009209659	0	0.982364104	0.002953805	0.014682091	0	0.983008547	0.000678122	0.01631333	0.06159259	0.003759691	0	0	0.926758992	0.0003397	0.007549027
2. CVD Fall	1	Men	2029	40	0.992279137	0.00144516	0	0	0.002755016	0.00017844	0.003342246	0.977819355	0	0.015850613	0.00193466	0.004395373	0.968060796	0.017471967	0.00471019	0.009757047	0	0.989373162	0	0.00095851	0.009668328	0.077374033	0.902957078	0.00441385	0.015255039	0	0.96782997	0.007859496	0.024310534	0	0.971185522	0.00180597	0.027008507	0.076017466	0.004344928	0	0	0.906227033	0.000904808	0.012505765
2. CVD Fall	1	Men	2029	41	0.989519124	0.001670604	0	0	0.00537848	0.000171032	0.00326076	0.980666248	0	0.013191919	0.001853825	0.004288008	0.970706613	0.015265552	0.004511398	0.009516437	0	0.989651453	0	0.000918604	0.009429943	0.095910557	0.884986482	0.004227764	0.014875197	0	0.968780335	0.007524024	0.023695641	0	0.971947246	0.001730548	0.026322206	0.080338773	0.002619271	0	0	0.903978936	0.000867145	0.012195875
2. CVD Fall	1	Men	2029	42	0.990472525	0.001861362	0	0	0.004320899	0.000163933	0.00318128	0.975785833	0	0.018254546	0.001776343	0.004183279	0.947267581	0.039130007	0.004320795	0.009281617	0	0.989922347	0	0.000880356	0.009197297	0.065269534	0.916176797	0.004049349	0.014504319	0	0.969702908	0.007202281	0.023094811	0	0.972690286	0.001658254	0.025651459	0.070878336	0.003702442	0	0	0.912694806	0.000831047	0.011893369
2. CVD Fall	1	Men	2029	43	0.989591334	0.001626642	0	0	0.005521134	0.000157129	0.003103761	0.976235017	0	0.017981789	0.001702073	0.004081121	0.959999905	0.026809608	0.004138042	0.009052444	0	0.990186054	0	0.000843699	0.008970248	0.09816903	0.883810507	0.003878287	0.014142176	0	0.970598637	0.006893695	0.022507668	0	0.973415195	0.001588959	0.024995845	0.089442116	0.003038969	0	0	0.895124401	0.000796451	0.011598063
2. CVD Fall	1	Men	2029	44	0.989477927	0.001700849	0	0	0.005642459	0.000150609	0.003028157	0.95977692	0	0.034610721	0.001630883	0.003981475	0.977581439	0.009626967	0.003962812	0.008828782	0	0.990442775	0	0.000808566	0.008748659	0.077160349	0.905336833	0.003714271	0.013788547	0	0.971468439	0.006597717	0.021933844	0	0.97412251	0.001522539	0.024354951	0.078773884	0.003591055	0	0	0.905561991	0.000763293	0.011309777
2. CVD Fall	1	Men	2029	45	0.987865717	0.001863723	0	0	0.00597864	0.000228529	0.004063391	0.969108053	0	0.023075936	0.002473729	0.005342282	0.976122487	0.006027691	0.006007304	0.011842518	0	0.987038206	0	0.001226687	0.011735107	0.060398332	0.915481544	0.005630886	0.018489238	0	0.960609463	0.009995027	0.02939551	0	0.965055525	0.002309454	0.032635021	0.066748909	0.004034421	0	0	0.912890738	0.001158017	0.015167915
2. CVD Fall	1	Men	2029	46	0.986821491	0.001925329	0	0	0.007069635	0.000219051	0.003964494	0.971935472	0	0.020482438	0.002370185	0.005211904	0.94829288	0.034405353	0.005752259	0.011549508	0	0.987379579	0	0.001175601	0.01144482	0.064604032	0.911978385	0.005392181	0.018025402	0	0.961794597	0.009563939	0.028641463	0	0.965994747	0.002212851	0.031792402	0.064530304	0.003405432	0	0	0.916164449	0.001109804	0.014790011
2. CVD Fall	1	Men	2029	47	0.98806341	0.001755333	0	0	0.006103237	0.000209967	0.003868053	0.975321676	0	0.017322642	0.002270936	0.005084746	0.968041527	0.015187239	0.005507699	0.011263535	0	0.987711852	0	0.00112664	0.011161508	0.073689086	0.903575214	0.005163298	0.017572403	0	0.962945292	0.00915042	0.027904288	0	0.966911338	0.002120256	0.030968406	0.077798879	0.004283368	0	0	0.902433097	0.001063597	0.014421059
2. CVD Fall	1	Men	2029	48	0.987586628	0.001786532	0	0	0.006651564	0.000201264	0.003774013	0.966863995	0	0.025999468	0.002175803	0.004960734	0.955949662	0.027792721	0.005273187	0.01098443	0	0.988035279	0	0.001079717	0.010885003	0.077686944	0.900239264	0.004943827	0.017129965	0	0.964062738	0.008753736	0.027183526	0	0.96780598	0.002031503	0.030162517	0.081800353	0.004210126	0	0	0.898909371	0.001019314	0.014060836
2. CVD Fall	1	Men	2029	49	0.986884361	0.002122776	0	0	0.007117621	0.000192923	0.003682319	0.968275028	0	0.024800559	0.002084616	0.004839797	0.951348277	0.03289139	0.005048306	0.010712027	0	0.98835011	0	0.001034749	0.010615141	0.064940978	0.913627821	0.004733379	0.016697821	0	0.965148079	0.00837319	0.026478731	0	0.968679332	0.001946433	0.029374235	0.08448648	0.003653949	0	0	0.89717357	0.000976876	0.013709125
2. CVD Fall	1	Men	2029	50	0.979563292	0.002284634	1.26E-05	0.005479702	0.00783585	0.000279385	0.00454452	0.958124096	0.013723291	0.019162859	0.003017283	0.005972471	0.945602042	0.033884163	0.007300922	0.013212872	0.002818883	0.968443155	0.014146358	0.001498137	0.013093467	0.067011028	0.905556507	0.006846071	0.020586394	0.074899961	0.880381901	0.012098231	0.032619907	0.076981159	0.884022751	0.002817385	0.036178705	0.076301482	0.004092587	5.15E-05	0.012379316	0.888855051	0.001414371	0.016905678
2. CVD Fall	1	Men	2029	51	0.981853721	0.00264026	7.28E-06	0.002742374	0.008054266	0.000267817	0.004434282	0.964177865	0.003499191	0.023605204	0.002890717	0.005827022	0.975797052	0.004329777	0.0069885	0.012884671	0.003417569	0.97105199	0.011326359	0.001435745	0.012768337	0.074482182	0.89889924	0.006553727	0.020064852	0.03464342	0.922020295	0.011569088	0.031767198	0.120260775	0.841815562	0.002699316	0.035224347	0.077642058	0.004156442	2.00E-06	0.000477974	0.899884481	0.00135549	0.016481559
2. CVD Fall	1	Men	2029	52	0.984471885	0.002368559	1.47E-06	0.00061952	0.007955008	0.000256733	0.004326823	0.957773245	0.00856532	0.02520682	0.002769406	0.005685209	0.948820572	0.031926181	0.006688893	0.012564354	0.002961413	0.972729188	0.010482422	0.001375955	0.012451022	0.06051893	0.913652317	0.006273388	0.019555365	0.076278936	0.881726569	0.011061417	0.030933077	0.095224008	0.867899385	0.002586151	0.034290456	0.084015622	0.005294491	2.26E-05	0.004229052	0.889071731	0.001299066	0.016067431
2. CVD Fall	1	Men	2029	53	0.981297173	0.002933212	5.76E-06	0.001954255	0.009341404	0.000246114	0.004222081	0.962733753	0.004269406	0.024796757	0.002653131	0.005546953	0.961658417	0.019688277	0.006401571	0.012251736	0.003497331	0.973332002	0.009710668	0.00131866	0.012141339	0.082090888	0.892846923	0.006004558	0.019057631	0.066870504	0.892438125	0.010574332	0.030117039	0.084208572	0.879937273	0.002477688	0.033376468	0.085350369	0.005909966	4.86E-05	0.008115961	0.883667006	0.001244998	0.015663051
2. CVD Fall	1	Men	2029	54	0.981626206	0.003083014	4.53E-06	0.0014619	0.009468411	0.000235941	0.004120001	0.96831346	0.001047236	0.022685441	0.002541687	0.005412176	0.950739164	0.031188174	0.006126026	0.011946636	0.004416663	0.968372489	0.014107981	0.001263758	0.011839109	0.085810581	0.889871303	0.005746762	0.018571354	0.061302697	0.899271726	0.010106984	0.029318593	0.076193998	0.888950436	0.002373734	0.032481832	0.080562549	0.005462166	0	0	0.897513914	0.001193188	0.015268183
2. CVD Fall	1	Men	2029	55	0.974811563	0.003204344	1.67E-05	0.005172695	0.010038185	0.000377969	0.006378528	0.95856583	0.00088897	0.028098592	0.004068659	0.008377949	0.929499264	0.042224911	0.009794987	0.018480838	0.004138437	0.963096786	0.01242625	0.002023826	0.018314701	0.07607517	0.886025596	0.009189705	0.028709529	0.067861084	0.870725424	0.016139394	0.045274098	0.083617192	0.86244015	0.003800011	0.050142646	0.089982959	0.006406836	0	0	0.87808825	0.001910857	0.023611098
2. CVD Fall	1	Men	2029	56	0.973906306	0.003310258	1.47E-05	0.004414942	0.011766633	0.000362369	0.006224764	0.962391201	0.002444946	0.02309143	0.003897598	0.008174825	0.930117517	0.042491128	0.009371517	0.018019838	0.004504592	0.961436444	0.01426131	0.001939598	0.017858056	0.07343876	0.889794614	0.008793558	0.027973068	0.109257196	0.831261435	0.015420414	0.044060955	0.084602527	0.862974791	0.003640458	0.048782224	0.08866456	0.006008571	0.0001377	0.022266112	0.858077936	0.001831376	0.023013745
2. CVD Fall	1	Men	2029	57	0.971755774	0.003161098	2.16E-05	0.006751555	0.011887621	0.000347425	0.006074971	0.958436398	0.006939589	0.02291347	0.003733656	0.007976887	0.935440683	0.038023954	0.008965397	0.017569966	0.003747378	0.957769254	0.019212025	0.001858899	0.017412443	0.05769838	0.906634485	0.008413664	0.02725347	0.072387231	0.870008706	0.014730525	0.042873538	0.07822986	0.870832525	0.003487549	0.047450066	0.074915373	0.006613651	0.000109626	0.016195774	0.877979923	0.001755225	0.022430427
2. CVD Fall	1	Men	2029	58	0.971073845	0.00326764	2.08E-05	0.006306942	0.013068581	0.000333112	0.005929072	0.945475233	0.015816348	0.027347847	0.003576542	0.00778403	0.911276632	0.063016479	0.008575916	0.017130974	0.005389242	0.957548264	0.018303292	0.001781585	0.016977618	0.067510983	0.897889331	0.008049359	0.026550326	0.064807978	0.879412308	0.014068546	0.041711169	0.099134665	0.8513789	0.003341016	0.046145419	0.093217965	0.00714461	2.05E-06	0.000285203	0.875807082	0.001682271	0.021860818
2. CVD Fall	1	Men	2029	59	0.971157394	0.003414132	1.99E-05	0.005767967	0.013534233	0.000319405	0.005786993	0.94824188	0.011203055	0.029532929	0.003425978	0.007596158	0.93968768	0.035407303	0.008202395	0.016702622	0.00485949	0.961422826	0.015456823	0.001707518	0.016553343	0.065073151	0.901363602	0.007700006	0.025863242	0.045577379	0.900416077	0.013433346	0.040573197	0.075884585	0.876047255	0.003200596	0.044867564	0.085994121	0.006012338	1.43E-05	0.002354815	0.882707466	0.001612382	0.021304599
2. CVD Fall	1	Men	2029	60	0.972070805	0.003254783	5.73E-06	0.001750994	0.012548216	0.000465925	0.009903548	0.940961532	0.01244152	0.028607492	0.004992273	0.012997182	0.90927959	0.050236284	0.01193294	0.028551187	0.003524874	0.945237277	0.020451771	0.002489624	0.028296455	0.076605461	0.868022873	0.011203975	0.044167691	0.052715031	0.858595073	0.019508238	0.069181658	0.08668201	0.832184181	0.00466421	0.0764696	0.095544039	0.006178425	7.25E-05	0.011532565	0.847921308	0.002350988	0.036400132
2. CVD Fall	1	Men	2029	61	0.96612108	0.003414899	1.88E-05	0.005452653	0.014878289	0.000446804	0.009667488	0.950797662	0.001791542	0.029944048	0.004781961	0.012684786	0.923306847	0.037446494	0.011410359	0.027836301	0.004464028	0.944884324	0.020676996	0.002386241	0.027588411	0.064020549	0.882246779	0.010715275	0.043017397	0.060817321	0.853295271	0.018618574	0.067268834	0.094669331	0.826543009	0.004468086	0.074319574	0.085277626	0.005937939	0	0	0.871060673	0.00225344	0.035470322
2. CVD Fall	1	Men	2029	62	0.966088187	0.003195707	1.53E-05	0.004755308	0.016079201	0.000428498	0.009437781	0.946216916	0.005497	0.031324973	0.004580452	0.01238066	0.899078055	0.062873809	0.010909221	0.027138915	0.004612309	0.942068683	0.02413406	0.002287226	0.026897722	0.07430441	0.873555586	0.010246662	0.041893342	0.044478914	0.87236047	0.017764952	0.065395664	0.094383706	0.829123033	0.004280181	0.07221308	0.088790747	0.007285098	7.34E-05	0.009902053	0.857226225	0.002160016	0.034562457
2. CVD Fall	1	Men	2029	63	0.963340343	0.003646598	2.24E-05	0.006077274	0.017288108	0.000410973	0.009214323	0.94164819	0.008406507	0.033473247	0.004387392	0.012084663	0.920339269	0.042773388	0.010428664	0.026458678	0.004593482	0.940859524	0.026130553	0.002192403	0.026224038	0.068520482	0.88088725	0.009797328	0.04079494	0.042567388	0.876925452	0.016945948	0.063561212	0.077265333	0.848485407	0.004100164	0.070149095	0.088004627	0.007015547	7.54E-05	0.010557971	0.858599836	0.00207055	0.033676069
2. CVD Fall	1	Men	2029	64	0.965106048	0.003561576	1.98E-05	0.005520167	0.016401147	0.000394201	0.00899702	0.932963919	0.012164533	0.038872438	0.004202444	0.011796666	0.910762428	0.05347445	0.009967866	0.025795256	0.004728441	0.945849903	0.02175302	0.002101606	0.025567031	0.068741393	0.882170469	0.009366502	0.039721636	0.085564864	0.83651033	0.016160208	0.061764599	0.093854389	0.834091226	0.003927721	0.068126664	0.100037721	0.007140515	7.06E-05	0.009714131	0.848241477	0.001984884	0.032810713
2. CVD Fall	1	Men	2029	65	0.961236917	0.003606803	2.09E-05	0.005740912	0.017071523	0.000458756	0.011864186	0.935807308	0.008497048	0.035260556	0.00488332	0.015551767	0.887413466	0.067069986	0.011556624	0.033959924	0.004497809	0.936371371	0.023026482	0.002444127	0.03366021	0.070129421	0.86678531	0.010861975	0.052223294	0.067465214	0.832814454	0.018690498	0.081029835	0.08367636	0.822437995	0.00456458	0.089321065	0.093642148	0.006964208	0.000115316	0.016173337	0.837630149	0.002308489	0.043166353
2. CVD Fall	1	Men	2029	66	0.957937161	0.003618163	2.36E-05	0.006467701	0.019926195	0.000440125	0.011587014	0.935109707	0.009561134	0.035467706	0.004677474	0.01518398	0.88966775	0.066181319	0.011042728	0.033108203	0.004965134	0.927843493	0.032031409	0.002343175	0.03281679	0.078080879	0.860697941	0.010381579	0.0508396	0.065420662	0.838063329	0.017813358	0.078702651	0.079282127	0.82964646	0.004372675	0.086698738	0.099190003	0.006823721	0	0	0.849720119	0.002213247	0.04205291
2. CVD Fall	1	Men	2029	67	0.956690944	0.004057241	2.91E-05	0.007094404	0.020388177	0.000422303	0.011317821	0.936847486	0.007272675	0.036572959	0.004480346	0.014826535	0.905515096	0.051656851	0.010550074	0.032277979	0.005035826	0.928386459	0.032336471	0.002246553	0.031994691	0.065107949	0.875483196	0.009921078	0.049487777	0.053048239	0.85355619	0.016972101	0.07642347	0.086469979	0.825211884	0.004188911	0.084129226	0.093854444	0.006816741	9.19E-05	0.01321511	0.842933427	0.002122095	0.040966247
2. CVD Fall	1	Men	2029	68	0.954669194	0.004020595	3.07E-05	0.007541039	0.022276721	0.000405259	0.011056517	0.926506351	0.014068863	0.040653887	0.004291596	0.014479303	0.894554068	0.063899199	0.010077835	0.031468898	0.005588028	0.927603521	0.033460792	0.002154095	0.031193564	0.067539518	0.874813555	0.009479695	0.048167232	0.064309814	0.845333377	0.016165383	0.074191427	0.081463732	0.832911667	0.00401297	0.081611631	0.093825743	0.006858155	7.79E-05	0.011155801	0.846141618	0.002034874	0.039905891
2. CVD Fall	1	Men	2029	69	0.95544067	0.003770283	3.16E-05	0.00828392	0.021281529	0.000388964	0.010803019	0.926843751	0.010734177	0.044169003	0.0041109	0.014142169	0.890566725	0.069127419	0.009625226	0.03068063	0.005546122	0.924027528	0.037947626	0.00206564	0.030413084	0.079321016	0.864744877	0.009056692	0.046877415	0.061737763	0.850864567	0.015391924	0.072005746	0.054378197	0.862632094	0.00384455	0.07914516	0.105819145	0.007730052	0	0	0.845627973	0.001951434	0.038871396
2. CVD Fall	1	Men	2029	70	0.943548598	0.00411724	3.84E-05	0.009204896	0.024070652	0.000644611	0.018375591	0.91429129	0.0115961	0.043268258	0.006798399	0.024045954	0.855872534	0.076194154	0.015868022	0.05206529	0.006372015	0.899053085	0.039541998	0.003420023	0.05161288	0.069114063	0.836549622	0.014935551	0.079400764	0.038183389	0.814918412	0.025292358	0.121605841	0.084444811	0.775644295	0.006358884	0.13355201	0.096731028	0.007472923	8.71E-05	0.011429052	0.815146917	0.003231144	0.065901875
2. CVD Fall	1	Men	2029	71	0.940041929	0.00430232	4.80E-05	0.010976125	0.026051556	0.00061892	0.017961192	0.916225952	0.014587718	0.039179859	0.006512681	0.02349379	0.872773437	0.06131178	0.015150606	0.050764177	0.004395641	0.904306632	0.037692604	0.003280364	0.050324758	0.068416113	0.840058568	0.014265168	0.077260151	0.047543495	0.810431279	0.024065733	0.117959494	0.071093934	0.793379896	0.006092622	0.129433547	0.091838396	0.007977651	0	0	0.832895321	0.003099414	0.064189218
2. CVD Fall	1	Men	2029	72	0.940955454	0.004571263	4.92E-05	0.010598547	0.025671086	0.000594383	0.01756007	0.913034217	0.014494742	0.043272967	0.00623934	0.022958734	0.876649194	0.059389577	0.014463384	0.049497845	0.006198486	0.899870508	0.041712996	0.003146866	0.049071144	0.0651247	0.846081645	0.013623049	0.075170605	0.062422423	0.800296274	0.022890559	0.114390743	0.067503389	0.801257613	0.00583792	0.125401078	0.108793129	0.008698286	0	0	0.817015469	0.002973501	0.062519615
2. CVD Fall	1	Men	2029	73	0.934521219	0.004712764	6.89E-05	0.014337238	0.028616774	0.000570959	0.017172162	0.908786828	0.02051068	0.042283894	0.005977917	0.022440681	0.857355591	0.080573259	0.013805247	0.048265904	0.005858376	0.899129595	0.044141074	0.003019302	0.047851652	0.071378192	0.84248218	0.013008151	0.073131477	0.055079124	0.812256943	0.021765049	0.110898884	0.076059375	0.796892282	0.005594347	0.121453996	0.098896602	0.009320259	0.000150122	0.015701635	0.812185658	0.002853192	0.060892531
2. CVD Fall	1	Men	2029	74	0.936210862	0.00497174	5.44E-05	0.010777753	0.030639171	0.000548608	0.016797422	0.906868466	0.020274938	0.045189076	0.005727973	0.021939548	0.879638697	0.060118156	0.013175137	0.04706801	0.007756124	0.904029951	0.038650523	0.002897458	0.046665944	0.074732975	0.841705349	0.01241948	0.071142196	0.059094016	0.8127351	0.020687507	0.107483377	0.074783921	0.802262692	0.005361495	0.117591892	0.100149442	0.008660924	0.000436615	0.047556084	0.781151155	0.002738286	0.059307494
2. CVD Fall	1	Men	2029	75	0.916355902	0.005007172	8.19E-05	0.016012445	0.034130325	0.000855058	0.027557192	0.899759991	0.012350331	0.043015494	0.008901112	0.035973072	0.819641562	0.083006703	0.020386839	0.076964896	0.007726516	0.858345054	0.053107782	0.004509882	0.076310766	0.065210759	0.799535142	0.019225843	0.116028256	0.03781524	0.755696876	0.031874699	0.174613184	0.072001092	0.728837935	0.008333365	0.190827608	0.107110136	0.009499507	0.000101193	0.010438996	0.771737256	0.00426252	0.096850392
2. CVD Fall	1	Men	2029	76	0.920420781	0.005878896	7.63E-05	0.012743701	0.033085201	0.000822117	0.026972957	0.88308631	0.024308593	0.048884715	0.008531045	0.035189336	0.837035367	0.06844427	0.019451159	0.075069204	0.007685488	0.862529934	0.05102006	0.004329879	0.074434638	0.062292596	0.80649785	0.018351811	0.112857743	0.05168485	0.748898917	0.03027525	0.169140983	0.080502945	0.726871965	0.007988691	0.184636399	0.102909089	0.010991219	2.02E-05	0.00181474	0.785840087	0.00409279	0.09433187
2. CVD Fall	1	Men	2029	77	0.911236497	0.005845489	0.000104415	0.01744461	0.038167452	0.000790746	0.026410792	0.880537064	0.027984081	0.048867367	0.008177673	0.034433814	0.831627807	0.076586552	0.018556296	0.073229345	0.00581957	0.862097144	0.055311152	0.004158214	0.07261392	0.076006516	0.796708785	0.017515956	0.109768743	0.059908027	0.747550072	0.028746169	0.163795732	0.074995386	0.738757456	0.007659612	0.178587546	0.1004845	0.010723791	0	0	0.792978684	0.003930935	0.091882091
2. CVD Fall	1	Men	2029	78	0.916015381	0.005774124	9.31E-05	0.015769672	0.035716094	0.000760893	0.025870766	0.892218852	0.015694905	0.050539281	0.007840422	0.033706541	0.833009695	0.077844382	0.017700863	0.07144506	0.008435383	0.852049974	0.064671681	0.003994607	0.070848355	0.066846439	0.809675752	0.016716975	0.106760835	0.062731836	0.751405329	0.02728523	0.158577605	0.073479692	0.746493097	0.007345593	0.172681618	0.113912735	0.012365701	0	0	0.780444196	0.003776692	0.089500675
2. CVD Fall	1	Men	2029	79	0.907964374	0.006401448	0.000125426	0.019091456	0.040331793	0.000732513	0.02535299	0.881271912	0.027747233	0.050454508	0.007518746	0.033007601	0.821841396	0.091558896	0.016883544	0.069716164	0.008705309	0.864076098	0.054242033	0.003838795	0.069137765	0.075666332	0.804546314	0.015953628	0.103833725	0.063066834	0.757555824	0.025890316	0.153487025	0.048242027	0.777792382	0.007046127	0.166919464	0.107333126	0.011475809	0.00056978	0.046732218	0.74307191	0.003629814	0.087187342
2. CVD Fall	1	Men	2029	80	0.884508002	0.007645266	0.00018283	0.023172781	0.036847104	0.001345509	0.046298509	0.850742025	0.028606537	0.046668398	0.013753584	0.060229456	0.753232536	0.089326225	0.030708695	0.126732544	0.009149377	0.807064451	0.051059733	0.007037864	0.125688575	0.075341314	0.70753137	0.029033682	0.188093634	0.046391503	0.630139207	0.046834956	0.276634334	0.063631099	0.623043013	0.012892766	0.300433123	0.112015386	0.014814423	0	0	0.708306197	0.006655579	0.158208415
2. CVD Fall	1	Men	2029	81	0.880748412	0.008402423	0.0002013	0.023195605	0.040737584	0.001296755	0.045417921	0.837700515	0.032276095	0.057792721	0.013196669	0.059034	0.753436685	0.093556649	0.029288406	0.123718259	0.012117512	0.788326195	0.070080366	0.006769071	0.122706856	0.080172	0.709178693	0.02770729	0.182942017	0.047395271	0.64055738	0.044415316	0.267632032	0.060936075	0.63644645	0.0123745	0.290242974	0.10516946	0.012179948	0.000212486	0.016933928	0.704949436	0.00640226	0.154152483
2. CVD Fall	1	Men	2029	82	0.868470765	0.007703189	0.000216663	0.027140281	0.050638689	0.001250574	0.044579838	0.850548097	0.023511732	0.055381195	0.012666677	0.057892299	0.762490954	0.088768092	0.027934016	0.120806938	0.010168313	0.788055194	0.075435337	0.006513811	0.119827345	0.070521739	0.72509518	0.026442478	0.177940603	0.043138985	0.655878397	0.042110564	0.258872054	0.055814293	0.651976347	0.011881399	0.280327961	0.114635557	0.016328203	0.000427105	0.025063599	0.687160965	0.006161729	0.150222842
2. CVD Fall	1	Men	2029	83	0.878467847	0.009081494	0.000195608	0.020889376	0.046374009	0.001206898	0.043784768	0.829427289	0.039224435	0.062380638	0.012162785	0.056804853	0.742741329	0.112616421	0.026643483	0.117998767	0.012343125	0.785670452	0.078664499	0.006271694	0.117050231	0.074068978	0.72760399	0.025237334	0.173089698	0.052507318	0.657218716	0.039917329	0.250356636	0.066769666	0.65112644	0.011412696	0.270691197	0.120488283	0.014189269	0.001428643	0.090046003	0.621494538	0.005933623	0.146419641
2. CVD Fall	1	Men	2029	84	0.873676919	0.010815352	0.000168196	0.015145286	0.055995284	0.001165665	0.043033297	0.835713344	0.039455686	0.057374504	0.011684215	0.055772251	0.751818823	0.107472267	0.025414868	0.115294042	0.012489007	0.769416226	0.097676596	0.006042357	0.114375813	0.077798364	0.72972182	0.024090037	0.168389779	0.046874257	0.673205138	0.037832361	0.242088244	0.061594706	0.666101623	0.010967669	0.261336002	0.108900862	0.015761204	0.001149981	0.066851207	0.658875985	0.005717598	0.142743164
2. CVD Fall	1	Men	2029	85	0.861152856	0.013093727	0.000189349	0.014065584	0.052770351	0.001515616	0.057212517	0.822635561	0.045185307	0.043006985	0.015105085	0.074067063	0.711229007	0.103830535	0.032612203	0.152328255	0.01376965	0.738802084	0.088465765	0.007835465	0.151127036	0.080453091	0.667146758	0.030934314	0.221465837	0.045118937	0.590264454	0.048222972	0.316393637	0.077787153	0.567038836	0.014184279	0.340989732	0.121497121	0.019443973	0.002298524	0.103417215	0.55777812	0.007415645	0.188149403
2. CVD Fall	1	Men	2029	86	0.814573891	0.01516719	0.000901174	0.055182551	0.056391268	0.001466514	0.056317412	0.7893302	0.062883893	0.060436917	0.014526613	0.072822377	0.699500615	0.120426873	0.031118872	0.148953639	0.019970286	0.725945807	0.098732486	0.007560049	0.147791372	0.096424255	0.658512088	0.029539876	0.215523781	0.036861115	0.611545841	0.04569729	0.305895754	0.068234144	0.588999757	0.013646709	0.32911939	0.109044052	0.026421392	0.001251948	0.043988283	0.628613747	0.007156338	0.18352424
2. CVD Fall	1	Men	2029	87	0.817570155	0.011545153	0.000636439	0.051609545	0.061733963	0.001420496	0.055484248	0.80341162	0.052700432	0.058253663	0.013979419	0.071654866	0.710646276	0.113931267	0.029701671	0.145720786	0.010695764	0.732413997	0.104993213	0.007300558	0.144596468	0.078921183	0.683073492	0.028216553	0.209788772	0.034910442	0.62604203	0.043304877	0.295742652	0.052473616	0.616744452	0.013138406	0.317643526	0.113377276	0.015129314	0.006356047	0.289475453	0.389677429	0.006912096	0.179072384
2. CVD Fall	1	Men	2029	88	0.831247776	0.013161496	0.000636877	0.045519041	0.053343067	0.001377509	0.054714234	0.808208074	0.037275222	0.070488274	0.013462679	0.070565751	0.690192352	0.138818735	0.028358403	0.142630509	0.014987564	0.707150183	0.129262476	0.007056635	0.141543141	0.060789139	0.707986567	0.026962297	0.204261997	0.050202104	0.622818219	0.041041791	0.285937886	0.068734394	0.612040538	0.012658612	0.306566456	0.107641186	0.022032725	0.003651933	0.138531508	0.54666537	0.006682586	0.174794692
2. CVD Fall	1	Men	2029	89	0.837674523	0.012000855	0.000388987	0.031006658	0.063582793	0.001337507	0.054008676	0.775875656	0.068451214	0.073141169	0.01297562	0.069556341	0.70330448	0.129924905	0.02708695	0.139683665	0.015704147	0.73124823	0.107587423	0.00682795	0.138632251	0.068096165	0.707184042	0.025775136	0.198944656	0.051892325	0.632718748	0.038904149	0.276484777	0.066340555	0.625560724	0.012206615	0.295892106	0.122278356	0.020523936	0.002290761	0.09811651	0.579630887	0.0064675	0.170692049
2. CVD Fall	1	Men	2029	90	0.709227908	0.014251506	0.00078557	0.051456606	0.076778299	0.003381718	0.144118393	0.651190095	0.053065237	0.077869773	0.03255072	0.185324175	0.41834189	0.144709886	0.067312389	0.369635835	0.021711686	0.488116398	0.106081249	0.017199669	0.366890998	0.065891004	0.346557728	0.064108434	0.523442835	0.051031631	0.130990008	0.095924358	0.722054003	0.070304494	0.127755061	0.030637417	0.771303028	0.129625176	0.021055207	0.006268713	0.223153451	0.153266183	0.016295656	0.450335613
2. CVD Fall	1	Men	2029	91	0.71718914	0.014403355	0.000686144	0.044785507	0.0770701	0.003292947	0.142572806	0.645657345	0.078754668	0.061114747	0.031432936	0.183040305	0.462105949	0.111070685	0.06436366	0.362459707	0.017154402	0.456754389	0.149602612	0.016681973	0.359806625	0.077597882	0.350822543	0.061355498	0.510224078	0.048763332	0.161799916	0.090988036	0.698448715	0.055330808	0.170389151	0.029601466	0.744678575	0.147540297	0.027313242	0.002056422	0.067962149	0.299109534	0.015809258	0.440209099
2. CVD Fall	1	Men	2029	92	0.691386714	0.016551122	0.001331141	0.073108055	0.073197944	0.003211701	0.141213323	0.629155532	0.085265435	0.074208609	0.030386934	0.18098349	0.460404826	0.122331584	0.061586002	0.355677588	0.02307185	0.46886891	0.138743851	0.016201768	0.35311362	0.06404084	0.379617324	0.058762511	0.497579324	0.049639816	0.188199205	0.086348013	0.675812966	0.05303216	0.199171623	0.028632851	0.719163366	0.128674167	0.029118304	0	0	0.39628737	0.015358397	0.430561763
2. CVD Fall	1	Men	2029	93	0.711681734	0.021195824	0.001295086	0.056287574	0.066357468	0.003137938	0.140044377	0.644861937	0.073382205	0.073186824	0.029411094	0.179157939	0.420460891	0.17127343	0.058974387	0.349291292	0.023428869	0.48781231	0.126186524	0.015758476	0.346813821	0.070555599	0.387609164	0.056324832	0.485510405	0.046021256	0.217834395	0.08199433	0.654150019	0.068128983	0.209380792	0.027730098	0.694760126	0.13317999	0.029590949	0.003119544	0.092248763	0.305523113	0.014942542	0.421395098
2. CVD Fall	1	Men	2029	94	0.681484749	0.021555319	0.001412997	0.06010641	0.093298328	0.003071636	0.13907056	0.603622996	0.112316633	0.077988582	0.028503864	0.177567925	0.488379404	0.111794525	0.056523833	0.343302238	0.026524451	0.471609944	0.145605355	0.015351574	0.340908675	0.060772317	0.411171435	0.054037876	0.474018372	0.037444932	0.251177103	0.077916991	0.633460974	0.05735881	0.24428057	0.026891801	0.671468819	0.121125498	0.022476188	0.001742046	0.070189138	0.357195874	0.014561222	0.412710034
2. CVD Fall	1	Men	2029	95	0.693518361	0.02031965	0.001248857	0.056653026	0.086950719	0.003012795	0.138296592	0.663424102	0.060843611	0.071850821	0.027663749	0.176217717	0.457023379	0.151035895	0.054229387	0.337711339	0.033603712	0.444692091	0.171324467	0.014980599	0.335399132	0.060490585	0.424508989	0.051897092	0.463103334	0.04680292	0.265346606	0.074105941	0.613744533	0.039927558	0.284669419	0.026116613	0.64928641	0.126361721	0.031304897	0.00601142	0.155082185	0.262518963	0.014214017	0.404506797
2. CVD Fall	1	Men	2029	96	0.652354291	0.021655511	0.001958561	0.080981862	0.102361065	0.002961433	0.137727277	0.593613992	0.123310996	0.081074185	0.026889301	0.175111526	0.426647573	0.188747449	0.052086102	0.332518876	0.033302057	0.451450388	0.170316904	0.014645133	0.330285517	0.060924956	0.436412806	0.049897938	0.4527643	0.026823143	0.307629005	0.070551056	0.594996796	0.057822122	0.288567962	0.025403233	0.628206683	0.112761788	0.031900022	0.011496554	0.253421897	0.179734404	0.01390056	0.396784776
2. CVD Fall	1	Men	2029	97	0.647686869	0.021127113	0.001884927	0.080025529	0.108990521	0.002917588	0.137367453	0.565518687	0.147452094	0.086596684	0.026179106	0.17425343	0.462627971	0.159558626	0.050089013	0.32772439	0.038396109	0.483149377	0.138542289	0.014344807	0.325567418	0.070863052	0.438102059	0.048035866	0.442999023	0.026676097	0.32887065	0.067242146	0.577211107	0.04975828	0.317271212	0.024750397	0.608220111	0.126341756	0.04771869	0.002202507	0.041917175	0.378656961	0.013620526	0.389542384
2. CVD Fall	1	Men	2029	98	0.589952939	0.020799013	0.002932739	0.12064595	0.125566098	0.002881322	0.137221939	0.549976982	0.178854242	0.071989712	0.025531769	0.173647295	0.51808891	0.11035141	0.048233124	0.323326556	0.032556776	0.486022825	0.146097543	0.014079289	0.321243567	0.066366302	0.453523521	0.046306299	0.433803878	0.049244372	0.326208724	0.064168953	0.560377951	0.041859251	0.344670093	0.024156863	0.589313793	0.134427551	0.033910677	0.009064985	0.201868007	0.224578205	0.013373633	0.382776942
2. CVD Fall	1	Men	2029	99	0.644291029	0.021103422	0.001614415	0.069449366	0.123393579	0.002852714	0.137295475	0.549297979	0.154423157	0.098036264	0.024945903	0.173296697	0.457255983	0.176907543	0.046513396	0.319323078	0.033938505	0.50630264	0.128598837	0.013848282	0.317311736	0.074338979	0.455782659	0.044704623	0.425173739	0.050409877	0.34378406	0.061321166	0.544484897	0.072049848	0.332857306	0.023621399	0.571471446	0.116943665	0.042303487	0.001003483	0.022167905	0.427937264	0.01315963	0.376484566
2. CVD Fall	1	Men	2029	100	0.524704586	0.022931459	0.005078814	0.176240882	0.130619746	0.002831866	0.137592647	0.553018196	0.147911356	0.101445508	0.024420117	0.173204824	0.465817661	0.173547013	0.044924735	0.315710591	0.041595521	0.454242766	0.176741571	0.013651514	0.313768628	0.06081095	0.47886098	0.04322617	0.417101899	0.038230262	0.373564697	0.058688439	0.529516602	0.059306589	0.36287717	0.023142774	0.554673467	0.117939883	0.037856767	0.002717066	0.0642489	0.393599018	0.012978297	0.370660068
2. CVD Fall	1	Men	2030	35	0.993468701	0.001150009	0	0	0.003113834	7.63E-05	0.002191188	0.983426744	0	0.012863246	0.000827843	0.002882167	0.971573058	0.020003687	0.002019118	0.006404137	0	0.993244307	0	0.000409889	0.006345805	0.040154371	0.94793119	0.001891722	0.010022717	0	0.980625618	0.003376016	0.015998365	0	0.981444774	0.000772712	0.017782514	0.067008055	0.002090215	0	0	0.922302471	0.00038691	0.008212349
2. CVD Fall	1	Men	2030	36	0.993878869	0.000983504	0	0	0.002926807	7.31E-05	0.00213772	0.97275094	0	0.02364401	0.000793303	0.002811747	0.969384095	0.022435001	0.001934273	0.006246631	0	0.99341742	0	0.00039283	0.00618975	0.060724474	0.927688682	0.001812292	0.009774552	0	0.981169125	0.003233011	0.015597864	0	0.981923622	0.000740483	0.017335895	0.080636751	0.00241716	0	0	0.908565588	0.00037081	0.00800969
2. CVD Fall	1	Men	2030	37	0.993058744	0.001602046	0	0	0.003183582	7.01E-05	0.002085563	0.976473084	0	0.020023671	0.000760195	0.002743049	0.987556382	0.004497761	0.001852932	0.006092925	0	0.993586059	0	0.00037648	0.006037461	0.094389678	0.894341888	0.001736141	0.009532292	0	0.981697438	0.003095879	0.015206682	0	0.982390806	0.000709591	0.016899603	0.072223124	0.001918999	0	0	0.917690611	0.000355379	0.007811887
2. CVD Fall	1	Men	2030	38	0.993109295	0.001650137	0	0	0.003138726	6.72E-05	0.002034686	0.970255295	0	0.026340212	0.000728461	0.002676032	0.956968242	0.035313887	0.001774947	0.005942924	0	0.993750346	0	0.000360809	0.005888845	0.09135525	0.897685827	0.001663135	0.009295788	0	0.982211047	0.002964377	0.014824576	0	0.982846658	0.00067998	0.016473361	0.07896948	0.003300164	0	0	0.909770949	0.000340589	0.007618818
2. CVD Fall	1	Men	2030	39	0.992161865	0.001616427	0	0	0.004172284	6.44E-05	0.001985058	0.983419887	0	0.013271415	0.000698043	0.002610655	0.969865709	0.022637573	0.001700179	0.005796539	0	0.9939104	0	0.000345789	0.005743811	0.079816579	0.909525384	0.001593143	0.009064894	0	0.982710426	0.002838269	0.014451305	0	0.983291499	0.000651598	0.016056903	0.06159259	0.003657701	0	0	0.92699293	0.000326413	0.007430365
2. CVD Fall	1	Men	2030	40	0.992338851	0.001406643	0	0	0.002755016	0.000174978	0.003324512	0.977880215	0	0.015850613	0.001897122	0.00437205	0.968203959	0.017471967	0.0046188	0.009705274	0	0.989443061	0	0.000939912	0.009617026	0.077374033	0.903123664	0.004328209	0.015174093	0	0.968111461	0.007707	0.024181538	0	0.971363875	0.001770929	0.026865196	0.076017466	0.004229126	0	0	0.906426748	0.000887252	0.012439408
2. CVD Fall	1	Men	2030	41	0.989584341	0.001626007	0	0	0.00537848	0.000167714	0.003243458	0.98072497	0	0.013191919	0.001817856	0.004265256	0.970844643	0.015265552	0.004423864	0.009465941	0	0.989719313	0	0.00090078	0.009379906	0.095910557	0.885147443	0.004145733	0.014796267	0	0.969052055	0.007378037	0.023569908	0	0.972120493	0.001696971	0.026182536	0.080338773	0.00254935	0	0	0.904130395	0.00085032	0.012131162
2. CVD Fall	1	Men	2030	42	0.990543575	0.001810374	0	0	0.004320899	0.000160752	0.0031644	0.975842496	0	0.018254546	0.001741877	0.004161081	0.947400666	0.039130007	0.00423696	0.009232367	0	0.989988231	0	0.000863275	0.009148494	0.065269534	0.916332328	0.00397078	0.014427357	0	0.969965197	0.007062537	0.022972266	0	0.972858572	0.00162608	0.025515349	0.070878336	0.00360102	0	0	0.91287546	0.000814923	0.011830261
2. CVD Fall	1	Men	2030	43	0.989657692	0.001579801	0	0	0.005521134	0.000154081	0.003087292	0.976289697	0	0.017981789	0.001669048	0.004059466	0.960128228	0.026809608	0.004057753	0.009004411	0	0.990250021	0	0.000827329	0.00892265	0.09816903	0.883960797	0.003803037	0.014067136	0	0.970851823	0.006759938	0.022388239	0	0.973578658	0.001558129	0.024863213	0.089442116	0.002951458	0	0	0.895288906	0.000780998	0.011536522
2. CVD Fall	1	Men	2030	44	0.989549032	0.001648734	0	0	0.005642459	0.000147687	0.003012089	0.95982969	0	0.034610721	0.00159924	0.003960349	0.977705176	0.009626967	0.003885922	0.008781935	0	0.990504885	0	0.000792877	0.008702237	0.077160349	0.905482064	0.003642204	0.013715382	0	0.971712837	0.006469703	0.02181746	0	0.974281283	0.001492997	0.02422572	0.078773884	0.003481023	0	0	0.905746844	0.000748483	0.011249765
2. CVD Fall	1	Men	2030	45	0.987960728	0.001802951	0	0	0.00597864	0.000222533	0.004035148	0.969210088	0	0.023075936	0.002408825	0.005305151	0.976362414	0.006027691	0.005849688	0.011760207	0	0.987151956	0	0.001194502	0.011653542	0.060398332	0.915757793	0.005483146	0.018360729	0	0.961076019	0.009732783	0.029191197	0	0.965342948	0.00224886	0.032408191	0.066748909	0.003902867	0	0	0.9131581	0.001127634	0.01506249
2. CVD Fall	1	Men	2030	46	0.986921029	0.001859094	0	0	0.007069635	0.000213303	0.003936938	0.972033885	0	0.020482438	0.002307998	0.005175679	0.948524079	0.034405353	0.005601335	0.011469233	0	0.987489971	0	0.001144756	0.011365273	0.064604032	0.912245148	0.005250704	0.017900117	0	0.962244602	0.009313007	0.028442391	0	0.966273779	0.002154792	0.031571429	0.064530304	0.003288278	0	0	0.916413519	0.001080685	0.014687213
2. CVD Fall	1	Men	2030	47	0.988158554	0.001692582	0	0	0.006103237	0.000204458	0.003841168	0.975416601	0	0.017322642	0.002211352	0.005049404	0.968264322	0.015187239	0.005363191	0.011185248	0	0.98781899	0	0.00109708	0.01108393	0.073689086	0.903832822	0.005027826	0.017450266	0	0.963379324	0.008910336	0.02771034	0	0.967182214	0.002064626	0.03075316	0.077798879	0.004130243	0	0	0.90271436	0.001035691	0.014320826
2. CVD Fall	1	Men	2030	48	0.987683281	0.001721391	0	0	0.006651564	0.000195983	0.003747781	0.966955562	0	0.025999468	0.002118715	0.004926255	0.956164364	0.027792721	0.005134832	0.010908083	0	0.988139264	0	0.001051388	0.010809347	0.077686944	0.900488038	0.004814114	0.017010904	0	0.964481352	0.008524061	0.026994587	0	0.968068926	0.001978202	0.029952873	0.081800353	0.004056615	0	0	0.899187356	0.00099257	0.013963106
2. CVD Fall	1	Men	2030	49	0.986992813	0.002044979	0	0	0.007117621	0.000187862	0.003656725	0.968363361	0	0.024800559	0.002029921	0.004806158	0.951555185	0.03289139	0.004915852	0.010637573	0	0.98845104	0	0.0010076	0.010541361	0.064940978	0.913868071	0.004609188	0.016581763	0	0.96555181	0.0081535	0.026294691	0	0.968934566	0.001895364	0.029170069	0.08448648	0.003520037	0	0	0.897428398	0.000951245	0.01361384
2. CVD Fall	1	Men	2030	50	0.979878472	0.002201636	1.18E-05	0.005332198	0.00783585	0.000270435	0.004469581	0.958689771	0.013352762	0.019162859	0.002920622	0.005873986	0.94605381	0.033884163	0.007067033	0.012994994	0.00271607	0.96880987	0.014146358	0.001450144	0.012877558	0.067011028	0.906115291	0.006626753	0.020246928	0.074899961	0.881307372	0.011710656	0.032082011	0.076981159	0.884709588	0.002727128	0.035582125	0.076301482	0.003944659	4.83E-05	0.012046903	0.889662694	0.00136906	0.016626907
2. CVD Fall	1	Men	2030	51	0.982104761	0.002545161	6.83E-06	0.002668586	0.008054266	0.000259237	0.004361162	0.964461036	0.003404713	0.023605204	0.002798111	0.005730936	0.976233399	0.004329777	0.006764619	0.012672205	0.003294227	0.971431875	0.011326359	0.00138975	0.012557789	0.074482182	0.899440059	0.006343774	0.019733986	0.03464342	0.922914753	0.011198465	0.031243362	0.120260775	0.842482879	0.002612842	0.034643504	0.077642058	0.004006485	1.87E-06	0.000465138	0.900362599	0.001312066	0.016209781
2. CVD Fall	1	Men	2030	52	0.984652617	0.002284167	1.38E-06	0.000602844	0.007955008	0.000248509	0.004255474	0.958186977	0.008334056	0.02520682	0.002680686	0.005591461	0.949242039	0.031926181	0.00647461	0.01235717	0.00285585	0.973084145	0.010482422	0.001331875	0.012245707	0.06051893	0.914175753	0.006072416	0.019232901	0.076278936	0.88259101	0.010707058	0.030422996	0.095224008	0.868547677	0.002503302	0.033725013	0.084015622	0.005106351	2.12E-05	0.004115652	0.889681231	0.00125745	0.015802482
2. CVD Fall	1	Men	2030	53	0.981530887	0.002829924	5.41E-06	0.001901688	0.009341404	0.00023823	0.00415246	0.96302549	0.004154132	0.024796757	0.002568136	0.005455485	0.962065524	0.019688277	0.006196492	0.012049707	0.003373999	0.973697786	0.009710668	0.001276416	0.011941131	0.082090888	0.89335354	0.005812198	0.018743374	0.066870504	0.893273505	0.010235576	0.029620414	0.084208572	0.880567019	0.002398314	0.032826096	0.085350369	0.005702821	4.57E-05	0.007898499	0.88439276	0.001205114	0.015404771
2. CVD Fall	1	Men	2030	54	0.981849161	0.002975148	4.25E-06	0.001422583	0.009468411	0.000228382	0.004052063	0.968512406	0.00101896	0.022685441	0.002460262	0.00532293	0.951132413	0.031188174	0.005929775	0.011749638	0.004261968	0.968762894	0.014107981	0.001223273	0.011643885	0.085810581	0.890361642	0.005562661	0.018265116	0.061302697	0.900078968	0.0097832	0.028835135	0.076193998	0.8895621	0.00229769	0.031946212	0.080562549	0.005270852	0	0	0.897995222	0.001154964	0.015016413
2. CVD Fall	1	Men	2030	55	0.975181491	0.003092647	1.57E-05	0.005033602	0.010038185	0.000366569	0.006271811	0.958852717	0.000864968	0.028098592	0.003945943	0.008237781	0.93010389	0.042224911	0.009499557	0.018171642	0.003993616	0.963609065	0.01242625	0.001962784	0.018008285	0.07607517	0.886783099	0.008912531	0.0282292	0.067861084	0.871969676	0.015652607	0.044516633	0.083617192	0.863393683	0.003685398	0.049303727	0.089982959	0.006182635	0	0	0.878765115	0.001853222	0.023216069
2. CVD Fall	1	Men	2030	56	0.974257225	0.003194014	1.38E-05	0.004296243	0.011766633	0.000351439	0.006120619	0.962711541	0.002378933	0.02309143	0.003780041	0.008038055	0.930701659	0.042491128	0.009088859	0.017718355	0.004345886	0.961952428	0.01426131	0.001881097	0.017559279	0.07343876	0.890527847	0.008528332	0.027505061	0.109257196	0.832463705	0.014955312	0.043323787	0.084602527	0.863900751	0.003530656	0.047966066	0.08866456	0.005800464	0.000129262	0.021669647	0.859331219	0.001776139	0.02262871
2. CVD Fall	1	Men	2030	57	0.97216336	0.003048502	2.02E-05	0.006570014	0.011887621	0.000336946	0.005973332	0.958869838	0.00675222	0.02291347	0.003621044	0.007843428	0.936005049	0.038023954	0.008694988	0.017276009	0.003613234	0.958250786	0.019212025	0.001802832	0.017121122	0.05769838	0.907344221	0.008159897	0.026797502	0.072387231	0.871170301	0.014286232	0.042156236	0.07822986	0.871731585	0.00338236	0.046656196	0.074915373	0.006379758	0.000102848	0.015762307	0.879082278	0.001702285	0.022055152
2. CVD Fall	1	Men	2030	58	0.971473364	0.003148215	1.95E-05	0.006137398	0.013068581	0.000323065	0.005829874	0.94614038	0.015389307	0.027347847	0.003468668	0.007653798	0.911821906	0.063016479	0.008317254	0.016844361	0.005191383	0.958083904	0.018303292	0.00172785	0.016693571	0.067510983	0.898576315	0.007806579	0.026106122	0.064807978	0.880534489	0.013644219	0.041013314	0.099134665	0.852251713	0.003240246	0.045373377	0.093217965	0.006882359	1.92E-06	0.000277575	0.876493574	0.001631531	0.021495072
2. CVD Fall	1	Men	2030	59	0.971548984	0.003285268	1.86E-05	0.005612965	0.013534233	0.000309771	0.005690173	0.948774784	0.010900573	0.029532929	0.003322646	0.00746907	0.940214521	0.035407303	0.007954999	0.016423177	0.004675337	0.961935428	0.015456823	0.001656017	0.016276395	0.065073151	0.902028553	0.007467763	0.025430533	0.045577379	0.901500062	0.013028178	0.039894381	0.075884585	0.876894452	0.003104062	0.0441169	0.085994121	0.005784869	1.34E-05	0.002291762	0.883403973	0.00156375	0.02094816
2. CVD Fall	1	Men	2030	60	0.972373093	0.00312724	5.35E-06	0.001703936	0.012548216	0.000450957	0.009791204	0.941605268	0.012105599	0.028607492	0.004831897	0.012849744	0.909986815	0.050236284	0.011549596	0.028227305	0.003386585	0.945776536	0.020451771	0.002409645	0.027975463	0.076605461	0.868883832	0.010844049	0.043666657	0.052715031	0.860006561	0.018881539	0.068396869	0.08668201	0.833201481	0.004514373	0.075602137	0.095544039	0.005937914	6.78E-05	0.011223955	0.848963602	0.002275463	0.035987213
2. CVD Fall	1	Men	2030	61	0.966531056	0.003276673	1.75E-05	0.005306174	0.014878289	0.00043245	0.009557821	0.951143549	0.001743171	0.029944048	0.004628341	0.012540891	0.923989175	0.037446494	0.011043803	0.027520529	0.004282699	0.94545527	0.020676996	0.002309584	0.027275451	0.064020549	0.88307899	0.010371048	0.042529412	0.060817321	0.854656481	0.018020455	0.066505743	0.094669331	0.827529619	0.004324549	0.073476501	0.085277626	0.005696741	0	0	0.871776634	0.002181049	0.03506795
2. CVD Fall	1	Men	2030	62	0.966471517	0.003062011	1.43E-05	0.00462754	0.016079201	0.000414732	0.009330719	0.946652926	0.005348581	0.031324973	0.004433305	0.012240215	0.899736373	0.062873809	0.010558764	0.026831054	0.004418776	0.942640818	0.02413406	0.002213749	0.026592597	0.07430441	0.874359993	0.009917489	0.041418108	0.044478914	0.873673008	0.017194255	0.064653822	0.094383706	0.830079711	0.004142681	0.071393903	0.088790747	0.006981313	6.84E-05	0.009637695	0.858260811	0.002090625	0.034170384
2. CVD Fall	1	Men	2030	63	0.963779626	0.003489735	2.08E-05	0.005914128	0.017288108	0.000397771	0.009109797	0.942153197	0.008179532	0.033473247	0.004246448	0.011947576	0.920974433	0.042773388	0.010093645	0.026158534	0.004395159	0.94142576	0.026130553	0.002121972	0.025926556	0.068520482	0.881664761	0.00948259	0.040332167	0.042567388	0.87819087	0.016401562	0.062840181	0.077265333	0.849412888	0.003968447	0.069353331	0.088004627	0.006714599	7.02E-05	0.010276073	0.859636418	0.002004033	0.033294051
2. CVD Fall	1	Men	2030	64	0.965527439	0.003404491	1.85E-05	0.005371977	0.016401147	0.000381537	0.008894959	0.933561184	0.011836091	0.038872438	0.004067441	0.011662846	0.911375263	0.05347445	0.00964765	0.025502637	0.00451921	0.946416677	0.02175302	0.002034092	0.025277001	0.068741393	0.882921964	0.009065604	0.039271038	0.085564864	0.837730125	0.015641064	0.061063947	0.093854389	0.834990225	0.003801544	0.067353843	0.100037721	0.006826372	6.56E-05	0.009454887	0.849255772	0.00192112	0.032438512
2. CVD Fall	1	Men	2030	65	0.961807826	0.003444369	1.94E-05	0.005586827	0.017071523	0.000437456	0.011632581	0.936567061	0.008267628	0.035260556	0.004656581	0.015248175	0.888613003	0.067069986	0.011020033	0.033296978	0.004294576	0.937345183	0.023026482	0.002330643	0.033003116	0.070129421	0.86830912	0.010357637	0.051203821	0.067465214	0.835264098	0.017822671	0.079448018	0.08367636	0.824393609	0.00435264	0.087577391	0.093642148	0.006652504	0.000107133	0.015741727	0.839331502	0.002201302	0.042323685
2. CVD Fall	1	Men	2030	66	0.958524821	0.0034524	2.19E-05	0.006294131	0.019926195	0.000419689	0.011360819	0.935881452	0.009302983	0.035467706	0.004460292	0.014887567	0.890826799	0.066181319	0.010529998	0.032461884	0.004736824	0.928821229	0.032031409	0.002234378	0.03217616	0.078080879	0.862172433	0.009899547	0.04984714	0.065420662	0.840426816	0.016986257	0.077166264	0.079282127	0.831541972	0.004169645	0.085006256	0.099190003	0.006509949	0	0	0.850957588	0.002110483	0.041231977
2. CVD Fall	1	Men	2030	67	0.95731232	0.003868748	2.70E-05	0.006904176	0.020388177	0.000402695	0.011096882	0.937541312	0.007076313	0.036572959	0.004272316	0.0145371	0.906635064	0.051656851	0.010060218	0.031647868	0.004800939	0.929350238	0.032336471	0.002142242	0.03137011	0.065107949	0.876909918	0.009460427	0.048521706	0.053048239	0.855836124	0.016184062	0.074931575	0.086469979	0.827048703	0.003994414	0.082486905	0.093854444	0.006501154	8.53E-05	0.012862475	0.844506556	0.002023563	0.040166528
2. CVD Fall	1	Men	2030	68	0.955297153	0.003831729	2.84E-05	0.007338838	0.022276721	0.000386442	0.010840678	0.927368132	0.013689004	0.040653887	0.004092331	0.014196647	0.895636314	0.063899199	0.009609906	0.030854581	0.005324435	0.928576074	0.033460792	0.002054077	0.030584622	0.067539518	0.876194004	0.009039538	0.04722694	0.064309814	0.847532281	0.0154148	0.072743105	0.081463732	0.834691169	0.003826642	0.080018456	0.093825743	0.006536652	7.22E-05	0.010858171	0.847639933	0.001940392	0.039126871
2. CVD Fall	1	Men	2030	69	0.956072729	0.003591694	2.93E-05	0.008061718	0.021281529	0.000370903	0.010592129	0.927600524	0.010444354	0.044169003	0.003920025	0.013866094	0.891612567	0.069127419	0.009178312	0.030081701	0.005282219	0.924981048	0.037947626	0.001969729	0.029819378	0.079321016	0.866080506	0.008636176	0.045962302	0.061737763	0.852984891	0.014677254	0.070600092	0.054378197	0.864355627	0.003666042	0.077600134	0.105819145	0.007362232	0	0	0.846845227	0.001860826	0.038112571
2. CVD Fall	1	Men	2030	70	0.944321638	0.003921017	3.56E-05	0.008958154	0.024070652	0.000614544	0.01807841	0.915310368	0.011283005	0.043268258	0.006481301	0.023657068	0.857454697	0.076194154	0.01512789	0.051223258	0.006066805	0.900352531	0.039541998	0.003260503	0.050778164	0.069114063	0.838530379	0.014238913	0.078116645	0.038183389	0.818064808	0.024112647	0.119639156	0.084444811	0.778100779	0.006062287	0.131392124	0.096731028	0.007117219	8.07E-05	0.011124525	0.817030072	0.003080434	0.064836069
2. CVD Fall	1	Men	2030	71	0.940864787	0.00409646	4.44E-05	0.010682016	0.026051556	0.000590052	0.017670712	0.917303547	0.01419385	0.039179859	0.00620891	0.023113833	0.874301096	0.06131178	0.014443936	0.049943187	0.004184057	0.905485106	0.037692604	0.003127358	0.049510875	0.068416113	0.841973437	0.013599798	0.076010652	0.047543495	0.81346149	0.022943236	0.116051779	0.071093934	0.795757354	0.005808444	0.127340268	0.091838396	0.007593646	0	0	0.834462	0.002954848	0.06315111
2. CVD Fall	1	Men	2030	72	0.941774234	0.004351688	4.56E-05	0.010314699	0.025671086	0.000566659	0.017276078	0.914087899	0.014103384	0.043272967	0.005948319	0.022587431	0.878124319	0.059389577	0.013788769	0.048697335	0.005899035	0.901110347	0.041712996	0.003000087	0.048277535	0.0651247	0.84793277	0.01298763	0.0739549	0.062422423	0.803213956	0.021822875	0.112540745	0.067503389	0.803557975	0.005565622	0.123373014	0.108793129	0.008278069	0	0	0.818585485	0.002834808	0.061508509
2. CVD Fall	1	Men	2030	73	0.935441015	0.004486283	6.38E-05	0.013953379	0.028616774	0.000544328	0.016894443	0.909982368	0.019956892	0.042283894	0.005699089	0.022077757	0.858780095	0.080573259	0.013161329	0.047485317	0.00557464	0.900328047	0.044141074	0.002878473	0.047077766	0.071378192	0.844271646	0.012401412	0.071948749	0.055079124	0.815065655	0.020749862	0.109105359	0.076059375	0.799117448	0.00533341	0.119489767	0.098896602	0.008872713	0.000138994	0.015284765	0.814179075	0.002720111	0.059907739
2. CVD Fall	1	Men	2030	74	0.937040195	0.004732122	5.04E-05	0.010489322	0.030639171	0.000523019	0.016525763	0.908037879	0.019727515	0.045189076	0.005460803	0.021584728	0.881014438	0.060118156	0.012560609	0.046306797	0.007380129	0.905295803	0.038650523	0.002762312	0.045911233	0.074732975	0.843435187	0.011840199	0.06999164	0.059094016	0.815438314	0.01972258	0.105745089	0.074783921	0.804414537	0.005111419	0.115690123	0.100149442	0.008252283	0.000404232	0.046292664	0.783942477	0.002610564	0.058348337
2. CVD Fall	1	Men	2030	75	0.917515498	0.004766863	7.58E-05	0.015583967	0.034130325	0.000811307	0.027116203	0.901124561	0.012016872	0.043015494	0.008445666	0.035397406	0.821916347	0.083006703	0.019343699	0.075733252	0.007352451	0.860171054	0.053107782	0.004279123	0.075089589	0.065210759	0.80237564	0.018242107	0.114171494	0.03781524	0.760122098	0.030243755	0.171818906	0.072001092	0.732318084	0.007906969	0.187773856	0.107110136	0.009042206	9.37E-05	0.010161909	0.77424711	0.004044418	0.095300527
2. CVD Fall	1	Men	2030	76	0.921522091	0.005597432	7.07E-05	0.012403203	0.033085201	0.000780052	0.026541318	0.884742277	0.023652261	0.048884715	0.008094534	0.034626213	0.83923194	0.06844427	0.018455894	0.073867896	0.007314965	0.864313159	0.05102006	0.004108331	0.073243485	0.062292596	0.809242889	0.017412797	0.111051717	0.05168485	0.75315473	0.028726146	0.166434275	0.080502945	0.730235402	0.007579931	0.181681723	0.102909089	0.010461844	1.87E-05	0.00176669	0.788137985	0.003883372	0.092822308
2. CVD Fall	1	Men	2030	77	0.912450398	0.005568516	9.67E-05	0.016978466	0.038167452	0.000750285	0.025988148	0.882262098	0.027228511	0.048867367	0.007759243	0.03388278	0.833749149	0.076586552	0.017606819	0.07205748	0.005541152	0.863750344	0.055311152	0.003945449	0.071451903	0.076006516	0.799361624	0.016619711	0.108012149	0.059908027	0.751642107	0.027275304	0.161174562	0.074995386	0.742007256	0.00726769	0.175729667	0.1004845	0.010210747	0	0	0.795163222	0.003729799	0.090411732
2. CVD Fall	1	Men	2030	78	0.917167229	0.005503505	8.63E-05	0.015348172	0.035716094	0.00072196	0.025456764	0.893583183	0.015271142	0.050539281	0.007439248	0.033167146	0.835058713	0.077844382	0.016795157	0.070301748	0.008036539	0.853786974	0.064671681	0.003790213	0.069714592	0.066846439	0.812239574	0.015861611	0.105052376	0.062731836	0.755339107	0.025889117	0.15603994	0.073479692	0.749632319	0.006969738	0.16991825	0.113912735	0.011781023	0	0	0.782654368	0.003583449	0.088068425
2. CVD Fall	1	Men	2030	79	0.909221009	0.006106866	0.000116362	0.018581664	0.040331793	0.000695032	0.024947274	0.882934012	0.026998058	0.050454508	0.007134032	0.032479391	0.823820927	0.091558896	0.016019658	0.068600519	0.008300317	0.8657839	0.054242033	0.003642374	0.068031376	0.075666332	0.807024236	0.015137323	0.102172108	0.063066834	0.761336766	0.024565577	0.151030822	0.048242027	0.780824071	0.006685596	0.164248306	0.107333126	0.010956595	0.000528605	0.04549624	0.746449237	0.003444086	0.085792112
2. CVD Fall	1	Men	2030	80	0.886109209	0.007301693	0.00016979	0.022555219	0.036847104	0.001279911	0.045737074	0.852915298	0.027834161	0.046668398	0.013083054	0.059499089	0.756266491	0.089326225	0.029211551	0.125195732	0.008732571	0.809348526	0.051059733	0.006694747	0.124164423	0.075341314	0.711227754	0.0276182	0.185812732	0.046391503	0.635777139	0.044551608	0.273279749	0.063631099	0.627314753	0.012264204	0.296789944	0.112015386	0.014139543	0	0	0.711224059	0.006331099	0.156289913
2. CVD Fall	1	Men	2030	81	0.882361775	0.008034753	0.000187174	0.022578015	0.040737584	0.001233534	0.044867164	0.839931219	0.031404641	0.057792721	0.012553291	0.058318129	0.756364845	0.093556649	0.027860507	0.122217999	0.011579789	0.790681926	0.070080366	0.006439058	0.121218861	0.080172	0.712747941	0.026356474	0.180723585	0.047395271	0.645968182	0.042249933	0.264386613	0.060936075	0.640569354	0.011771205	0.286723366	0.10516946	0.011644936	0.000197574	0.016485886	0.708128849	0.00609013	0.152283165
2. CVD Fall	1	Men	2030	82	0.870136429	0.007377726	0.000201753	0.026416554	0.050638689	0.001189604	0.044039244	0.85250248	0.022876915	0.055381195	0.012049138	0.057190272	0.765317779	0.088768092	0.026572147	0.119341982	0.009731307	0.790262845	0.075435337	0.006196242	0.118374268	0.070521739	0.728542115	0.025153326	0.17578282	0.043138985	0.661070608	0.040057545	0.255732862	0.055814293	0.655954977	0.011302144	0.276928586	0.114635557	0.015637498	0.000397713	0.024404742	0.690661987	0.005861326	0.148401177
2. CVD Fall	1	Men	2030	83	0.879997498	0.00871093	0.000182454	0.020333235	0.046374009	0.001148058	0.043253816	0.831768162	0.038165375	0.062380638	0.011569812	0.056116014	0.745471183	0.112616421	0.025344531	0.116567864	0.011832591	0.787906151	0.078664499	0.005965929	0.11563083	0.074068978	0.730933346	0.024006937	0.170990739	0.052507318	0.662200739	0.037971237	0.247320706	0.066769666	0.65496536	0.010856292	0.267408682	0.120488283	0.013639353	0.001332574	0.087672257	0.626579099	0.00564434	0.144644095
2. CVD Fall	1	Men	2030	84	0.875092528	0.010391877	0.000157181	0.014742837	0.055995284	0.001108836	0.042511458	0.838024607	0.038390382	0.057374504	0.011114573	0.055095933	0.75445598	0.107472267	0.024175815	0.113895938	0.011994963	0.771591823	0.097676596	0.005747774	0.112988844	0.077798364	0.732938249	0.022915574	0.166347814	0.046874257	0.677985246	0.035987918	0.23915258	0.061594706	0.669805402	0.010432962	0.258166931	0.108900862	0.015167539	0.001074668	0.065090488	0.663315396	0.005438847	0.1410122
2. CVD Fall	1	Men	2030	85	0.862414798	0.012606314	0.000177309	0.01369274	0.052770351	0.00144817	0.056890318	0.824944875	0.043965304	0.043006985	0.014432891	0.073649945	0.713538142	0.103830535	0.031160923	0.1514704	0.013251902	0.74051961	0.088465765	0.007486778	0.150275945	0.080453091	0.669770582	0.029557702	0.220218625	0.045118937	0.594192242	0.046076995	0.314611826	0.077787153	0.569590379	0.013553063	0.339069405	0.121497121	0.018772593	0.002152371	0.100709042	0.562693416	0.007085641	0.187089816
2. CVD Fall	1	Men	2030	86	0.817017451	0.014620311	0.000843872	0.053725592	0.056391268	0.001401252	0.056000254	0.792084624	0.061186028	0.060436917	0.013880163	0.072412269	0.701724291	0.120426873	0.029734047	0.148114788	0.019219391	0.727865439	0.098732486	0.007223618	0.146959066	0.096424255	0.661040395	0.028225318	0.214310031	0.036861115	0.615302113	0.043663709	0.304173063	0.068234144	0.591460528	0.013039415	0.327265913	0.109044052	0.025460462	0.001172343	0.042846403	0.632148168	0.006837873	0.1824907
2. CVD Fall	1	Men	2030	87	0.819774044	0.011127586	0.000595971	0.050239372	0.061733963	0.001357282	0.055171782	0.805860165	0.05127752	0.058253663	0.013357319	0.071251333	0.712788679	0.113931267	0.028379913	0.144900141	0.010293596	0.733955361	0.104993213	0.006975675	0.143782154	0.078921183	0.685510613	0.026960884	0.20860732	0.034910442	0.629634658	0.041377761	0.29407714	0.052473616	0.619117975	0.012553732	0.315854676	0.113377276	0.014725603	0.005951895	0.281892155	0.399384656	0.0066045	0.178063916
2. CVD Fall	1	Men	2030	88	0.833341749	0.012683165	0.00059638	0.044313327	0.053343067	0.001316208	0.054406104	0.81021101	0.036268791	0.070488274	0.012863574	0.070168351	0.692257575	0.138818735	0.027096422	0.141827268	0.014424022	0.708824872	0.129262476	0.006742607	0.140746023	0.060789139	0.710336747	0.025762445	0.203111669	0.050202104	0.62625492	0.039215385	0.28432759	0.068734394	0.614330328	0.01209529	0.304839988	0.107641186	0.021299175	0.003419723	0.134924764	0.552519634	0.006385203	0.173810314
2. CVD Fall	1	Men	2030	89	0.839327015	0.011559722	0.000364253	0.03018371	0.063582793	0.001277987	0.05370452	0.778692983	0.066603031	0.073141169	0.01239819	0.069164626	0.705296527	0.129924905	0.02588155	0.138897018	0.015113661	0.732923292	0.107587423	0.006524098	0.137851526	0.068096165	0.709451447	0.024628113	0.197824274	0.051892325	0.636007086	0.037172871	0.274927718	0.066340555	0.627770286	0.011663407	0.294225752	0.122278356	0.019811747	0.002145102	0.095551173	0.584303157	0.006179689	0.169730775
2. CVD Fall	1	Men	2030	90	0.7093078	0.013736053	0.000735619	0.050096018	0.076778299	0.003292126	0.146054085	0.650996084	0.051632476	0.077869773	0.031688355	0.187813312	0.415160519	0.144709886	0.065529085	0.37460051	0.020895313	0.484460633	0.106081249	0.016743999	0.371818806	0.065891004	0.341225653	0.062410012	0.530473332	0.051031631	0.123833233	0.093383038	0.731752098	0.070304494	0.118207165	0.029825742	0.781662599	0.129625176	0.020426409	0.005870114	0.217357651	0.154472526	0.015863936	0.456384188
2. CVD Fall	1	Men	2030	91	0.717112929	0.013879609	0.000642516	0.043601401	0.0770701	0.003205707	0.144487738	0.64615801	0.076628292	0.061114747	0.030600184	0.185498767	0.458942842	0.111070685	0.062658476	0.367327997	0.016509385	0.453008704	0.149602612	0.016240018	0.364639281	0.077597882	0.345595079	0.05973001	0.51707703	0.048763332	0.154829412	0.088577494	0.707829762	0.055330808	0.16117141	0.028817236	0.754680546	0.147540297	0.026339682	0.001925663	0.066202406	0.296479866	0.015390424	0.446121662
2. CVD Fall	1	Men	2030	92	0.69217273	0.015963378	0.0012465	0.071182838	0.073197944	0.003126613	0.143109996	0.629831902	0.082963268	0.074208609	0.029581895	0.183414326	0.457259223	0.122331584	0.059954407	0.360454786	0.022204333	0.465422899	0.138743851	0.015772536	0.357856381	0.06404084	0.374491	0.057205719	0.504262442	0.049639816	0.181409799	0.084060398	0.684889986	0.05303216	0.190270921	0.027874282	0.728822636	0.128674167	0.028023437	0	0	0.392006139	0.014951508	0.43634475
2. CVD Fall	1	Men	2030	93	0.712201951	0.020432499	0.001212738	0.054815191	0.066357468	0.003054804	0.141925349	0.645216126	0.071400886	0.073186824	0.028631908	0.181564256	0.417331875	0.17127343	0.057411981	0.353982714	0.022547928	0.484452593	0.126186524	0.015340987	0.351471967	0.070555599	0.382580359	0.054832621	0.492031421	0.046021256	0.211220608	0.079822058	0.662936078	0.068128983	0.20078394	0.026995446	0.70409163	0.13317999	0.028559371	0.002921187	0.089872176	0.303865641	0.01454667	0.427054965
2. CVD Fall	1	Men	2030	94	0.682133034	0.020781541	0.001323151	0.058535232	0.093298328	0.002990259	0.140938453	0.605025736	0.109284084	0.077988582	0.027748712	0.179952886	0.485265906	0.111794525	0.055026349	0.34791322	0.025527115	0.468435157	0.145605355	0.014944866	0.345487508	0.060772317	0.406236394	0.052606253	0.480385036	0.037444932	0.244733175	0.07585274	0.641969153	0.05735881	0.235974341	0.026179358	0.680487492	0.121125498	0.021676335	0.001631278	0.068357765	0.354780423	0.014175452	0.41825325
2. CVD Fall	1	Men	2030	95	0.694035613	0.01958807	0.001169448	0.055169084	0.086950719	0.002932977	0.14015409	0.663432948	0.059200834	0.071850821	0.026930854	0.178584543	0.453924187	0.151035895	0.05279269	0.342247227	0.03234019	0.44184766	0.171324467	0.014583718	0.339903965	0.060490585	0.419663835	0.050522184	0.469323396	0.04680292	0.25906653	0.072142655	0.621987896	0.039927558	0.276640591	0.025424707	0.658007145	0.126361721	0.030284018	0.005629181	0.151114896	0.262832905	0.013837446	0.409939833
2. CVD Fall	1	Men	2030	96	0.653585658	0.020892143	0.001834025	0.078867007	0.102361065	0.002882975	0.139577128	0.595303797	0.119981599	0.081074185	0.026176924	0.177463495	0.42356134	0.188747449	0.050706187	0.336985024	0.032049878	0.44865441	0.170316904	0.01425714	0.334721668	0.060924956	0.431653555	0.048575994	0.458845495	0.026823143	0.301506555	0.06868195	0.602988352	0.057822122	0.280803362	0.024730226	0.63664429	0.112761788	0.030999296	0.01076554	0.247000112	0.182826876	0.013532293	0.402114095
2. CVD Fall	1	Men	2030	97	0.648876143	0.020381699	0.001765073	0.0779338	0.108990521	0.002840293	0.139212471	0.567853012	0.143470888	0.086596684	0.025485544	0.176593873	0.459553226	0.159558626	0.048762006	0.332126142	0.03695239	0.480600352	0.138542289	0.013964771	0.329940198	0.070863052	0.433424636	0.046763253	0.448949059	0.026676097	0.32289942	0.065460703	0.58496378	0.04975828	0.30975776	0.024094686	0.616389274	0.126341756	0.045981668	0.00206246	0.040865991	0.376714017	0.013259678	0.394774429
2. CVD Fall	1	Men	2030	98	0.592228685	0.020093164	0.002746259	0.117495805	0.125566098	0.002804987	0.139065003	0.553150157	0.174025178	0.071989712	0.024855357	0.175979597	0.515024065	0.11035141	0.046955286	0.327669239	0.03133262	0.483305277	0.146097543	0.013706287	0.325558273	0.066366302	0.448923779	0.045079508	0.43963041	0.049244372	0.320382167	0.062468927	0.567904533	0.041859251	0.337394852	0.023516876	0.59722902	0.134427551	0.032871165	0.008488584	0.196749217	0.226526039	0.013019325	0.387918119
2. CVD Fall	1	Men	2030	99	0.645192829	0.02035187	0.001511762	0.067633297	0.123393579	0.002777137	0.139139526	0.551800702	0.150253731	0.098036264	0.024285012	0.17562429	0.45419935	0.176907543	0.045281119	0.323611989	0.032662395	0.503683736	0.128598837	0.0134814	0.321573632	0.074338979	0.451256398	0.043520265	0.430884358	0.050409877	0.33809552	0.059696587	0.551798016	0.072049848	0.325807525	0.022995599	0.579147028	0.116943665	0.040738924	0.000939676	0.021606084	0.425419431	0.012810992	0.381541228
2. CVD Fall	1	Men	2030	100	0.528557465	0.022201193	0.004755876	0.171668189	0.130619746	0.002756841	0.13944069	0.555332404	0.143917749	0.101445508	0.023773156	0.175531183	0.462767459	0.173547013	0.043734546	0.319950982	0.040031502	0.451954146	0.176741571	0.013289845	0.317982936	0.06081095	0.474403965	0.042080981	0.422704104	0.038230262	0.368007453	0.057133609	0.536628677	0.059306589	0.356040327	0.022529653	0.562123431	0.117939883	0.036503931	0.0025443	0.062613585	0.392125338	0.012634464	0.3756385
2. CVD Fall	1	Women	2019	35	0.994034218	0.000510482	0	0	0.003477768	7.79E-05	0.001899646	0.979385027	0	0.017268948	0.000847067	0.002498958	0.966285661	0.026086178	0.002072457	0.005555704	0	0.994076001	0	0.00041895	0.005505049	0.125266365	0.864092787	0.001941048	0.0086998	0	0.98262275	0.003477569	0.013899681	0	0.983755366	0.000790542	0.015454091	0.061892742	0.000957794	0	0	0.929627653	0.00039544	0.007126371
2. CVD Fall	1	Women	2019	36	0.993503345	0.000808563	0	0	0.003768727	7.45E-05	0.001844909	0.979903916	0	0.016859479	0.000809709	0.002426896	0.971864609	0.020759689	0.001980836	0.005394867	0	0.994253823	0	0.000400488	0.005345689	0.058429531	0.931268282	0.001855259	0.008446928	0	0.983183599	0.003323408	0.013492993	0	0.984243284	0.000755681	0.015001035	0.078612364	0.001405708	0	0	0.912684265	0.000378015	0.006919649
2. CVD Fall	1	Women	2019	37	0.992626356	0.00080259	0	0	0.004708124	7.12E-05	0.001791751	0.98075022	0	0.016118874	0.000773993	0.002356912	0.965844156	0.02702397	0.001893233	0.005238641	0	0.994426263	0	0.000382839	0.005190898	0.119386918	0.870638582	0.001773233	0.008201267	0	0.983726217	0.003175989	0.013097794	0	0.984716905	0.000722352	0.014560743	0.065424734	0.001414265	0	0	0.926080807	0.000361357	0.006718837
2. CVD Fall	1	Women	2019	38	0.993396138	0.000884557	0	0	0.003911132	6.80E-05	0.001740129	0.976198105	0	0.020773099	0.000739848	0.002288947	0.977146405	0.015957228	0.001809472	0.005086895	0	0.994593487	0	0.000365967	0.005040546	0.089113448	0.901229142	0.001694804	0.007962606	0	0.984251242	0.003035011	0.012713746	0	0.985176673	0.00069049	0.014132837	0.096093251	0.001800128	0	0	0.895237423	0.000345433	0.006523765
2. CVD Fall	1	Women	2019	39	0.993796411	0.000941227	0	0	0.003507317	6.50E-05	0.001689999	0.978796609	0	0.018273243	0.000707205	0.002222943	0.97213809	0.02119303	0.001729381	0.004939499	0	0.994755657	0	0.000349838	0.004894505	0.106358392	0.884291051	0.001619815	0.007730742	0	0.984759288	0.002900191	0.012340521	0	0.985623018	0.000660028	0.013716953	0.077699278	0.002198656	0	0	0.913437589	0.000330209	0.006334267
2. CVD Fall	1	Women	2019	40	0.99196141	0.001031642	0	0	0.004359705	0.000120152	0.002527091	0.973621268	0	0.021748636	0.001306181	0.003323914	0.968486365	0.020935266	0.003193592	0.007384777	0	0.992036299	0	0.000646174	0.007317527	0.07910445	0.906348258	0.002991311	0.011555981	0	0.976203401	0.005354704	0.018441894	0	0.978283684	0.001219057	0.020497258	0.079532533	0.002683834	0	0	0.907704442	0.000609921	0.009469269
2. CVD Fall	1	Women	2019	41	0.991469477	0.001132545	0	0	0.004828812	0.000114861	0.002454305	0.981786915	0	0.013736483	0.00124853	0.003228072	0.953988643	0.035788601	0.003052098	0.007170658	0	0.992276931	0	0.000617691	0.007105378	0.074238162	0.911683991	0.002858832	0.011219014	0	0.976984452	0.005116429	0.017899119	0	0.978942413	0.001165261	0.019892326	0.07660167	0.00218064	0	0	0.91144072	0.000583038	0.009193931
2. CVD Fall	1	Women	2019	42	0.991490474	0.001272156	0	0	0.004743942	0.000109804	0.002383624	0.981117886	0	0.014553702	0.001193412	0.003134999	0.967527891	0.022592637	0.002916796	0.006962676	0	0.992510228	0	0.000590463	0.006899309	0.070661016	0.915715201	0.002732155	0.010891627	0	0.977739889	0.004888533	0.017371578	0	0.979581862	0.001113829	0.019304309	0.084044202	0.002872473	0	0	0.903599534	0.000557339	0.008926452
2. CVD Fall	1	Women	2019	43	0.991450543	0.001402091	0	0	0.004727407	0.000104969	0.00231499	0.981226713	0	0.014587954	0.001140716	0.003044616	0.95471629	0.035735644	0.002787413	0.006760654	0	0.992736421	0	0.000564432	0.006699146	0.099361654	0.887453783	0.002611021	0.010573542	0	0.978470624	0.004670555	0.016858821	0	0.980202637	0.001064658	0.018732706	0.069347344	0.002437785	0	0	0.919015495	0.000532771	0.008666605
2. CVD Fall	1	Women	2019	44	0.990105059	0.001484743	0	0	0.006061507	0.000100348	0.002248344	0.967383677	0	0.02856914	0.001090336	0.002956847	0.974934735	0.01583716	0.002663685	0.00656442	0	0.992955732	0	0.000539548	0.00650472	0.061845279	0.925395047	0.002495186	0.010264488	0	0.979177535	0.004462052	0.016360412	0	0.980805323	0.001017648	0.018177029	0.077788033	0.00272373	0	0	0.910564782	0.000509285	0.008414169
2. CVD Fall	1	Women	2019	45	0.989499163	0.001117461	0	0	0.005976757	0.000149637	0.003256981	0.973992764	0	0.020098465	0.001625626	0.004283144	0.969588544	0.016934254	0.003970384	0.009506819	0	0.989775101	0	0.000804506	0.009420394	0.094613051	0.886805571	0.003719326	0.014862051	0	0.969671333	0.006649018	0.023679649	0	0.972176651	0.00151727	0.026306079	0.091560423	0.002554447	0	0	0.892941421	0.000759385	0.012184323
2. CVD Fall	1	Women	2019	46	0.988954123	0.001160744	0	0	0.006578824	0.00014305	0.003163259	0.974496585	0	0.019789921	0.001553793	0.004159701	0.96100637	0.025969091	0.003793877	0.009230661	0	0.990084186	0	0.000769032	0.009146782	0.089684623	0.892334425	0.003554087	0.014426864	0	0.970671427	0.006351399	0.022977174	0	0.973027075	0.001450244	0.025522682	0.080011864	0.002438673	0	0	0.904994592	0.000725905	0.011828967
2. CVD Fall	1	Women	2019	47	0.988463081	0.001381199	0	0	0.006946707	0.000136754	0.003072259	0.97444879	0	0.02002626	0.001485114	0.004039836	0.944113347	0.043299165	0.003625071	0.008962418	0	0.990383868	0	0.000735119	0.008881013	0.084302272	0.898297656	0.003396062	0.01400401	0	0.971639071	0.00606667	0.022294259	0	0.973852852	0.001386161	0.024760987	0.089945198	0.002200835	0	0	0.895676333	0.000693898	0.011483737
2. CVD Fall	1	Women	2019	48	0.987995865	0.001329764	0	0	0.007559732	0.000130735	0.002983905	0.960861235	0	0.033795867	0.001419451	0.003923448	0.97509289	0.012741625	0.003463623	0.008701862	0	0.990674439	0	0.000702699	0.008622862	0.088914554	0.894247383	0.00324493	0.013593132	0	0.97257542	0.005794254	0.021630326	0	0.974654755	0.001324894	0.024020351	0.082586495	0.0030583	0	0	0.902543563	0.0006633	0.011148342
2. CVD Fall	1	Women	2019	49	0.989117307	0.001401371	0	0	0.006458218	0.000124982	0.002898123	0.971201806	0	0.023631086	0.00135667	0.003810439	0.951954761	0.036287257	0.003309207	0.008448776	0	0.99095618	0	0.000671707	0.008372113	0.097554936	0.886150794	0.003100387	0.013193883	0	0.973481585	0.005533601	0.020984815	0	0.975433535	0.001266317	0.023300149	0.090762134	0.003113125	0	0	0.894668192	0.00063405	0.0108225
2. CVD Fall	1	Women	2019	50	0.986361939	0.001852097	0	0	0.007274601	0.000186119	0.004325244	0.96514637	0.007685458	0.019461914	0.002019795	0.005686465	0.959547726	0.022923036	0.004924711	0.012604527	0.002978957	0.96734968	0.016180971	0.001000171	0.01249022	0.085561619	0.89014683	0.004614149	0.019677402	0.051106184	0.909382051	0.008231218	0.031280547	0.140443899	0.822944307	0.001885313	0.034726481	0.085565548	0.003599266	0.000122255	0.032728453	0.860897102	0.000944108	0.016143269
2. CVD Fall	1	Women	2019	51	0.977493749	0.001912936	1.52E-05	0.007890287	0.008308841	0.000177931	0.004201011	0.967576006	0	0.024970825	0.001930396	0.005522772	0.957415328	0.025642405	0.004704644	0.012237623	0.002466617	0.971621522	0.012829099	0.000956052	0.01212671	0.07104015	0.905453553	0.004408169	0.019098128	0.097360164	0.864437625	0.007859417	0.030342794	0.104719407	0.859798834	0.001801904	0.033679855	0.088995879	0.004354043	8.23E-05	0.01847352	0.871521075	0.000902469	0.015670693
2. CVD Fall	1	Women	2019	52	0.979061054	0.002332356	1.30E-05	0.005510048	0.008833074	0.000170105	0.004080411	0.963269244	0.01270841	0.016813575	0.001844919	0.005363852	0.919719379	0.06390524	0.004494133	0.011881248	0.003345322	0.968683145	0.015284023	0.000913875	0.011773634	0.076437196	0.900816438	0.004211143	0.018535223	0.067668209	0.895397292	0.007503583	0.029430916	0.095459134	0.870156794	0.001722156	0.032661916	0.077895802	0.003023797	0	0	0.903006163	0.000862664	0.015211573
2. CVD Fall	1	Women	2019	53	0.976876346	0.002567091	1.78E-05	0.006874804	0.009537973	0.000162625	0.003963345	0.957870163	0.00288444	0.032272632	0.001763193	0.005209572	0.945040085	0.039132057	0.004292754	0.011535104	0.002357866	0.970602716	0.014735164	0.000873556	0.011430698	0.065771407	0.912217703	0.004022675	0.017988216	0.057264932	0.907027915	0.007163002	0.028544152	0.103250991	0.863431288	0.001645908	0.031671814	0.091081416	0.003967571	0.000129763	0.031540347	0.857690764	0.000824614	0.014765526
2. CVD Fall	1	Women	2019	54	0.980563984	0.002443648	6.89E-06	0.002804338	0.010175951	0.000155475	0.003849715	0.962931658	0	0.030323486	0.001685051	0.005059805	0.941216274	0.043484721	0.0041001	0.011198905	0.003580762	0.969842834	0.014643773	0.000835014	0.011097617	0.074475706	0.904225261	0.003842382	0.017456651	0.071824592	0.893656659	0.006836986	0.027681763	0.113722165	0.853996102	0.001573007	0.030708726	0.080189804	0.004854853	0	0	0.899834924	0.000788239	0.01433218
2. CVD Fall	1	Women	2019	55	0.97791438	0.00289571	4.01E-06	0.001377994	0.011629165	0.000252237	0.005926507	0.958136343	0.001559724	0.029782556	0.002732651	0.007788727	0.934990234	0.041133607	0.006644869	0.01723129	0.004479876	0.958907003	0.018183105	0.001354451	0.017075565	0.070063366	0.896861185	0.006227623	0.026847826	0.099228766	0.847156165	0.011072365	0.042542703	0.078354641	0.871909832	0.002551025	0.047184502	0.083687067	0.004740024	4.13E-05	0.008592221	0.879613417	0.001278595	0.022047396
2. CVD Fall	1	Women	2019	56	0.978087438	0.003067412	3.85E-06	0.00124862	0.011594653	0.000241155	0.005756876	0.95063827	0.006736248	0.032448965	0.002611423	0.007565093	0.931842243	0.045083472	0.006345611	0.016728674	0.003794768	0.959059274	0.019273652	0.001294685	0.016577621	0.070607938	0.897392217	0.005947603	0.026052243	0.102164206	0.846020669	0.010565288	0.041249837	0.096348895	0.855473148	0.002437934	0.045740023	0.083521865	0.005847287	1.01E-05	0.0017187	0.886280656	0.001222193	0.021399173
2. CVD Fall	1	Women	2019	57	0.973014941	0.003211958	1.91E-05	0.00588544	0.012045755	0.000230564	0.005592264	0.951821539	0.017651964	0.02068294	0.00249551	0.007348047	0.935057932	0.042642258	0.006059269	0.016240541	0.004146201	0.962843181	0.015679035	0.001237555	0.016094029	0.071806564	0.897234643	0.005679688	0.025279106	0.062472209	0.887455732	0.010079741	0.039992319	0.097150268	0.856185228	0.002329806	0.044334698	0.089708096	0.005796006	0.000118996	0.019998595	0.862440598	0.00116828	0.020769429
2. CVD Fall	1	Women	2019	58	0.972170371	0.003042114	1.80E-05	0.005854608	0.013261955	0.000220443	0.005432539	0.961036828	0	0.029441078	0.00238468	0.007137413	0.928721684	0.049726556	0.005785268	0.015766493	0.004229485	0.963266415	0.015696758	0.001182947	0.015624395	0.070023798	0.90002508	0.00542334	0.024527782	0.078589827	0.873026292	0.009614758	0.038769123	0.066764607	0.888041583	0.002226423	0.042967387	0.090493318	0.005454128	3.60E-05	0.006517576	0.876224602	0.001116747	0.020157648
2. CVD Fall	1	Women	2019	59	0.975549975	0.003474057	9.04E-06	0.00258544	0.012893147	0.000210771	0.005277572	0.958807513	0	0.031980755	0.00227871	0.006933021	0.928112813	0.051057984	0.005523059	0.015306144	0.005249117	0.955205579	0.023246215	0.00113075	0.01516834	0.074609248	0.896415046	0.005178046	0.02379766	0.067922591	0.885328734	0.009169413	0.037579262	0.069180863	0.88705457	0.002127577	0.04163699	0.088066671	0.006151343	0	0	0.885151162	0.00106749	0.019563334
2. CVD Fall	1	Women	2019	60	0.967380183	0.003563824	2.27E-05	0.006305608	0.01428513	0.000319727	0.008122831	0.940375867	0.012477852	0.033022396	0.003454421	0.010669464	0.913306611	0.05478861	0.008364209	0.02354057	0.003328629	0.951974748	0.019652973	0.001714782	0.023328867	0.078316371	0.877263659	0.007842562	0.036577408	0.053209271	0.87521903	0.013870482	0.057701217	0.068527606	0.864334399	0.003225463	0.063912532	0.085650963	0.005525895	4.21E-05	0.007510739	0.869572883	0.001618881	0.030078586
2. CVD Fall	1	Women	2019	61	0.965205547	0.003338053	2.25E-05	0.006677327	0.016559017	0.000305718	0.007891822	0.941181001	0.008148564	0.037005044	0.003300722	0.010364669	0.931922488	0.037241414	0.007983172	0.022852926	0.00541661	0.947588577	0.022708027	0.001639132	0.022647654	0.071421328	0.885607382	0.007486173	0.035485117	0.058261472	0.872599087	0.013222122	0.055917319	0.070191939	0.86480912	0.003082111	0.06191683	0.084844257	0.00719187	8.76E-05	0.011950642	0.865187974	0.001547495	0.029190129
2. CVD Fall	1	Women	2019	62	0.966926872	0.003709626	2.09E-05	0.005592189	0.015790252	0.000292335	0.007667786	0.932899477	0.023725152	0.03015259	0.003153765	0.010069017	0.916270515	0.053925743	0.007618459	0.022185283	0.005062594	0.943277111	0.0281072	0.001566831	0.021986265	0.073816531	0.884614675	0.007145089	0.034423706	0.063888574	0.869328656	0.012600911	0.054181859	0.072816149	0.864264045	0.002945055	0.05997475	0.085201182	0.006883836	0.000166682	0.023474381	0.854467507	0.001479271	0.028327141
2. CVD Fall	1	Women	2019	63	0.969662184	0.003604728	8.99E-06	0.002477465	0.016516538	0.000279549	0.00745055	0.941442034	0.011069046	0.034693386	0.003013259	0.009782276	0.919221407	0.051972132	0.007269347	0.021537114	0.005863926	0.947883868	0.023410293	0.001497735	0.021344177	0.068368016	0.891421017	0.006818632	0.033392335	0.065134715	0.87036616	0.012005638	0.052493486	0.085954813	0.853146371	0.002814022	0.058084794	0.087151059	0.007278315	0.000138585	0.018546495	0.857982534	0.001414074	0.027488937
2. CVD Fall	1	Women	2019	64	0.961382128	0.003430993	2.56E-05	0.007376818	0.020277191	0.000267337	0.007239946	0.936266576	0.012083247	0.03926703	0.002878922	0.009504225	0.931176683	0.040980258	0.006935147	0.020907913	0.005257706	0.940561941	0.032027756	0.001431707	0.02072089	0.064833144	0.896270501	0.006506156	0.032390199	0.045427102	0.892286846	0.011435149	0.050850904	0.076158001	0.864907724	0.002688752	0.056245523	0.088816237	0.007940595	5.89E-05	0.007308513	0.867849084	0.001351773	0.026674862
2. CVD Fall	1	Women	2019	65	0.960039779	0.004208276	2.33E-05	0.005487763	0.019342722	0.000392419	0.01050572	0.936801441	0.00226205	0.042925961	0.004221572	0.013788975	0.908276313	0.051263076	0.0101533	0.030307311	0.004381218	0.932026964	0.031454567	0.002100613	0.030036638	0.067200696	0.876362018	0.009526849	0.046910437	0.049963051	0.859781766	0.016711914	0.073543269	0.076188904	0.838556275	0.003943007	0.081311815	0.090363162	0.007303745	6.53E-05	0.008801251	0.852833279	0.001983395	0.038649829
2. CVD Fall	1	Women	2019	66	0.956462268	0.004025626	3.12E-05	0.007648702	0.021246571	0.000375324	0.010210352	0.940971296	0.001858501	0.039738271	0.004033119	0.013398813	0.895750463	0.065144093	0.009683149	0.029422294	0.005113175	0.931120855	0.032597904	0.002008094	0.029159971	0.062949251	0.882465433	0.009087378	0.045497938	0.043568838	0.869301895	0.015907416	0.071221851	0.079213169	0.83830879	0.003767298	0.078710743	0.091460261	0.007619956	0.000122209	0.015662605	0.84573533	0.001896104	0.037503536
2. CVD Fall	1	Women	2019	67	0.95488347	0.004405818	3.57E-05	0.008000434	0.02239138	0.000359003	0.009924204	0.932785991	0.01165496	0.038685365	0.003852967	0.013020718	0.893003641	0.069199852	0.009233001	0.028563506	0.004726401	0.932429668	0.03261492	0.001919708	0.028309302	0.065876365	0.881331221	0.008666666	0.044125748	0.048195472	0.867704903	0.015136158	0.068963467	0.081036162	0.839185043	0.003599342	0.076179452	0.090339359	0.008404551	8.53E-05	0.009965963	0.853001522	0.001812717	0.036390553
2. CVD Fall	1	Women	2019	68	0.954374627	0.0045836	3.01E-05	0.00648731	0.024533905	0.000343422	0.009647066	0.941071926	0.002541046	0.040051854	0.003680761	0.012654414	0.891069397	0.072398312	0.008801986	0.027730305	0.00623284	0.920677456	0.043770424	0.001835283	0.027483996	0.060122191	0.888821065	0.008263899	0.042792845	0.05956009	0.859276715	0.014396704	0.066766491	0.077826933	0.845018102	0.00343881	0.073716155	0.09267563	0.008920052	0.000163139	0.017797422	0.843400639	0.001733069	0.03531005
2. CVD Fall	1	Women	2019	69	0.9515114	0.00471605	4.47E-05	0.009352652	0.024667864	0.000328553	0.009378742	0.925704564	0.014189425	0.044290208	0.003516166	0.012299637	0.900330025	0.064358618	0.008389278	0.026922078	0.007013692	0.926051767	0.03849644	0.001754654	0.026683447	0.054929811	0.895693637	0.007878302	0.04149825	0.051718108	0.869964818	0.013687696	0.064629378	0.077079474	0.848315986	0.003285388	0.071319152	0.089763137	0.009285496	0.000143481	0.015073509	0.849816142	0.001657005	0.03426123
2. CVD Fall	1	Women	2019	70	0.942468028	0.004851374	4.68E-05	0.009514434	0.027263216	0.000614495	0.01524162	0.917411137	0.010948289	0.0450914	0.006565621	0.019983552	0.871684378	0.069001848	0.015626178	0.043687596	0.005508631	0.912267195	0.035643599	0.003279354	0.043301221	0.067403156	0.850659547	0.014678231	0.067259066	0.057748106	0.812277744	0.025426651	0.104547499	0.067760907	0.810798722	0.006135419	0.115304951	0.08950479	0.010353071	0.000205266	0.019235895	0.822040888	0.003097009	0.055563081
2. CVD Fall	1	Women	2019	71	0.939879296	0.006134936	5.93E-05	0.009521628	0.028995066	0.000588043	0.014821683	0.912272407	0.013230143	0.04879777	0.006271798	0.019427882	0.868428135	0.074268036	0.014886502	0.042417327	0.00804178	0.900077012	0.046702446	0.003135682	0.042043081	0.062998258	0.857795636	0.013987385	0.065218721	0.048446962	0.826232248	0.024152399	0.101168391	0.071240367	0.811385759	0.005861603	0.111512272	0.089297145	0.010506232	0.000143706	0.013349871	0.82982932	0.002961487	0.05391224
2. CVD Fall	1	Women	2019	72	0.93773393	0.005829667	5.46E-05	0.009227953	0.032175418	0.00056282	0.014415591	0.914842122	0.010735182	0.04954133	0.005991072	0.018890293	0.880811349	0.063824387	0.014178251	0.041186013	0.008148367	0.893583397	0.05444612	0.002998557	0.040823559	0.062908375	0.860527669	0.013326012	0.063237943	0.036455751	0.842731311	0.022930578	0.097882361	0.069075489	0.817501717	0.005600026	0.107822768	0.096159938	0.010999566	0.000136849	0.012151583	0.825409189	0.002832149	0.052310726
2. CVD Fall	1	Women	2019	73	0.935417424	0.006674684	8.74E-05	0.012838944	0.030419678	0.00053878	0.014023082	0.909135447	0.019096853	0.047674353	0.005722912	0.018370436	0.885515202	0.060991857	0.013500124	0.039992816	0.008643099	0.90209755	0.046749807	0.00286772	0.039641825	0.068262666	0.857729051	0.012692892	0.061315391	0.053657145	0.829896404	0.021759114	0.094687337	0.062853692	0.827561921	0.005350193	0.104234194	0.089150847	0.010179528	0.000219902	0.020925671	0.826057855	0.002708751	0.050757446
[truncated: 157,569 more rows]
