# Supplementary material for: What will the cardiovascular disease slowdown cost? Modelling the impact of CVD trends on dementia, disability, and economic costs in England and Wales from 2020–2029
Source: PLoS One. 2022 Jun 29;17(6):e0268766. doi: 10.1371/journal.pone.0268766 (PMC9242440; doi:10.1371/journal.pone.0268766)
Supplement: S6 Data — (CSV) [file pone.0268766.s008.csv]

Model	Iter	Sex	Year	Age	P1_1	P1_2	P1_3	P1_4	P1_8	P1_9	P1_10	P2_2	P2_3	P2_5	P2_9	P2_10	P3_3	P3_6	P3_9	P3_10	P4_3	P4_4	P4_7	P4_9	P4_10	P5_2	P5_5	P5_9	P5_10	P6_3	P6_6	P6_9	P6_10	P7_4	P7_7	P7_9	P7_10	P8_1	P8_5	P8_6	P8_7	P8_8	P8_9	P8_10
1. CVD Plateau	1	Men	2006	35	0.990660059	0.002832671	0	0	0.003159437	0.000187632	0.003160201	0.980300508	0	0.013506108	0.002036632	0.004156752	0.977024762	0.008771623	0.004967368	0.009236248	0	0.989839486	0	0.001008395	0.009152119	0.075951338	0.904939631	0.004653954	0.014455078	0	0.968621088	0.008305566	0.023073346	0	0.972452498	0.001901001	0.025646501	0.059858911	0.006281411	0	0	0.921063706	0.000951864	0.011844108
1. CVD Plateau	1	Men	2006	36	0.989587394	0.00356772	0	0	0.003581959	0.000179839	0.003083087	0.974726794	0	0.019266358	0.001951658	0.00405519	0.965282391	0.020949884	0.004758636	0.009009088	0	0.990106521	0	0.000966427	0.008927053	0.060239126	0.921205167	0.004458541	0.014097167	0	0.969550522	0.007953748	0.02249573	0	0.973175914	0.001821712	0.025002374	0.051935737	0.007100418	0	0	0.928499763	0.000912255	0.011551828
1. CVD Plateau	1	Men	2006	37	0.988630287	0.004593113	0	0	0.003596365	0.00017237	0.003007865	0.976658951	0	0.017514729	0.001870208	0.003956112	0.974817819	0.011836251	0.004558522	0.008787408	0	0.990366381	0	0.000926203	0.008707416	0.05977191	0.92220912	0.004271199	0.013747772	0	0.970452062	0.007616382	0.021931556	0	0.973881149	0.001745712	0.024373139	0.089242031	0.007549107	0	0	0.891068022	0.000874291	0.01126655
1. CVD Plateau	1	Men	2006	38	0.989663652	0.003171802	0	0	0.004064845	0.000165212	0.002934489	0.972225633	0	0.022122773	0.001792137	0.003859457	0.954396746	0.032665515	0.004366666	0.008571073	0	0.990619272	0	0.00088765	0.008493077	0.098341284	0.884160446	0.004091592	0.013406678	0	0.971326665	0.007292864	0.02138047	0	0.974568734	0.001672866	0.0237584	0.057066395	0.00763761	0	0	0.923469991	0.000837905	0.010988099
1. CVD Plateau	1	Men	2006	39	0.988731207	0.005030691	0	0	0.003216837	0.000158351	0.002862914	0.975519672	0	0.018997856	0.001717303	0.003765169	0.956297514	0.031159811	0.004182725	0.008359951	0	0.990865396	0	0.000850699	0.008283905	0.060847488	0.922159439	0.003919398	0.013073675	0	0.972175256	0.006982617	0.020842127	0	0.975239189	0.001603041	0.023157771	0.074983408	0.005157508	0	0	0.908339747	0.000803031	0.010716306
1. CVD Plateau	1	Men	2006	40	0.987235158	0.004158473	0	0	0.004538996	0.000288281	0.003779091	0.970381374	0	0.021523202	0.00312556	0.004969865	0.95989581	0.021462263	0.007609596	0.01103233	0	0.987519453	0	0.001548531	0.010932016	0.096282893	0.879337335	0.007130841	0.017248932	0	0.959814495	0.012697489	0.027488015	0	0.966543722	0.002917654	0.030538624	0.063163745	0.007623365	0	0	0.913610801	0.001461771	0.014140317
1. CVD Plateau	1	Men	2006	41	0.98729289	0.003714605	0	0	0.005029238	0.000276313	0.003686954	0.981924153	0	0.010232412	0.002994967	0.004848468	0.956043392	0.025907902	0.007288435	0.010760272	0	0.987853467	0	0.00148406	0.010662473	0.073455745	0.902894604	0.006830207	0.016819444	0	0.961051733	0.012155514	0.026792753	0	0.967441575	0.002795804	0.029762621	0.054530958	0.007193635	0	0	0.923084559	0.001400924	0.013789924
1. CVD Plateau	1	Men	2006	42	0.98525723	0.004559536	0	0	0.006321305	0.000264844	0.003597086	0.978252693	0	0.014147469	0.002869789	0.004730049	0.963944317	0.018580418	0.006980505	0.01049476	0	0.988178313	0	0.001422269	0.010399419	0.060601744	0.916456199	0.006541967	0.01640009	0	0.962250888	0.011635719	0.026113393	0	0.968316786	0.00267901	0.029004205	0.064346438	0.008583627	0	0	0.91227945	0.001342607	0.013447879
1. CVD Plateau	1	Men	2006	43	0.988242732	0.003889844	0	0	0.004104137	0.000253852	0.003509435	0.976041466	0	0.016594193	0.002749802	0.004614539	0.950584311	0.032494798	0.006685257	0.010235634	0	0.98849426	0	0.001363046	0.010142694	0.078331539	0.899412242	0.006265606	0.015990614	0	0.963413313	0.011137179	0.025449508	0	0.969170041	0.002567059	0.028262899	0.070826427	0.008709299	0	0	0.906063585	0.001286714	0.013113975
1. CVD Plateau	1	Men	2006	44	0.985238764	0.004429695	0	0	0.006664275	0.000243318	0.003423949	0.969315369	0	0.023547971	0.00263479	0.00450187	0.966102131	0.017512969	0.006402161	0.009982738	0	0.98880157	0	0.001306287	0.009892143	0.075921616	0.902486992	0.006000629	0.015590763	0	0.964540308	0.010659009	0.024800683	0	0.970002009	0.002459753	0.027538238	0.090558968	0.007835321	0	0	0.887584556	0.001233146	0.012788008
1. CVD Plateau	1	Men	2006	45	0.983343918	0.005370179	0	0	0.005946827	0.000443835	0.00489524	0.976278332	0	0.012481404	0.004804321	0.006435943	0.936103635	0.037962463	0.011667008	0.014266894	0	0.983480111	0	0.002382395	0.014137494	0.058107341	0.908682388	0.010935953	0.022274318	0	0.945174987	0.019411713	0.035413299	0	0.956198727	0.004485277	0.039315996	0.071789405	0.008885081	0	0	0.898803427	0.002249028	0.018273059
1. CVD Plateau	1	Men	2006	46	0.98338294	0.004982743	0	0	0.006432793	0.000425426	0.004776097	0.971317353	0	0.017800547	0.004603225	0.006278874	0.95205754	0.022856884	0.011171677	0.013913899	0	0.983929042	0	0.002283178	0.01378778	0.085313779	0.88249834	0.010472356	0.021715525	0	0.946920632	0.018574483	0.034504885	0	0.957401462	0.00429766	0.038300878	0.07538489	0.010246329	0	0	0.894395598	0.002155391	0.017817792
1. CVD Plateau	1	Men	2006	47	0.984236734	0.005030632	0	0	0.005664935	0.000407786	0.004659913	0.964941444	0	0.024522403	0.004410469	0.006125685	0.936771161	0.038962749	0.010696707	0.013569383	0	0.984365441	0	0.002188089	0.013446469	0.083900795	0.884901583	0.010027832	0.021169789	0	0.948611833	0.01777137	0.033616797	0	0.958573977	0.004117828	0.037308195	0.085157169	0.012437372	0	0	0.882966498	0.002065651	0.017373309
1. CVD Plateau	1	Men	2006	48	0.982770655	0.004980166	0	0	0.007311677	0.000390882	0.004546621	0.959071552	0	0.030726455	0.004225707	0.005976285	0.94557657	0.030949038	0.010241252	0.01323314	0	0.984789682	0	0.002096959	0.013113359	0.069990662	0.89977097	0.009601591	0.020636777	0	0.950250561	0.017000957	0.032748482	0	0.959717216	0.003945458	0.036337326	0.075530132	0.010527173	0	0	0.895023706	0.001979648	0.016939341
1. CVD Plateau	1	Men	2006	49	0.98204614	0.006579412	0	0	0.006563609	0.000374684	0.004436156	0.973536016	0	0.016584783	0.00404861	0.005830591	0.934084612	0.043205914	0.009804503	0.012904971	0	0.985202125	0	0.002009624	0.012788251	0.078231417	0.892459545	0.009192872	0.020116165	0	0.951838713	0.016261884	0.031899402	0	0.960832091	0.003780241	0.035387668	0.083485083	0.013745524	0	0	0.884356538	0.001897227	0.016515629
1. CVD Plateau	1	Men	2006	50	0.967074111	0.006603113	6.59E-05	0.00980853	0.009024182	0.000614119	0.006810093	0.955200816	0.000551957	0.028664994	0.006632314	0.008949919	0.956159286	0.007992629	0.016048218	0.019799867	0.007550363	0.960340537	0.009195096	0.003293068	0.019620936	0.077599717	0.876502577	0.015048405	0.030849301	0.066286097	0.858238815	0.026593223	0.048881865	0.099610459	0.839981798	0.006192918	0.054214826	0.086570109	0.012018531	0	0	0.872968777	0.00310894	0.025333643
1. CVD Plateau	1	Men	2006	51	0.973897032	0.007171976	2.00E-05	0.002757398	0.008920029	0.000588691	0.006644899	0.961075877	0	0.023838053	0.00635411	0.00873196	0.911305255	0.054025216	0.01536148	0.019308048	0.011898055	0.957603322	0.008208981	0.003155923	0.019133719	0.065602291	0.889924152	0.014405801	0.030067755	0.079703165	0.847262669	0.025430109	0.047604056	0.116042461	0.825239457	0.005933389	0.052784693	0.063738359	0.011281198	0.000550224	0.045955063	0.850797553	0.002979515	0.024698088
1. CVD Plateau	1	Men	2006	52	0.966663748	0.00690138	8.50E-05	0.012075326	0.007226395	0.000564328	0.006483868	0.937161021	0.030462713	0.017769363	0.006087454	0.008519449	0.943634989	0.022834056	0.014702911	0.018828044	0.009556674	0.955832579	0.012928036	0.003024498	0.018658213	0.066198446	0.890707693	0.013789586	0.029304275	0.09764495	0.831686754	0.024314194	0.046354102	0.112181643	0.830748486	0.00568464	0.051385231	0.094769398	0.014572827	0.000249937	0.01661174	0.846863103	0.002855489	0.024077506
1. CVD Plateau	1	Men	2006	53	0.972825146	0.007747302	3.84E-05	0.004890837	0.007630442	0.000540986	0.00632691	0.964015763	0	0.021840099	0.00583187	0.008312268	0.934148904	0.033420174	0.014071346	0.018359577	0.010700857	0.954548668	0.013657773	0.002898558	0.018194144	0.064705176	0.893537749	0.013198669	0.028558406	0.064821116	0.866804112	0.023243527	0.045131245	0.110739375	0.833798805	0.005446227	0.050015593	0.073450628	0.013880921	2.24E-05	0.001589082	0.884848793	0.00273664	0.023471531
1. CVD Plateau	1	Men	2006	54	0.967517649	0.009134223	5.93E-05	0.006395766	0.010200454	0.000518623	0.00617394	0.945910002	0.012730083	0.027662711	0.005586903	0.008110301	0.935451596	0.033180358	0.01346567	0.017902376	0.014123557	0.953892541	0.011464781	0.002777877	0.017741245	0.068998968	0.890539319	0.012632006	0.027829707	0.061336605	0.872512399	0.022216245	0.043934751	0.122712536	0.823394784	0.005217724	0.048674956	0.08861173	0.013789097	8.64E-05	0.006140919	0.86586928	0.002622757	0.02287981
1. CVD Plateau	1	Men	2006	55	0.958799916	0.007406847	9.56E-05	0.012645805	0.01091432	0.000788831	0.009348688	0.943712212	0.006706321	0.028810934	0.008491393	0.01227914	0.916753124	0.035718054	0.020442384	0.027086439	0.011836349	0.941681602	0.015415334	0.004223775	0.02684294	0.070034948	0.86870779	0.019179145	0.042078118	0.08499602	0.814964685	0.033683318	0.066355976	0.112638255	0.805939462	0.007930719	0.073491564	0.09087691	0.015552801	0.000283317	0.017607233	0.83708613	0.003988005	0.034605604
1. CVD Plateau	1	Men	2006	56	0.960396989	0.008305797	8.84E-05	0.010442318	0.010886902	0.000756272	0.009123324	0.945236584	0.012067709	0.02257989	0.008134385	0.011981432	0.903890717	0.050139919	0.01955859	0.026410774	0.013079392	0.941221936	0.015477024	0.00404799	0.026173658	0.055918491	0.88473041	0.018352375	0.040998724	0.103217998	0.800021279	0.032182788	0.064577935	0.105309221	0.815595391	0.007597726	0.071497661	0.084533085	0.016025414	1.47E-05	0.000902648	0.860971918	0.003822127	0.033730093
1. CVD Plateau	1	Men	2006	57	0.958218045	0.007504141	0.000105234	0.013724311	0.010819404	0.000725085	0.00890378	0.923939735	0.029323085	0.027253623	0.007792233	0.011691323	0.914476523	0.041061051	0.018711007	0.025751419	0.012025092	0.939246273	0.019328521	0.003879569	0.025520546	0.070259565	0.872236861	0.017559528	0.039944046	0.048710431	0.857708999	0.030742974	0.062837596	0.079545417	0.843630797	0.007278603	0.069545184	0.080734555	0.017404209	0.00022958	0.012789731	0.852303572	0.003663199	0.032875154
1. CVD Plateau	1	Men	2006	58	0.95136867	0.010082972	0.000171199	0.016524328	0.012467674	0.000695214	0.008689943	0.953994539	0.001353011	0.025779454	0.007464332	0.011408663	0.90703472	0.049959119	0.017898151	0.02510801	0.012914818	0.936570339	0.021913387	0.003718212	0.024883244	0.066468693	0.877818609	0.016799214	0.038913483	0.075276148	0.834228475	0.029361407	0.06113397	0.081365869	0.844028319	0.006972783	0.067633029	0.083898962	0.01758106	0.000261346	0.014386116	0.848321271	0.003510941	0.032040305
1. CVD Plateau	1	Men	2006	59	0.958784107	0.010160175	0.000109391	0.010542598	0.011255416	0.000666606	0.008481706	0.940477706	0.00949206	0.031746824	0.007150102	0.011133308	0.914208089	0.044193112	0.017118603	0.024480196	0.013679219	0.940803002	0.017692741	0.003563633	0.024261405	0.074718685	0.871304753	0.016070105	0.037906457	0.063371588	0.849126581	0.028035729	0.059466102	0.090970536	0.8365896	0.006679725	0.06576014	0.09135628	0.021214508	0.00068529	0.030606764	0.821546994	0.003365081	0.031225084
1. CVD Plateau	1	Men	2006	60	0.949883682	0.010210658	0.000121942	0.011679765	0.01370318	0.001067456	0.013333316	0.923711334	0.019815238	0.027537558	0.011437543	0.017498327	0.892614797	0.041607302	0.027338953	0.038438948	0.013995272	0.920760084	0.021444794	0.005703851	0.038095998	0.07275629	0.842111138	0.025668859	0.059463713	0.055596331	0.806568894	0.044694334	0.093140441	0.061037919	0.825323826	0.010685934	0.102952321	0.095619188	0.020906154	0.000795082	0.03584257	0.792444661	0.005386229	0.049006116
1. CVD Plateau	1	Men	2006	61	0.954732604	0.009935593	7.73E-05	0.007645844	0.013569473	0.00102365	0.013015504	0.918101701	0.02156386	0.032300989	0.010955708	0.017077743	0.896091026	0.040290796	0.026141693	0.037476485	0.014481095	0.92065112	0.022258042	0.005466996	0.037142747	0.07595587	0.841579856	0.024549222	0.057915053	0.064183007	0.802595749	0.042656071	0.090565173	0.070770301	0.818935389	0.010236605	0.100057705	0.085267943	0.018810688	0.00022549	0.011619834	0.831159006	0.005162742	0.047754297
1. CVD Plateau	1	Men	2006	62	0.94784471	0.010432738	0.000135839	0.012717257	0.015181502	0.000981709	0.012706244	0.937995191	0.006578119	0.028264356	0.010494041	0.016668292	0.880010681	0.058458175	0.024993562	0.036537582	0.01189512	0.918144848	0.028507026	0.005240146	0.036212859	0.069395868	0.850726807	0.023475606	0.056401718	0.082621084	0.788635244	0.040700379	0.088043293	0.091440719	0.801531479	0.009806105	0.097221696	0.09009484	0.020302333	5.92E-05	0.002848957	0.83521393	0.004948702	0.046532023
1. CVD Plateau	1	Men	2006	63	0.950770624	0.011206649	0.000101243	0.008852036	0.015722488	0.00094156	0.0124054	0.936527687	0.00284942	0.034301374	0.010051732	0.016269788	0.895667298	0.044818351	0.023892584	0.035621768	0.015233614	0.918087984	0.02634963	0.005022903	0.035305868	0.072970754	0.849660164	0.022446161	0.054922921	0.075949951	0.799652508	0.038824001	0.08557354	0.091035186	0.805128217	0.009393678	0.094442919	0.089268501	0.02043662	0	0	0.840212484	0.004743731	0.045338664
1. CVD Plateau	1	Men	2006	64	0.943039263	0.012223053	0.000166008	0.013233589	0.018322113	0.000903133	0.012112841	0.910748833	0.02819709	0.035544019	0.009628007	0.015882052	0.889872801	0.052561735	0.022836873	0.034728591	0.016693818	0.919067607	0.025002365	0.004814883	0.034421328	0.071695195	0.853367775	0.021459117	0.053477913	0.042763353	0.837058087	0.037023832	0.083154728	0.082051639	0.817229673	0.008998602	0.091720086	0.092083069	0.025363296	0.001029691	0.037984114	0.794818741	0.004547468	0.044173621
1. CVD Plateau	1	Men	2006	65	0.939098704	0.012143161	0.000125351	0.010091939	0.017968799	0.001456793	0.019115253	0.916024057	0.008643061	0.034769183	0.015507118	0.025056582	0.844945909	0.063640413	0.036698378	0.0547153	0.019812673	0.883206081	0.034987442	0.007761394	0.05423241	0.064710723	0.816656035	0.034492499	0.084140743	0.068560118	0.74153464	0.059352188	0.130553054	0.075729203	0.76586419	0.01449495	0.143911657	0.098832085	0.024483907	0.001358743	0.051218784	0.747227364	0.007330669	0.069548448
1. CVD Plateau	1	Men	2006	66	0.932855397	0.013083693	0.000183478	0.013645982	0.020165141	0.001397629	0.018668681	0.906297691	0.020338032	0.034046818	0.014853445	0.024464013	0.851145901	0.060444581	0.035066486	0.053343032	0.017685142	0.895286358	0.02671417	0.007440815	0.052873514	0.078916589	0.806205048	0.03296699	0.081911374	0.063151459	0.753478177	0.056566805	0.126803559	0.078805309	0.767622506	0.01388555	0.139686635	0.091671785	0.025099848	0	0	0.808445642	0.007028228	0.067754498
1. CVD Plateau	1	Men	2006	67	0.934168259	0.013336152	0.000163321	0.011934998	0.02082127	0.001341035	0.018234964	0.91376941	0.012055287	0.036059736	0.01422746	0.023888107	0.865380836	0.049111718	0.033502048	0.052005397	0.017607757	0.894526301	0.02918298	0.007133991	0.051548971	0.069346588	0.819415404	0.031504654	0.079733353	0.074302883	0.74867034	0.053895372	0.123131404	0.078572795	0.772578495	0.013302002	0.135546708	0.093730336	0.024366107	0.000989961	0.038052422	0.770118705	0.006738772	0.066003697
1. CVD Plateau	1	Men	2006	68	0.930726828	0.014702383	0.000204719	0.013528286	0.021736915	0.001286911	0.017813957	0.906869575	0.019206769	0.036966919	0.01362808	0.023328657	0.874003649	0.043292081	0.032002441	0.050701828	0.020856336	0.890387475	0.031657584	0.006840387	0.050258218	0.071915614	0.820375629	0.03010303	0.077605727	0.084295665	0.744835522	0.051333616	0.119535198	0.071913979	0.783852296	0.012743297	0.131490427	0.097271759	0.027393899	0.000636794	0.02208093	0.781859539	0.006461799	0.06429528
1. CVD Plateau	1	Men	2006	69	0.926935094	0.014454343	0.000237146	0.015904601	0.023828123	0.001235164	0.017405529	0.899542494	0.030446198	0.034171556	0.013054276	0.022785477	0.846507904	0.073495135	0.030565168	0.049431792	0.02003467	0.892771821	0.031633282	0.006559497	0.04900073	0.079624333	0.816088284	0.028759773	0.075527609	0.057470045	0.77763879	0.048877476	0.116013689	0.071414669	0.78886034	0.012208474	0.127516517	0.096445836	0.02752262	0.001222768	0.041315114	0.764668301	0.006196831	0.06262853
1. CVD Plateau	1	Men	2006	70	0.913090513	0.0159074	0.000284836	0.017306085	0.023797115	0.0020607	0.027553352	0.889922505	0.017086899	0.035201585	0.021733211	0.036055799	0.813594537	0.057608859	0.050727103	0.078069501	0.021347502	0.852673359	0.037654831	0.010933176	0.077391132	0.065903048	0.767293001	0.047746168	0.119057783	0.05200456	0.684798145	0.080854945	0.18234235	0.077242967	0.70217379	0.020328165	0.200255079	0.093474791	0.02752084	0.000912111	0.031167251	0.73777882	0.010329366	0.098816821
1. CVD Plateau	1	Men	2006	71	0.914602946	0.016387721	0.000248583	0.014693637	0.025156563	0.001978571	0.026931979	0.876879813	0.026341174	0.040731335	0.020819824	0.035227854	0.808159835	0.067287966	0.048433657	0.076118542	0.018547674	0.85339041	0.04211555	0.010486712	0.075459654	0.061928458	0.77662043	0.045603079	0.115848033	0.060365108	0.685826417	0.076933656	0.17687482	0.078212468	0.708230922	0.019476976	0.194079634	0.092434781	0.029200771	0.001072112	0.034342823	0.736792493	0.009908248	0.096248772
1. CVD Plateau	1	Men	2006	72	0.905066829	0.016221517	0.000368912	0.021867499	0.028244596	0.001900132	0.026330515	0.877053844	0.029228176	0.039346412	0.019946006	0.034425563	0.808112044	0.071431481	0.04623674	0.074219735	0.022920126	0.852996135	0.040443881	0.010059942	0.073579917	0.069526606	0.774208192	0.043550346	0.112714856	0.04951921	0.705780303	0.073176844	0.171523643	0.065439869	0.72786426	0.018662739	0.188033133	0.093879508	0.031584424	0.000324719	0.009851658	0.761108685	0.009505727	0.093745279
1. CVD Plateau	1	Men	2006	73	0.903821254	0.016852083	0.000408874	0.023278896	0.028064779	0.001825249	0.025748864	0.875993342	0.030738083	0.040509525	0.019110284	0.033648766	0.819434779	0.064059928	0.044132797	0.072372496	0.02822049	0.843949752	0.046426268	0.009652145	0.071751345	0.064445378	0.784312715	0.04158463	0.109657277	0.057524354	0.706609087	0.069578797	0.166287762	0.085841807	0.714159446	0.017884082	0.182114665	0.109688966	0.036844909	0.000441083	0.011388649	0.741209728	0.009121123	0.091305542
1. CVD Plateau	1	Men	2006	74	0.904718828	0.017920014	0.00040484	0.021687561	0.028328001	0.001753797	0.025186959	0.870412192	0.034635419	0.04374379	0.01831126	0.03289734	0.81614225	0.071162987	0.042118453	0.070576309	0.030999545	0.844896118	0.044868273	0.009262633	0.06997343	0.058532234	0.795090565	0.039702759	0.106674441	0.063503008	0.709196528	0.066134097	0.161166367	0.060348756	0.746187927	0.017139699	0.176323618	0.108715563	0.0343489	0.002937627	0.075847595	0.680467675	0.008753788	0.088928852
1. CVD Plateau	1	Men	2006	75	0.870177704	0.021035095	0.000638994	0.028842958	0.034539591	0.003041117	0.041724541	0.84493623	0.022913072	0.046025747	0.031657867	0.054467084	0.751543055	0.05941562	0.072508227	0.116533098	0.026263443	0.799776029	0.042377919	0.016039934	0.115542675	0.076987665	0.678954121	0.068379004	0.175679211	0.050286178	0.571964582	0.113366172	0.264383067	0.060676729	0.620751222	0.029638607	0.288933443	0.097771768	0.03704126	0.002482931	0.060337605	0.640564408	0.01516016	0.146641869
1. CVD Plateau	1	Men	2006	76	0.875924518	0.021461491	0.00056759	0.025197901	0.033084595	0.002923958	0.040839947	0.832495974	0.037644567	0.046237353	0.030341681	0.053280425	0.746362351	0.070794465	0.069180367	0.113662817	0.032217676	0.784678358	0.055002216	0.015399732	0.112702017	0.068557997	0.695292885	0.065270405	0.170878713	0.048731105	0.587493786	0.107677541	0.256097569	0.077368572	0.614659407	0.028412732	0.279559289	0.104025764	0.032702321	0.002753487	0.07490619	0.628227187	0.014556495	0.142828557
1. CVD Plateau	1	Men	2006	77	0.869479213	0.021513019	0.000653541	0.028829635	0.036723444	0.002812381	0.039988768	0.824605086	0.051985279	0.042188281	0.029084871	0.052136483	0.742795092	0.080330153	0.065997681	0.110877074	0.027208897	0.797785646	0.050271019	0.014789184	0.109945254	0.074583532	0.696917242	0.062297589	0.166201637	0.053683787	0.596072747	0.10223918	0.248004286	0.065145584	0.637211416	0.027242324	0.270400677	0.11280897	0.040886922	0.002284326	0.050628817	0.640290796	0.013980839	0.139119329
1. CVD Plateau	1	Men	2006	78	0.870760368	0.024101374	0.000627963	0.024765495	0.037867481	0.002706208	0.039171111	0.825441333	0.047792428	0.047845531	0.027885395	0.051035313	0.731891296	0.096977996	0.062955233	0.108175475	0.033529107	0.793572457	0.05141914	0.014207296	0.107272	0.065008483	0.71388826	0.059455915	0.161647341	0.044691868	0.618161474	0.097043175	0.240103484	0.06099643	0.651419622	0.026125478	0.26145847	0.113807513	0.037668965	0.006259855	0.136240095	0.557077705	0.013432257	0.135513611
1. CVD Plateau	1	Men	2006	79	0.86312141	0.025846083	0.000729305	0.026713583	0.042597206	0.00260527	0.038387143	0.818955213	0.055417791	0.048908634	0.026741318	0.049977043	0.757009222	0.077384696	0.06004834	0.105557742	0.03222103	0.785258637	0.064185218	0.013653132	0.104681983	0.067348983	0.718694651	0.056740982	0.157215384	0.057700849	0.617821352	0.092081999	0.2323958	0.066259291	0.655946367	0.025060392	0.25273395	0.120161308	0.041377619	0.002073709	0.045651151	0.64581537	0.012909867	0.132010977
1. CVD Plateau	1	Men	2006	80	0.851137922	0.023069046	0.000374077	0.015582705	0.042101425	0.004429576	0.06330525	0.773725472	0.044628696	0.054013959	0.045278448	0.082353426	0.642357127	0.083261201	0.101096709	0.173284963	0.030637946	0.713537015	0.06079803	0.023169494	0.171857515	0.070156395	0.577075537	0.095582365	0.257185703	0.049409836	0.41815398	0.154186298	0.378249886	0.064108483	0.482656346	0.042444532	0.410790638	0.110233224	0.043364643	0.009593034	0.171552266	0.427023064	0.021910963	0.216322805
1. CVD Plateau	1	Men	2006	81	0.836362535	0.028861879	0.00061902	0.020378304	0.04740799	0.004269074	0.062101198	0.760865239	0.060556272	0.054414627	0.043445018	0.080718844	0.645530611	0.088884992	0.09642095	0.169163446	0.041842248	0.701481006	0.066611624	0.022284595	0.167780527	0.071509789	0.587132735	0.091215723	0.250141753	0.054945483	0.432893177	0.146220553	0.365940786	0.057043679	0.505360619	0.04073834	0.396857362	0.116546939	0.051575781	0.005749497	0.094546516	0.499727247	0.021077007	0.210777014
1. CVD Plateau	1	Men	2006	82	0.826925282	0.02552102	0.001038441	0.038060291	0.043382663	0.004117039	0.060955264	0.768042773	0.056511361	0.05458788	0.041700222	0.079157764	0.625631979	0.117223172	0.091962133	0.165182716	0.046047711	0.69835558	0.070309171	0.021444247	0.163843291	0.068524237	0.601120772	0.087051813	0.243303178	0.051584781	0.455819164	0.138633033	0.353963022	0.066241731	0.511342991	0.039114992	0.383300286	0.110746576	0.048393132	0	0	0.615171232	0.020285153	0.205403907
1. CVD Plateau	1	Men	2006	83	0.817848447	0.028032039	0.001263526	0.041866766	0.047147828	0.003973252	0.059868142	0.755592505	0.067027999	0.059667279	0.040041348	0.07767087	0.65121217	0.099731261	0.087713545	0.161343025	0.040930617	0.706603285	0.071772865	0.020647169	0.160046064	0.065827955	0.614417311	0.083084334	0.2366704	0.027892479	0.498375229	0.13141264	0.342319652	0.059566659	0.532737707	0.037571965	0.370123669	0.124658544	0.050918694	0.007333412	0.118557524	0.478793945	0.019534198	0.200203684
1. CVD Plateau	1	Men	2006	84	0.796056849	0.0304203	0.001826681	0.054819904	0.05419812	0.00383751	0.058840635	0.72814374	0.101414947	0.055716513	0.038465837	0.076258963	0.659827736	0.098858689	0.083668796	0.157644779	0.050590087	0.687997736	0.085130753	0.019892164	0.156389259	0.062955109	0.627493529	0.079307293	0.230244069	0.041131709	0.503305568	0.124548675	0.331014048	0.065588651	0.540972418	0.036106884	0.357332047	0.110743215	0.057596978	0.007177572	0.103630944	0.506851541	0.018823018	0.195176732
1. CVD Plateau	1	Men	2006	85	0.767055493	0.028289337	0.002427481	0.076600273	0.054835625	0.004363346	0.066428445	0.712327839	0.101461177	0.056726621	0.043486402	0.085997961	0.631219449	0.098026819	0.09388808	0.176865652	0.047053834	0.670687884	0.08422963	0.022557714	0.175470938	0.069573841	0.584228516	0.089057562	0.25714008	0.047218099	0.446592517	0.13883031	0.367359074	0.050630717	0.512616643	0.040835474	0.395917167	0.113154482	0.057726803	0	0	0.589312676	0.021349084	0.218456955
1. CVD Plateau	1	Men	2006	86	0.749342453	0.035398496	0.003428963	0.084883867	0.057335083	0.004221984	0.065389155	0.686549734	0.126422965	0.060653495	0.041821027	0.084552778	0.632349024	0.105114638	0.089588892	0.172947445	0.045820757	0.669140784	0.09167569	0.021764812	0.171597957	0.070156623	0.594559433	0.085043081	0.250240863	0.046878157	0.466392614	0.131559061	0.355170168	0.068984547	0.509592881	0.039287849	0.382134723	0.123553197	0.047244994	0.008468743	0.14353583	0.443507917	0.020602559	0.21308676
1. CVD Plateau	1	Men	2006	87	0.746465009	0.033646454	0.00313887	0.082190539	0.066047845	0.0040895	0.064421783	0.707011061	0.103086537	0.066459505	0.040245695	0.083197202	0.618804656	0.126492633	0.085508876	0.169193836	0.051593048	0.664542939	0.094957845	0.021017759	0.16788841	0.062818432	0.612366189	0.081233333	0.243582045	0.048353361	0.483593576	0.124671483	0.34338158	0.057474998	0.53589022	0.037824483	0.368810299	0.115692664	0.064426759	0	0	0.592063383	0.019899406	0.207917789
1. CVD Plateau	1	Men	2006	88	0.741645777	0.034807812	0.003059957	0.077746414	0.075246563	0.003965744	0.063527732	0.700633916	0.104343009	0.074332386	0.03875804	0.081932649	0.659907769	0.092844751	0.08164171	0.16560577	0.056178312	0.674650033	0.084512887	0.020315521	0.164343246	0.074719643	0.610492926	0.077622426	0.237165004	0.05056538	0.499280951	0.118156231	0.331997439	0.067441478	0.540166422	0.036443193	0.355948908	0.115814307	0.068279686	0	0	0.593716308	0.019238663	0.202951036
1. CVD Plateau	1	Men	2006	89	0.720217107	0.036315622	0.004535488	0.106489363	0.065883315	0.003850583	0.062708522	0.678078358	0.136743445	0.067061721	0.037355834	0.080760642	0.629899701	0.129934767	0.077981291	0.162184241	0.060155883	0.636978652	0.122244848	0.019657154	0.160963463	0.062181377	0.632622811	0.074204678	0.230991134	0.043469139	0.523507141	0.112002119	0.321021601	0.049031641	0.572271323	0.035141927	0.343555109	0.125811072	0.067963715	0.013006299	0.147624763	0.428787175	0.018619447	0.198187529
1. CVD Plateau	1	Men	2006	90	0.661378953	0.038950869	0.004494186	0.098951098	0.073625822	0.006580407	0.116018665	0.596604212	0.117851538	0.073014272	0.063339699	0.149190279	0.459186513	0.112266395	0.130981632	0.29756546	0.057707804	0.498150192	0.11531776	0.033468442	0.295355802	0.070407868	0.383461324	0.124747128	0.421383679	0.02704715	0.205025548	0.186657005	0.581270297	0.065598101	0.253868343	0.059616647	0.62091691	0.107196158	0.071710336	0.009759689	0.110035153	0.307058659	0.031709343	0.362530662
1. CVD Plateau	1	Men	2006	91	0.661147629	0.045499979	0.004880618	0.091994344	0.075295329	0.00640767	0.114774431	0.550695575	0.159339514	0.081448573	0.061164628	0.147351711	0.421538372	0.161429351	0.125243767	0.29178851	0.063862553	0.51145134	0.102572323	0.032461068	0.289652717	0.055726994	0.41414048	0.119390255	0.410742271	0.050725059	0.209955921	0.17705153	0.562267491	0.062676084	0.280239498	0.057600813	0.599483604	0.131481258	0.06657484	0.018057226	0.19530429	0.203440932	0.030762873	0.354378582
1. CVD Plateau	1	Men	2006	92	0.601173604	0.034011505	0.007033025	0.16431807	0.073534205	0.006249575	0.113680015	0.583816194	0.146637797	0.064720845	0.059129238	0.145695926	0.468342011	0.125490455	0.119838788	0.286328746	0.058620787	0.503358519	0.122229353	0.031526649	0.284264692	0.066242858	0.41884957	0.114344621	0.40056295	0.041367463	0.246564737	0.168022615	0.544045185	0.055920323	0.309420403	0.055716008	0.578943267	0.128772608	0.095710686	0.000125499	0.001184021	0.397709382	0.029885552	0.346612252
1. CVD Plateau	1	Men	2006	93	0.629957965	0.037912088	0.00578759	0.126652523	0.080844807	0.006106041	0.112738986	0.484659367	0.249741011	0.064142933	0.057230373	0.144226316	0.492698588	0.111356879	0.114756905	0.281187629	0.062118515	0.480346796	0.147677426	0.030664056	0.279193207	0.058129655	0.441421958	0.109601198	0.390847189	0.032829425	0.281013684	0.159550884	0.526606008	0.068366915	0.318375633	0.053959361	0.55929809	0.032240038	0.003356678	0.007548036	0.686824182	-2.22E-16	0.001969331	0.268061734
1. CVD Plateau	1	Men	2006	94	0.618884037	0.051473208	0.006523898	0.105962722	0.099224068	0.005977026	0.111955041	0.576252838	0.120113339	0.105222492	0.055465014	0.142946317	0.45708107	0.156564201	0.109988428	0.276366301	0.08754817	0.456933396	0.151206731	0.029872276	0.274439427	0.053901608	0.459351495	0.105151062	0.381595834	0.043040838	0.295391434	0.151616884	0.509950845	0.067185139	0.339938677	0.052328138	0.540548046	0.125120013	0.054331259	0.028821756	0.317789323	0.113362108	0.028334347	0.332241194
1. CVD Plateau	1	Men	2006	95	0.577685165	0.047402694	0.010057472	0.16497635	0.082683811	0.005862528	0.111331979	0.532928154	0.194075373	0.077306852	0.053830253	0.141859368	0.481080691	0.141530093	0.105523719	0.271865497	0.079690416	0.494121231	0.127033834	0.029150403	0.270004116	0.056656734	0.469548932	0.100985359	0.372808975	0.035199488	0.326520814	0.144201048	0.49407865	0.050030276	0.376459318	0.050819717	0.522690689	0.138157726	0.090976419	0.004050892	0.038577824	0.374941012	0.027658729	0.325637397
1. CVD Plateau	1	Men	2006	96	0.508597809	0.041412941	0.012157715	0.214789566	0.106405719	0.005762584	0.110873667	0.503617184	0.224565435	0.07852525	0.052323273	0.140968859	0.48853357	0.142427837	0.101353149	0.267685444	0.073452054	0.469904893	0.162257888	0.028497628	0.265887537	0.068986526	0.469432411	0.097095252	0.364485811	0.053851784	0.329878252	0.13728368	0.478986285	0.071644284	0.37320313	0.049431568	0.505721018	0.068592135	0.008008829	0.010626055	0.62596709	0	0.002041989	0.284763901
1. CVD Plateau	1	Men	2006	97	0.549380742	0.055089352	0.01187544	0.16546312	0.101930078	0.005677268	0.110584	0.482545182	0.256869542	0.069365884	0.05094132	0.140278071	0.51032163	0.128385541	0.097467059	0.26382577	0.050299176	0.503605366	0.15609287	0.027913231	0.262089357	0.075216227	0.474687349	0.093471888	0.356624536	0.055415188	0.349071473	0.130844947	0.464668391	0.059565266	0.402642143	0.04816123	0.489631362	0.098410464	0.078414772	0.034171408	0.269341938	0.179566853	0.026503869	0.313590696
1. CVD Plateau	1	Men	2006	98	0.535145599	0.056859926	0.011963964	0.161870504	0.11808645	0.005606698	0.110466859	0.352832037	0.399615202	0.05808096	0.049681682	0.139790119	0.432699518	0.213159343	0.093855728	0.260285411	0.093566944	0.443127623	0.177300311	0.027396566	0.258608557	0.07702026	0.483651146	0.090106364	0.34922223	0.042402844	0.381614956	0.124864892	0.451117308	0.055359656	0.423222724	0.047006285	0.474411335	0.11625999	0.113307291	0	0	0.436264917	0.026023444	0.308144358
1. CVD Plateau	1	Men	2006	99	0.505093676	0.058869349	0.018107671	0.217127095	0.084725122	0.00555103	0.110526056	0.478311931	0.255116003	0.078522527	0.04854166	0.139507879	0.543163209	0.109264923	0.090509349	0.257062518	0.095046332	0.449069151	0.173494123	0.026947054	0.255443341	0.051992084	0.51874345	0.086989699	0.342274767	0.022565986	0.419787536	0.119323449	0.438323029	0.035987514	0.458000317	0.045964339	0.46004783	0.153911691	0.11524848	0	0	0.40215396	0.025607022	0.303078848
1. CVD Plateau	1	Men	2006	100	0.453266513	0.052681484	0.016979251	0.226762804	0.134034197	0.005510463	0.110765287	0.383337894	0.342278565	0.087431078	0.047518544	0.139433919	0.557858977	0.100568631	0.08741801	0.254154382	0.09066964	0.435888813	0.194286323	0.026564167	0.252591057	0.045633687	0.534476753	0.084112812	0.335776748	0.014812652	0.444713659	0.114200486	0.426273203	0.040486282	0.46795566	0.045032992	0.446525066	0.12156317	0.13147266	0.010271114	0.062191425	0.35085747	0.02525417	0.298389992
1. CVD Plateau	1	Men	2007	35	0.990664225	0.002834615	0	0	0.003159437	0.000187761	0.003153961	0.980307316	0	0.013506108	0.002038031	0.004148545	0.977039585	0.008771623	0.004970779	0.009218013	0	0.989856862	0	0.001009087	0.00913405	0.075951338	0.904964973	0.004657151	0.014426539	0	0.968660937	0.008311271	0.023027793	0	0.972501826	0.001902307	0.025595867	0.059858911	0.006285722	0	0	0.921082125	0.000952518	0.011820724
1. CVD Plateau	1	Men	2007	36	0.989590909	0.003570169	0	0	0.003581959	0.000179963	0.003077001	0.974733459	0	0.019266358	0.001952998	0.004047184	0.965296909	0.020949884	0.004761905	0.008991302	0	0.990123481	0	0.000967091	0.008909428	0.060239126	0.921229936	0.004461603	0.014069335	0	0.969589472	0.007959211	0.022451317	0	0.973224025	0.001822963	0.024953012	0.051935737	0.007105291	0	0	0.92851707	0.000912881	0.011529021
1. CVD Plateau	1	Men	2007	37	0.988632954	0.004596265	0	0	0.003596365	0.000172488	0.003001927	0.976665477	0	0.017514729	0.001871493	0.003948301	0.974832037	0.011836251	0.004561653	0.008770059	0	0.990382935	0	0.000926839	0.008690226	0.05977191	0.922233328	0.004274132	0.01372063	0	0.97049013	0.007621613	0.021888257	0	0.973928069	0.001746911	0.024325019	0.089242031	0.007554288	0	0	0.891084483	0.000874892	0.011244306
1. CVD Plateau	1	Men	2007	38	0.989667155	0.003173979	0	0	0.004064845	0.000165325	0.002928695	0.972232022	0	0.022122773	0.001793368	0.003851838	0.954410669	0.032665515	0.004369666	0.008554151	0	0.990635431	0	0.00088826	0.00847631	0.098341284	0.884184104	0.004094402	0.013380209	0	0.971363868	0.007297874	0.021338259	0	0.974614491	0.001674015	0.023711494	0.057066395	0.007642852	0	0	0.923485867	0.00083848	0.010966406
1. CVD Plateau	1	Men	2007	39	0.988733297	0.005034144	0	0	0.003216837	0.00015846	0.002857261	0.975525926	0	0.018997856	0.001718482	0.003757735	0.956311146	0.031159811	0.004185598	0.008343446	0	0.990881166	0	0.000851284	0.00826755	0.060847488	0.922182558	0.00392209	0.013047864	0	0.972211608	0.006987413	0.020800979	0	0.975283808	0.001604142	0.02311205	0.074983408	0.005161048	0	0	0.908356812	0.000803582	0.010695149
1. CVD Plateau	1	Men	2007	40	0.987377403	0.004035037	0	0	0.004538996	0.00027997	0.003768593	0.970485281	0	0.021523202	0.003035458	0.004956059	0.960145822	0.021462263	0.00739023	0.011001684	0	0.987594461	0	0.00150389	0.010901648	0.096282893	0.879590814	0.006925276	0.017201017	0	0.96025689	0.012331452	0.027411658	0	0.966712662	0.002833545	0.030453793	0.063163745	0.007397079	0	0	0.913918506	0.001419632	0.014101038
1. CVD Plateau	1	Men	2007	41	0.987421359	0.003604344	0	0	0.005029238	0.000268348	0.003676712	0.982023959	0	0.010232412	0.002908629	0.004834999	0.95628339	0.025907902	0.007078327	0.010730382	0	0.987925867	0	0.001441278	0.010632855	0.073455745	0.903138224	0.006633309	0.016772722	0	0.961476573	0.0118051	0.026718327	0	0.967604847	0.002715208	0.029679944	0.054530958	0.006980105	0	0	0.923376781	0.001360539	0.013751617
1. CVD Plateau	1	Men	2007	42	0.985410199	0.004424194	0	0	0.006321305	0.000257209	0.003587094	0.978348561	0	0.014147469	0.00278706	0.00471691	0.964174701	0.018580418	0.006779274	0.010465607	0	0.988248201	0	0.001381268	0.010370531	0.060601744	0.916690345	0.006353378	0.016354533	0	0.962658857	0.01130029	0.026040854	0	0.968474584	0.00260178	0.028923636	0.064346438	0.008328837	0	0	0.9126103	0.001303903	0.013410523
1. CVD Plateau	1	Men	2007	43	0.988375262	0.00377438	0	0	0.004104137	0.000246534	0.003499686	0.976133554	0	0.016594193	0.002670532	0.004601721	0.950805464	0.032494798	0.006492537	0.010207201	0	0.988561728	0	0.001323753	0.010114519	0.078331539	0.899637283	0.006084984	0.015946194	0	0.963805065	0.010816122	0.025378813	0	0.969322553	0.002493057	0.028184389	0.070826427	0.008450779	0	0	0.906395627	0.001249622	0.013077546
1. CVD Plateau	1	Men	2007	44	0.985386777	0.004298207	0	0	0.006664275	0.000236304	0.003414438	0.969403829	0	0.023547971	0.002558835	0.004489364	0.96631442	0.017512969	0.006217603	0.009955008	0	0.988866706	0	0.00126863	0.009864664	0.075921616	0.902703284	0.005827646	0.015547455	0	0.964916474	0.010351736	0.024731791	0	0.970149415	0.002388845	0.027461741	0.090558968	0.007602743	0	0	0.887888206	0.001197598	0.012752485
1. CVD Plateau	1	Men	2007	45	0.983664034	0.005140834	0	0	0.005946827	0.000425656	0.004822648	0.976570546	0	0.012481404	0.004607546	0.006340505	0.936793055	0.037962463	0.011189151	0.01405533	0	0.983787334	0	0.002284817	0.013927849	0.058107341	0.909460608	0.010488038	0.021944012	0	0.946495195	0.018616649	0.034888156	0	0.956965452	0.004301569	0.038732979	0.071789405	0.008505625	0	0	0.89954597	0.002156912	0.018002088
1. CVD Plateau	1	Men	2007	46	0.983683989	0.004769945	0	0	0.006432793	0.000408002	0.004705272	0.971599002	0	0.017800547	0.004414686	0.006185765	0.952721439	0.022856884	0.010714107	0.01370757	0	0.984227015	0	0.002189663	0.013583321	0.085313779	0.883249286	0.010043429	0.021393506	0	0.948193078	0.017813709	0.033993212	0	0.958145449	0.004121637	0.037732914	0.07538489	0.009808737	0	0	0.89518569	0.002067111	0.017553572
1. CVD Plateau	1	Men	2007	47	0.984537382	0.004815788	0	0	0.005664935	0.000391084	0.004590811	0.965212926	0	0.024522403	0.004229825	0.006034847	0.937410497	0.038962749	0.010258591	0.013368163	0	0.984654458	0	0.00209847	0.013247072	0.083900795	0.885626229	0.009617113	0.020855863	0	0.949838215	0.017043491	0.033118294	0	0.959295878	0.00394917	0.036754952	0.085157169	0.011906207	0	0	0.883839897	0.001981047	0.01711568
1. CVD Plateau	1	Men	2007	48	0.983066775	0.004767477	0	0	0.007311677	0.000374872	0.004479199	0.959333251	0	0.030726455	0.004052631	0.005887663	0.946192265	0.030949038	0.009821791	0.013036906	0	0.985070027	0	0.002011072	0.012918901	0.069990662	0.900470254	0.009208329	0.020330754	0	0.951432513	0.016304632	0.032262855	0	0.96041766	0.00378386	0.03579848	0.075530132	0.010077587	0	0	0.895805567	0.001898566	0.016688148
1. CVD Plateau	1	Men	2007	49	0.982408258	0.006298423	0	0	0.006563609	0.000359337	0.004370372	0.973788301	0	0.016584783	0.003882787	0.005744129	0.934677552	0.043205914	0.00940293	0.012713604	0	0.985474072	0	0.001927314	0.012598614	0.078231417	0.893134369	0.008816351	0.019817863	0	0.952977803	0.015595831	0.031426366	0	0.961511686	0.00362541	0.034862905	0.083485083	0.013158491	0	0	0.885266187	0.001819521	0.016270719
1. CVD Plateau	1	Men	2007	50	0.967790758	0.006316298	6.13E-05	0.009546499	0.009024182	0.000588409	0.006672579	0.9556741	0.000537055	0.028664994	0.006354655	0.008769197	0.957230948	0.007992629	0.015376367	0.019400057	0.007220459	0.961204501	0.009195096	0.003155205	0.019224738	0.077599717	0.877755499	0.01441841	0.030226374	0.066286097	0.86033918	0.025479909	0.047894814	0.099610459	0.841335799	0.005933654	0.053120089	0.086570109	0.011493396	0	0	0.874135618	0.002978785	0.024822091
1. CVD Plateau	1	Men	2007	51	0.9744437	0.006859121	1.86E-05	0.002683797	0.008920029	0.000564046	0.006510722	0.96151821	0	0.023838053	0.006088098	0.008555639	0.912338236	0.054025216	0.014718378	0.018918169	0.011378184	0.958641674	0.008208981	0.003023802	0.018747359	0.065602291	0.89113439	0.013802708	0.02946061	0.079703165	0.849288539	0.024365489	0.046642807	0.116042461	0.826553715	0.00568499	0.051718834	0.063738359	0.010802487	0.000511975	0.044737668	0.853155361	0.002854778	0.02419937
1. CVD Plateau	1	Men	2007	52	0.967445981	0.006602026	7.91E-05	0.011752904	0.007226395	0.000540702	0.006352942	0.938410393	0.02964022	0.017769363	0.005832605	0.008347419	0.944630707	0.022834056	0.01408738	0.018447858	0.009139106	0.956753523	0.012928036	0.002897879	0.018281456	0.066198446	0.891876717	0.013212291	0.028712546	0.09764495	0.833640666	0.023296291	0.045418093	0.112181643	0.832024071	0.005446655	0.050347631	0.094769398	0.013942538	0.000232563	0.016173849	0.848554388	0.002735945	0.023591319
1. CVD Plateau	1	Men	2007	53	0.973446158	0.007409784	3.57E-05	0.004760416	0.007630442	0.000518337	0.006199153	0.964427758	0	0.021840099	0.005587721	0.008144421	0.935108722	0.033420174	0.013482255	0.01798885	0.010233296	0.955504963	0.013657773	0.002777211	0.017826758	0.064705176	0.894666973	0.012646113	0.027981738	0.064821116	0.868688508	0.022270447	0.044219929	0.110739375	0.835036753	0.005218223	0.049005649	0.073450628	0.013274989	2.08E-05	0.001547129	0.886086753	0.002622072	0.022997581
1. CVD Plateau	1	Men	2007	54	0.968235893	0.008736647	5.52E-05	0.006225603	0.010200454	0.000496911	0.006049272	0.946651375	0.01238637	0.027662711	0.00535301	0.007946533	0.936376825	0.033180358	0.012901935	0.017540881	0.013506445	0.954984189	0.011464781	0.002661583	0.017383003	0.068998968	0.891630106	0.012103173	0.027267753	0.061336605	0.874329628	0.021286171	0.043047595	0.122712536	0.824596095	0.004999286	0.047692083	0.08861173	0.01318883	8.04E-05	0.005978788	0.867209488	0.002512957	0.022417807
1. CVD Plateau	1	Men	2007	55	0.959565965	0.007105382	8.92E-05	0.012308185	0.01091432	0.000757738	0.009259216	0.94434551	0.00652525	0.028810934	0.008156683	0.012161622	0.917818144	0.035718054	0.019636595	0.026827207	0.011350644	0.942590699	0.015415334	0.004057284	0.026586039	0.070034948	0.869866494	0.01842315	0.041675408	0.08499602	0.81692746	0.032355605	0.065720914	0.112638255	0.806955425	0.007618109	0.072788211	0.09087691	0.014921927	0.000264355	0.01714315	0.83868844	0.003830808	0.03427441
1. CVD Plateau	1	Men	2007	56	0.961136983	0.007967257	8.25E-05	0.010163905	0.010886902	0.000726462	0.009036009	0.945997718	0.011741881	0.02257989	0.007813747	0.011866763	0.904914433	0.050139919	0.018787639	0.026158009	0.012542679	0.942168707	0.015477024	0.003888428	0.025923162	0.055918491	0.885846195	0.01762897	0.040606345	0.103217998	0.801907891	0.030914222	0.063959889	0.105309221	0.816579146	0.007298243	0.070813391	0.084533085	0.015368191	1.37E-05	0.000878864	0.862127383	0.003671468	0.033407278
1. CVD Plateau	1	Men	2007	57	0.959010446	0.007198933	9.82E-05	0.013357956	0.010819404	0.000696504	0.008818566	0.925150501	0.028531362	0.027253623	0.007485083	0.011579431	0.915460519	0.041061051	0.017973465	0.025504964	0.011531642	0.940136891	0.019328521	0.003726646	0.025276301	0.070259565	0.8733113	0.016867375	0.03956176	0.048710431	0.859522201	0.029531162	0.062236207	0.079545417	0.844583286	0.006991698	0.068879599	0.080734555	0.016695971	0.000214215	0.012453575	0.853822358	0.003518805	0.032560521
1. CVD Plateau	1	Men	2007	58	0.952339343	0.00967365	0.000159741	0.016085006	0.012467674	0.00066781	0.008606776	0.954434483	0.00131648	0.025779454	0.007170107	0.011299476	0.907980518	0.049959119	0.01719265	0.024867713	0.012384858	0.937485008	0.021913387	0.00357165	0.024645098	0.066468693	0.878853216	0.016137031	0.03854106	0.075276148	0.835970914	0.028204052	0.060548885	0.081365869	0.844950453	0.006697933	0.066985745	0.083898962	0.016866387	0.000243855	0.014008125	0.849876461	0.003372548	0.031733662
1. CVD Plateau	1	Men	2007	59	0.959593252	0.009746084	0.00010207	0.010262316	0.011255416	0.00064033	0.008400532	0.941122383	0.009235774	0.031746824	0.006868262	0.011026757	0.915117151	0.044193112	0.01644383	0.024245908	0.013117891	0.941736993	0.017692741	0.003423164	0.02402921	0.074718685	0.872300982	0.015436661	0.037543672	0.063371588	0.850800802	0.02693063	0.05889698	0.090970536	0.837482258	0.006416426	0.06513078	0.09135628	0.020361713	0.000639425	0.029807743	0.823676158	0.003232438	0.030926243
1. CVD Plateau	1	Men	2007	60	0.951271072	0.009548433	0.000110919	0.011372142	0.01370318	0.001002158	0.012992096	0.92539381	0.019280226	0.027537558	0.010737887	0.017050519	0.895270883	0.041607302	0.025666576	0.037455239	0.013083372	0.922995833	0.021444794	0.005354936	0.037121065	0.07275629	0.845203116	0.024098646	0.057941949	0.055596331	0.811686533	0.041960295	0.090756841	0.061037919	0.828612207	0.010032255	0.10031762	0.095619188	0.019564024	0.000723208	0.034925228	0.796359632	0.005056743	0.047751977
1. CVD Plateau	1	Men	2007	61	0.955982263	0.009290164	7.03E-05	0.007444309	0.013569473	0.000961031	0.012682418	0.919791151	0.020981636	0.032300989	0.010285526	0.016640699	0.898649243	0.040290796	0.024542555	0.036517406	0.013537539	0.92287964	0.022258042	0.005132569	0.036192209	0.07595587	0.84456371	0.023047499	0.056432921	0.064183007	0.807522799	0.040046716	0.088247478	0.070770301	0.822122206	0.009610412	0.097497082	0.085267943	0.017590717	0.000205106	0.011320395	0.834236718	0.004846927	0.046532194
1. CVD Plateau	1	Men	2007	62	0.949253313	0.009756393	0.000123559	0.012382503	0.015181502	0.000921656	0.012381073	0.939241307	0.00640051	0.028264356	0.0098521	0.016241726	0.882474636	0.058458175	0.023464657	0.035602532	0.011120061	0.920167198	0.028507026	0.004919597	0.035286119	0.069395868	0.853606258	0.022039558	0.054958315	0.082621084	0.793378122	0.038210658	0.085790136	0.091440719	0.804619384	0.009206246	0.09473365	0.09009484	0.018980973	5.39E-05	0.00277579	0.838107355	0.004645981	0.0453412
1. CVD Plateau	1	Men	2007	63	0.952115077	0.010479005	9.21E-05	0.008619449	0.015722488	0.000883963	0.012087927	0.937635873	0.002772486	0.034301374	0.009436848	0.01585342	0.898040466	0.044818351	0.022431028	0.034710155	0.014241026	0.920291362	0.02634963	0.004715642	0.034402339	0.072970754	0.852438798	0.021073085	0.053517363	0.075949951	0.8042174	0.036449062	0.083383587	0.091035186	0.80811978	0.008819049	0.092025986	0.089268501	0.019105016	0	0	0.842994555	0.004453548	0.044178381
1. CVD Plateau	1	Men	2007	64	0.94455852	0.011430816	0.000151002	0.012886807	0.018322113	0.000847887	0.011802856	0.912505563	0.027435768	0.035544019	0.009039043	0.015475607	0.892158533	0.052561735	0.021439897	0.033839836	0.015606086	0.921330766	0.025002365	0.004520347	0.033540435	0.071695195	0.85604905	0.020146421	0.052109335	0.042763353	0.841450958	0.034759013	0.081026677	0.082051639	0.820127386	0.00844814	0.089372834	0.092083069	0.02373667	0.000936608	0.037023824	0.798907385	0.004269291	0.043043153
1. CVD Plateau	1	Men	2007	65	0.94079734	0.011294078	0.000113407	0.009828017	0.017968799	0.001361257	0.018637103	0.917901133	0.008409698	0.034769183	0.01449017	0.024429816	0.848721218	0.063640413	0.034291719	0.05334665	0.018422182	0.886462132	0.034987442	0.007252406	0.052875839	0.064710723	0.821022732	0.032230501	0.082036044	0.068560118	0.74869258	0.055459906	0.127287396	0.075729203	0.770414571	0.013544379	0.140311846	0.098832085	0.022799691	0.001229272	0.049928662	0.752551602	0.006849928	0.067808761
1. CVD Plateau	1	Men	2007	66	0.934701059	0.01217006	0.000165995	0.01329007	0.020165141	0.001305974	0.018201702	0.908432841	0.019788905	0.034046818	0.013879365	0.02385207	0.854779866	0.060444581	0.032766846	0.052008707	0.016443965	0.898338079	0.02671417	0.006952851	0.051550934	0.078916589	0.810415937	0.030805034	0.07986244	0.063151459	0.760359663	0.052857187	0.123631691	0.078805309	0.772027238	0.012974944	0.13619251	0.091671785	0.023338293	0	0	0.812362917	0.006567321	0.066059685
1. CVD Plateau	1	Men	2007	67	0.935970844	0.012404296	0.000147759	0.011623906	0.02082127	0.001253091	0.017778834	0.915625469	0.011729794	0.036059736	0.013294431	0.023290569	0.868878746	0.049111718	0.031305003	0.050704533	0.016372011	0.897519338	0.02918298	0.006666148	0.050259524	0.069346588	0.823475914	0.029438597	0.077738901	0.074302883	0.755284781	0.050360945	0.120051391	0.078572795	0.776841402	0.012429664	0.132156139	0.093730336	0.0226809	0.000895631	0.037092608	0.774950999	0.006296847	0.064352679
1. CVD Plateau	1	Men	2007	68	0.932654315	0.013675681	0.000185212	0.013177002	0.021736915	0.001202516	0.017368358	0.908865423	0.018688186	0.036966919	0.012734359	0.022745114	0.877370608	0.043292081	0.02990374	0.049433571	0.019392599	0.893556961	0.031657584	0.006391798	0.049001057	0.071915614	0.824291	0.02812889	0.075664495	0.084295665	0.751192008	0.047967187	0.116545141	0.071913979	0.7879771	0.011907599	0.128201322	0.097271759	0.02548733	0.000576115	0.02152823	0.786411533	0.006038038	0.062686996
1. CVD Plateau	1	Men	2007	69	0.928895784	0.013445863	0.000214549	0.01549137	0.023828123	0.001154163	0.016970147	0.90179059	0.029624151	0.034171556	0.012198184	0.02221552	0.849748839	0.073495135	0.028560722	0.048195304	0.018628599	0.895833766	0.031633282	0.006129329	0.047775024	0.079624333	0.819863583	0.026873724	0.073638359	0.057470045	0.783746116	0.045672119	0.113111719	0.071414669	0.792850667	0.011407849	0.124326815	0.096445836	0.025621728	0.001106254	0.040283105	0.769690693	0.005790446	0.061061938
1. CVD Plateau	1	Men	2007	70	0.915744947	0.014699407	0.000255976	0.01685999	0.023797115	0.001914463	0.026728102	0.893006052	0.016625553	0.035201585	0.020190916	0.034975894	0.819532637	0.057608859	0.04712726	0.075731245	0.019716861	0.857397811	0.037654831	0.010157304	0.075073194	0.065903048	0.774247198	0.044357867	0.115491888	0.05200456	0.695997336	0.075117083	0.176881021	0.077242967	0.709614208	0.018885579	0.194257246	0.093474791	0.025441391	0.000819693	0.030393527	0.744417093	0.009596343	0.095857163
1. CVD Plateau	1	Men	2007	71	0.91719902	0.015142134	0.000223396	0.014315384	0.025156563	0.001838162	0.02612534	0.88012361	0.025629962	0.040731335	0.019342347	0.034172746	0.813876748	0.067287966	0.044996568	0.073838718	0.017130899	0.857811463	0.04211555	0.009742523	0.073199564	0.061928458	0.783326407	0.042366862	0.112378273	0.060365108	0.696583576	0.071474067	0.171577249	0.078212468	0.715425975	0.018094794	0.188266763	0.092434781	0.026996989	0.000963482	0.03349525	0.743538359	0.00920511	0.093366029
1. CVD Plateau	1	Men	2007	72	0.907820569	0.014991627	0.000331532	0.021304495	0.028244596	0.001765289	0.025541891	0.880289549	0.028439015	0.039346412	0.018530539	0.033394485	0.813616182	0.071431481	0.042955555	0.071996783	0.021169358	0.857664594	0.040443881	0.00934604	0.071376128	0.069526606	0.780674656	0.0404598	0.109338937	0.04951921	0.716110588	0.067983857	0.166386345	0.065439869	0.734820432	0.01733834	0.182401359	0.093879508	0.029179926	0.000291818	0.009609797	0.767270278	0.008831154	0.090937518
1. CVD Plateau	1	Men	2007	73	0.906638616	0.015575023	0.000367445	0.022680755	0.028064779	0.001695721	0.024977661	0.879187242	0.029908154	0.040509525	0.017754125	0.032640953	0.824734284	0.064059928	0.041000918	0.07020487	0.026064851	0.848939376	0.046426268	0.008967181	0.069602324	0.064445378	0.790548105	0.038633581	0.106372936	0.057524354	0.716527217	0.064641145	0.161307284	0.085841807	0.720883098	0.01661494	0.176660156	0.109688966	0.034041488	0.000396391	0.011113938	0.74771452	0.008473844	0.088570853
1. CVD Plateau	1	Men	2007	74	0.907552889	0.016561279	0.00036382	0.021132086	0.028328001	0.001629339	0.024432585	0.873632112	0.033700262	0.04374379	0.017011803	0.031912033	0.82124501	0.071162987	0.039129522	0.068462481	0.028631627	0.85001713	0.044868273	0.008605312	0.067877659	0.058532234	0.80110307	0.036885257	0.103479439	0.063503008	0.718716815	0.061440898	0.156339279	0.060348756	0.752685306	0.015923382	0.171042556	0.108715563	0.031798396	0.002639978	0.074018044	0.688430096	0.008132576	0.086265348
1. CVD Plateau	1	Men	2007	75	0.874107488	0.01948664	0.000575501	0.028110439	0.034539591	0.002830599	0.040349742	0.849541019	0.022294419	0.046025747	0.029466389	0.052672427	0.760402046	0.05941562	0.067488931	0.112693403	0.024310175	0.806646704	0.042377919	0.014929589	0.111735614	0.076987665	0.6894761	0.063645548	0.169890687	0.050286178	0.588523483	0.105518533	0.255671805	0.060676729	0.632323101	0.02758691	0.279413261	0.097771768	0.034348475	0.002236217	0.058888164	0.650834551	0.014110716	0.141810108
1. CVD Plateau	1	Men	2007	76	0.879750197	0.019879539	0.000511192	0.024558631	0.033084595	0.00272155	0.039494296	0.837368302	0.036628163	0.046237353	0.028241314	0.051524867	0.7548964	0.070794465	0.064391438	0.109917696	0.029821579	0.791853947	0.055002216	0.014333704	0.108988554	0.068557997	0.705441501	0.060752138	0.165248363	0.048731105	0.603385896	0.100223691	0.247659309	0.077368572	0.625837554	0.026445894	0.27034798	0.104025764	0.030338994	0.002479889	0.073082977	0.638401095	0.013548839	0.138122442
1. CVD Plateau	1	Men	2007	77	0.873371184	0.019929383	0.000588602	0.028098528	0.036723444	0.002617697	0.038671162	0.82973992	0.050581677	0.042188281	0.027071505	0.050418617	0.751017036	0.080330153	0.06142907	0.107223742	0.025185313	0.804455623	0.050271019	0.01376542	0.106322625	0.074583532	0.706705962	0.057985112	0.160725393	0.053683787	0.611321725	0.095161794	0.239832695	0.065145584	0.648006772	0.025356506	0.261491138	0.11280897	0.037903164	0.002057346	0.049427142	0.650254914	0.013013032	0.134535432
1. CVD Plateau	1	Men	2007	78	0.874700766	0.022324597	0.000565566	0.024142268	0.037867481	0.002518874	0.037880447	0.830343645	0.046502032	0.047845531	0.025955061	0.049353731	0.739813614	0.096977996	0.058597231	0.104611158	0.031035476	0.800584119	0.05141914	0.013223812	0.103737453	0.065008483	0.723330207	0.05534015	0.156321159	0.044691868	0.632790437	0.090325476	0.232192219	0.06099643	0.661843026	0.024316973	0.252843572	0.113807513	0.035023889	0.00563785	0.133014601	0.568965203	0.012502425	0.131048519
1. CVD Plateau	1	Men	2007	79	0.867211549	0.023942082	0.000656839	0.026045091	0.042597206	0.002424923	0.03712231	0.823949343	0.05392151	0.048908634	0.024890182	0.04833033	0.764644061	0.077384696	0.055891565	0.102079678	0.029824683	0.792049314	0.064185218	0.01270801	0.101232775	0.067348983	0.72780263	0.052813155	0.152035233	0.057700849	0.63185292	0.085707732	0.224738499	0.066259291	0.666008573	0.023325616	0.24440652	0.120161308	0.038352103	0.001867656	0.044568632	0.655372809	0.012016196	0.127661295
1. CVD Plateau	1	Men	2007	80	0.854714507	0.021655196	0.00034152	0.015184429	0.042101425	0.00417216	0.061830763	0.779479866	0.043423721	0.054013959	0.04264718	0.080435274	0.652268266	0.083261201	0.095221672	0.169248861	0.02874763	0.720776635	0.06079803	0.021823044	0.167854661	0.070156395	0.588620411	0.090027783	0.251195411	0.049409836	0.435924298	0.145226064	0.369439803	0.064108483	0.49469094	0.039977952	0.401222625	0.110233224	0.04093214	0.008758127	0.167496251	0.44065833	0.020637651	0.211284278
1. CVD Plateau	1	Men	2007	81	0.840389047	0.027096826	0.000565145	0.019865251	0.04740799	0.004020985	0.060654755	0.76690506	0.058921252	0.054414627	0.040920296	0.078838765	0.65507403	0.088884992	0.090817636	0.165223342	0.039260642	0.709265531	0.066611624	0.020989569	0.163872633	0.071509789	0.598259785	0.0859149	0.244315526	0.054945483	0.449913882	0.137723232	0.357417403	0.057043679	0.516971532	0.038370911	0.387613878	0.116546939	0.04853929	0.005249103	0.092338917	0.511605935	0.019852158	0.205867659
1. CVD Plateau	1	Men	2007	82	0.831188254	0.023972719	0.000948063	0.037095003	0.043382663	0.003877785	0.059535512	0.773835626	0.054985554	0.05458788	0.039276895	0.077314045	0.634823565	0.117223172	0.086617934	0.161335329	0.043206635	0.706259036	0.070309171	0.020198057	0.160027102	0.068524237	0.611846562	0.081992968	0.237636233	0.051584781	0.472119952	0.130576646	0.345718621	0.066241731	0.522543798	0.036841901	0.37437257	0.110746576	0.045407347	0	0	0.624120056	0.019106321	0.200619701
1. CVD Plateau	1	Men	2007	83	0.822335819	0.026334513	0.001153558	0.040812217	0.047147828	0.003742354	0.058473711	0.761538272	0.065218243	0.059667279	0.037714423	0.075861783	0.660067424	0.099731261	0.082616244	0.157585071	0.038405258	0.714056259	0.071772865	0.019447299	0.156318319	0.065827955	0.62475805	0.078256051	0.231157944	0.027892479	0.513985224	0.123775852	0.334346445	0.059566659	0.543541938	0.035388544	0.361502859	0.124658544	0.047962871	0.006695166	0.115796715	0.490947099	0.018399006	0.195540599
1. CVD Plateau	1	Men	2007	84	0.801010425	0.02858969	0.0016677	0.053449427	0.05419812	0.003614501	0.057470136	0.734893511	0.098676743	0.055716513	0.03623047	0.074482762	0.6683618	0.098858689	0.078806548	0.153972963	0.047468753	0.695917636	0.085130753	0.01873617	0.152746687	0.062955109	0.637465093	0.074698505	0.224881293	0.041131709	0.51825335	0.117310773	0.323304167	0.065588651	0.55139357	0.034008603	0.349009175	0.110743215	0.054225166	0.006552888	0.101263797	0.518855043	0.017729155	0.190630734
1. CVD Plateau	1	Men	2007	85	0.771654835	0.027071062	0.002254998	0.074639007	0.054835625	0.004174345	0.065370129	0.718321021	0.098721726	0.056726621	0.041602764	0.084627869	0.638104032	0.098026819	0.089821263	0.174047886	0.044923389	0.676590977	0.08422963	0.021580614	0.172675392	0.069573841	0.592182769	0.085199982	0.253043408	0.047218099	0.458458678	0.132816794	0.361506429	0.050630717	0.520693079	0.039066661	0.389609543	0.113154482	0.05511312	0	0	0.596331492	0.020424336	0.21497657
1. CVD Plateau	1	Men	2007	86	0.754465875	0.033884156	0.00318532	0.082743063	0.057335083	0.004039106	0.064347396	0.693121724	0.123009545	0.060653495	0.040009525	0.083205711	0.638984962	0.105114638	0.085708297	0.170192102	0.043746141	0.674891998	0.09167569	0.020822057	0.168864114	0.070156623	0.60222988	0.08135939	0.246254107	0.046878157	0.477749627	0.125860504	0.349511712	0.068984547	0.517382704	0.037586073	0.376046677	0.123553197	0.045324197	0.007867002	0.140033447	0.453820079	0.019710147	0.209691931
1. CVD Plateau	1	Men	2007	87	0.75141488	0.032203964	0.00291584	0.080109675	0.066047845	0.003912361	0.063395436	0.712863134	0.100303201	0.066459505	0.038502429	0.081871732	0.625204063	0.126492633	0.081805009	0.166498295	0.049257081	0.670464045	0.094957845	0.020107362	0.165213666	0.062818432	0.619765528	0.077714664	0.239701375	0.048353361	0.494464437	0.119271265	0.337910936	0.057474998	0.543404376	0.036186093	0.362934533	0.115692664	0.061509723	0	0	0.599154851	0.019037452	0.20460531
1. CVD Plateau	1	Men	2007	88	0.746508538	0.033310705	0.002842534	0.075782065	0.075246563	0.003793965	0.062515629	0.706435329	0.101525747	0.074332386	0.037079213	0.080627325	0.666082504	0.092844751	0.078105352	0.162967393	0.053634739	0.680691848	0.084512887	0.019435543	0.161724983	0.074719643	0.617633623	0.074260166	0.233386568	0.05056538	0.509688232	0.113038225	0.326708163	0.067441478	0.547415842	0.034864635	0.350278045	0.115814307	0.065188203	0	0	0.600874476	0.018405329	0.199717686
1. CVD Plateau	1	Men	2007	89	0.725907961	0.034788281	0.004213223	0.103813958	0.065883315	0.003683792	0.06170947	0.684675173	0.133051372	0.067061721	0.035737744	0.07947399	0.635861372	0.129934767	0.074603486	0.159600374	0.057432219	0.643118195	0.122244848	0.018805693	0.158399045	0.062181377	0.639517106	0.070990459	0.227311058	0.043469139	0.53347299	0.107150682	0.315907189	0.049031641	0.579266925	0.033619734	0.3380817	0.125811072	0.065221807	0.012082146	0.144211878	0.439830093	0.017812935	0.19503007
1. CVD Plateau	1	Men	2007	90	0.669446715	0.037226894	0.004166321	0.096485941	0.073625822	0.006283641	0.112764667	0.606827097	0.114669546	0.073014272	0.060483175	0.14500591	0.473439462	0.112266395	0.125074559	0.289219584	0.054982355	0.510668918	0.11531776	0.031959066	0.2870719	0.070407868	0.400905861	0.119121222	0.409565049	0.02704715	0.229746498	0.178239057	0.564967295	0.065598101	0.273971941	0.056928026	0.603501932	0.107196158	0.068574637	0.009047688	0.107512693	0.325026831	0.0302793	0.352362694
1. CVD Plateau	1	Men	2007	91	0.669294669	0.04347664	0.004524562	0.089734777	0.075295329	0.006118694	0.11155533	0.561888976	0.155037347	0.081448573	0.058406196	0.143218908	0.435370526	0.161429351	0.119595463	0.28360466	0.060846426	0.524055358	0.102572323	0.030997123	0.281528771	0.055726994	0.431044968	0.114005935	0.399222102	0.050725059	0.233710703	0.169066774	0.546497464	0.062676084	0.299651042	0.055003103	0.582669771	0.131481258	0.063895135	0.016739893	0.190860863	0.223208082	0.029375514	0.344439256
1. CVD Plateau	1	Men	2007	92	0.610695722	0.032586119	0.006519943	0.160204673	0.073534205	0.005967728	0.11049161	0.594528415	0.142678577	0.064720845	0.056462599	0.141609564	0.481777277	0.125490455	0.11443424	0.278298028	0.05585222	0.515521717	0.122229353	0.030104845	0.276291865	0.066242858	0.435241006	0.109187852	0.389328283	0.041367463	0.269401244	0.16044505	0.528786243	0.055920323	0.328170845	0.0532033	0.562705532	0.128772608	0.091193651	0.000116344	0.001157819	0.413331069	0.028537759	0.33689075
1. CVD Plateau	1	Men	2007	93	0.638612876	0.036270445	0.005365367	0.123498864	0.080844807	0.005830667	0.109576974	0.498028521	0.242998004	0.064142933	0.05464937	0.140181172	0.505760475	0.111356879	0.109581542	0.273301104	0.059184756	0.492494044	0.147677426	0.029281154	0.27136262	0.058129655	0.457326974	0.10465835	0.379885021	0.032829425	0.302979008	0.152355381	0.511836186	0.068366915	0.336495862	0.051525876	0.543611348	0.033803506	0.003458818	0.00680148	0.68853699	0	0.001882791	0.265516416
1. CVD Plateau	1	Men	2007	94	0.627593927	0.049210036	0.006047959	0.103401522	0.099224068	0.005707471	0.108815016	0.586006529	0.116870279	0.105222492	0.052963626	0.138937074	0.469792681	0.156564201	0.105028116	0.268615001	0.083413409	0.470112608	0.151206731	0.028525081	0.266742171	0.053901608	0.474796342	0.100408909	0.370893141	0.043040838	0.316531817	0.144779192	0.495648154	0.067185139	0.357459453	0.049968219	0.525387189	0.125120013	0.052506714	0.026719116	0.310533464	0.135141422	0.027056511	0.32292276
1. CVD Plateau	1	Men	2007	95	0.587778047	0.045422666	0.009323747	0.160984162	0.082683811	0.005598137	0.10820943	0.544574609	0.188835338	0.077306852	0.05140259	0.137880611	0.493464715	0.141530093	0.100764759	0.264240432	0.075926764	0.50677238	0.127033834	0.027835764	0.262431258	0.056656734	0.484559465	0.096431072	0.362352729	0.035199488	0.346881583	0.137697799	0.48022113	0.050030276	0.393411218	0.048527825	0.508030681	0.138157726	0.086783955	0.003755367	0.037722375	0.390665033	0.026411363	0.316504182
1. CVD Plateau	1	Men	2007	96	0.519738077	0.039769829	0.01127077	0.209548934	0.106405719	0.0055027	0.107763972	0.515993932	0.218502168	0.07852525	0.049963572	0.137015078	0.50061227	0.142427837	0.096782276	0.260177618	0.06998303	0.482116517	0.162257888	0.027212428	0.258430137	0.068986526	0.484034064	0.092716403	0.354263007	0.053851784	0.34950376	0.131092394	0.465552063	0.071644284	0.389616475	0.047202279	0.491536962	0.071729072	0.008082941	0.009549843	0.627373902	0	0.001947114	0.281317129
1. CVD Plateau	1	Men	2007	97	0.559822779	0.052793063	0.011009088	0.161541331	0.101930078	0.005421232	0.107482429	0.495712443	0.249934065	0.069365884	0.048643944	0.136343665	0.52211682	0.128385541	0.093071442	0.256426198	0.047923626	0.514590632	0.15609287	0.026654386	0.254738486	0.075216227	0.488905107	0.089256447	0.346622218	0.055415188	0.368005027	0.124944039	0.451635746	0.059565266	0.418546928	0.045989231	0.475898575	0.098410464	0.075590421	0.031678493	0.263639992	0.200576689	0.025308585	0.304795356
1. CVD Plateau	1	Men	2007	98	0.545567902	0.054482293	0.011091154	0.158049783	0.11808645	0.005353844	0.107368573	0.369782937	0.388825591	0.05808096	0.047441114	0.135869398	0.444232545	0.213159343	0.089622977	0.252985135	0.089147925	0.456035429	0.177300311	0.026161022	0.251355312	0.07702026	0.497509511	0.086042703	0.339427526	0.042402844	0.399898749	0.119233674	0.438464733	0.055359656	0.438648544	0.044886373	0.461105428	0.11625999	0.107955967	0	0	0.451432444	0.024849827	0.299501773
1. CVD Plateau	1	Men	2007	99	0.517109793	0.05655486	0.016786658	0.212096769	0.084725122	0.005300687	0.10742611	0.491302023	0.248227871	0.078522527	0.046352505	0.135595074	0.554454927	0.109264923	0.086427515	0.249852636	0.090557444	0.461937779	0.173494123	0.025731782	0.248278872	0.051992084	0.532266401	0.083066595	0.33267492	0.022565986	0.437462574	0.113942142	0.426029298	0.035987514	0.472976291	0.043891417	0.447144779	0.153911691	0.109805477	0	0	0.417252312	0.024452184	0.294578337
1. CVD Plateau	1	Men	2007	100	0.465253993	0.05063021	0.015740559	0.22142046	0.134034197	0.005261949	0.107658631	0.39863316	0.333037044	0.087431078	0.04537553	0.135523188	0.568929715	0.100568631	0.08347559	0.247026064	0.086387456	0.448453471	0.194286323	0.025366163	0.245506586	0.045633687	0.547687709	0.080319452	0.326359152	0.014812652	0.461819696	0.109050217	0.414317435	0.040486282	0.482510356	0.043002072	0.43400129	0.12156317	0.125527637	0.009521802	0.060984247	0.368266908	0.024115246	0.290020989
1. CVD Plateau	1	Men	2008	35	0.990736075	0.002791442	0	0	0.003159437	0.000184944	0.003128101	0.980371906	0	0.013506108	0.002007456	0.00411453	0.97718974	0.008771623	0.004896207	0.009142431	0	0.989946895	0	0.000993949	0.009059156	0.075951338	0.905153129	0.004587283	0.01430825	0	0.968974438	0.008186583	0.022838978	0	0.972740236	0.001873768	0.025385996	0.059858911	0.006189986	0	0	0.921289073	0.000938228	0.011723802
1. CVD Plateau	1	Men	2008	36	0.989673214	0.003515793	0	0	0.003581959	0.000177263	0.003051771	0.974795943	0	0.019266358	0.001923699	0.004013999	0.965442071	0.020949884	0.004690466	0.008917578	0	0.990211042	0	0.000952582	0.008836376	0.060239126	0.92141223	0.004394669	0.013953975	0	0.969892965	0.007839806	0.02226723	0	0.973455973	0.001795615	0.024748412	0.051935737	0.006997073	0	0	0.928733514	0.000899186	0.01143449
1. CVD Plateau	1	Men	2008	37	0.98873016	0.004526261	0	0	0.003596365	0.000169901	0.002977313	0.976725927	0	0.017514729	0.001843416	0.003915927	0.974972381	0.011836251	0.004493218	0.00869815	0	0.990468095	0	0.000912934	0.008618971	0.05977191	0.922409951	0.004210011	0.013608129	0	0.970783941	0.007507272	0.021708786	0	0.974153727	0.001720704	0.024125569	0.089242031	0.007439231	0	0	0.891304863	0.000861766	0.01115211
1. CVD Plateau	1	Men	2008	38	0.989741991	0.003125638	0	0	0.004064845	0.000162845	0.002904681	0.972290509	0	0.022122773	0.001766463	0.003820255	0.954546363	0.032665515	0.004304111	0.008484012	0	0.990718257	0	0.000874934	0.008406809	0.098341284	0.884355239	0.004032977	0.0132705	0	0.971648313	0.007188389	0.021163298	0	0.974834025	0.001648901	0.023517074	0.057066395	0.007526446	0	0	0.92370477	0.000825901	0.010876488
1. CVD Plateau	1	Men	2008	39	0.988835776	0.004957471	0	0	0.003216837	0.000156083	0.002833834	0.975582518	0	0.018997856	0.001692701	0.003726924	0.95644235	0.031159811	0.004122804	0.008275034	0	0.990961726	0	0.000838513	0.008199761	0.060847488	0.922348383	0.00386325	0.012940879	0	0.97248699	0.006882587	0.020630423	0	0.975497378	0.001580076	0.022922546	0.074983408	0.005082442	0	0	0.908535168	0.000791527	0.010607455
1. CVD Plateau	1	Men	2008	40	0.987518841	0.003916879	0	0	0.004538996	0.000272005	0.003753278	0.97059178	0	0.021523202	0.002949099	0.004935919	0.960400782	0.021462263	0.00717998	0.010956975	0	0.987681549	0	0.001461105	0.010857346	0.096282893	0.879857739	0.006728254	0.017131115	0	0.960719114	0.011980625	0.027300261	0	0.966917036	0.002752931	0.030330033	0.063163745	0.007180471	0	0	0.914232807	0.001379244	0.014043733
1. CVD Plateau	1	Men	2008	41	0.98754948	0.003498798	0	0	0.005029238	0.000260713	0.00366177	0.982126358	0	0.010232412	0.002825879	0.004815351	0.956528373	0.025907902	0.00687695	0.010686775	0	0.988010082	0	0.001400274	0.010589644	0.073455745	0.903395102	0.006444593	0.01670456	0	0.961921005	0.011469247	0.026609748	0	0.967802709	0.002637961	0.02955933	0.054530958	0.006775707	0	0	0.92367577	0.001321832	0.013695733
1. CVD Plateau	1	Men	2008	42	0.985561647	0.004294641	0	0	0.006321305	0.000249891	0.003572517	0.978447021	0	0.014147469	0.002707769	0.004697741	0.9644101	0.018580418	0.006586405	0.010423077	0	0.988329642	0	0.001341971	0.010328387	0.060601744	0.91693756	0.006172626	0.016288071	0	0.963086174	0.010978799	0.025935028	0	0.968666145	0.00252776	0.028806094	0.064346438	0.008084944	0	0	0.912945786	0.001266807	0.013356025
1. CVD Plateau	1	Men	2008	43	0.988507023	0.003663856	0	0	0.004104137	0.00023952	0.003485464	0.976228231	0	0.016594193	0.002594556	0.00458302	0.951031656	0.032494798	0.006307826	0.010165721	0	0.988640492	0	0.001286092	0.010073415	0.078331539	0.899875203	0.005911867	0.015881391	0	0.964215917	0.010508405	0.025275678	0	0.969508017	0.00242213	0.028069852	0.070826427	0.008203315	0	0	0.906731787	0.00121407	0.013024401
1. CVD Plateau	1	Men	2008	44	0.985533239	0.004172343	0	0	0.006664275	0.000229581	0.003400562	0.969494871	0	0.023547971	0.002486037	0.00447112	0.966531765	0.017512969	0.006040713	0.009914552	0	0.988942887	0	0.001232537	0.009824576	0.075921616	0.902932262	0.00566185	0.015484272	0	0.965311485	0.010057231	0.024631284	0	0.970328977	0.002320882	0.027350141	0.090558968	0.007380113	0	0	0.888196731	0.001163526	0.012700661
1. CVD Plateau	1	Men	2008	45	0.983996335	0.004904573	0	0	0.005946827	0.000406954	0.004745311	0.976874673	0	0.012481404	0.004405097	0.006238826	0.937510085	0.037962463	0.010697518	0.013829934	0	0.984111077	0	0.002184426	0.013704497	0.058107341	0.910273338	0.010027211	0.021592109	0	0.94787266	0.017798664	0.034328676	0	0.957775592	0.004112565	0.038111843	0.071789405	0.008114726	0	0	0.900320328	0.002062141	0.0177134
1. CVD Plateau	1	Men	2008	46	0.983996587	0.004550729	0	0	0.006432793	0.000390075	0.004629817	0.971892173	0	0.017800547	0.004220712	0.006086568	0.953412019	0.022856884	0.010243347	0.013487751	0	0.984541053	0	0.002093453	0.013365494	0.085313779	0.884033652	0.009602137	0.021050432	0	0.949520911	0.017031004	0.033448085	0	0.958931646	0.003940539	0.037127815	0.07538489	0.00935795	0	0	0.896008798	0.001976285	0.017272077
1. CVD Plateau	1	Men	2008	47	0.984849508	0.004594466	0	0	0.005664935	0.0003739	0.004517191	0.965495554	0	0.024522403	0.004043973	0.00593807	0.938075619	0.038962749	0.009807845	0.013153786	0	0.984959097	0	0.002006266	0.013034637	0.083900795	0.886383242	0.009194552	0.02052141	0	0.951118176	0.016294628	0.032587196	0	0.960058815	0.00377565	0.036165536	0.085157169	0.011359026	0	0	0.884748596	0.001894003	0.016841207
1. CVD Plateau	1	Men	2008	48	0.983374179	0.004548375	0	0	0.007311677	0.000358401	0.004407369	0.959605734	0	0.030726455	0.003874565	0.005793246	0.946832883	0.030949038	0.009390238	0.012827842	0	0.985365563	0	0.001922709	0.012711729	0.069990662	0.901200885	0.00880373	0.020004723	0	0.952666291	0.015588233	0.031745476	0	0.961157995	0.003617603	0.035224402	0.075530132	0.009614444	0	0	0.896619747	0.001815146	0.01642053
1. CVD Plateau	1	Men	2008	49	0.982783593	0.006008963	0	0	0.006563609	0.000343549	0.004300287	0.974051019	0	0.016584783	0.003712184	0.005652014	0.935294581	0.043205914	0.008989781	0.012509724	0	0.985760791	0	0.001842631	0.012396578	0.078231417	0.893839552	0.008428975	0.019500056	0	0.954167024	0.014910575	0.030922401	0	0.962230055	0.003466115	0.03430383	0.083485083	0.012553758	0	0	0.886211791	0.001739574	0.016009795
1. CVD Plateau	1	Men	2008	50	0.968504378	0.006040038	5.70E-05	0.009291366	0.009024182	0.000563617	0.006519422	0.956157633	0.000522554	0.028664994	0.006086904	0.008567915	0.958324121	0.007992629	0.014728489	0.018954762	0.006902845	0.96209633	0.009195096	0.003022262	0.018783467	0.077599717	0.879056808	0.013810896	0.02953258	0.066286097	0.86251211	0.024406322	0.046795471	0.099610459	0.842805092	0.005683641	0.051900808	0.086570109	0.010987824	0	0	0.875336449	0.002853275	0.024252343
1. CVD Plateau	1	Men	2008	51	0.974991112	0.006557882	1.73E-05	0.00261213	0.008920029	0.00054028	0.006361279	0.96197111	0	0.023838053	0.005831578	0.008359259	0.913392624	0.054025216	0.014098225	0.018483935	0.01087768	0.959699899	0.008208981	0.002896395	0.018317046	0.065602291	0.89239218	0.013221136	0.028784392	0.079703165	0.851385776	0.023338857	0.045572201	0.116042461	0.827980367	0.005445455	0.050531716	0.063738359	0.010340522	0.000476239	0.043551664	0.855514807	0.002734493	0.023643915
1. CVD Plateau	1	Men	2008	52	0.968222417	0.006313656	7.35E-05	0.011438959	0.007226395	0.00051792	0.006207121	0.939648034	0.028839934	0.017769363	0.00558685	0.008155819	0.945647713	0.022834056	0.013493813	0.018024419	0.008737095	0.957697255	0.012928036	0.002775778	0.017861836	0.066198446	0.89309246	0.012655596	0.028053499	0.09764495	0.835664742	0.02231471	0.044375598	0.112181643	0.833409208	0.005217162	0.049191987	0.094769398	0.013335236	0.00021633	0.015747109	0.85026144	0.002620667	0.023049821
1. CVD Plateau	1	Men	2008	53	0.974064805	0.007084764	3.32E-05	0.004633413	0.007630442	0.000496497	0.006056862	0.964850136	0	0.021840099	0.005352284	0.00795748	0.936089695	0.033420174	0.012914185	0.017575946	0.009783153	0.956481305	0.013657773	0.002660194	0.017417575	0.064705176	0.895842086	0.012113273	0.027339465	0.064821116	0.870641858	0.021332089	0.043204936	0.110739375	0.836381462	0.004998355	0.047880808	0.073450628	0.012691586	1.94E-05	0.001506249	0.887350842	0.002511592	0.02246971
1. CVD Plateau	1	Men	2008	54	0.968948146	0.008353764	5.14E-05	0.006059875	0.010200454	0.000475974	0.005910421	0.947393754	0.012051938	0.027662711	0.005127463	0.007764134	0.937323065	0.033180358	0.012358317	0.01713826	0.012912322	0.956089453	0.011464781	0.002549438	0.016984006	0.068998968	0.892765954	0.01159321	0.026641869	0.061336605	0.876214597	0.020389286	0.042059512	0.122712536	0.825901428	0.004788643	0.046597393	0.08861173	0.012610754	7.48E-05	0.005820802	0.868571607	0.002407074	0.021903245
1. CVD Plateau	1	Men	2008	55	0.96030498	0.006828421	8.34E-05	0.011979275	0.01091432	0.000729081	0.009160549	0.94495976	0.006349069	0.028810934	0.007848212	0.012032026	0.918846641	0.035718054	0.018893973	0.026541332	0.01090451	0.943473577	0.015415334	0.003903845	0.026302734	0.070034948	0.871007325	0.017726418	0.041231309	0.08499602	0.818851425	0.031131972	0.065020582	0.112638255	0.808019171	0.007330005	0.072012569	0.09087691	0.014342282	0.000247108	0.016690395	0.840248196	0.003685934	0.033909176
1. CVD Plateau	1	Men	2008	56	0.96184841	0.007656246	7.71E-05	0.009892634	0.010886902	0.000698988	0.00893972	0.946736706	0.01142485	0.02257989	0.007518245	0.011740309	0.905903693	0.050139919	0.018077123	0.025879265	0.012049692	0.943084988	0.015477024	0.003741375	0.025646921	0.055918491	0.886945599	0.016962272	0.040173637	0.103217998	0.803758579	0.0297451	0.063278323	0.105309221	0.817609751	0.007022236	0.070058792	0.084533085	0.014764505	1.28E-05	0.00085566	0.863250011	0.003532619	0.033051285
1. CVD Plateau	1	Men	2008	57	0.95977448	0.006918528	9.18E-05	0.013001047	0.010819404	0.000670163	0.008724594	0.926327313	0.027761015	0.027253623	0.00720201	0.011456039	0.91641203	0.041061051	0.01729374	0.025233179	0.011078394	0.941000422	0.019328521	0.003585711	0.025006953	0.070259565	0.874370771	0.01622948	0.039140184	0.048710431	0.861302217	0.028414344	0.061573009	0.079545417	0.845581691	0.006727284	0.068145608	0.080734555	0.016045297	0.000200239	0.012125521	0.855295107	0.00338573	0.032213551
1. CVD Plateau	1	Men	2008	58	0.953270998	0.009297573	0.000149319	0.01565682	0.012467674	0.000642555	0.008515061	0.954861598	0.001280935	0.025779454	0.006898946	0.011179067	0.908895709	0.049959119	0.016542453	0.024602719	0.011898075	0.938369487	0.021913387	0.003436576	0.024382476	0.066468693	0.87987419	0.015526756	0.038130361	0.075276148	0.837682761	0.027137424	0.059903667	0.081365869	0.845917568	0.006444629	0.066271935	0.083898962	0.016209784	0.000227945	0.013639232	0.85138357	0.003245004	0.031395503
1. CVD Plateau	1	Men	2008	59	0.960367243	0.009365665	9.54E-05	0.009989137	0.011255416	0.000616114	0.008311015	0.941748998	0.008986408	0.031746824	0.006608516	0.010909254	0.915997396	0.044193112	0.015821953	0.02398754	0.012602296	0.942638105	0.017692741	0.003293706	0.023773151	0.074718685	0.87328484	0.014852873	0.037143601	0.063371588	0.852446887	0.02591216	0.058269365	0.090970536	0.838418959	0.006173768	0.064436737	0.09135628	0.019577988	0.000597707	0.029027387	0.825733757	0.003110192	0.030596688
1. CVD Plateau	1	Men	2008	60	0.952533818	0.008962373	0.000101268	0.01107175	0.01370318	0.000943943	0.012683667	0.926942909	0.01875966	0.027537558	0.010114129	0.016645743	0.897651019	0.041607302	0.02417562	0.036566059	0.012276496	0.924995021	0.021444794	0.005043871	0.036239819	0.07275629	0.847978521	0.02269877	0.056566419	0.055596331	0.81627853	0.039522847	0.088602292	0.061037919	0.831576494	0.009449487	0.0979361	0.095619188	0.018375797	0.000660284	0.034025644	0.799937732	0.004762999	0.046618355
1. CVD Plateau	1	Men	2008	61	0.957113222	0.008719004	6.42E-05	0.007247534	0.013569473	0.000905205	0.01238134	0.921350182	0.020415131	0.032300989	0.009688046	0.016245652	0.90094182	0.040290796	0.023116893	0.035650491	0.012702654	0.924871868	0.022258042	0.004834422	0.035333014	0.07595587	0.847242231	0.021708683	0.055093215	0.064183007	0.811944065	0.037720427	0.086152501	0.070770301	0.824995029	0.009052149	0.095182521	0.085267943	0.016511061	0.00018726	0.011027052	0.837013782	0.004565372	0.045427529
1. CVD Plateau	1	Men	2008	62	0.950537004	0.009157829	0.000112809	0.01205559	0.015181502	0.000868118	0.012087149	0.940371999	0.006227696	0.028264356	0.009279797	0.015856151	0.884682881	0.058458175	0.02210161	0.034757335	0.010434266	0.921976454	0.028507026	0.00463382	0.034448434	0.069395868	0.856191222	0.020759293	0.053653616	0.082621084	0.797634396	0.035991024	0.083753496	0.091440719	0.807403126	0.008671461	0.092484693	0.09009484	0.017811746	4.92E-05	0.002704075	0.840699256	0.004376098	0.044264809
1. CVD Plateau	1	Men	2008	63	0.953332529	0.009835078	8.41E-05	0.00839225	0.015722488	0.000832615	0.011800962	0.938635268	0.002697629	0.034301374	0.008888667	0.015477063	0.900167483	0.044818351	0.021128023	0.033886143	0.013362755	0.922260266	0.02634963	0.004441713	0.033585635	0.072970754	0.854933412	0.019848963	0.052246872	0.075949951	0.808314213	0.034331758	0.081404078	0.091035186	0.810816751	0.008306755	0.089841308	0.089268501	0.017926774	0	0	0.845480286	0.004194844	0.043129595
1. CVD Plateau	1	Men	2008	64	0.945941126	0.010729682	0.000137863	0.012547924	0.018322113	0.000798633	0.011522658	0.914138789	0.026695002	0.035544019	0.008513971	0.015108219	0.894207314	0.052561735	0.020194466	0.033036485	0.014643629	0.92335205	0.025002365	0.004257763	0.032744192	0.071695195	0.858456408	0.018976128	0.05087227	0.042763353	0.845393644	0.032739883	0.07910312	0.082051639	0.822739826	0.007957393	0.087251141	0.092083069	0.022296514	0.000855117	0.036080384	0.802642309	0.00402129	0.042021317
1. CVD Plateau	1	Men	2008	65	0.942412871	0.010511993	0.000102676	0.009570329	0.017968799	0.001272798	0.018160533	0.919694509	0.008182636	0.034769183	0.013548551	0.023805121	0.852313735	0.063640413	0.032063331	0.051982522	0.017141847	0.88956584	0.034987442	0.006781121	0.05152375	0.064710723	0.825214922	0.030136057	0.079938298	0.068560118	0.755551415	0.051855939	0.124032528	0.075729203	0.774882646	0.012664221	0.136723929	0.098832085	0.021246005	0.001112955	0.048663715	0.757665622	0.006404797	0.066074822
1. CVD Plateau	1	Men	2008	66	0.936456319	0.011328416	0.000150288	0.012942463	0.020165141	0.001221107	0.017736266	0.91047899	0.019254605	0.034046818	0.012977438	0.023242148	0.858239079	0.060444581	0.030637549	0.050678792	0.015301116	0.901250957	0.02671417	0.006501032	0.050232725	0.078916589	0.814459914	0.028803221	0.077820276	0.063151459	0.766955885	0.049422353	0.120470303	0.078805309	0.776352974	0.012131789	0.132709929	0.091671785	0.021716291	0	0	0.816100899	0.006140554	0.064370471
1. CVD Plateau	1	Men	2008	67	0.937683113	0.011545914	0.000133777	0.011320053	0.02082127	0.001171661	0.017324212	0.917401653	0.011413089	0.036059736	0.012430515	0.022695006	0.872209615	0.049111718	0.029270701	0.049407966	0.015234163	0.900375561	0.02918298	0.00623296	0.048974337	0.069346588	0.827376793	0.02752558	0.075751038	0.074302883	0.761627237	0.047088325	0.116981555	0.078572795	0.78102849	0.011621944	0.128776772	0.093730336	0.021127088	0.000810884	0.036151673	0.779585247	0.005887657	0.062707115
1. CVD Plateau	1	Men	2008	68	0.934483166	0.01272988	0.000167687	0.012833748	0.021736915	0.001124373	0.016924232	0.91077914	0.018183605	0.036966919	0.011906838	0.022163498	0.880577918	0.043292081	0.027960496	0.048169504	0.018044821	0.896573106	0.031657584	0.005976438	0.04774805	0.071915614	0.828053726	0.026300983	0.073729677	0.084295665	0.757289251	0.044850121	0.113564963	0.071913979	0.792029133	0.011133804	0.124923084	0.097271759	0.023730444	0.000521602	0.020985926	0.790760577	0.005645667	0.061084025
1. CVD Plateau	1	Men	2008	69	0.930757881	0.012516771	0.000194248	0.015087612	0.023828123	0.001079162	0.016536203	0.903951193	0.028824299	0.034171556	0.011405506	0.021647447	0.852837211	0.073495135	0.026704752	0.046962901	0.017333919	0.898748406	0.031633282	0.005731025	0.046553368	0.079624333	0.823492934	0.025127381	0.071755352	0.057470045	0.789606423	0.042704195	0.110219337	0.071414669	0.79677115	0.01066653	0.121147652	0.096445836	0.023868821	0.001001577	0.03927027	0.774498811	0.005414164	0.059500522
1. CVD Plateau	1	Men	2008	70	0.91809778	0.013645567	0.0002311	0.016422735	0.023797115	0.001785664	0.026020039	0.895739873	0.016176663	0.035201585	0.018832544	0.034049335	0.824709411	0.057608859	0.043956708	0.073725021	0.018294704	0.861492105	0.037654831	0.009473957	0.073084403	0.065903048	0.780290971	0.04137363	0.112432351	0.05200456	0.70573676	0.070063477	0.172195203	0.077242967	0.716030899	0.017615025	0.189111109	0.093474791	0.023626865	0.000740034	0.029630429	0.750259369	0.008950736	0.093317776
1. CVD Plateau	1	Men	2008	71	0.919493918	0.014055544	0.000201686	0.013944547	0.025156563	0.001714497	0.025433244	0.883022184	0.024937953	0.040731335	0.018041064	0.033267463	0.818860042	0.067287966	0.041969362	0.071882631	0.015895266	0.861641694	0.04211555	0.009087082	0.071260409	0.061928458	0.789153749	0.039516572	0.10940122	0.060365108	0.705937407	0.06666555	0.167031935	0.078212468	0.721630769	0.016877442	0.183279321	0.092434781	0.025073862	0.00086985	0.032658496	0.749484551	0.008585823	0.090892636
1. CVD Plateau	1	Men	2008	72	0.910273168	0.013918602	0.000299313	0.020752541	0.028244596	0.001646527	0.024865252	0.883188735	0.027671162	0.039346412	0.017283872	0.032509819	0.818413368	0.071431481	0.04006566	0.07008949	0.019642435	0.861711136	0.040443881	0.008717272	0.069485277	0.069526606	0.786293182	0.037737811	0.106442401	0.04951921	0.725092096	0.063410149	0.161978545	0.065439869	0.740818952	0.016171879	0.1775693	0.093879508	0.02708252	0.000263459	0.009370813	0.772638215	0.008237026	0.088528459
1. CVD Plateau	1	Men	2008	73	0.909150896	0.014460818	0.000331736	0.022094162	0.028064779	0.001581639	0.024315969	0.882053899	0.029100634	0.040509525	0.016559691	0.03177625	0.8293525	0.064059928	0.038242524	0.068345048	0.024184821	0.853266546	0.046426268	0.008363902	0.067758464	0.064445378	0.795965196	0.036034453	0.103554973	0.057524354	0.725149288	0.060292323	0.157034035	0.085841807	0.726680858	0.015497147	0.171980189	0.109688966	0.031596042	0.000357869	0.010841681	0.753387197	0.007903754	0.086224491
1. CVD Plateau	1	Men	2008	74	0.91007558	0.015375846	0.000328464	0.020587053	0.028328001	0.001519723	0.023785333	0.876531905	0.032790355	0.04374379	0.01586731	0.03106664	0.825691167	0.071162987	0.036497029	0.066648817	0.026566457	0.854459405	0.044868273	0.008026377	0.066079488	0.058532234	0.806325887	0.03440375	0.100738129	0.063503008	0.726991976	0.057307377	0.152197639	0.060348756	0.758287723	0.014852114	0.166511407	0.108715563	0.029570949	0.002383421	0.072204834	0.695559726	0.007585446	0.083980062
1. CVD Plateau	1	Men	2008	75	0.877786348	0.018040662	0.000517999	0.027393421	0.034539591	0.00263326	0.03908872	0.853843397	0.02169247	0.046025747	0.027412094	0.051026293	0.768629068	0.05941562	0.062783836	0.109171476	0.022488341	0.813001371	0.042377919	0.013888749	0.108243619	0.076987665	0.699222721	0.059208401	0.164581213	0.050286178	0.603870201	0.098162146	0.247681475	0.060676729	0.64297867	0.025663646	0.270680955	0.097771768	0.031830213	0.002012779	0.057461244	0.660418814	0.013126966	0.137378217
1. CVD Plateau	1	Men	2008	76	0.883328135	0.018402511	0.000460115	0.023932823	0.033084595	0.002531813	0.038260008	0.84193642	0.035639203	0.046237353	0.026272427	0.049914597	0.762820729	0.070794465	0.059902289	0.106482516	0.027586715	0.79849425	0.055002216	0.013334408	0.105582411	0.068557997	0.714841321	0.056516709	0.160083973	0.048731105	0.618113067	0.093236441	0.239919387	0.077368572	0.636130265	0.024602178	0.261898985	0.104025764	0.028127293	0.002232104	0.071290564	0.647914215	0.01260426	0.133805799
1. CVD Plateau	1	Men	2008	77	0.877015626	0.018450553	0.00052979	0.027382787	0.036723444	0.002435201	0.0374626	0.834568655	0.049215971	0.042188281	0.025184173	0.04884292	0.758650646	0.080330153	0.057146447	0.103872754	0.023297896	0.810625544	0.050271019	0.012805742	0.102999799	0.074583532	0.715771521	0.053942591	0.155702356	0.053683787	0.625451398	0.088527443	0.232337373	0.065145584	0.657946738	0.023588738	0.25331894	0.11280897	0.035114042	0.001851781	0.048242626	0.659545882	0.012105808	0.130330891
1. CVD Plateau	1	Men	2008	78	0.878386242	0.020665692	0.000509056	0.023531667	0.037867481	0.002343267	0.036696596	0.834951114	0.045246477	0.047845531	0.024145564	0.047811313	0.747168149	0.096977996	0.054512035	0.101341819	0.028709641	0.807073906	0.05141914	0.012301894	0.100495419	0.065008483	0.732073726	0.051482026	0.151435764	0.044691868	0.646344157	0.084028296	0.22493568	0.06099643	0.671440263	0.022621677	0.24494163	0.113807513	0.032539972	0.005074528	0.129834306	0.580159929	0.011630799	0.126952952
1. CVD Plateau	1	Men	2008	79	0.871039558	0.022164239	0.000591209	0.025389769	0.042597206	0.002255866	0.035962153	0.828650915	0.05246563	0.048908634	0.023154925	0.046819896	0.771730852	0.077384696	0.051994998	0.098889454	0.027589586	0.798334126	0.064185218	0.011822051	0.098069019	0.067348983	0.73623603	0.049131205	0.147283783	0.057700849	0.64485176	0.079732485	0.217714905	0.066259291	0.675273019	0.021699435	0.236768255	0.120161308	0.035524599	0.001681044	0.043501464	0.664281529	0.011178469	0.123671587
1. CVD Plateau	1	Men	2008	80	0.858313157	0.020243463	0.000310504	0.014796244	0.042101425	0.003915355	0.060319854	0.785242867	0.04225128	0.054013959	0.040022154	0.078469741	0.662265168	0.083261201	0.089360571	0.165113061	0.026862092	0.728107161	0.06079803	0.020479788	0.163752929	0.070156395	0.600300081	0.084486378	0.245057147	0.049409836	0.453890987	0.136287084	0.360412094	0.064108483	0.506956031	0.037517222	0.391418264	0.110233224	0.038468387	0.007962728	0.163532782	0.45431423	0.019367359	0.206121291
1. CVD Plateau	1	Men	2008	81	0.844433346	0.025333821	0.000513819	0.019364956	0.04740799	0.003773485	0.059172583	0.772941188	0.057330379	0.054414627	0.038401562	0.076912244	0.664701486	0.088884992	0.085227613	0.161185909	0.036685563	0.717136991	0.066611624	0.019697616	0.159868207	0.071509789	0.609518179	0.080626651	0.23834538	0.054945483	0.467124973	0.129246068	0.348683476	0.057043679	0.528805159	0.036009098	0.378142064	0.116546939	0.04548806	0.004772387	0.090180756	0.52354461	0.018630214	0.200837033
1. CVD Plateau	1	Men	2008	82	0.835457361	0.022424283	0.000861961	0.036153942	0.043382663	0.003639099	0.058080689	0.779627076	0.053500944	0.05458788	0.036859317	0.075424783	0.644097511	0.117223172	0.081286412	0.157392905	0.04037274	0.714246621	0.070309171	0.018954822	0.156116646	0.068524237	0.622700337	0.076946122	0.231829304	0.051584781	0.488605282	0.12253937	0.337270568	0.066241731	0.533959744	0.034574202	0.365224323	0.110746576	0.042429109	0	0	0.633176715	0.017930286	0.195717315
1. CVD Plateau	1	Men	2008	83	0.826826281	0.024636353	0.001048794	0.039783905	0.047147828	0.003512004	0.057044835	0.767474344	0.06345735	0.059667279	0.035393018	0.074008008	0.669003416	0.099731261	0.077531035	0.153734289	0.035886283	0.721592085	0.071772865	0.018250275	0.152498492	0.065827955	0.635223505	0.073439221	0.225509319	0.027892479	0.529774057	0.116157179	0.326176285	0.059566659	0.55455394	0.033210302	0.352669098	0.124658544	0.044985931	0.006087121	0.113097479	0.503142091	0.017266507	0.190762328
1. CVD Plateau	1	Men	2008	84	0.805958524	0.026756586	0.001516243	0.052112723	0.05419812	0.003392021	0.056065784	0.741607924	0.096012471	0.055716513	0.034000406	0.072662686	0.67697503	0.098858689	0.073955833	0.150210447	0.044355309	0.703916883	0.085130753	0.017582918	0.149014136	0.062955109	0.647558195	0.07010065	0.219386046	0.041131709	0.533374412	0.11009004	0.315403838	0.065588651	0.562015336	0.0319153	0.340480714	0.110743215	0.050833897	0.005957765	0.09894787	0.530906924	0.016637887	0.185972441
1. CVD Plateau	1	Men	2008	85	0.775893002	0.025891039	0.002093763	0.072724103	0.054835625	0.003991777	0.064570691	0.723840983	0.096056239	0.056726621	0.039783236	0.083592921	0.644160934	0.098026819	0.085892864	0.171919384	0.042868771	0.681701156	0.08422963	0.020636769	0.170563674	0.069573841	0.599003623	0.081473698	0.249948838	0.047218099	0.468688527	0.127007953	0.35708542	0.050630717	0.527166381	0.037358052	0.38484485	0.113154482	0.052592464	0	0	0.602374457	0.019531063	0.212347534
1. CVD Plateau	1	Men	2008	86	0.759217182	0.032416499	0.002957566	0.080650751	0.057335083	0.003862453	0.063560466	0.699210384	0.119688287	0.060653495	0.038259679	0.082188155	0.644814826	0.105114638	0.081959782	0.168110754	0.041745366	0.679868549	0.09167569	0.019911389	0.166799006	0.070156623	0.608799734	0.077801077	0.243242566	0.046878157	0.48752855	0.120355902	0.345237392	0.068984547	0.523625385	0.035942218	0.37144785	0.123553197	0.043453942	0.007304502	0.136602635	0.463110092	0.018848109	0.207127523
1. CVD Plateau	1	Men	2008	87	0.756000722	0.030806209	0.002707354	0.078076472	0.066047845	0.003741251	0.062620147	0.718256495	0.097595015	0.066459505	0.036818497	0.080870489	0.630818041	0.126492633	0.078227207	0.164462119	0.047004258	0.675616744	0.094957845	0.019227952	0.163193201	0.062818432	0.626095841	0.074315756	0.23676997	0.048353361	0.503813304	0.114054848	0.333778487	0.057474998	0.549425475	0.034603468	0.35849606	0.115692664	0.058696512	0	0	0.60530288	0.018204835	0.202103109
1. CVD Plateau	1	Men	2008	88	0.751012124	0.031860444	0.002639289	0.073862446	0.075246563	0.003628033	0.0617511	0.711784235	0.098784552	0.074332386	0.035457526	0.079641301	0.671491494	0.092844751	0.074689357	0.160974399	0.051181699	0.685972716	0.084512887	0.018585515	0.159747183	0.074719643	0.623735625	0.071012343	0.230532389	0.05056538	0.518627489	0.108094415	0.322712717	0.067441478	0.553224365	0.033339804	0.345994353	0.115814307	0.062206753	0	0	0.607103325	0.017600358	0.197275258
1. CVD Plateau	1	Men	2008	89	0.731223002	0.033305757	0.003911972	0.101198474	0.065883315	0.003522679	0.0609548	0.690802496	0.129458985	0.067061721	0.034174728	0.07850207	0.641076029	0.129934767	0.071340647	0.157648557	0.054805497	0.648504524	0.122244848	0.017983212	0.156461919	0.062181377	0.645401805	0.067885639	0.224531179	0.043469139	0.542022661	0.102464368	0.312043832	0.049031641	0.584871847	0.03214935	0.333947162	0.125811072	0.062550118	0.011218258	0.140855826	0.449885884	0.017033873	0.192644968
1. CVD Plateau	1	Men	2008	90	0.678407324	0.035424304	0.003845915	0.094088735	0.073625822	0.005977085	0.108630814	0.618189713	0.111573468	0.073014272	0.057532424	0.139690123	0.490143921	0.112266395	0.118972633	0.278617051	0.052162394	0.525571845	0.11531776	0.030399901	0.2765481	0.070407868	0.421731636	0.113309737	0.394550759	0.02704715	0.259153321	0.169543431	0.544256098	0.065598101	0.298873092	0.054150718	0.581378089	0.107196158	0.065289306	0.008351887	0.105061364	0.345853809	0.028802085	0.339445391
1. CVD Plateau	1	Men	2008	91	0.678341652	0.041362687	0.004176606	0.08753773	0.075295329	0.005820186	0.107465811	0.574174685	0.150851339	0.081448573	0.055556773	0.137968631	0.451601841	0.161429351	0.113760842	0.273207966	0.057725705	0.539008908	0.102572323	0.029484888	0.271208177	0.055726994	0.451242024	0.108444006	0.384586976	0.050725059	0.261992957	0.16081863	0.526463354	0.062676084	0.323694595	0.052319705	0.561309616	0.131481258	0.061046846	0.015452533	0.186543002	0.24572155	0.027942391	0.33181242
1. CVD Plateau	1	Men	2008	92	0.621043237	0.031081836	0.006018536	0.156204516	0.073534205	0.005676585	0.106441086	0.606326619	0.138826255	0.064720845	0.053707997	0.136418284	0.497562259	0.125490455	0.108851416	0.26809587	0.052987644	0.529983611	0.122229353	0.028636141	0.266163251	0.066242858	0.454840307	0.10386098	0.375055855	0.041367463	0.296613598	0.152617528	0.509401411	0.055920323	0.351394721	0.050607708	0.542077249	0.128772608	0.086519447	0.000107397	0.001132364	0.431782042	0.027145507	0.324540635
1. CVD Plateau	1	Men	2008	93	0.648116483	0.034547624	0.00495275	0.120432146	0.080844807	0.005546211	0.10555998	0.512394526	0.236437058	0.064142933	0.051983229	0.135042255	0.521125529	0.111356879	0.104235463	0.263282129	0.056149259	0.506905972	0.147677426	0.027852634	0.261414709	0.058129655	0.476359115	0.099552455	0.365958775	0.032829425	0.329175324	0.144922524	0.493072728	0.068366915	0.358937926	0.049012119	0.52368304	0.035598279	0.003531363	0.0061033	0.693484246	0	0.001794013	0.2594888
1. CVD Plateau	1	Men	2008	94	0.637185559	0.046841047	0.005582848	0.100911497	0.099224068	0.005429025	0.104825955	0.596839236	0.113714782	0.105222492	0.050379726	0.133843765	0.484763801	0.156564201	0.099904182	0.258767815	0.079135261	0.485560919	0.151206731	0.027133448	0.256963641	0.053901608	0.493291534	0.095510329	0.357296529	0.043040838	0.341765079	0.137715949	0.477478134	0.067185139	0.379157445	0.047530454	0.506126963	0.125120013	0.05049814	0.024664317	0.303482443	0.159413863	0.025736523	0.3110847
1. CVD Plateau	1	Men	2008	95	0.598707164	0.043331836	0.008606717	0.157102879	0.082683811	0.005325025	0.104242568	0.557235486	0.183736784	0.077306852	0.048894847	0.132826031	0.508067475	0.141530093	0.095848819	0.254553613	0.072032595	0.521645049	0.127033834	0.02647776	0.252810762	0.056656734	0.502547509	0.091726556	0.349069201	0.035199488	0.37120383	0.130980031	0.462616651	0.050030276	0.414402663	0.046160332	0.489406729	0.138157726	0.082429132	0.003466565	0.036891277	0.40903103	0.02512285	0.30490142
1. CVD Plateau	1	Men	2008	96	0.531670227	0.038018798	0.010404006	0.204453566	0.106405719	0.005234243	0.10381344	0.529353879	0.21260261	0.07852525	0.047526034	0.131992227	0.514871799	0.142427837	0.092060626	0.250639738	0.066393706	0.496507253	0.162257888	0.025884834	0.248956319	0.068986526	0.501544322	0.088193112	0.341276041	0.053851784	0.372965998	0.12469688	0.448485339	0.071644284	0.409938607	0.044899454	0.473517655	0.075353585	0.00809787	0.008548678	0.63188756	1.11E-16	0.001850787	0.274261519
1. CVD Plateau	1	Men	2008	97	0.571112009	0.050367387	0.010162448	0.157729109	0.101930078	0.00515675	0.103542219	0.509832058	0.243185845	0.069365884	0.046270785	0.131345428	0.536057788	0.128385541	0.08853083	0.247025842	0.045465696	0.527687418	0.15609287	0.025354017	0.2454	0.075216227	0.505966462	0.084901954	0.333915357	0.055415188	0.39065715	0.11884848	0.435079182	0.059565266	0.43823659	0.043745586	0.458452557	0.098410464	0.072524954	0.0292423	0.258102587	0.224023994	0.024073872	0.29362183
1. CVD Plateau	1	Men	2008	98	0.55684215	0.051972081	0.010238204	0.154335929	0.11808645	0.00509265	0.103432537	0.387576556	0.3783273	0.05808096	0.045126637	0.130888547	0.457879129	0.213159343	0.085250603	0.243710926	0.084575663	0.471098453	0.177300311	0.024884722	0.24214085	0.07702026	0.514150327	0.081844997	0.326984415	0.042402844	0.421789446	0.113416703	0.422391006	0.055359656	0.457742098	0.042696532	0.444201714	0.11625999	0.102419069	0	0	0.469161141	0.023637495	0.288522304
1. CVD Plateau	1	Men	2008	99	0.529957011	0.05408424	0.015495702	0.207207873	0.084725122	0.005042086	0.103487965	0.505236338	0.241525718	0.078522527	0.044091137	0.13062428	0.567830781	0.109264923	0.082211035	0.240693261	0.08591289	0.476939374	0.173494123	0.024476424	0.239177189	0.051992084	0.54851448	0.079014082	0.320479354	0.022565986	0.458639245	0.108383325	0.410411443	0.035987514	0.49150952	0.041750116	0.43075285	0.153911691	0.10417372	0	0	0.43487598	0.023259252	0.283779357
1. CVD Plateau	1	Men	2008	100	0.47805427	0.04843666	0.014530052	0.21622762	0.134034197	0.005005238	0.103711962	0.414807024	0.324045044	0.087431078	0.043161825	0.130555029	0.582057936	0.100568631	0.079403124	0.237970309	0.081956774	0.463121727	0.194286323	0.024128642	0.236506534	0.045633687	0.563570235	0.076400962	0.314395116	0.014812652	0.482328362	0.103730059	0.399128927	0.040486282	0.500518369	0.04090416	0.418091189	0.12156317	0.119333418	0.008789541	0.059812846	0.388173196	0.022938752	0.279389078
1. CVD Plateau	1	Men	2009	35	0.990865895	0.002712744	0	0	0.003159437	0.000179873	0.003082051	0.980487522	0	0.013506108	0.001952412	0.004053958	0.977458581	0.008771623	0.004761954	0.009007843	0	0.990107511	0	0.000966695	0.008925794	0.075951338	0.905489547	0.004461501	0.014097614	0	0.969535132	0.00796211	0.022502759	0	0.973165329	0.00182239	0.025012281	0.059858911	0.006015474	0	0	0.921661902	0.000912502	0.011551212
1. CVD Plateau	1	Men	2009	36	0.989822121	0.003416673	0	0	0.003581959	0.000172402	0.003006845	0.974907782	0	0.019266358	0.001870952	0.003954908	0.965701961	0.020949884	0.004561855	0.0087863	0	0.990367244	0	0.000926463	0.008706293	0.060239126	0.921738152	0.004274169	0.013748554	0	0.970435733	0.00762484	0.021939427	0	0.973869538	0.00174638	0.024384083	0.051935737	0.006799806	0	0	0.929123767	0.000874531	0.011266159
1. CVD Plateau	1	Men	2009	37	0.988906257	0.004398653	0	0	0.003596365	0.000165242	0.002933483	0.976834121	0	0.017514729	0.00179287	0.00385828	0.975223632	0.011836251	0.004370016	0.008570102	0	0.99062001	0	0.000887902	0.008492088	0.05977191	0.922725717	0.004094574	0.013407799	0	0.971309371	0.007301425	0.021389204	0	0.974556069	0.001673523	0.023770409	0.089242031	0.007229499	0	0	0.891702398	0.000838137	0.010987936
1. CVD Plateau	1	Men	2009	38	0.989877337	0.003037517	0	0	0.004064845	0.00015838	0.002861921	0.972395184	0	0.022122773	0.001718027	0.003764016	0.954789276	0.032665515	0.004186093	0.008359116	0	0.990866007	0	0.000850944	0.00828305	0.098341284	0.884661181	0.003922394	0.013075141	0	0.972156968	0.006991286	0.020851746	0	0.97522544	0.001603688	0.023170872	0.057066395	0.007314255	0	0	0.924099723	0.000803255	0.010716371
1. CVD Plateau	1	Men	2009	39	0.989021538	0.004817706	0	0	0.003216837	0.000151803	0.002792116	0.975683797	0	0.018997856	0.001646288	0.003672059	0.956677216	0.031159811	0.004009758	0.008153215	0	0.991105429	0	0.000815521	0.00807905	0.060847488	0.922644819	0.003757321	0.012750372	0	0.972979416	0.006693868	0.020326716	0	0.975878154	0.001536751	0.022585095	0.074983408	0.004939154	0	0	0.908856315	0.000769824	0.0104513
1. CVD Plateau	1	Men	2009	40	0.987670061	0.003797071	0	0	0.004538996	0.000263932	0.003729939	0.970710002	0	0.021523202	0.002861571	0.004905226	0.960682016	0.021462263	0.006966879	0.010888841	0	0.987792429	0	0.00141774	0.010789832	0.096282893	0.880163959	0.006528561	0.017024588	0	0.961244458	0.011625042	0.0271305	0	0.967187343	0.002671225	0.030141432	0.063163745	0.006960837	0	0	0.914580704	0.001338308	0.013956405
1. CVD Plateau	1	Men	2009	41	0.987687008	0.003391778	0	0	0.005029238	0.000252975	0.003639	0.982240172	0	0.010232412	0.002742008	0.004785407	0.956798933	0.025907902	0.006672844	0.010620321	0	0.988117491	0	0.001358714	0.010523795	0.073455745	0.90369025	0.006253318	0.016600686	0	0.962426877	0.011128843	0.02644428	0	0.968064812	0.002559667	0.029375521	0.054530958	0.006568455	0	0	0.924007419	0.0012826	0.013610569
1. CVD Plateau	1	Men	2009	42	0.985722641	0.004163278	0	0	0.006321305	0.000242474	0.003550302	0.978556599	0	0.014147469	0.002627403	0.004668529	0.964670397	0.018580418	0.006390922	0.010358263	0	0.988433697	0	0.001302142	0.010264162	0.060601744	0.917222046	0.005989424	0.016186787	0	0.963573294	0.01065295	0.025773756	0	0.968920294	0.002452737	0.028626969	0.064346438	0.007837645	0	0	0.913313736	0.001229209	0.013272973
1. CVD Plateau	1	Men	2009	43	0.988647874	0.003551787	0	0	0.004104137	0.000232411	0.00346379	0.976333736	0	0.016594193	0.00251755	0.004554522	0.951282084	0.032494798	0.006120611	0.010102507	0	0.988741303	0	0.001247922	0.010010776	0.078331539	0.900149421	0.005736404	0.015782636	0	0.964684976	0.010196518	0.025118506	0	0.969754452	0.002350242	0.027895306	0.070826427	0.007952395	0	0	0.90709973	0.001178037	0.012943412
1. CVD Plateau	1	Men	2009	44	0.985688821	0.004044721	0	0	0.006664275	0.000222767	0.003379416	0.969596459	0	0.023547971	0.002412252	0.004443317	0.966772704	0.017512969	0.005861426	0.009852901	0	0.989040561	0	0.001195956	0.009763484	0.075921616	0.90319659	0.005493808	0.015387986	0	0.965763146	0.009758734	0.02447812	0	0.970567932	0.002251999	0.027180069	0.090558968	0.007154373	0	0	0.888535981	0.001128993	0.012621685
1. CVD Plateau	1	Men	2009	45	0.984322261	0.004676762	0	0	0.005946827	0.00038889	0.004665259	0.977175448	0	0.012481404	0.004209568	0.00613358	0.938218221	0.037962463	0.010222687	0.013596629	0	0.984439226	0	0.002087466	0.013473308	0.058107341	0.911082665	0.009582133	0.02122786	0	0.949241799	0.017008635	0.033749567	0	0.958601066	0.003930021	0.037468913	0.071789405	0.007737807	0	0	0.901087596	0.001970609	0.017414583
1. CVD Plateau	1	Men	2009	46	0.984303379	0.004339354	0	0	0.006432793	0.00037276	0.004551714	0.972182195	0	0.017800547	0.004033367	0.00598389	0.954094223	0.022856884	0.009788676	0.013260218	0	0.984859445	0	0.002000531	0.013140024	0.085313779	0.884814973	0.009175927	0.02069532	0	0.950841121	0.016275049	0.03288383	0	0.959732884	0.00376563	0.036501486	0.07538489	0.008923285	0	0	0.896822556	0.001888564	0.016980704
1. CVD Plateau	1	Men	2009	47	0.985155715	0.004381059	0	0	0.005664935	0.000357304	0.004440988	0.965775227	0	0.024522403	0.003864473	0.005837897	0.938732859	0.038962749	0.009372505	0.012931888	0	0.985268037	0	0.001917214	0.012814748	0.083900795	0.887137548	0.008786434	0.020175223	0	0.952391177	0.015571358	0.032037465	0	0.960836501	0.00360806	0.035555439	0.085157169	0.010831414	0	0	0.885644381	0.001809934	0.016557103
1. CVD Plateau	1	Men	2009	48	0.983675703	0.004337109	0	0	0.007311677	0.000342492	0.004333018	0.959875443	0	0.030726455	0.003702585	0.005695517	0.947466087	0.030949038	0.008973433	0.012611442	0	0.985665347	0	0.001837366	0.012497288	0.069990662	0.901929127	0.008412959	0.019667252	0	0.953893738	0.014896319	0.031209944	0	0.961912789	0.003457028	0.034630182	0.075530132	0.009167866	0	0	0.897423901	0.001734577	0.016143523
1. CVD Plateau	1	Men	2009	49	0.983150494	0.005729854	0	0	0.006563609	0.0003283	0.004227743	0.974311138	0	0.016584783	0.003547411	0.005556667	0.935904644	0.043205914	0.008590752	0.01229869	0	0.986051705	0	0.001760842	0.012187453	0.078231417	0.894542646	0.008054838	0.019171099	0	0.955350506	0.01424874	0.030400754	0	0.962962595	0.003312265	0.03372514	0.083485083	0.011970652	0	0	0.887142189	0.001662359	0.015739717
1. CVD Plateau	1	Men	2009	50	0.969228253	0.005758635	5.29E-05	0.009043096	0.009024182	0.000538402	0.00635457	0.956660704	0.000508445	0.028664994	0.005814592	0.008351265	0.959462328	0.007992629	0.014069575	0.018475468	0.006579568	0.963029778	0.009195096	0.002887054	0.018308505	0.077599717	0.880421438	0.013193033	0.028785813	0.066286097	0.864787264	0.023314448	0.045612191	0.099610459	0.844371737	0.00542937	0.050588434	0.086570109	0.010473236	0	0	0.876591934	0.002725627	0.023639093
1. CVD Plateau	1	Men	2009	51	0.975553807	0.006251205	1.60E-05	0.00254239	0.008920029	0.000516109	0.006200427	0.962443373	0	0.023838053	0.005570689	0.008147885	0.91449073	0.054025216	0.013467507	0.018016546	0.01036825	0.960802073	0.008208981	0.002766818	0.017853877	0.065602291	0.893711507	0.012629658	0.028056544	0.079703165	0.853582242	0.022294739	0.044419853	0.116042461	0.829501737	0.00520184	0.049253961	0.063738359	0.009868505	0.00044168	0.04239747	0.857895776	0.002612159	0.02304605
1. CVD Plateau	1	Men	2009	52	0.969007171	0.006019864	6.82E-05	0.011133458	0.007226395	0.00049475	0.006050167	0.940882883	0.028061256	0.017769363	0.005336909	0.007949589	0.946707159	0.022834056	0.012890136	0.017568649	0.008327914	0.958682274	0.012928036	0.002651597	0.017410178	0.066198446	0.894368004	0.012089418	0.027344132	0.09764495	0.837785133	0.021316409	0.043253508	0.112181643	0.834886488	0.00498376	0.047948109	0.094769398	0.012716281	0.000200631	0.015331794	0.852011492	0.002503425	0.022466978
1. CVD Plateau	1	Men	2009	53	0.974697113	0.006753821	3.08E-05	0.004509824	0.007630442	0.000474286	0.005903707	0.965290797	0	0.021840099	0.005112837	0.007756266	0.93711187	0.033420174	0.012336439	0.017131517	0.009324983	0.957498909	0.013657773	0.002541184	0.016977151	0.064705176	0.897075313	0.011571358	0.026648154	0.064821116	0.872688688	0.020377748	0.042112447	0.110739375	0.837815799	0.004774742	0.046670085	0.073450628	0.012097707	1.80E-05	0.001466464	0.88866645	0.00239923	0.021901537
1. CVD Plateau	1	Men	2009	54	0.969673802	0.007963858	4.76E-05	0.005898599	0.010200454	0.00045468	0.005760969	0.94814487	0.011726536	0.027662711	0.004898073	0.007567809	0.938309304	0.033180358	0.011805439	0.016704899	0.012307606	0.957237686	0.011464781	0.002435383	0.016554545	0.068998968	0.893958275	0.011074561	0.025968197	0.061336605	0.878190285	0.019477124	0.040995986	0.122712536	0.827293931	0.004574412	0.045419122	0.08861173	0.012022085	6.94E-05	0.005667048	0.869980992	0.002299388	0.021349395
1. CVD Plateau	1	Men	2009	55	0.96108965	0.006546904	7.78E-05	0.011659205	0.01091432	0.000700001	0.009012167	0.945639114	0.006177644	0.028810934	0.007535176	0.011837133	0.920030164	0.035718054	0.018140363	0.026111418	0.010451501	0.944508344	0.015415334	0.003748135	0.025876685	0.070034948	0.872382226	0.017019378	0.040563448	0.08499602	0.82114636	0.029890234	0.063967386	0.112638255	0.809477989	0.007037639	0.070846116	0.09087691	0.013752851	0.000230447	0.016249743	0.841991214	0.003538915	0.033359919
1. CVD Plateau	1	Men	2009	56	0.962606347	0.007340176	7.19E-05	0.009628649	0.010886902	0.000671108	0.008794915	0.94753522	0.011116379	0.02257989	0.00721837	0.011550141	0.907043912	0.050139919	0.017356094	0.025460075	0.011549109	0.944150228	0.015477024	0.003592145	0.025231495	0.055918491	0.888272889	0.016285711	0.039522909	0.103217998	0.805969976	0.028558679	0.062253347	0.105309221	0.819024647	0.006742145	0.068923987	0.084533085	0.014151472	1.20E-05	0.000833076	0.864562758	0.003391716	0.032515924
1. CVD Plateau	1	Men	2009	57	0.960581079	0.006633485	8.56E-05	0.012653728	0.010819404	0.000643433	0.008583274	0.927549686	0.027011468	0.027253623	0.006914749	0.011270475	0.917510537	0.041061051	0.016603958	0.024824455	0.010618161	0.942008735	0.019328521	0.00344269	0.024601892	0.070259565	0.875652093	0.015582147	0.038506195	0.048710431	0.863432912	0.027281002	0.060575655	0.079545417	0.846953833	0.006458958	0.067041792	0.080734555	0.015383905	0.000186738	0.011806226	0.856946131	0.003250686	0.031691759
1. CVD Plateau	1	Men	2009	58	0.954243706	0.008915186	0.000139252	0.015240122	0.012467674	0.000616926	0.008377135	0.955352434	0.001246349	0.025779454	0.006623773	0.01099799	0.909954037	0.049959119	0.015882637	0.024204206	0.01140379	0.939395788	0.021913387	0.003299504	0.023987531	0.066468693	0.881111125	0.014907452	0.037512729	0.075276148	0.839735485	0.026055014	0.058933353	0.081365869	0.847248086	0.006187577	0.065198468	0.083898962	0.015542276	0.000212576	0.013280187	0.853063464	0.003115573	0.030886962
1. CVD Plateau	1	Men	2009	59	0.961185333	0.008979054	8.90E-05	0.009723287	0.011255416	0.000591539	0.008176394	0.942431927	0.008743775	0.031746824	0.006344927	0.010732547	0.917017022	0.044193112	0.015190874	0.023598992	0.012078756	0.943678094	0.017692741	0.003162332	0.023388076	0.074718685	0.874478914	0.014260448	0.036541953	0.063371588	0.854424268	0.024878621	0.057325523	0.090970536	0.839708948	0.00592752	0.063392997	0.09135628	0.018780122	0.000557409	0.028267808	0.827951156	0.002986139	0.030101086
1. CVD Plateau	1	Men	2009	60	0.953695496	0.008431098	9.27E-05	0.010778682	0.01370318	0.000890878	0.012408001	0.92837978	0.018253149	0.027537558	0.009545546	0.016283967	0.899804815	0.041607302	0.022816546	0.035771337	0.011545243	0.926797455	0.021444794	0.004760321	0.035452187	0.07275629	0.850483979	0.021422719	0.055337011	0.055596331	0.820426046	0.037301002	0.086676621	0.061037919	0.834236244	0.008918268	0.095807569	0.095619188	0.017298003	0.000604188	0.03314522	0.803233004	0.004495239	0.045605158
1. CVD Plateau	1	Men	2009	61	0.958148341	0.008201285	5.88E-05	0.007055573	0.013569473	0.000854318	0.012112245	0.922799102	0.019863923	0.032300989	0.009143416	0.015892571	0.9030162	0.040290796	0.021817337	0.034875667	0.011946017	0.926668204	0.022258042	0.004562646	0.03456509	0.07595587	0.849660012	0.020488292	0.053895826	0.064183007	0.815937012	0.035599908	0.084280073	0.070770301	0.827572597	0.008543267	0.093113836	0.085267943	0.01553233	0.000171351	0.010740174	0.839539266	0.004308722	0.044440213
1. CVD Plateau	1	Men	2009	62	0.951719678	0.008615204	0.000103225	0.011736627	0.015181502	0.000819315	0.011824448	0.941406442	0.006059548	0.028264356	0.008758118	0.015511536	0.886680772	0.058458175	0.02085913	0.034001924	0.009812746	0.923607171	0.028507026	0.004373322	0.033699736	0.069395868	0.858524343	0.019592274	0.052487515	0.082621084	0.801477982	0.033967727	0.081933207	0.091440719	0.809900658	0.00818398	0.090474642	0.09009484	0.016752033	4.50E-05	0.002633916	0.843041363	0.004130088	0.043302763
1. CVD Plateau	1	Men	2009	63	0.954448372	0.009251383	7.69E-05	0.008170533	0.015722488	0.000785808	0.011544482	0.939544172	0.002624793	0.034301374	0.008388975	0.015140686	0.902091709	0.044818351	0.019940275	0.033149665	0.012566799	0.924035867	0.02634963	0.004192015	0.032855689	0.072970754	0.857184782	0.018733119	0.051111345	0.075949951	0.812013458	0.032401739	0.079634852	0.091035186	0.813236329	0.007839777	0.087888708	0.089268501	0.01685896	0	0	0.847721293	0.003959023	0.042192222
1. CVD Plateau	1	Men	2009	64	0.947214587	0.010094066	0.000126151	0.01221712	0.018322113	0.000753737	0.011272226	0.915666542	0.025974237	0.035544019	0.008035343	0.014779859	0.896060592	0.052561735	0.0190592	0.032318474	0.013771377	0.925175318	0.025002365	0.004018406	0.032032534	0.071695195	0.860628835	0.017909352	0.049766618	0.042763353	0.848953391	0.030899354	0.077383903	0.082051639	0.82508347	0.007510055	0.085354836	0.092083069	0.020990129	0.000782469	0.035155773	0.806085303	0.003795226	0.041108031
1. CVD Plateau	1	Men	2009	65	0.94397419	0.00978421	9.30E-05	0.009318871	0.017968799	0.001190111	0.017670857	0.921437502	0.007961705	0.034769183	0.012668365	0.023163245	0.855798383	0.063640413	0.029980327	0.050580877	0.015950849	0.892586651	0.034987442	0.006340583	0.050134475	0.064710723	0.829328158	0.028178259	0.07778286	0.068560118	0.762264637	0.048487103	0.120688142	0.075729203	0.779391975	0.011841486	0.133037335	0.098832085	0.019797816	0.001007666	0.047425034	0.762655498	0.005988707	0.064293194
1. CVD Plateau	1	Men	2009	66	0.938150701	0.010545105	0.00013607	0.012603176	0.020165141	0.001141778	0.017258029	0.912468644	0.018734731	0.034046818	0.012134355	0.022615452	0.861595947	0.060444581	0.028647172	0.0493123	0.01423801	0.904090869	0.02671417	0.006078691	0.04887826	0.078916589	0.818429452	0.026932012	0.075721947	0.063151459	0.773414957	0.046211616	0.117221968	0.078805309	0.78071948	0.011343644	0.129131567	0.091671785	0.020207464	0	0	0.819744319	0.005741632	0.0626348
1. CVD Plateau	1	Men	2009	67	0.939334448	0.010747077	0.000121121	0.011023455	0.02082127	0.001095543	0.016857085	0.919129302	0.011104936	0.036059736	0.011622964	0.022083063	0.87544342	0.049111718	0.027369122	0.048075741	0.014175708	0.903159475	0.02918298	0.005828034	0.047653803	0.069346588	0.831207535	0.025737373	0.073708504	0.074302883	0.767840608	0.044029219	0.11382729	0.078572795	0.785255822	0.010866921	0.125304463	0.093730336	0.019679572	0.000734171	0.035230396	0.784104067	0.005505164	0.061016294
1. CVD Plateau	1	Men	2009	68	0.936243838	0.011849633	0.000151823	0.012498573	0.021736915	0.001051328	0.016467891	0.91264124	0.017692648	0.036966919	0.011133307	0.021565886	0.883693212	0.043292081	0.026144035	0.046870672	0.016791085	0.899502572	0.031657584	0.005588177	0.046460582	0.071915614	0.831750408	0.024592332	0.071741646	0.084295665	0.763265093	0.04193642	0.110502822	0.071913979	0.796120843	0.010410493	0.121554685	0.097271759	0.022094781	0.000472256	0.020454568	0.794990772	0.005278894	0.059436969
1. CVD Plateau	1	Men	2009	69	0.932551251	0.011651998	0.000175872	0.014693378	0.023828123	0.001009054	0.016090324	0.906054108	0.028046042	0.034171556	0.010664544	0.02106375	0.855838391	0.073495135	0.024969871	0.045696604	0.016129575	0.901580322	0.031633282	0.005358707	0.045298113	0.079624333	0.827060137	0.023494973	0.069820556	0.057470045	0.795352643	0.039929904	0.107247407	0.071414669	0.800730703	0.009973575	0.117881053	0.096445836	0.022235603	0.000906825	0.038277682	0.779175461	0.005062431	0.057896163
1. CVD Plateau	1	Men	2009	70	0.920161924	0.012737541	0.000209801	0.01599438	0.023797115	0.001673584	0.025425655	0.8981365	0.015739893	0.035201585	0.017650486	0.033271536	0.829152556	0.057608859	0.041197686	0.072040898	0.017069502	0.864981445	0.037654831	0.008879307	0.071414914	0.065903048	0.785456188	0.03877674	0.109864025	0.05200456	0.714067927	0.065665817	0.168261696	0.077242967	0.72145646	0.016509387	0.184791186	0.093474791	0.022063209	0.000671831	0.028878629	0.755336523	0.008388927	0.09118609
1. CVD Plateau	1	Men	2009	71	0.921500682	0.013119321	0.000183098	0.013581187	0.025156563	0.001606884	0.024852265	0.885587827	0.024264629	0.040731335	0.016908685	0.032507525	0.823136361	0.067287966	0.039335079	0.070240594	0.014830755	0.864904395	0.04211555	0.008516715	0.069632586	0.061928458	0.794133163	0.037036244	0.106902135	0.060365108	0.71393735	0.062481167	0.163216374	0.078212468	0.726876817	0.015818099	0.179092616	0.092434781	0.023416571	0.000789683	0.031833398	0.7546623	0.008046919	0.088816348
1. CVD Plateau	1	Men	2009	72	0.912437513	0.012994009	0.000271728	0.020211727	0.028244596	0.00154318	0.024297247	0.885763342	0.02692404	0.039346412	0.016199019	0.031767188	0.822529237	0.071431481	0.037550867	0.068488415	0.018326975	0.865161024	0.040443881	0.008170117	0.067898004	0.069526606	0.791093359	0.03536913	0.104010905	0.04951921	0.732772272	0.059430097	0.15827842	0.065439869	0.745890278	0.015156822	0.173513031	0.093879508	0.025275432	0.000239178	0.009134968	0.777244722	0.007720014	0.086506177
1. CVD Plateau	1	Men	2009	73	0.911371215	0.01350073	0.000301163	0.021519237	0.028064779	0.001482364	0.023760512	0.884604889	0.028314917	0.040509525	0.015520293	0.031050376	0.833314087	0.064059928	0.035842164	0.066783821	0.022565156	0.856959013	0.046426268	0.007838927	0.066210637	0.064445378	0.8005925	0.033772686	0.101189435	0.057524354	0.73252082	0.056507967	0.153446859	0.085841807	0.731582159	0.01452444	0.168051593	0.109688966	0.02948906	0.000324887	0.010572275	0.758262311	0.007407661	0.084254839
1. CVD Plateau	1	Men	2009	74	0.912300473	0.014354395	0.000298192	0.020052606	0.028328001	0.001424335	0.023241997	0.879122849	0.031905016	0.04374379	0.01487137	0.030356975	0.829504447	0.071162987	0.034206228	0.065126338	0.024787293	0.858251832	0.044868273	0.007522587	0.064570014	0.058532234	0.810786491	0.032244337	0.098436937	0.063503008	0.734065673	0.053710376	0.148720943	0.060348756	0.763023613	0.013919895	0.162707737	0.108715563	0.027650616	0.00216376	0.070410612	0.701888438	0.007109332	0.08206168
1. CVD Plateau	1	Men	2009	75	0.881166439	0.016701163	0.000466229	0.026691583	0.034539591	0.002449621	0.037985374	0.857781063	0.021106773	0.046025747	0.025500429	0.049585988	0.77608904	0.05941562	0.058405415	0.106089924	0.02080248	0.818711167	0.042377919	0.012920175	0.105188258	0.076987665	0.707997385	0.055079324	0.159935627	0.050286178	0.617707068	0.091316512	0.240690241	0.060676729	0.652408836	0.023873914	0.263040522	0.097771768	0.0294943	0.001811618	0.056056606	0.669153709	0.012211517	0.133500482
1. CVD Plateau	1	Men	2009	76	0.886611333	0.01703444	0.00041413	0.023320198	0.033084595	0.00235525	0.037180054	0.84613979	0.034676944	0.046237353	0.02444024	0.048505672	0.770003848	0.070794465	0.055724822	0.103476865	0.025518649	0.804472475	0.055002216	0.012404492	0.102602167	0.068557997	0.723301329	0.052575346	0.155565328	0.048731105	0.631387327	0.086734316	0.233147251	0.077368572	0.645238519	0.022886471	0.254506437	0.104025764	0.026074451	0.002009023	0.069528533	0.656608063	0.011725264	0.130028901
1. CVD Plateau	1	Men	2009	77	0.88036647	0.017080621	0.000476842	0.026682096	0.036723444	0.002265375	0.036405154	0.839032455	0.04788714	0.042188281	0.023427879	0.047464245	0.765567913	0.080330153	0.053161167	0.100940767	0.021551346	0.816172487	0.050271019	0.011912695	0.100092453	0.074583532	0.723928337	0.050180741	0.15130739	0.053683787	0.638183247	0.082353714	0.225779253	0.065145584	0.666742131	0.021943706	0.246168579	0.11280897	0.032527933	0.00166671	0.047075148	0.668007588	0.011261573	0.126652078
1. CVD Plateau	1	Men	2009	78	0.88177109	0.019129181	0.00045818	0.022933443	0.037867481	0.002179852	0.035660772	0.839206189	0.044024823	0.047845531	0.0224617	0.046461757	0.753830257	0.096977996	0.050710474	0.098481273	0.026557394	0.812920718	0.05141914	0.011443984	0.097658764	0.065008483	0.739938515	0.047891771	0.14716123	0.044691868	0.658553318	0.078168329	0.218586485	0.06099643	0.679931751	0.021044086	0.238027733	0.113807513	0.030227321	0.00456737	0.126698926	0.590509692	0.01081969	0.123369488
1. CVD Plateau	1	Men	2009	79	0.874560256	0.020517441	0.000532122	0.024747369	0.042597206	0.002098546	0.034947059	0.833003837	0.051049058	0.048908634	0.021540146	0.045498325	0.778148204	0.077384696	0.04836897	0.09609813	0.025521305	0.803995019	0.064185218	0.010997605	0.095300853	0.067348983	0.74381968	0.045704892	0.143126446	0.057700849	0.656557522	0.0741721	0.211569529	0.066259291	0.683469484	0.020186159	0.230085066	0.120161308	0.032903447	0.001513037	0.042449543	0.672393015	0.010398904	0.120180744
1. CVD Plateau	1	Men	2009	80	0.861649168	0.018906649	0.000282052	0.014416814	0.042101425	0.003671482	0.058972411	0.790629359	0.041110496	0.054013959	0.037529326	0.07671686	0.671519442	0.083261201	0.083794642	0.161424715	0.025077819	0.734825004	0.06079803	0.01920418	0.160094967	0.070156395	0.611036575	0.079224043	0.239582986	0.049409836	0.470430783	0.127798281	0.3523611	0.064108483	0.518036455	0.035180417	0.382674645	0.110233224	0.036113897	0.007233103	0.159632028	0.467109817	0.01816104	0.201516892
1. CVD Plateau	1	Men	2009	81	0.848196732	0.023664013	0.000466738	0.01887531	0.04740799	0.003538449	0.057850768	0.778599084	0.055782458	0.054414627	0.036009675	0.075194156	0.673610608	0.088884992	0.07991911	0.15758529	0.034248781	0.724371846	0.066611624	0.018470726	0.156297023	0.071509789	0.619864337	0.075604725	0.233021149	0.054945483	0.482964214	0.121195823	0.340894479	0.057043679	0.53949508	0.033766229	0.369695013	0.116546939	0.042586882	0.004335094	0.088054315	0.534656286	0.017469809	0.196350675
1. CVD Plateau	1	Men	2009	82	0.839448652	0.020956512	0.00078298	0.035233494	0.043382663	0.003412434	0.056783266	0.78505229	0.052056419	0.05458788	0.034563491	0.073739921	0.652676422	0.117223172	0.076223391	0.153877015	0.037691044	0.721596322	0.070309171	0.017774199	0.152629265	0.068524237	0.63267169	0.072153442	0.226650631	0.051584781	0.503771843	0.11490686	0.329736516	0.066241731	0.54427173	0.032420707	0.357065832	0.110746576	0.039610821	0	0	0.641483804	0.016813477	0.191345323
1. CVD Plateau	1	Men	2009	83	0.831031793	0.023026358	0.000952693	0.038777523	0.047147828	0.003293255	0.055770551	0.773045402	0.061744002	0.059667279	0.033188522	0.072354795	0.677266691	0.099731261	0.072701922	0.150300126	0.033502592	0.728519073	0.071772865	0.017113535	0.149091935	0.065827955	0.644835249	0.068864972	0.220471824	0.027892479	0.544295269	0.108922191	0.318890061	0.059566659	0.564500511	0.031141759	0.34479107	0.124658544	0.042151246	0.005529358	0.110437258	0.514531531	0.016191042	0.186501021
1. CVD Plateau	1	Men	2009	84	0.810609242	0.02501754	0.001377309	0.050803674	0.05419812	0.003180745	0.05481337	0.747941178	0.093420135	0.055716513	0.03188265	0.071039525	0.684936903	0.098858689	0.069349406	0.146855001	0.041409077	0.711287011	0.085130753	0.016487745	0.145685414	0.062955109	0.656825209	0.065734348	0.214485335	0.041131709	0.547277087	0.103232951	0.308358252	0.065588651	0.571608978	0.029927417	0.332874953	0.110743215	0.047607509	0.005411855	0.096661328	0.542156383	0.015601576	0.181818133
1. CVD Plateau	1	Men	2009	85	0.779831798	0.024695164	0.001938901	0.070858883	0.054835625	0.003807978	0.06403165	0.728964136	0.09346272	0.056726621	0.037951442	0.082895081	0.649551013	0.098026819	0.08193798	0.170484189	0.040799633	0.686144379	0.08422963	0.019686562	0.169139797	0.069573841	0.60484162	0.077722292	0.247862247	0.047218099	0.477517504	0.121159951	0.354104446	0.050630717	0.532099221	0.035637924	0.381632138	0.113154482	0.050053994	0	0	0.607584915	0.018631767	0.210574842
1. CVD Plateau	1	Men	2009	86	0.763671699	0.030927859	0.002738814	0.078612079	0.057335083	0.003684608	0.063029858	0.704889724	0.116456704	0.060653495	0.036498036	0.081502042	0.649992014	0.105114638	0.078185994	0.166707354	0.039730451	0.684192722	0.09167569	0.018994581	0.165406556	0.070156623	0.614412643	0.074218775	0.241211959	0.046878157	0.495952329	0.114814189	0.342355325	0.068984547	0.528381196	0.034287281	0.368346976	0.123553197	0.041544262	0.006764235	0.13325741	0.471502229	0.01798026	0.205398408
1. CVD Plateau	1	Men	2009	87	0.760294253	0.029388862	0.002507108	0.076095554	0.066047845	0.003568988	0.06209739	0.723261958	0.094959949	0.066459505	0.035123212	0.080195376	0.635792906	0.126492633	0.074625284	0.163089178	0.044735513	0.680133177	0.094957845	0.018342613	0.161830853	0.062818432	0.631494237	0.070893933	0.234793398	0.048353361	0.511851295	0.108803263	0.33099208	0.057474998	0.55401152	0.033010172	0.355503309	0.115692664	0.05586342	0	0	0.610661374	0.017366604	0.200415938
1. CVD Plateau	1	Men	2009	88	0.755230204	0.030390463	0.002444078	0.07199211	0.075246563	0.003460983	0.061235598	0.716748889	0.096117369	0.074332386	0.033824906	0.07897645	0.676274345	0.092844751	0.071250332	0.159630573	0.048711322	0.690632432	0.084512887	0.017729756	0.158413602	0.074719643	0.628929845	0.067742623	0.228607888	0.05056538	0.526298658	0.103117274	0.320018688	0.067441478	0.557647861	0.031804694	0.343105968	0.115814307	0.059204232	0	0	0.612563111	0.01678996	0.19562839
1. CVD Plateau	1	Men	2009	89	0.736239076	0.03179872	0.003622629	0.098649836	0.065883315	0.003360479	0.060445945	0.696526784	0.125963592	0.067061721	0.032601173	0.077846729	0.645676926	0.129934767	0.068055811	0.156332495	0.052160211	0.653283991	0.122244848	0.017155186	0.155155764	0.062181377	0.650401959	0.064759887	0.222656777	0.043469139	0.549345533	0.09774646	0.309438868	0.049031641	0.589139958	0.030669053	0.331159348	0.125811072	0.059819298	0.010388516	0.137579569	0.459115233	0.016249559	0.191036754
1. CVD Plateau	1	Men	2009	90	0.684819539	0.034083979	0.003589966	0.091700449	0.073625822	0.005743616	0.106436629	0.626270993	0.108560985	0.073014272	0.055285167	0.136868584	0.500418738	0.112266395	0.114325479	0.272989389	0.050042073	0.53446548	0.11531776	0.02921246	0.270962227	0.070407868	0.43412695	0.10888378	0.386581402	0.02704715	0.276768995	0.162920946	0.533262909	0.065598101	0.312731256	0.052035553	0.56963509	0.107196158	0.062851731	0.007796061	0.102555032	0.359334879	0.027677055	0.332589084
1. CVD Plateau	1	Men	2009	91	0.684789079	0.039789542	0.003898649	0.0853394	0.075295329	0.005592845	0.105295156	0.583204525	0.146778352	0.081448573	0.053386686	0.135181863	0.461563826	0.161429351	0.109317264	0.267689559	0.055379244	0.547985083	0.102572323	0.028333188	0.265730163	0.055726994	0.463246025	0.104208107	0.376818874	0.050725059	0.278908446	0.154536942	0.515829554	0.062676084	0.337075884	0.050276061	0.549971971	0.131481258	0.058965645	0.014424152	0.182117503	0.261050212	0.026850941	0.325110288
1. CVD Plateau	1	Men	2009	92	0.628902481	0.029974303	0.005617996	0.152225033	0.073534205	0.005454854	0.104291129	0.614928253	0.135077946	0.064720845	0.051610125	0.133662831	0.507229222	0.125490455	0.104599603	0.26268072	0.050833778	0.538632138	0.122229353	0.027517593	0.260787137	0.066242858	0.466472777	0.099804097	0.367480268	0.041367463	0.31286412	0.14665618	0.499112237	0.055920323	0.364320672	0.048630935	0.53112807	0.128772608	0.083005347	0.000100249	0.001106038	0.442945191	0.026085185	0.317985383
1. CVD Plateau	1	Men	2009	93	0.655126692	0.033271605	0.00462314	0.117376364	0.080844807	0.005329572	0.10342782	0.523536486	0.230053257	0.064142933	0.049952728	0.132314596	0.530514958	0.111356879	0.100163953	0.25796421	0.053866879	0.515556496	0.147677426	0.026764691	0.256134508	0.058129655	0.487639543	0.095663866	0.358566935	0.032829425	0.344795457	0.139261749	0.48311337	0.068366915	0.371430016	0.047097671	0.513105398	0.037208347	0.003642552	0.005558496	0.691479967	1.11E-16	0.001731525	0.260379113
1. CVD Plateau	1	Men	2009	94	0.644149708	0.045081641	0.005211305	0.098407693	0.099224068	0.005216963	0.102708622	0.604580853	0.110644482	0.105222492	0.048411859	0.131140313	0.493892865	0.156564201	0.096001855	0.253541078	0.075918535	0.495027792	0.151206731	0.026073597	0.251773346	0.053901608	0.504239109	0.091779628	0.350079655	0.043040838	0.35678873	0.132336668	0.467833764	0.067185139	0.391237052	0.045673881	0.495903928	0.125120013	0.049084336	0.023022883	0.296263914	0.176976379	0.024731237	0.304801237
1. CVD Plateau	1	Men	2009	95	0.607033309	0.041793399	0.008033931	0.153201505	0.082683811	0.005117025	0.102137019	0.566789141	0.178775891	0.077306852	0.04698498	0.130143136	0.516953013	0.141530093	0.092104897	0.249411997	0.069104581	0.530713716	0.127033834	0.02544352	0.247704349	0.056656734	0.513181107	0.088143653	0.342018506	0.035199488	0.385664191	0.12586386	0.453272462	0.050030276	0.426091028	0.044357277	0.479521419	0.138157726	0.079168308	0.003235862	0.036032319	0.420521401	0.024141533	0.298742851
1. CVD Plateau	1	Men	2009	96	0.541048633	0.036742882	0.00971161	0.199344808	0.106405719	0.00502979	0.101716559	0.539616603	0.206862339	0.07852525	0.045669634	0.129326174	0.523530313	0.142427837	0.088464673	0.245577177	0.063694904	0.505245693	0.162257888	0.024873755	0.24392776	0.068986526	0.51188249	0.084748227	0.334382757	0.053851784	0.386895502	0.119826132	0.439426582	0.071644284	0.421256785	0.04314565	0.463953281	0.07852817	0.00820381	0.007762503	0.629338091	0	0.001781024	0.274386401
1. CVD Plateau	1	Men	2009	97	0.579722034	0.048583263	0.009486128	0.153872357	0.101930078	0.004955324	0.101450816	0.520858434	0.236619827	0.069365884	0.044463416	0.128692439	0.54450543	0.128385541	0.085072754	0.242036276	0.043617586	0.5354826	0.15609287	0.024363671	0.240443274	0.075216227	0.5160274	0.081585625	0.327170748	0.055415188	0.404087427	0.114206175	0.42629121	0.059565266	0.449205404	0.042036853	0.449192477	0.098410464	0.070334375	0.027296197	0.252290377	0.240843964	0.02313353	0.287691092
1. CVD Plateau	1	Men	2009	98	0.565421152	0.050124691	0.009556841	0.150573789	0.11808645	0.004893728	0.101343349	0.402197831	0.368112463	0.05808096	0.043363959	0.128244787	0.466131686	0.213159343	0.081920655	0.238788316	0.081137793	0.480399234	0.177300311	0.023912708	0.237249954	0.07702026	0.523951864	0.078648074	0.320379801	0.042402844	0.434751271	0.108986567	0.413859317	0.055359656	0.468382089	0.041028776	0.43522948	0.11625999	0.098255892	0	0	0.48007535	0.022714198	0.28269457
1. CVD Plateau	1	Men	2009	99	0.540054327	0.052287177	0.014464448	0.20222613	0.084725122	0.004845139	0.101397657	0.516118185	0.235004524	0.078522527	0.042368906	0.127985857	0.575903658	0.109264923	0.078999815	0.235831604	0.082420664	0.486218701	0.173494123	0.023520357	0.234346155	0.051992084	0.558074046	0.075927737	0.314006133	0.022565986	0.471162493	0.104149797	0.402121724	0.035987514	0.501840895	0.040119328	0.422052263	0.153911691	0.099939219	0	0	0.445750938	0.022350729	0.278047423
1. CVD Plateau	1	Men	2009	100	0.488167578	0.04684415	0.013563063	0.210964152	0.134034197	0.00480973	0.10161713	0.427879195	0.315295828	0.087431078	0.041475894	0.127918006	0.589966135	0.100568631	0.076301583	0.233163652	0.078625358	0.472172716	0.194286323	0.02318616	0.231729443	0.045633687	0.572904838	0.073416687	0.308044788	0.014812652	0.494441959	0.099678291	0.391067098	0.040486282	0.510560953	0.039306415	0.40964635	0.12156317	0.114710369	0.008204588	0.058545533	0.401187769	0.022042748	0.273745822
1. CVD Plateau	1	Men	2010	35	0.991025422	0.002615906	0	0	0.003159437	0.000173674	0.003025561	0.980629119	0	0.013506108	0.001885118	0.003979655	0.977787812	0.008771623	0.004597824	0.008842742	0	0.990304427	0	0.000933376	0.008762197	0.075951338	0.905901711	0.004307727	0.013839225	0	0.970222005	0.00768768	0.022090315	0	0.973686581	0.001759577	0.024553842	0.059858911	0.005800737	0	0	0.922119807	0.000881051	0.011339495
1. CVD Plateau	1	Men	2010	36	0.99000514	0.003294707	0	0	0.003581959	0.00016646	0.002951734	0.975044756	0	0.019266358	0.001806466	0.00388242	0.966020235	0.020949884	0.004404621	0.00862526	0	0.990558751	0	0.00089453	0.008546719	0.060239126	0.922137461	0.004126851	0.013496563	0	0.971100656	0.007362035	0.021537309	0	0.974376655	0.001686187	0.023937158	0.051935737	0.006557071	0	0	0.929603137	0.000844388	0.011059667
1. CVD Plateau	1	Men	2010	37	0.989122739	0.004241633	0	0	0.003596365	0.000159547	0.002879716	0.976966633	0	0.017514729	0.001731075	0.003787563	0.975531331	0.011836251	0.004219394	0.008413024	0	0.990806261	0	0.000857299	0.008336441	0.05977191	0.923112591	0.003953446	0.013162054	0	0.971953062	0.007049767	0.020997171	0	0.975049427	0.001615841	0.023334731	0.089242031	0.006971424	0	0	0.892190753	0.000809249	0.010786543
1. CVD Plateau	1	Men	2010	38	0.990043682	0.002929086	0	0	0.004064845	0.000152921	0.002809466	0.972523389	0	0.022122773	0.001658812	0.003695027	0.955086768	0.032665515	0.004041811	0.008205905	0	0.991047153	0	0.000821614	0.008131233	0.098341284	0.885036023	0.003787201	0.012835492	0	0.972780119	0.006750317	0.020469564	0	0.975705403	0.001548414	0.022746183	0.057066395	0.007053155	0	0	0.924584924	0.00077557	0.010519956
1. CVD Plateau	1	Men	2010	39	0.989249925	0.004645727	0	0	0.003216837	0.000146571	0.00274094	0.975807843	0	0.018997856	0.001589545	0.003604755	0.956964857	0.031159811	0.003871554	0.008003778	0	0.991281615	0	0.000787412	0.007930973	0.060847488	0.923008018	0.003627817	0.012516676	0	0.973582693	0.006463151	0.019954157	0	0.976345073	0.001483784	0.022171143	0.074983408	0.004762839	0	0	0.909250721	0.00074329	0.010259742
1. CVD Plateau	1	Men	2010	40	0.98780601	0.003694963	0	0	0.004538996	0.000257021	0.00370301	0.970820352	0	0.021523202	0.002786635	0.004869811	0.960943072	0.021462263	0.006784437	0.010810227	0	0.987907454	0	0.001380613	0.010711932	0.096282893	0.880457835	0.006357597	0.016901676	0	0.961744758	0.011320616	0.026934626	0	0.967474907	0.002601273	0.02992382	0.063163745	0.006773652	0	0	0.914903697	0.001303262	0.013855644
1. CVD Plateau	1	Men	2010	41	0.987811115	0.003300569	0	0	0.005029238	0.000246351	0.003612728	0.982346527	0	0.010232412	0.002670202	0.004750858	0.957050351	0.025907902	0.006498101	0.010543646	0	0.988229051	0	0.001323133	0.010447816	0.073455745	0.903973858	0.006089562	0.016480834	0	0.962909228	0.010837411	0.026253361	0	0.968343924	0.002492637	0.029163439	0.054530958	0.00639182	0	0	0.924315904	0.001249013	0.013512305
1. CVD Plateau	1	Men	2010	42	0.985866579	0.004051322	0	0	0.006321305	0.000236125	0.003524669	0.978659108	0	0.014147469	0.002558599	0.004634824	0.96491254	0.018580418	0.006223563	0.010283479	0	0.9885419	0	0.001268042	0.010190058	0.060601744	0.917495755	0.005832578	0.016069923	0	0.964038342	0.010373981	0.025587677	0	0.969191202	0.002388507	0.028420292	0.064346438	0.007626881	0	0	0.913652516	0.001197019	0.013177146
1. CVD Plateau	1	Men	2010	43	0.98877448	0.003456275	0	0	0.004104137	0.000226325	0.003438783	0.976432545	0	0.016594193	0.002451622	0.004521639	0.951515302	0.032494798	0.00596033	0.01002957	0	0.988846257	0	0.001215242	0.009938501	0.078331539	0.900413586	0.005586185	0.01566869	0	0.965133341	0.009929501	0.024937158	0	0.970017394	0.002288696	0.02769391	0.070826427	0.007738545	0	0	0.907437877	0.001147187	0.012849964
1. CVD Plateau	1	Men	2010	44	0.985827821	0.003935953	0	0	0.006664275	0.000216934	0.003355018	0.969691708	0	0.023547971	0.002349082	0.004411238	0.966997333	0.017512969	0.005707932	0.009781766	0	0.989142369	0	0.001164637	0.009692994	0.075921616	0.903451554	0.005349941	0.01527689	0	0.966195423	0.009503182	0.024301395	0	0.970823137	0.002193026	0.026983837	0.090558968	0.006961983	0	0	0.888849061	0.001099428	0.01253056
1. CVD Plateau	1	Men	2010	45	0.984607259	0.004474097	0	0	0.005946827	0.000372738	0.004599078	0.977437301	0	0.012481404	0.004034726	0.006046569	0.938835696	0.037962463	0.009798092	0.013403749	0	0.984717059	0	0.002000764	0.013282178	0.058107341	0.911781791	0.009184143	0.020926724	0	0.950427013	0.016302188	0.033270799	0	0.959295828	0.003766789	0.036937383	0.071789405	0.007402494	0	0	0.9017518	0.00188876	0.017167541
1. CVD Plateau	1	Men	2010	46	0.984571475	0.00415131	0	0	0.006432793	0.000357278	0.004487143	0.972434606	0	0.017800547	0.003865843	0.005899003	0.954688899	0.022856884	0.009382107	0.01307211	0	0.985128939	0	0.00191744	0.012953621	0.085313779	0.885489673	0.008794809	0.020401739	0	0.951983585	0.015599071	0.032417344	0	0.960407094	0.003609226	0.035983679	0.07538489	0.008536599	0	0	0.897528569	0.001810123	0.016739818
1. CVD Plateau	1	Men	2010	47	0.985423405	0.004191208	0	0	0.005664935	0.000342463	0.004377988	0.966018552	0	0.024522403	0.003703964	0.005755082	0.939305592	0.038962749	0.008983221	0.012748437	0	0.985529457	0	0.001837584	0.01263296	0.083900795	0.887788692	0.008421493	0.01988902	0	0.953492407	0.014924608	0.031582985	0	0.961490746	0.003458201	0.035051053	0.085157169	0.01036204	0	0	0.886423807	0.001734759	0.016322226
1. CVD Plateau	1	Men	2010	48	0.983939343	0.004149163	0	0	0.007311677	0.000328267	0.004271551	0.960110025	0	0.030726455	0.003548799	0.005614721	0.9480177	0.030949038	0.008600725	0.012432537	0	0.985918946	0	0.001761051	0.012320002	0.069990662	0.902557553	0.00806353	0.019388254	0	0.954955191	0.014277606	0.030767203	0	0.962547636	0.003313442	0.034138922	0.075530132	0.008770581	0	0	0.898122241	0.001662532	0.015914513
1. CVD Plateau	1	Men	2010	49	0.983472404	0.005481554	0	0	0.006563609	0.000314664	0.004167769	0.974537305	0	0.016584783	0.003400071	0.005477841	0.936435925	0.043205914	0.008233938	0.012124222	0	0.98629773	0	0.001687706	0.012014564	0.078231417	0.89514916	0.007720283	0.01889914	0	0.956373584	0.013656924	0.029969492	0	0.96357859	0.003174691	0.033246719	0.083485083	0.01145191	0	0	0.887953258	0.001593314	0.015516435
1. CVD Plateau	1	Men	2010	50	0.969947499	0.005476275	4.89E-05	0.008801467	0.009024182	0.000513121	0.006188556	0.957165633	0.000494717	0.028664994	0.005541569	0.008133086	0.960605637	0.007992629	0.013408942	0.017992792	0.006255405	0.963967815	0.009195096	0.002751493	0.017830191	0.077599717	0.881792948	0.012573558	0.028033777	0.066286097	0.867073616	0.022219724	0.044420563	0.099610459	0.845948305	0.005174436	0.0492668	0.086570109	0.00995724	0	0	0.877853488	0.002597646	0.023021517
1. CVD Plateau	1	Men	2010	51	0.976116679	0.005943631	1.48E-05	0.002474515	0.008920029	0.000491875	0.006038439	0.962917809	0	0.023838053	0.005309118	0.00793502	0.915593779	0.054025216	0.012835144	0.01754586	0.009857427	0.961909249	0.008208981	0.002636903	0.017387441	0.065602291	0.895037512	0.012036636	0.027323561	0.079703165	0.855789564	0.021247896	0.043259375	0.116042461	0.831032759	0.004957589	0.047967191	0.063738359	0.009393641	0.000408581	0.041273912	0.860252033	0.002489506	0.022443967
1. CVD Plateau	1	Men	2010	52	0.969785745	0.005725027	6.31E-05	0.010836124	0.007226395	0.000471519	0.005892105	0.942098815	0.027303602	0.017769363	0.005086316	0.007741904	0.947771397	0.022834056	0.012284883	0.017109665	0.007917614	0.959671924	0.012928036	0.002527092	0.016955334	0.066198446	0.895650031	0.011521763	0.026629761	0.09764495	0.839916046	0.020315503	0.042123501	0.112181643	0.836373154	0.004749749	0.046695454	0.094769398	0.012094924	0.000185596	0.014927454	0.853756727	0.002385877	0.021880024
1. CVD Plateau	1	Men	2010	53	0.975328173	0.006421864	2.85E-05	0.004389536	0.007630442	0.000452016	0.005749472	0.965733503	0	0.021840099	0.004872766	0.007553632	0.938138689	0.033420174	0.011757185	0.016683953	0.008865559	0.958521185	0.013657773	0.002421863	0.016533619	0.064705176	0.898314831	0.011028028	0.025951965	0.064821116	0.874745716	0.019420917	0.041012251	0.110739375	0.839259261	0.004550545	0.045450819	0.073450628	0.011502137	1.66E-05	0.001427732	0.889986936	0.002286575	0.021329354
1. CVD Plateau	1	Men	2010	54	0.970397347	0.007572717	4.41E-05	0.005741621	0.010200454	0.000433331	0.005610463	0.948889185	0.01140992	0.027662711	0.004668086	0.007370098	0.939300044	0.033180358	0.011251118	0.016268479	0.011701234	0.958390902	0.011464781	0.00232103	0.016122054	0.068998968	0.895156702	0.010554558	0.025289772	0.061336605	0.880175857	0.018562581	0.039924957	0.122712536	0.828695305	0.004359621	0.044232537	0.08861173	0.011431561	6.42E-05	0.005517363	0.871392125	0.002191421	0.020791637
1. CVD Plateau	1	Men	2010	55	0.961896869	0.006275312	7.25E-05	0.011347568	0.01091432	0.000671921	0.008821518	0.946358593	0.006010847	0.028810934	0.007232904	0.011586722	0.921310239	0.035718054	0.017412666	0.025559041	0.01001472	0.945642893	0.015415334	0.003597779	0.025329273	0.070034948	0.87392306	0.016336649	0.039705343	0.08499602	0.823698608	0.028691194	0.062614179	0.112638255	0.811259027	0.006755326	0.069347392	0.09087691	0.013184065	0.000214855	0.01582037	0.843852646	0.003396953	0.032654202
1. CVD Plateau	1	Men	2010	56	0.963386132	0.007035281	6.70E-05	0.0093716	0.010886902	0.000644187	0.008608862	0.948369264	0.010816237	0.02257989	0.006928807	0.011305801	0.908278746	0.050139919	0.016659858	0.024921477	0.011066457	0.94531074	0.015477024	0.003448047	0.024697731	0.055918491	0.88976228	0.015632413	0.038686816	0.103217998	0.808432548	0.027413054	0.0609364	0.105309221	0.820753168	0.006471685	0.067465925	0.084533085	0.013560374	1.12E-05	0.00081107	0.866000593	0.003255658	0.031828061
1. CVD Plateau	1	Men	2010	57	0.961407435	0.006358478	7.98E-05	0.012315558	0.010819404	0.000617622	0.008401698	0.928794802	0.026282158	0.027253623	0.006637365	0.011032052	0.918701753	0.041061051	0.015937893	0.024299302	0.010174415	0.943111028	0.019328521	0.003304587	0.024081448	0.070259565	0.877091753	0.014957072	0.037691611	0.048710431	0.86580874	0.026186631	0.059294199	0.079545417	0.848631178	0.006199858	0.065623547	0.080734555	0.014745824	0.000174103	0.011495051	0.85870885	0.003120285	0.031021331
1. CVD Plateau	1	Men	2010	58	0.955229886	0.008546212	0.000129829	0.014834301	0.012467674	0.000592178	0.008199919	0.955884455	0.001212698	0.025779454	0.006358061	0.010765331	0.911103197	0.049959119	0.015245508	0.023692175	0.010927212	0.940512174	0.021913387	0.003167145	0.023480083	0.066468693	0.882502703	0.014309443	0.036719161	0.075276148	0.84202739	0.025009822	0.05768664	0.081365869	0.848875549	0.005939363	0.063819218	0.083898962	0.014898245	0.000198193	0.012930265	0.854850183	0.002990593	0.03023356
1. CVD Plateau	1	Men	2010	59	0.962019906	0.00860611	8.30E-05	0.009464376	0.011255416	0.00056781	0.008003425	0.943149577	0.008507693	0.031746824	0.006090402	0.010505504	0.918125629	0.044193112	0.014581495	0.023099764	0.01157397	0.944804503	0.017692741	0.003035476	0.02289331	0.074718685	0.875824001	0.013688393	0.035768921	0.063371588	0.856634969	0.02388062	0.056112823	0.090970536	0.841287785	0.005689738	0.062051941	0.09135628	0.018009699	0.000519693	0.027527243	0.830256426	0.00286635	0.029464309
1. CVD Plateau	1	Men	2010	60	0.954707751	0.007985733	8.54E-05	0.010492446	0.01370318	0.000845953	0.012179562	0.929653768	0.017760314	0.027537558	0.009064191	0.015984168	0.901613962	0.041607302	0.021665973	0.035112763	0.010932132	0.928303314	0.021444794	0.004520272	0.034799489	0.07275629	0.852583057	0.020342433	0.05431822	0.055596331	0.823902803	0.035420019	0.085080847	0.061037919	0.836449848	0.008468545	0.094043689	0.095619188	0.016394838	0.000556656	0.032281518	0.806113706	0.004268557	0.044765537
1. CVD Plateau	1	Men	2010	61	0.959040531	0.007767257	5.41E-05	0.006868109	0.013569473	0.000811237	0.011889251	0.924089097	0.019327597	0.032300989	0.008682339	0.015599978	0.90475847	0.040290796	0.020717151	0.034233583	0.011311622	0.928169046	0.022258042	0.004332565	0.033928724	0.07595587	0.851685435	0.019455126	0.052903569	0.064183007	0.819283865	0.033804706	0.082728421	0.070770301	0.829717696	0.008112454	0.091399549	0.085267943	0.014711865	0.000157871	0.010459043	0.841689793	0.004091446	0.043622039
1. CVD Plateau	1	Men	2010	62	0.952753238	0.008160332	9.51E-05	0.011425072	0.015181502	0.000777999	0.011606752	0.942297274	0.005895941	0.028264356	0.008316471	0.015225958	0.888358637	0.058458175	0.019807263	0.033375926	0.009291639	0.924969246	0.028507026	0.004152788	0.033079302	0.069395868	0.860478655	0.018604292	0.051521185	0.082621084	0.804699322	0.032254831	0.080424763	0.091440719	0.811979051	0.007771285	0.088808944	0.09009484	0.015863565	4.15E-05	0.002565125	0.845007662	0.00392182	0.042505531
1. CVD Plateau	1	Men	2010	63	0.955412549	0.008762055	7.09E-05	0.007953904	0.015722488	0.000746182	0.01133194	0.940316823	0.002553923	0.034301374	0.007965943	0.014861936	0.903707547	0.044818351	0.018934744	0.032539358	0.011899438	0.925519514	0.02634963	0.003980623	0.032250794	0.072970754	0.859070434	0.017788461	0.050170351	0.075949951	0.815113515	0.030767812	0.078168722	0.091035186	0.815249756	0.007444439	0.086270619	0.089268501	0.015963664	0	0	0.849593019	0.003759381	0.041415435
1. CVD Plateau	1	Men	2010	64	0.948326214	0.009561245	0.000116226	0.011893777	0.018322113	0.000715728	0.011064697	0.917045153	0.025272933	0.035544019	0.007630144	0.014507752	0.897616697	0.052561735	0.018098099	0.03172347	0.013040047	0.926699025	0.025002365	0.003815769	0.031442794	0.071695195	0.862448189	0.017006235	0.048850382	0.042763353	0.851936245	0.029341187	0.075959214	0.082051639	0.82703362	0.007131344	0.083783397	0.092083069	0.019895451	0.000720911	0.034246999	0.809098521	0.003603844	0.040351205
1. CVD Plateau	1	Men	2010	65	0.945473031	0.009122463	8.43E-05	0.009073401	0.017968799	0.001114468	0.017163525	0.923122679	0.007746739	0.034769183	0.011863173	0.022498226	0.859156093	0.063640413	0.028074799	0.049128696	0.014868212	0.895511655	0.034987442	0.00593758	0.048695111	0.064710723	0.8333523	0.026387269	0.075549708	0.068560118	0.768811409	0.045405296	0.117223177	0.075729203	0.783964123	0.01108885	0.129217824	0.098832085	0.018479434	0.000913912	0.046211105	0.767508063	0.005608069	0.062447332
1. CVD Plateau	1	Men	2010	66	0.939775017	0.009832799	0.00012341	0.012271877	0.020165141	0.001069207	0.01676255	0.914395024	0.018228893	0.034046818	0.011363104	0.02196616	0.864832501	0.060444581	0.026826377	0.04789654	0.013271629	0.906846906	0.02671417	0.005692333	0.047474962	0.078916589	0.822315215	0.025220232	0.073547965	0.063151459	0.779717587	0.043274438	0.113856517	0.078805309	0.785147851	0.01062265	0.12542419	0.091671785	0.018835917	0	0	0.82327905	0.005376697	0.06083655
1. CVD Plateau	1	Men	2010	67	0.940915342	0.010020686	0.000109852	0.010733821	0.02082127	0.001025911	0.016373117	0.920801889	0.010805103	0.036059736	0.010884216	0.021449056	0.87856324	0.049111718	0.025629559	0.046695483	0.013213556	0.905860197	0.02918298	0.005457608	0.046285659	0.069346588	0.834959561	0.024101523	0.071592327	0.074302883	0.773907064	0.041230752	0.1105593	0.078572795	0.789544016	0.010176227	0.121706963	0.093730336	0.018362332	0.000665864	0.03432766	0.788494037	0.00515526	0.059264512
1. CVD Plateau	1	Men	2010	68	0.937925467	0.011049181	0.000137697	0.012171138	0.021736915	0.000984506	0.015995096	0.914445725	0.017214946	0.036966919	0.010425682	0.020946728	0.886700569	0.043292081	0.024482338	0.045525012	0.015651419	0.902331305	0.031657584	0.005232997	0.045126696	0.071915614	0.835373187	0.02302926	0.069681938	0.084295665	0.769103086	0.039270971	0.107330278	0.071913979	0.80027237	0.00974881	0.118064841	0.097271759	0.020607022	0.000428317	0.019933483	0.799085518	0.004943372	0.057730529
1. CVD Plateau	1	Men	2010	69	0.934265243	0.010865565	0.000159508	0.014308272	0.023828123	0.000944919	0.01562837	0.908093924	0.027288799	0.034171556	0.009986713	0.020459008	0.858737411	0.073495135	0.023382803	0.044384651	0.015034808	0.904316197	0.031633282	0.005018111	0.043997601	0.079624333	0.830558015	0.022001649	0.067816003	0.057470045	0.800969641	0.037391988	0.104168326	0.071414669	0.80474899	0.009339662	0.114496679	0.096445836	0.020749222	0.000822453	0.037304072	0.783703791	0.004740667	0.05623396
1. CVD Plateau	1	Men	2010	70	0.921966258	0.011969821	0.000191747	0.015574921	0.023797115	0.001577826	0.024922312	0.900230059	0.015314916	0.035201585	0.01664057	0.03261287	0.832935953	0.057608859	0.03884046	0.070614728	0.016033555	0.867939222	0.037654831	0.008371256	0.070001136	0.065903048	0.789849836	0.036558033	0.107689083	0.05200456	0.721156179	0.061908586	0.164930674	0.077242967	0.726059335	0.015564762	0.181132936	0.093474791	0.020741232	0.000614019	0.028138579	0.759741536	0.007908934	0.089380909
1. CVD Plateau	1	Men	2010	71	0.92324782	0.012327753	0.000167342	0.013225307	0.025156563	0.001514942	0.024360273	0.887853985	0.023609484	0.040731335	0.015941213	0.031863984	0.826777544	0.067287966	0.037084426	0.068850064	0.013930677	0.867670271	0.04211555	0.00802941	0.068254092	0.061928458	0.798368589	0.034917124	0.104785829	0.060365108	0.720743505	0.058906154	0.159985233	0.078212468	0.731327326	0.014913028	0.175547178	0.092434781	0.022015447	0.000721729	0.031020528	0.75916294	0.007586495	0.08705808
1. CVD Plateau	1	Men	2010	72	0.914341582	0.012212295	0.000248346	0.019682056	0.028244596	0.001454883	0.023816243	0.888046042	0.026197091	0.039346412	0.015272152	0.031138303	0.826033645	0.071431481	0.035402302	0.067132572	0.017214711	0.868084915	0.040443881	0.007702643	0.06655385	0.069526606	0.79517616	0.033345398	0.101951835	0.04951921	0.739306097	0.056029659	0.155145035	0.065439869	0.750192494	0.014289587	0.170078051	0.093879508	0.023747532	0.000218596	0.008902448	0.781179978	0.007278295	0.084793643
1. CVD Plateau	1	Men	2010	73	0.913327283	0.012689009	0.000275247	0.020956001	0.028064779	0.001397547	0.023290133	0.886872118	0.027550414	0.040509525	0.014632261	0.030435682	0.836686982	0.064059928	0.033791366	0.065461724	0.021195677	0.860087765	0.046426268	0.007390403	0.064899886	0.064445378	0.804528101	0.031840299	0.099186221	0.057524354	0.738791799	0.053274725	0.150409122	0.085841807	0.735740073	0.013693389	0.164724731	0.109688966	0.02770761	0.00029693	0.010306009	0.762429798	0.006983813	0.082586873
1. CVD Plateau	1	Men	2010	74	0.914255161	0.01349079	0.000272532	0.019528794	0.028328001	0.001342838	0.022781883	0.881436154	0.03104358	0.04374379	0.014020468	0.029756008	0.832750925	0.071162987	0.032249034	0.063837053	0.023282953	0.861464867	0.044868273	0.007092164	0.063291743	0.058532234	0.814580154	0.030399398	0.096488214	0.063503008	0.740083024	0.050637205	0.145776763	0.060348756	0.767041145	0.013123434	0.159486665	0.108715563	0.026027377	0.001977565	0.068637299	0.707502511	0.006702554	0.080437132
1. CVD Plateau	1	Men	2010	75	0.884218374	0.015508877	0.000420938	0.026003612	0.034539591	0.002284905	0.037023703	0.861320994	0.02053689	0.046025747	0.023785743	0.048330626	0.782702171	0.05941562	0.054478149	0.103404059	0.019302854	0.823742603	0.042377919	0.012051404	0.10252522	0.076987665	0.715750069	0.051375709	0.155886557	0.050286178	0.629940848	0.085176256	0.234596717	0.060676729	0.660673516	0.022268597	0.256381159	0.097771768	0.027413478	0.001635633	0.054670149	0.676997908	0.011390397	0.130120667
1. CVD Plateau	1	Men	2010	76	0.88956943	0.015816823	0.0003739	0.022719601	0.033084595	0.002196879	0.036238771	0.849947477	0.033740667	0.046237353	0.022796842	0.04727766	0.776370577	0.070794465	0.051977804	0.100857154	0.023679039	0.809743747	0.055002216	0.011570396	0.100004601	0.068557997	0.730774999	0.049040103	0.151626901	0.048731105	0.643122028	0.080902174	0.227244693	0.077368572	0.653220745	0.021347551	0.248063131	0.104025764	0.024245108	0.001813862	0.06779218	0.664449269	0.01093684	0.126736977
1. CVD Plateau	1	Men	2010	77	0.883393128	0.015861245	0.00043052	0.025995126	0.036723444	0.002113047	0.035483489	0.843102379	0.046594187	0.042188281	0.021852554	0.046262599	0.771698052	0.080330153	0.049586532	0.098385263	0.019997735	0.821061152	0.050271019	0.011111668	0.097558425	0.074583532	0.731133193	0.046806514	0.147476761	0.053683787	0.649436855	0.076816129	0.220063229	0.065145584	0.674449876	0.020468179	0.239936361	0.11280897	0.030224789	0.001504802	0.045921026	0.675590441	0.010504329	0.123445644
1. CVD Plateau	1	Men	2010	78	0.884819581	0.01776166	0.000413671	0.022346378	0.037867481	0.002033275	0.034757953	0.843081483	0.042836152	0.047845531	0.020951343	0.045285491	0.759733341	0.096977996	0.047300627	0.095988035	0.024642902	0.818077134	0.05141914	0.010674474	0.09518635	0.065008483	0.746884489	0.044671458	0.143435569	0.044691868	0.669343397	0.072912176	0.213052559	0.06099643	0.687372903	0.019629051	0.232001616	0.113807513	0.028162698	0.004123685	0.123598421	0.599969366	0.010092158	0.120246159
1. CVD Plateau	1	Men	2010	79	0.877734408	0.019051694	0.000480431	0.024116515	0.042597206	0.001957437	0.034062309	0.836982428	0.049670733	0.048908634	0.020091755	0.044346449	0.783833509	0.077384696	0.04511657	0.093665226	0.023681504	0.808987035	0.064185218	0.01025811	0.092888134	0.067348983	0.750516458	0.042631628	0.139502932	0.057700849	0.666901241	0.069184659	0.206213251	0.066259291	0.690651865	0.018828812	0.224260032	0.120161308	0.030569384	0.001366057	0.041409534	0.679655906	0.009699667	0.117138144
1. CVD Plateau	1	Men	2010	80	0.864613692	0.017693796	0.000256728	0.014045268	0.042101425	0.003448935	0.057840156	0.795487128	0.040000512	0.054013959	0.035254483	0.075243917	0.679697971	0.083261201	0.078715424	0.158325405	0.023459639	0.740681027	0.06079803	0.018040117	0.157021187	0.070156395	0.620438675	0.074421872	0.234983058	0.049409836	0.484942523	0.120051779	0.345595862	0.064108483	0.527516167	0.033047954	0.375327396	0.110233224	0.033966292	0.006583685	0.155776087	0.478732683	0.017060207	0.197647822
1. CVD Plateau	1	Men	2010	81	0.851559333	0.02214885	0.000424832	0.01839498	0.04740799	0.003323965	0.056740049	0.783731646	0.054276332	0.054414627	0.033826946	0.073750448	0.681480505	0.088884992	0.075074807	0.154559695	0.032038833	0.730702259	0.066611624	0.017351122	0.153296162	0.071509789	0.628921065	0.071021939	0.228547206	0.054945483	0.496855589	0.113849529	0.334349398	0.057043679	0.548639866	0.031719487	0.362596969	0.116546939	0.039948401	0.003945871	0.085949024	0.544618095	0.016410876	0.192580796
1. CVD Plateau	1	Men	2010	82	0.843050635	0.019624041	0.000712681	0.034331349	0.043382663	0.003205589	0.055693042	0.789968668	0.050650895	0.05458788	0.032468422	0.072324135	0.660251105	0.117223172	0.071603105	0.150922618	0.035258979	0.728036212	0.070309171	0.016696814	0.149698824	0.068524237	0.641396907	0.067779856	0.222299001	0.051584781	0.517067782	0.107941772	0.323405665	0.066241731	0.553092481	0.030455523	0.350210265	0.110746576	0.03705488	0	0	0.648732674	0.015794326	0.187671545
1. CVD Plateau	1	Men	2010	83	0.834836653	0.021564614	0.000867156	0.037790344	0.047147828	0.003093634	0.054699771	0.778113407	0.060076914	0.059667279	0.031176798	0.070965603	0.684559245	0.099731261	0.06829509	0.147414404	0.031340792	0.734580736	0.071772865	0.016076197	0.14622941	0.065827955	0.653242503	0.064690717	0.216238825	0.027892479	0.557020198	0.102319865	0.312767458	0.059566659	0.573008066	0.029254099	0.338171175	0.124658544	0.039571039	0.00503291	0.107802608	0.524805026	0.015209621	0.182920252
1. CVD Plateau	1	Men	2010	84	0.814842834	0.023438038	0.001253649	0.049518448	0.05419812	0.002987943	0.053760968	0.75376003	0.090897791	0.055716513	0.029950081	0.069675585	0.691960098	0.098858689	0.065145787	0.144035425	0.0387371	0.717755514	0.085130753	0.01548834	0.142888293	0.062955109	0.664927761	0.061749855	0.210367275	0.041131709	0.559454954	0.096975479	0.302437858	0.065588651	0.57981414	0.028113365	0.326483844	0.110743215	0.044672262	0.004925957	0.094391251	0.552284156	0.014655886	0.178327274
1. CVD Plateau	1	Men	2010	85	0.783622992	0.023483389	0.001790184	0.06904206	0.054835625	0.003622916	0.063602833	0.733887156	0.090939227	0.056726621	0.03610706	0.082339937	0.654674797	0.098026819	0.07795592	0.169342464	0.03871555	0.69031792	0.08422963	0.018729826	0.168007075	0.069573841	0.610278726	0.073945109	0.246202324	0.047218099	0.485777113	0.115271764	0.351733024	0.050630717	0.536386943	0.033905976	0.379076364	0.113154482	0.047497191	0	0	0.612457404	0.017726292	0.209164632
1. CVD Plateau	1	Men	2010	86	0.767979	0.029418206	0.002528742	0.076625676	0.057335083	0.003505542	0.06260775	0.710353618	0.113312373	0.060653495	0.034724288	0.080956226	0.654908164	0.105114638	0.074386276	0.165590922	0.037700983	0.688253017	0.09167569	0.018071474	0.164298836	0.070156623	0.619634947	0.070611857	0.239596573	0.046878157	0.50382486	0.109234397	0.340062587	0.068984547	0.532514308	0.032620972	0.365880173	0.123553197	0.039595448	0.006245407	0.129995654	0.479480984	0.017106447	0.204022864
1. CVD Plateau	1	Men	2010	87	0.764442811	0.027951887	0.002314809	0.074165582	0.066047845	0.00339554	0.061681526	0.728069875	0.092396031	0.066459505	0.033416278	0.079658311	0.640511781	0.126492633	0.07099861	0.161996977	0.042450382	0.684393504	0.094957845	0.01745119	0.160747079	0.062818432	0.636511974	0.067448597	0.233220996	0.048353361	0.519355606	0.103515593	0.328775441	0.057474998	0.557996554	0.031405929	0.353122519	0.115692664	0.053009865	0	0	0.615701096	0.016522614	0.199073761
1. CVD Plateau	1	Men	2010	88	0.759308025	0.02890071	0.002256613	0.070169798	0.075246563	0.003292784	0.060825506	0.721516798	0.0935222	0.074332386	0.032181068	0.078447548	0.68080604	0.092844751	0.067787676	0.158561534	0.046223104	0.695043179	0.084512887	0.016868118	0.157352713	0.074719643	0.633753009	0.064450436	0.227076911	0.05056538	0.533453149	0.098105934	0.317875537	0.067441478	0.561491286	0.030259035	0.340808202	0.115814307	0.056180026	0	0	0.617713398	0.015973994	0.194318275
1. CVD Plateau	1	Men	2010	89	0.741100043	0.030267228	0.003344767	0.096166341	0.065883315	0.003197165	0.060041141	0.702033504	0.122562575	0.067061721	0.031016807	0.077325393	0.650031285	0.129934767	0.064748404	0.155285543	0.04949582	0.657821169	0.122244848	0.016321471	0.154116693	0.062181377	0.655040313	0.061612657	0.221165654	0.043469139	0.556168159	0.092996133	0.307366569	0.049031641	0.592848187	0.029178584	0.328941588	0.125811072	0.057029836	0.009591699	0.134381248	0.467968901	0.015459856	0.189757389
1. CVD Plateau	1	Men	2010	90	0.688495975	0.032757178	0.003347542	0.089370031	0.073625822	0.005513945	0.106889506	0.630830476	0.105629838	0.073014272	0.053074467	0.137450946	0.503828751	0.112266395	0.109753922	0.274150932	0.047957681	0.536565078	0.11531776	0.028044335	0.272115146	0.070407868	0.436836042	0.104529821	0.388226269	0.02704715	0.281014767	0.156406191	0.535531892	0.065598101	0.31238827	0.049954796	0.572058832	0.107196158	0.060435507	0.007269607	0.100102006	0.364422176	0.026570327	0.334004219
1. CVD Plateau	1	Men	2010	91	0.688530594	0.038233075	0.00363538	0.083193242	0.075295329	0.005369203	0.105743177	0.58872714	0.142815337	0.081448573	0.051251902	0.135757049	0.464796125	0.161429351	0.104945971	0.268828553	0.053072544	0.550294092	0.102572323	0.027200223	0.266860819	0.055726994	0.465809688	0.100041116	0.378422202	0.050725059	0.282893142	0.14835744	0.518024359	0.062676084	0.336746205	0.048265661	0.552312049	0.131481258	0.056882791	0.013450116	0.177784915	0.268130072	0.025777247	0.326493601
1. CVD Plateau	1	Men	2010	92	0.634041764	0.028871157	0.005238623	0.148342644	0.073534205	0.005236729	0.104734878	0.62007038	0.131430842	0.064720845	0.04954638	0.134231554	0.510294187	0.125490455	0.100416957	0.263798401	0.048716409	0.540740235	0.122229353	0.026417241	0.261896762	0.066242858	0.468900071	0.09581321	0.369043861	0.041367463	0.316604817	0.140791808	0.501235912	0.055920323	0.364005389	0.04668632	0.533387969	0.128772608	0.079550536	9.35E-05	0.001080238	0.446122648	0.025042111	0.31933838
1. CVD Plateau	1	Men	2010	93	0.659459948	0.032005375	0.004310948	0.11439457	0.080844807	0.005116457	0.103867896	0.531182409	0.223841819	0.064142933	0.047955257	0.132877582	0.533422623	0.111356879	0.096158676	0.259061823	0.051623173	0.51778062	0.147677426	0.025694445	0.257224336	0.058129655	0.489939206	0.091838535	0.360092603	0.032829425	0.348308545	0.13369306	0.485168971	0.068366915	0.371130107	0.045214366	0.515288612	0.038384762	0.003685257	0.004985942	0.680395559	0	0.001646271	0.270902209
1. CVD Plateau	1	Men	2010	94	0.648461949	0.043338709	0.004859395	0.09596189	0.099224068	0.005008351	0.103145637	0.60894612	0.107657081	0.105222492	0.046476003	0.131698303	0.496652919	0.156564201	0.092163008	0.254619871	0.072756316	0.49816135	0.151206731	0.025030986	0.252844617	0.053901608	0.506419565	0.088109617	0.35156921	0.043040838	0.360089917	0.127044894	0.469824352	0.067185139	0.3909534	0.04384751	0.498013952	0.125120013	0.047635562	0.02146819	0.289197864	0.18673793	0.023742304	0.306098137
1. CVD Plateau	1	Men	2010	95	0.612689629	0.040260469	0.007491415	0.149390665	0.082683811	0.00491241	0.102571602	0.572941141	0.173948942	0.077306852	0.045106182	0.130696883	0.519574807	0.141530093	0.088421879	0.250473221	0.066226182	0.533555572	0.127033834	0.024426104	0.248758308	0.056656734	0.51525047	0.084619034	0.343473762	0.035199488	0.388768505	0.120830915	0.455201093	0.050030276	0.425824435	0.042583553	0.481561737	0.138157726	0.075954456	0.00301735	0.03519059	0.424489724	0.023176181	0.300013973
1. CVD Plateau	1	Men	2010	96	0.547740641	0.03546373	0.009055802	0.194356092	0.106405719	0.004828663	0.102149353	0.546477817	0.201277056	0.07852525	0.043843433	0.129876445	0.526022862	0.142427837	0.084927218	0.246622084	0.061041834	0.507855507	0.162257888	0.023879122	0.244965649	0.068986526	0.513848569	0.081359382	0.335805523	0.053851784	0.389817297	0.115034619	0.4412963	0.071644284	0.421007983	0.041420376	0.465927357	0.080713997	0.008156479	0.006937398	0.618075997	0	0.001687125	0.284429005
1. CVD Plateau	1	Men	2010	97	0.585677371	0.046805091	0.008845547	0.150102259	0.101930078	0.004757174	0.101882479	0.528477563	0.230231092	0.069365884	0.042685448	0.129240013	0.546877411	0.128385541	0.081670932	0.243066117	0.041800791	0.537250566	0.15609287	0.023389436	0.241466337	0.075216227	0.517897702	0.078323243	0.328562828	0.055415188	0.406840385	0.109639389	0.428105038	0.059565266	0.44897507	0.040355916	0.451103748	0.098410464	0.068111051	0.025452935	0.246584802	0.250317073	0.022208484	0.28891519
1. CVD Plateau	1	Men	2010	98	0.571349706	0.048284145	0.008911485	0.146895618	0.11808645	0.004698041	0.101774555	0.413325202	0.358173427	0.05808096	0.041629955	0.128790457	0.468391443	0.213159343	0.078644876	0.239804338	0.077758177	0.483725576	0.177300311	0.022956505	0.23825943	0.07702026	0.525733596	0.075503157	0.321742987	0.042402844	0.437348409	0.104628498	0.415620249	0.055359656	0.468170855	0.039388149	0.437081339	0.11625999	0.094163259	0	0	0.483873422	0.021805921	0.283897408
1. CVD Plateau	1	Men	2010	99	0.547470912	0.050483543	0.013487691	0.197352242	0.084725122	0.004651395	0.101829095	0.523612954	0.228659402	0.078522527	0.040674692	0.128530425	0.5780592	0.109264923	0.075840832	0.236835045	0.078987613	0.489595145	0.173494123	0.022579844	0.235343275	0.051992084	0.559774119	0.072891598	0.315342199	0.022565986	0.473616164	0.099985137	0.403832713	0.035987514	0.501649364	0.038515068	0.423848055	0.153911691	0.095776472	0	0	0.449624363	0.021456986	0.279230489
1. CVD Plateau	1	Men	2010	100	0.49559001	0.045243909	0.012647174	0.205817806	0.134034197	0.004617402	0.102049501	0.437506409	0.30678284	0.087431078	0.039817389	0.128462285	0.592025133	0.100568631	0.073250495	0.234155741	0.075350392	0.475388845	0.194286323	0.02225901	0.232715429	0.045633687	0.574529865	0.070480959	0.309355489	0.014812652	0.496763863	0.095692434	0.392731051	0.040486282	0.510389701	0.037734661	0.411389356	0.12156317	0.110144659	0.007650548	0.057297321	0.407272398	0.02116132	0.274910584
1. CVD Plateau	1	Men	2011	35	0.991098615	0.002615906	0	0	0.003159437	0.000165519	0.002960523	0.980803183	0	0.013506108	0.001796602	0.003894107	0.978193791	0.008771623	0.004381932	0.008652655	0	0.990536609	0	0.000889549	0.008573842	0.075951338	0.906401474	0.004105456	0.013541733	0	0.971057843	0.007326702	0.021615455	0	0.974297019	0.001676956	0.024026025	0.059858911	0.005800737	0	0	0.922404934	0.000839681	0.011095737
1. CVD Plateau	1	Men	2011	36	0.990076408	0.003294707	0	0	0.003581959	0.000158644	0.002888282	0.975213037	0	0.019266358	0.001721642	0.003798963	0.966412467	0.020949884	0.004197801	0.008439848	0	0.990784476	0	0.000852527	0.008362996	0.060239126	0.922621365	0.003933073	0.013206436	0	0.971909316	0.007016348	0.021074336	0	0.974970391	0.001607012	0.023422597	0.051935737	0.006557071	0	0	0.929880528	0.00080474	0.010821925
1. CVD Plateau	1	Men	2011	37	0.989192134	0.004241633	0	0	0.003596365	0.000152055	0.002817813	0.977129334	0	0.017514729	0.001649792	0.003706145	0.975910303	0.011836251	0.004021271	0.008232175	0	0.991025718	0	0.000817044	0.008157238	0.05977191	0.923581162	0.003767811	0.012879118	0	0.972735448	0.006718743	0.020545809	0	0.97562691	0.001539969	0.022833121	0.089242031	0.006971424	0	0	0.892460623	0.00077125	0.010554672
1. CVD Plateau	1	Men	2011	38	0.990111256	0.002929086	0	0	0.004064845	0.000145741	0.002749073	0.972680708	0	0.022122773	0.001580922	0.003615597	0.95545295	0.032665515	0.003852027	0.008029509	0	0.991260523	0	0.000783035	0.007956442	0.098341284	0.885489768	0.003609372	0.012559576	0	0.973537103	0.006433354	0.020029544	0	0.976267068	0.001475708	0.022257224	0.057066395	0.007053155	0	0	0.924847482	0.000739152	0.010293816
1. CVD Plateau	1	Men	2011	39	0.989315728	0.004645727	0	0	0.003216837	0.000139689	0.00268202	0.97595997	0	0.018997856	0.001514908	0.003527267	0.957318699	0.031159811	0.003689764	0.007831727	0	0.991489075	0	0.000750439	0.007760486	0.060847488	0.923447426	0.003457472	0.012247614	0	0.974315113	0.006159671	0.019525216	0	0.976891343	0.001414112	0.021694545	0.074983408	0.004762839	0	0	0.909506169	0.000708389	0.010039196
1. CVD Plateau	1	Men	2011	40	0.987845062	0.003694963	0	0	0.004538996	0.000251572	0.003669407	0.970923618	0	0.021523202	0.00272756	0.00482562	0.961184995	0.021462263	0.006640613	0.010712129	0	0.988033929	0	0.001351345	0.010614726	0.096282893	0.880745986	0.006222821	0.0167483	0	0.962229166	0.011080629	0.026690205	0	0.967801598	0.002546128	0.029652274	0.063163745	0.006773652	0	0	0.915057059	0.001275634	0.01372991
1. CVD Plateau	1	Men	2011	41	0.987849121	0.003300569	0	0	0.005029238	0.000241128	0.003579944	0.982446245	0	0.010232412	0.002613597	0.004707746	0.957283784	0.025907902	0.006360347	0.010447967	0	0.988351909	0	0.001295084	0.010353007	0.073455745	0.904252509	0.005960469	0.016331277	0	0.96337721	0.010607667	0.026015122	0	0.968661412	0.002439795	0.028898793	0.054530958	0.00639182	0	0	0.924465001	0.001222535	0.013389686
1. CVD Plateau	1	Men	2011	42	0.98590357	0.004051322	0	0	0.006321305	0.000231119	0.003492685	0.978755408	0	0.014147469	0.002504358	0.004592765	0.965137793	0.018580418	0.006091629	0.010190161	0	0.988661252	0	0.001241161	0.010097587	0.060601744	0.917765229	0.005708933	0.015924095	0	0.964490459	0.010154061	0.02535548	0	0.969499738	0.002337873	0.028162389	0.064346438	0.007626881	0	0	0.913797469	0.001171643	0.013057569
1. CVD Plateau	1	Men	2011	43	0.988810483	0.003456275	0	0	0.004104137	0.000221527	0.003407577	0.976525549	0	0.016594193	0.00239965	0.004480607	0.95173267	0.032494798	0.005833976	0.009938556	0	0.988962207	0	0.00118948	0.009848313	0.078331539	0.900674195	0.005467762	0.015526503	0	0.965570132	0.009719004	0.024710864	0	0.970317223	0.002240178	0.027442599	0.070826427	0.007738545	0	0	0.907578804	0.001122868	0.012733356
1. CVD Plateau	1	Men	2011	44	0.985862865	0.003935953	0	0	0.006664275	0.000212335	0.003324572	0.969781537	0	0.023547971	0.002299284	0.004371208	0.967207101	0.017512969	0.005586929	0.009693	0	0.989255018	0	0.001139948	0.009605034	0.075921616	0.903703599	0.005236527	0.015138258	0	0.966617408	0.009301722	0.02408087	0	0.971114494	0.002146536	0.02673897	0.090558968	0.006961983	0	0	0.888986078	0.001076121	0.01241685
1. CVD Plateau	1	Men	2011	45	0.98467062	0.004474097	0	0	0.005946827	0.000359203	0.004549253	0.977649322	0	0.012481404	0.003888213	0.005981062	0.939336709	0.037962463	0.009442294	0.013258534	0	0.98493361	0	0.00192811	0.01313828	0.058107341	0.912342013	0.008850639	0.020700007	0	0.951379447	0.015710206	0.032910347	0	0.959832787	0.003630006	0.036537208	0.071789405	0.007402494	0	0	0.902006377	0.001820174	0.01698155
1. CVD Plateau	1	Men	2011	46	0.984633062	0.00415131	0	0	0.006432793	0.000344304	0.00443853	0.972638896	0	0.017800547	0.003725462	0.005835094	0.955171214	0.022856884	0.009041414	0.012930489	0	0.985338905	0	0.001847812	0.012813283	0.085313779	0.886030069	0.008475443	0.020180709	0	0.95290124	0.015032622	0.032066138	0	0.960927999	0.003478164	0.035593837	0.07538489	0.008536599	0	0	0.897775658	0.001744392	0.016558461
1. CVD Plateau	1	Men	2011	47	0.985483272	0.004191208	0	0	0.005664935	0.000330027	0.004330558	0.966215404	0	0.024522403	0.003569462	0.005692732	0.939769915	0.038962749	0.008657013	0.012610322	0	0.985733049	0	0.001770855	0.012496096	0.083900795	0.888309977	0.008115683	0.019673544	0	0.954376531	0.01438265	0.031240819	0	0.961996062	0.003332623	0.034671315	0.085157169	0.01036204	0	0	0.886663634	0.001671764	0.016145393
1. CVD Plateau	1	Men	2011	48	0.983997541	0.004149163	0	0	0.007311677	0.000316347	0.004225273	0.960299721	0	0.030726455	0.003419932	0.005553892	0.948464711	0.030949038	0.008288407	0.012297845	0	0.986116369	0	0.001697102	0.012186529	0.069990662	0.903060414	0.007770719	0.019178205	0	0.955806982	0.013759143	0.030433875	0	0.963037814	0.003193121	0.033769065	0.075530132	0.008770581	0	0	0.898355029	0.001602161	0.015742097
1. CVD Plateau	1	Men	2011	49	0.983528984	0.005481554	0	0	0.006563609	0.000303237	0.004122616	0.974720118	0	0.016584783	0.003276604	0.005418494	0.936866277	0.043205914	0.007934939	0.01199287	0	0.98648918	0	0.00162642	0.011884399	0.078231417	0.895634258	0.007439936	0.018694389	0	0.957194194	0.013161	0.029644807	0	0.964054064	0.003059409	0.032886528	0.083485083	0.01145191	0	0	0.888179219	0.001535456	0.015348332
1. CVD Plateau	1	Men	2011	50	0.970353286	0.005477595	4.76E-05	0.008563827	0.009024182	0.000491032	0.006042498	0.957609503	0.00048136	0.028664994	0.005303008	0.007941135	0.961607536	0.007992629	0.012831695	0.01756814	0.006255405	0.96450708	0.009195096	0.002633043	0.017409376	0.077599717	0.882995865	0.012032274	0.027372145	0.066286097	0.869078543	0.021263179	0.043372181	0.099610459	0.84733382	0.004951679	0.048104041	0.086570109	0.00995724	0	0	0.878508652	0.002485819	0.02247818
1. CVD Plateau	1	Men	2011	51	0.97634718	0.005944032	1.44E-05	0.002407703	0.008920029	0.0004707	0.005895924	0.963333639	0	0.023838053	0.005080564	0.007747744	0.916560429	0.054025216	0.012282599	0.017131756	0.009857427	0.962433131	0.008208981	0.002523386	0.016977075	0.065602291	0.896200553	0.011518466	0.02667869	0.079703165	0.857725249	0.020333187	0.042238399	0.116042461	0.832378266	0.004744168	0.046835105	0.063738359	0.009404673	0.000397549	0.040159516	0.862003307	0.002382334	0.021914261
1. CVD Plateau	1	Men	2011	52	0.97023768	0.005726731	6.14E-05	0.010543548	0.007226395	0.00045122	0.005753043	0.943237694	0.026566404	0.017769363	0.004867353	0.007559186	0.948704063	0.022834056	0.011756026	0.016705855	0.007917614	0.960180881	0.012928036	0.002418302	0.016555166	0.066198446	0.896774532	0.011025758	0.026001265	0.09764495	0.841784784	0.019440933	0.041129333	0.112181643	0.837679699	0.004545275	0.045593382	0.094769398	0.012099935	0.000180585	0.014524412	0.854778875	0.002283167	0.021363628
1. CVD Plateau	1	Men	2011	53	0.975601844	0.006422634	2.77E-05	0.004271018	0.007630442	0.000432557	0.005613777	0.966121548	0	0.021840099	0.004662996	0.007375356	0.939038591	0.033420174	0.011251045	0.01629019	0.008865559	0.959015659	0.013657773	0.002317604	0.016143405	0.064705176	0.89940208	0.010553278	0.025339466	0.064821116	0.876549716	0.018584858	0.04004431	0.110739375	0.840527856	0.004354647	0.044378122	0.073450628	0.011502587	1.62E-05	0.001389183	0.89062732	0.002188139	0.020825955
1. CVD Plateau	1	Men	2011	54	0.970703439	0.007573907	4.29E-05	0.005586597	0.010200454	0.000414676	0.005478049	0.949572155	0.011101852	0.027662711	0.004467128	0.007196154	0.940168355	0.033180358	0.010766764	0.015884523	0.011701234	0.958871321	0.011464781	0.002221111	0.015741553	0.068998968	0.89620794	0.01010019	0.024692902	0.061336605	0.881917244	0.017763473	0.038982678	0.122712536	0.829926928	0.004171942	0.043188593	0.08861173	0.011433293	6.24E-05	0.005368394	0.872126142	0.002097081	0.020300929
1. CVD Plateau	1	Men	2011	55	0.962430137	0.006277269	7.05E-05	0.011041184	0.01091432	0.000647007	0.008619548	0.947054346	0.005848554	0.028810934	0.006964723	0.011321443	0.922541042	0.035718054	0.016767041	0.024973864	0.01001472	0.946356208	0.015415334	0.003464381	0.024749357	0.070034948	0.875437848	0.01573092	0.038796285	0.08499602	0.826195976	0.027627383	0.061180621	0.112638255	0.813097216	0.006504852	0.067759677	0.09087691	0.013189866	0.000209054	0.01539322	0.845153369	0.003271001	0.031906581
1. CVD Plateau	1	Men	2011	56	0.963860151	0.007037091	6.52E-05	0.009118566	0.010886902	0.000620302	0.008411761	0.949177056	0.010524199	0.02257989	0.006671901	0.011046954	0.90946704	0.050139919	0.016042145	0.024350897	0.011066457	0.946004044	0.015477024	0.003320201	0.024132274	0.055918491	0.891227637	0.015052795	0.037801077	0.103217998	0.810844113	0.026396634	0.059541255	0.105309221	0.822537765	0.006231728	0.065921286	0.084533085	0.013560675	1.09E-05	0.000789171	0.866871912	0.003134945	0.031099354
1. CVD Plateau	1	Men	2011	57	0.961955213	0.006360632	7.77E-05	0.011983038	0.010819404	0.000594722	0.00820934	0.9300031	0.02557254	0.027253623	0.006391265	0.010779472	0.919849033	0.041061051	0.015346949	0.023742967	0.010174415	0.943784903	0.019328521	0.00318206	0.023530101	0.070259565	0.878509283	0.014402494	0.036828657	0.048710431	0.868137233	0.025215684	0.057936652	0.079545417	0.850363514	0.00596998	0.064121089	0.080734555	0.014750525	0.000169402	0.011184685	0.859845147	0.003004591	0.030311095
1. CVD Plateau	1	Men	2011	58	0.955840107	0.008549717	0.000126324	0.014433775	0.012467674	0.000570221	0.008012181	0.956399415	0.001179955	0.025779454	0.006122317	0.010518858	0.912210904	0.049959119	0.014680236	0.02314974	0.010927212	0.941167184	0.021913387	0.003049714	0.022942504	0.066468693	0.883873957	0.013778878	0.035878472	0.075276148	0.844275444	0.024082509	0.056365898	0.081365869	0.850556916	0.005719144	0.062358071	0.083898962	0.014903596	0.000192842	0.012581148	0.856002386	0.002879708	0.029541359
1. CVD Plateau	1	Men	2011	59	0.962479736	0.00860835	8.07E-05	0.009208838	0.011255416	0.000546757	0.007820186	0.943845629	0.008277985	0.031746824	0.005864582	0.010264979	0.919195152	0.044193112	0.014040843	0.022570892	0.01157397	0.945441197	0.017692741	0.002922927	0.022369165	0.074718685	0.877150472	0.013180855	0.034949988	0.063371588	0.858805122	0.022995176	0.054828114	0.090970536	0.842919434	0.005478775	0.060631255	0.09135628	0.01802373	0.000505661	0.026784008	0.831780529	0.002760072	0.02878972
1. CVD Plateau	1	Men	2011	60	0.955199585	0.007988038	8.31E-05	0.01020915	0.01370318	0.000811325	0.012005652	0.930732566	0.017280786	0.027537558	0.008693158	0.015755933	0.903002207	0.041607302	0.020779098	0.034611394	0.010932132	0.928985243	0.021444794	0.004335239	0.034302592	0.07275629	0.854191355	0.019509735	0.05354262	0.055596331	0.826567542	0.033970135	0.083865991	0.061037919	0.838139334	0.008121894	0.092700854	0.095619188	0.016409867	0.000541626	0.031409917	0.807799236	0.004093828	0.044126337
1. CVD Plateau	1	Men	2011	61	0.959428942	0.007768719	5.27E-05	0.00668267	0.013569473	0.00077803	0.011719486	0.925189094	0.018805752	0.032300989	0.008326936	0.015377229	0.906095322	0.040290796	0.019869115	0.033744768	0.011311622	0.928830858	0.022258042	0.004155216	0.033444261	0.07595587	0.853237213	0.01865875	0.052148167	0.064183007	0.821848893	0.032420944	0.081547156	0.070770301	0.831354851	0.007780379	0.09009447	0.085267943	0.014716128	0.000153608	0.010176649	0.842762538	0.003923966	0.042999167
1. CVD Plateau	1	Men	2011	62	0.953259292	0.0081629	9.25E-05	0.011116595	0.015181502	0.000746153	0.011441021	0.9430143	0.00573675	0.028264356	0.007976044	0.015008549	0.889645997	0.058458175	0.018996472	0.032899356	0.009291639	0.92561157	0.028507026	0.003982798	0.032606968	0.069395868	0.861975866	0.017842743	0.050785523	0.082621084	0.807168014	0.030934512	0.079276391	0.091440719	0.813565249	0.007453175	0.087540856	0.09009484	0.015864684	4.03E-05	0.002495867	0.845844386	0.003761284	0.041898601
1. CVD Plateau	1	Men	2011	63	0.955819656	0.008763969	6.90E-05	0.007739148	0.015722488	0.000715637	0.011170133	0.940924068	0.002484967	0.034301374	0.007639865	0.014649725	0.904947246	0.044818351	0.018159669	0.032074734	0.011899438	0.926142961	0.02634963	0.00381768	0.03179029	0.072970754	0.860514961	0.017060308	0.049453977	0.075949951	0.817489123	0.029508362	0.077052563	0.091035186	0.816786331	0.007139708	0.085038775	0.089268501	0.015963664	0	0	0.850338269	0.003605495	0.040824071
1. CVD Plateau	1	Men	2011	64	0.948834634	0.009564383	0.000113088	0.011572645	0.018322113	0.00068643	0.010906706	0.918247008	0.024590564	0.035544019	0.007317811	0.014300598	0.898810499	0.052561735	0.017357271	0.031270495	0.013040047	0.927304186	0.025002365	0.003659574	0.030993827	0.071695195	0.863841849	0.016310101	0.048152855	0.042763353	0.854221907	0.028140135	0.074874605	0.082051639	0.828521864	0.006839429	0.082587067	0.092083069	0.019914916	0.000701446	0.03332233	0.810746878	0.003456324	0.039775037
1. CVD Plateau	1	Men	2011	65	0.946264541	0.009124739	8.20E-05	0.008828419	0.017968799	0.001048623	0.016682842	0.924662833	0.007537577	0.034769183	0.011162268	0.021868139	0.862190722	0.063640413	0.026416071	0.047752794	0.014868212	0.897226221	0.034987442	0.005586774	0.047331352	0.064710723	0.837027175	0.024828245	0.073433857	0.068560118	0.774777025	0.042722641	0.113940215	0.075729203	0.788238164	0.010433693	0.125598939	0.098832085	0.018504109	0.000889236	0.044963405	0.770836006	0.005276731	0.060698427
1. CVD Plateau	1	Men	2011	66	0.940638983	0.009836131	0.000120078	0.011940536	0.020165141	0.001006036	0.016293096	0.91617375	0.017736713	0.034046818	0.010691744	0.021350974	0.867758863	0.060444581	0.02524141	0.046555146	0.013271629	0.90851281	0.02671417	0.005356016	0.046145374	0.078916589	0.825865077	0.023730159	0.071488175	0.063151459	0.78546302	0.040717679	0.110667842	0.078805309	0.789288102	0.009995038	0.121911551	0.091671785	0.018835917	0	0	0.825300511	0.005059029	0.059132757
1. CVD Plateau	1	Men	2011	67	0.941724316	0.010023652	0.000106886	0.010444007	0.02082127	0.000965298	0.01591457	0.922337396	0.010513365	0.036059736	0.01024115	0.020848352	0.881385254	0.049111718	0.024115303	0.045387725	0.013213556	0.907478925	0.02918298	0.005135159	0.044989379	0.069346588	0.838388558	0.022677547	0.069587307	0.074302883	0.77943941	0.038794739	0.107462968	0.078572795	0.793553786	0.009574991	0.118298428	0.093730336	0.01838031	0.000647885	0.033400813	0.791385235	0.004850674	0.057604746
1. CVD Plateau	1	Men	2011	68	0.938760215	0.011052899	0.00013398	0.011842517	0.021736915	0.000926339	0.015547136	0.916113139	0.016750143	0.036966919	0.009809707	0.020360092	0.889422022	0.043292081	0.023035862	0.044250035	0.015651419	0.903904305	0.031657584	0.004923819	0.043862874	0.071915614	0.838685329	0.021668636	0.067730421	0.084295665	0.774429211	0.036950746	0.104324378	0.071913979	0.804154887	0.009172826	0.114758308	0.097271759	0.020618586	0.000416753	0.019395279	0.801532595	0.004651305	0.056113724
1. CVD Plateau	1	Men	2011	69	0.935145083	0.010869872	0.000155202	0.013921948	0.023828123	0.000889091	0.015190681	0.909993738	0.026552002	0.034171556	0.009396674	0.019886031	0.861361964	0.073495135	0.02200129	0.043141611	0.015034808	0.90584488	0.031633282	0.004721629	0.042765401	0.079624333	0.833757186	0.020701738	0.065916742	0.057470045	0.806096197	0.035182778	0.10125098	0.071414669	0.808507403	0.008787852	0.111290076	0.096445836	0.020771428	0.000800247	0.036296862	0.786565983	0.004460577	0.054659067
1. CVD Plateau	1	Men	2011	70	0.922926215	0.011974998	0.00018657	0.015154398	0.023797115	0.001493358	0.024467346	0.902129766	0.014901413	0.035201585	0.015749726	0.03201751	0.836304355	0.057608859	0.036761156	0.06932563	0.016033555	0.86966527	0.037654831	0.007923105	0.06872324	0.065903048	0.793772855	0.034600918	0.105723179	0.05200456	0.727481294	0.058594342	0.161919804	0.077242967	0.730199235	0.01473151	0.177826287	0.093474791	0.020757811	0.00059744	0.027378837	0.76255636	0.007485533	0.087749228
1. CVD Plateau	1	Men	2011	71	0.92413071	0.012332272	0.000162824	0.012868224	0.025156563	0.00143384	0.023915567	0.889926534	0.022972028	0.040731335	0.015087808	0.031282295	0.830019723	0.067287966	0.035099131	0.067593181	0.013930677	0.869346125	0.04211555	0.00759956	0.067008089	0.061928458	0.802150763	0.033047854	0.102872925	0.060365108	0.726817605	0.055752644	0.157064643	0.078212468	0.735330366	0.014114667	0.1723425	0.092434781	0.022034934	0.000702243	0.030182974	0.76199591	0.007180355	0.085468803
1. CVD Plateau	1	Men	2011	72	0.915385658	0.012219	0.00024164	0.019150641	0.028244596	0.001376997	0.023381468	0.890139391	0.02548977	0.039346412	0.014454565	0.030569862	0.829154418	0.071431481	0.033507058	0.065907042	0.017214711	0.869712238	0.040443881	0.007290286	0.065338885	0.069526606	0.798822457	0.03156027	0.100090667	0.04951921	0.745137846	0.05303014	0.152312805	0.065439869	0.754062317	0.013524602	0.166973213	0.093879508	0.023753434	0.000212694	0.008662082	0.783357923	0.006888655	0.083245704
1. CVD Plateau	1	Men	2011	73	0.914393082	0.01269644	0.000267816	0.020390189	0.028064779	0.00132273	0.022864963	0.888954924	0.026806553	0.040509525	0.01384893	0.029880067	0.839691013	0.064059928	0.031982363	0.064266696	0.021195677	0.861668178	0.046426268	0.006994762	0.063715115	0.064445378	0.808043337	0.030135745	0.09737554	0.057524354	0.744389608	0.05042269	0.147663348	0.085841807	0.739480252	0.01296032	0.16171762	0.109688966	0.027715627	0.000288913	0.010027747	0.764589589	0.006609938	0.08107922
1. CVD Plateau	1	Men	2011	74	0.915270219	0.013498148	0.000265174	0.019001517	0.028328001	0.00127095	0.022365992	0.883568116	0.030205404	0.04374379	0.01326989	0.029212801	0.83564273	0.071162987	0.030522599	0.062671684	0.023282953	0.862999956	0.044868273	0.006712489	0.062136328	0.058532234	0.817968998	0.028771982	0.094726786	0.063503008	0.745455069	0.047926369	0.143115555	0.060348756	0.77065519	0.012420877	0.156575177	0.108715563	0.026080771	0.001924171	0.066784091	0.711182945	0.006343736	0.078968722
1. CVD Plateau	1	Men	2011	75	0.885893568	0.015520242	0.000409573	0.025301515	0.034539591	0.002141283	0.036194229	0.864453379	0.019982394	0.046025747	0.022290648	0.047247832	0.788443144	0.05941562	0.05105383	0.101087406	0.019302854	0.826797079	0.042377919	0.011293892	0.100228257	0.076987665	0.722471844	0.048146399	0.152394092	0.050286178	0.64055063	0.079822353	0.229340839	0.060676729	0.667817182	0.020868865	0.250637224	0.097771768	0.027457641	0.001591471	0.053194055	0.682105174	0.010674433	0.127205458
1. CVD Plateau	1	Men	2011	76	0.891132837	0.015826918	0.000363805	0.022106172	0.033084595	0.00205879	0.035426882	0.853350614	0.032829669	0.046237353	0.021363907	0.046218457	0.781897325	0.070794465	0.048710647	0.098597562	0.023679039	0.812711516	0.055002216	0.010843119	0.097764109	0.068557997	0.737254533	0.045957601	0.148229869	0.048731105	0.653298441	0.075816925	0.222153528	0.077368572	0.660120162	0.020005713	0.242505552	0.104025764	0.024294082	0.001764887	0.065961791	0.669806513	0.010249386	0.123897575
1. CVD Plateau	1	Men	2011	77	0.885022784	0.015872869	0.000418896	0.025293258	0.036723444	0.001980228	0.034688521	0.846770465	0.045336144	0.042188281	0.020478973	0.045226136	0.777019113	0.080330153	0.046469684	0.096181051	0.019997735	0.823945284	0.050271019	0.010413225	0.095372737	0.074583532	0.737379351	0.043864409	0.144172708	0.053683787	0.65919554	0.071987717	0.215132957	0.065145584	0.681111946	0.019181616	0.234560854	0.11280897	0.030265419	0.001464172	0.044681158	0.680256239	0.009844061	0.120679982
1. CVD Plateau	1	Men	2011	78	0.886329452	0.017772829	0.000402502	0.021743026	0.037867481	0.00190547	0.033979239	0.846569564	0.041679576	0.047845531	0.019634409	0.04427092	0.76485701	0.096977996	0.044327463	0.09383753	0.024642902	0.820880641	0.05141914	0.010003511	0.093053805	0.065008483	0.752905907	0.041863555	0.140222054	0.044691868	0.678699626	0.068329153	0.208279354	0.06099643	0.69380446	0.018395233	0.226803877	0.113807513	0.028274038	0.004012345	0.120261264	0.606634865	0.009457798	0.117552177
1. CVD Plateau	1	Men	2011	79	0.879271721	0.019064666	0.000467459	0.023465369	0.042597206	0.001834399	0.033299181	0.840579973	0.048329623	0.048908634	0.018828853	0.043352917	0.788767855	0.077384696	0.042280688	0.09156676	0.023681504	0.811712881	0.064185218	0.009613318	0.090807078	0.067348983	0.756321552	0.039951942	0.136377524	0.057700849	0.675869943	0.064835935	0.201593272	0.066259291	0.69685968	0.017645294	0.219235735	0.120161308	0.030606267	0.001329174	0.040291476	0.684008003	0.009089977	0.114513794
1. CVD Plateau	1	Men	2011	80	0.866150433	0.017700727	0.000249797	0.013666046	0.042101425	0.00324645	0.056885123	0.799879312	0.038920499	0.054013959	0.03318471	0.07400152	0.68693352	0.083261201	0.074094081	0.155711199	0.023459639	0.744332824	0.06079803	0.016980991	0.154428516	0.070156395	0.628687892	0.070052601	0.231103112	0.049409836	0.497697043	0.113003599	0.339889522	0.064108483	0.535653652	0.031107725	0.36913014	0.110233224	0.034144051	0.006405926	0.151570133	0.487203715	0.016058611	0.19438434
1. CVD Plateau	1	Men	2011	81	0.853188015	0.02216032	0.000413362	0.017898316	0.04740799	0.003128817	0.05580318	0.788400808	0.052810871	0.054414627	0.031840983	0.07253271	0.688440137	0.088884992	0.070667203	0.152007667	0.032038833	0.734252099	0.066611624	0.016332446	0.150764998	0.071509789	0.636864408	0.066852276	0.224773526	0.054945483	0.509060281	0.10716548	0.328828755	0.057043679	0.556489157	0.029857251	0.356609913	0.116546939	0.040054939	0.003839332	0.0836284	0.551082009	0.015447401	0.189400979
1. CVD Plateau	1	Men	2011	82	0.845085361	0.019643284	0.000693438	0.033404402	0.043382663	0.00301739	0.054773461	0.794436634	0.049283321	0.05458788	0.030562217	0.071129948	0.666946861	0.117223172	0.067399322	0.148430644	0.035258979	0.73148824	0.070309171	0.015716553	0.147227058	0.068524237	0.64904674	0.063800534	0.218628489	0.051584781	0.528744934	0.101604565	0.31806572	0.066241731	0.560663041	0.028667495	0.344427734	0.110746576	0.03705488	0	0	0.652758708	0.014867049	0.184572787
1. CVD Plateau	1	Men	2011	83	0.836941798	0.021588028	0.000843743	0.036770005	0.047147828	0.002912008	0.053796591	0.782737614	0.058454837	0.059667279	0.029346423	0.069793847	0.691002863	0.099731261	0.064285519	0.144980357	0.031340792	0.737939043	0.071772865	0.015132372	0.143814929	0.065827955	0.660610911	0.060892757	0.212668376	0.027892479	0.568191637	0.096312717	0.307603167	0.059566659	0.580309307	0.027536606	0.332587428	0.124658544	0.039706928	0.004897021	0.104891937	0.531628952	0.014316672	0.179899947
1. CVD Plateau	1	Men	2011	84	0.817242932	0.023471886	0.0012198	0.04818145	0.05419812	0.002812523	0.052873288	0.75912308	0.088443551	0.055716513	0.028191727	0.06852513	0.69816303	0.098858689	0.061321111	0.14165717	0.0387371	0.721024141	0.085130753	0.014579027	0.140528979	0.062955109	0.672026564	0.058124552	0.206893774	0.041131709	0.570142069	0.091282097	0.297444125	0.065588651	0.586855432	0.026462843	0.321093074	0.110743215	0.044805263	0.004792956	0.091842687	0.558637627	0.013795446	0.175382806
1. CVD Plateau	1	Men	2011	85	0.786219082	0.023531724	0.001741849	0.067177924	0.054835625	0.003432595	0.0630612	0.73894051	0.088483868	0.056726621	0.03421026	0.081638741	0.660212126	0.098026819	0.073860689	0.167900367	0.03871555	0.692732572	0.08422963	0.017745898	0.16657635	0.069573841	0.616259884	0.070060576	0.244105699	0.047218099	0.494827954	0.109216233	0.348737714	0.050630717	0.541396276	0.032124805	0.375848202	0.113154482	0.047497191	0	0	0.61516983	0.016795083	0.207383414
1. CVD Plateau	1	Men	2011	86	0.770765207	0.029486482	0.002460466	0.074556783	0.057335083	0.003321387	0.062074591	0.715926623	0.110252939	0.060653495	0.032900129	0.080266814	0.660226022	0.105114638	0.070478567	0.164180772	0.037700983	0.690601506	0.09167569	0.017122131	0.162899689	0.070156623	0.625384746	0.066902429	0.237556202	0.046878157	0.512459159	0.103496024	0.33716666	0.068984547	0.53734376	0.030907306	0.362764388	0.123553197	0.039764074	0.006076781	0.126485771	0.485626945	0.0162078	0.202285433
1. CVD Plateau	1	Men	2011	87	0.76714893	0.028014386	0.002252309	0.072163111	0.066047845	0.003217164	0.061156255	0.732998373	0.089901338	0.066459505	0.031660832	0.078979952	0.64562107	0.126492633	0.067268865	0.160617433	0.042450382	0.686679162	0.094957845	0.016534433	0.159378179	0.062818432	0.642041305	0.063905344	0.231234919	0.048353361	0.527593361	0.098077644	0.325975634	0.057474998	0.562653534	0.029756092	0.350115376	0.115692664	0.053009865	0	0	0.618264357	0.015654637	0.197378477
1. CVD Plateau	1	Men	2011	88	0.76189357	0.028961639	0.002195685	0.068275214	0.075246563	0.003119806	0.060307524	0.726400502	0.090997101	0.074332386	0.030490511	0.077779499	0.685717394	0.092844751	0.064226609	0.157211246	0.046223104	0.6972693	0.084512887	0.015981991	0.156012719	0.074719643	0.639072517	0.061064684	0.225143156	0.05056538	0.541313899	0.092952169	0.315168553	0.067441478	0.565983149	0.028669447	0.337905926	0.115814307	0.056180026	0	0	0.620207342	0.015134838	0.192663487
1. CVD Plateau	1	Men	2011	89	0.744375792	0.030357536	0.003254458	0.09356985	0.065883315	0.00302921	0.059529839	0.707630581	0.119253386	0.067061721	0.029387412	0.076666901	0.654755081	0.129934767	0.061346999	0.153963153	0.04949582	0.659991015	0.122244848	0.01546406	0.152804256	0.062181377	0.660160405	0.05837598	0.219282238	0.043469139	0.563670984	0.088110799	0.304749078	0.049031641	0.597182236	0.027645756	0.326140367	0.125811072	0.057288812	0.009332723	0.130752954	0.47402529	0.014647708	0.188141441
1. CVD Plateau	1	Men	2011	90	0.686922957	0.032847562	0.003257158	0.08695704	0.073625822	0.005412876	0.110976584	0.629399681	0.102777833	0.073014272	0.052101628	0.142706586	0.495357941	0.112266395	0.107742166	0.284633498	0.047957681	0.526674398	0.11531776	0.027530291	0.28251987	0.070407868	0.423907636	0.102613821	0.403070674	0.02704715	0.263404792	0.153539314	0.556008745	0.065598101	0.291430412	0.04903914	0.593932346	0.107196158	0.060631787	0.007073328	0.097399252	0.354840812	0.026083301	0.346775363
1. CVD Plateau	1	Men	2011	91	0.686831981	0.03833123	0.003537225	0.080947024	0.075295329	0.005270787	0.109786424	0.588331714	0.138959323	0.081448573	0.05031247	0.140947921	0.456440696	0.161429351	0.103022343	0.279107609	0.053072544	0.540588847	0.102572323	0.026701651	0.277064636	0.055726994	0.45317388	0.098207393	0.392891734	0.050725059	0.265805062	0.145638094	0.537831785	0.062676084	0.316512433	0.047380966	0.573430516	0.131481258	0.057245945	0.013086963	0.172984722	0.260918788	0.025304758	0.338977566
1. CVD Plateau	1	Men	2011	92	0.63413831	0.0290126	0.00509718	0.144337393	0.073534205	0.005140742	0.108739571	0.619394641	0.127882209	0.064720845	0.04863821	0.139364095	0.502048078	0.125490455	0.098576345	0.273885123	0.048716409	0.531210445	0.122229353	0.025933021	0.271910771	0.066242858	0.456545361	0.094056983	0.383154798	0.041367463	0.300019992	0.138211138	0.520401407	0.055920323	0.344466258	0.045830574	0.553782846	0.128772608	0.07955306	9.10E-05	0.001051072	0.434400454	0.024583096	0.331548754
1. CVD Plateau	1	Men	2011	93	0.658670842	0.032121771	0.004194552	0.111305916	0.080844807	0.005022674	0.107839438	0.533024372	0.21779809	0.064142933	0.047076252	0.137958353	0.52527957	0.111356879	0.094396117	0.268967434	0.051623173	0.508416239	0.147677426	0.025223474	0.267059688	0.058129655	0.477853906	0.090155163	0.373861276	0.032829425	0.332207946	0.131242507	0.503720123	0.068366915	0.352256051	0.044385601	0.534991433	0.038978122	0.003980967	0.004793304	0.654107615	0	0.001610997	0.296528995
1. CVD Plateau	1	Men	2011	94	0.647200796	0.043469913	0.004728191	0.093370919	0.099224068	0.00491655	0.107089563	0.607669073	0.10475034	0.105222492	0.045624112	0.136733982	0.488606472	0.156564201	0.090473689	0.264355638	0.072756316	0.488952273	0.151206731	0.024572176	0.262512504	0.053901608	0.494591819	0.086494595	0.365011978	0.043040838	0.344454183	0.1247162	0.48778878	0.067185139	0.372714812	0.043043798	0.51705625	0.125120013	0.048215203	0.020888549	0.281389522	0.183277347	0.023307114	0.317802252
1. CVD Plateau	1	Men	2011	95	0.612891243	0.040462737	0.007289147	0.145357117	0.082683811	0.004822367	0.106493579	0.573467157	0.16925232	0.077306852	0.0442794	0.135694271	0.511618339	0.141530093	0.086801133	0.260050435	0.066226182	0.524491653	0.127033834	0.023978381	0.258269949	0.056656734	0.503668285	0.083067993	0.356606988	0.035199488	0.373578012	0.118616121	0.472606379	0.050030276	0.408191754	0.041803009	0.499974961	0.138157726	0.076035924	0.002935882	0.034240444	0.414393205	0.022751369	0.311485451
1. CVD Plateau	1	Men	2011	96	0.549170932	0.035708237	0.008811296	0.189108477	0.106405719	0.004740155	0.106055184	0.547749916	0.195842576	0.07852525	0.043039796	0.134842463	0.518149592	0.142427837	0.083370528	0.256052044	0.061041834	0.49892658	0.162257888	0.023441425	0.254332273	0.068986526	0.502499841	0.079868089	0.348645543	0.053851784	0.375052231	0.11292607	0.458169915	0.071644284	0.403951785	0.040661153	0.483742778	0.081593422	0.00866109	0.006639396	0.591526021	0	0.001643557	0.309936513
1. CVD Plateau	1	Men	2011	97	0.585921702	0.047043921	0.008606717	0.146049498	0.101930078	0.004669977	0.105778106	0.530534531	0.224014852	0.069365884	0.041903037	0.134181696	0.539080422	0.128385541	0.080173928	0.252360109	0.041800791	0.528446465	0.15609287	0.022960715	0.250699159	0.075216227	0.506770258	0.076887602	0.341125913	0.055415188	0.392480813	0.107629732	0.444474266	0.059565266	0.432466164	0.039616205	0.468352366	0.098410464	0.06879828	0.024765706	0.239927012	0.246334838	0.02180141	0.299962289
1. CVD Plateau	1	Men	2011	98	0.571510501	0.048524755	0.008670875	0.142929437	0.11808645	0.004611927	0.105666055	0.418834456	0.348502744	0.05808096	0.040866891	0.13371495	0.460663707	0.213159343	0.077203339	0.248973611	0.077758177	0.475036161	0.177300311	0.022535719	0.247369631	0.07702026	0.514815227	0.074119207	0.334045305	0.042402844	0.423374363	0.10271069	0.431512103	0.055359656	0.452180378	0.038666177	0.45379379	0.11625999	0.094163259	0	0	0.473417881	0.021406225	0.294752645
1. CVD Plateau	1	Men	2011	99	0.548991096	0.050847711	0.013123523	0.192023731	0.084725122	0.004566137	0.10572268	0.525617762	0.222485598	0.078522527	0.039929137	0.133444976	0.570393602	0.109264923	0.074450693	0.245890782	0.078987613	0.481010329	0.173494123	0.022165962	0.244341973	0.051992084	0.549052625	0.071555518	0.327399773	0.022565986	0.460007721	0.09815244	0.419273853	0.035987514	0.486148877	0.037809098	0.440054512	0.153911691	0.095776472	0	0	0.439340873	0.021063686	0.289907279
1. CVD Plateau	1	Men	2011	100	0.497329713	0.045585383	0.012305701	0.200260725	0.134034197	0.004532767	0.105951514	0.441607441	0.298499704	0.087431078	0.039087548	0.13337423	0.584414502	0.100568631	0.071907836	0.243109031	0.075350392	0.466898628	0.194286323	0.021851009	0.241613647	0.045633687	0.563993096	0.069189064	0.321184153	0.014812652	0.483501224	0.093938421	0.407747703	0.040486282	0.495351286	0.037042996	0.427119436	0.12156317	0.110351224	0.007443983	0.055750293	0.398695694	0.020773439	0.285422196
1. CVD Plateau	1	Men	2012	35	0.991177379	0.002615906	0	0	0.003159437	0.000155976	0.002891302	0.980997815	0	0.013506108	0.001693019	0.003803058	0.97864874	0.008771623	0.004129293	0.008450345	0	0.990788363	0	0.000838262	0.008373374	0.075951338	0.906954796	0.003868757	0.01322511	0	0.971985659	0.006904283	0.021110058	0	0.974955463	0.001580271	0.023464266	0.059858911	0.005800737	0	0	0.922712778	0.00079127	0.010836305
1. CVD Plateau	1	Men	2012	36	0.990153086	0.003294707	0	0	0.003581959	0.000149497	0.002820751	0.975401122	0	0.019266358	0.001622382	0.003710138	0.966851824	0.020949884	0.003955778	0.008242514	0	0.991029166	0	0.000803375	0.008167459	0.060239126	0.923156908	0.003706313	0.012897653	0	0.972806586	0.006611823	0.020581591	0	0.975610693	0.00151436	0.022874947	0.051935737	0.006557071	0	0	0.930179956	0.000758343	0.010568894
1. CVD Plateau	1	Men	2012	37	0.989266784	0.004241633	0	0	0.003596365	0.000143288	0.002751929	0.977311107	0	0.017514729	0.001554674	0.00361949	0.976334627	0.011836251	0.003789426	0.008039696	0	0.991263551	0	0.000769938	0.007966511	0.05977191	0.924099524	0.003550579	0.012577988	0	0.973603203	0.006331376	0.020065422	0	0.976249564	0.001451183	0.022299253	0.089242031	0.006971424	0	0	0.892751871	0.000726784	0.01030789
1. CVD Plateau	1	Men	2012	38	0.990183935	0.002929086	0	0	0.004064845	0.000137338	0.002684796	0.972856393	0	0.022122773	0.001489774	0.00353106	0.955862778	0.032665515	0.003629939	0.007841769	0	0.991491701	0	0.000737889	0.00777041	0.098341284	0.885991524	0.003401274	0.012265917	0	0.974376332	0.006062441	0.019561227	0	0.976872552	0.001390626	0.021736822	0.057066395	0.007053155	0	0	0.92513078	0.000696537	0.010053133
1. CVD Plateau	1	Men	2012	39	0.989386491	0.004645727	0	0	0.003216837	0.000131635	0.002619311	0.976129783	0	0.018997856	0.001427566	0.003444795	0.957714547	0.031159811	0.003477032	0.007648611	0	0.991713792	0	0.000707173	0.007579036	0.060847488	0.92393313	0.003258132	0.011961249	0	0.975126772	0.005804537	0.019068691	0	0.977480119	0.001332582	0.021187299	0.074983408	0.004762839	0	0	0.90978174	0.000667547	0.009804466
1. CVD Plateau	1	Men	2012	40	0.987886479	0.003694963	0	0	0.004538996	0.000245984	0.003633578	0.971031321	0	0.021523202	0.002666977	0.004778501	0.96143709	0.021462263	0.006493114	0.010607532	0	0.98816759	0	0.00132133	0.01051108	0.096282893	0.881047741	0.006084602	0.016584764	0	0.962735896	0.01083451	0.026429594	0	0.968147686	0.002489575	0.029362739	0.063163745	0.006773652	0	0	0.915219457	0.0012473	0.013595847
1. CVD Plateau	1	Men	2012	41	0.987889433	0.003300569	0	0	0.005029238	0.000235772	0.003544988	0.982550265	0	0.010232412	0.002555544	0.004661778	0.957527075	0.025907902	0.006219074	0.010345949	0	0.988481765	0	0.001266318	0.010251917	0.073455745	0.904544364	0.005828077	0.016171814	0	0.963866844	0.010372054	0.025761102	0	0.968997781	0.002385603	0.028616615	0.054530958	0.00639182	0	0	0.924622897	0.00119538	0.013258945
1. CVD Plateau	1	Men	2012	42	0.985942807	0.004051322	0	0	0.006321305	0.000225986	0.003458581	0.978855879	0	0.014147469	0.002448733	0.00454792	0.965372598	0.018580418	0.005956324	0.010090661	0	0.988787416	0	0.001213593	0.009998991	0.060601744	0.918047521	0.005582128	0.015768607	0	0.964963576	0.009928523	0.025107901	0	0.969826653	0.002285945	0.027887402	0.064346438	0.007626881	0	0	0.913950992	0.001145619	0.01293007
1. CVD Plateau	1	Men	2012	43	0.988848676	0.003456275	0	0	0.004104137	0.000216607	0.003374305	0.9766226	0	0.016594193	0.00234635	0.004436857	0.951959295	0.032494798	0.005704394	0.009841513	0	0.989084789	0	0.00116306	0.009752151	0.078331539	0.900947249	0.005346314	0.015374898	0	0.966027292	0.009503129	0.024469579	0	0.970634939	0.00219042	0.027174641	0.070826427	0.007738545	0	0	0.907728077	0.001097927	0.012609023
1. CVD Plateau	1	Men	2012	44	0.985900043	0.003935953	0	0	0.006664275	0.000207619	0.00329211	0.96987529	0	0.023547971	0.002248213	0.004328526	0.967425842	0.017512969	0.005462835	0.009598355	0	0.989374125	0	0.001114628	0.009511248	0.075921616	0.903967726	0.005120215	0.014990443	0	0.967059147	0.009095116	0.023845737	0	0.97142326	0.002098858	0.026477882	0.090558968	0.006961983	0	0	0.889131222	0.001052219	0.012295608
1. CVD Plateau	1	Men	2012	45	0.984718515	0.004474097	0	0	0.005946827	0.000348338	0.004512223	0.977815615	0	0.012481404	0.003770604	0.005932378	0.939730236	0.037962463	0.009156687	0.013150613	0	0.985098873	0	0.001869789	0.013031338	0.058107341	0.912778215	0.008582929	0.020531514	0	0.952122523	0.01523501	0.032642466	0	0.960239988	0.003520207	0.036239805	0.071789405	0.007402494	0	0	0.902199658	0.001765118	0.016843325
1. CVD Plateau	1	Men	2012	46	0.984679605	0.00415131	0	0	0.006432793	0.00033389	0.004402402	0.972799078	0	0.017800547	0.003612776	0.005787598	0.955549945	0.022856884	0.008767933	0.012825238	0	0.985499093	0	0.00179192	0.012708987	0.085313779	0.886450696	0.008219081	0.020016444	0	0.953616949	0.014577922	0.031805129	0	0.961322928	0.003372958	0.035304113	0.07538489	0.008536599	0	0	0.897963202	0.001691628	0.01642368
1. CVD Plateau	1	Men	2012	47	0.985528504	0.004191208	0	0	0.005664935	0.000320045	0.004295308	0.966369708	0	0.024522403	0.003461494	0.005646394	0.940134413	0.038962749	0.00839516	0.012507678	0	0.985888328	0	0.001717291	0.012394381	0.083900795	0.888715594	0.007870203	0.019513407	0	0.955065863	0.01394761	0.030986527	0	0.962379081	0.003231819	0.0343891	0.085157169	0.01036204	0	0	0.88684562	0.001621198	0.016013974
1. CVD Plateau	1	Men	2012	48	0.984041502	0.004149163	0	0	0.007311677	0.000306778	0.004190881	0.960448373	0	0.030726455	0.003316487	0.005508685	0.948815516	0.030949038	0.008037703	0.012197744	0	0.986266897	0	0.001645769	0.012087334	0.069990662	0.903451565	0.007535674	0.019022099	0	0.956470886	0.013342962	0.030186152	0	0.963409268	0.003096537	0.033494195	0.075530132	0.008770581	0	0	0.898531626	0.001553699	0.015613961
1. CVD Plateau	1	Men	2012	49	0.983571713	0.005481554	0	0	0.006563609	0.000294065	0.004089059	0.974863332	0	0.016584783	0.003177495	0.005374389	0.937203908	0.043205914	0.007694926	0.011895251	0	0.986635111	0	0.001577225	0.011787664	0.078231417	0.896011464	0.007214896	0.018542222	0	0.957833582	0.012762911	0.029403506	0	0.96441429	0.002966869	0.032618841	0.083485083	0.01145191	0	0	0.888350594	0.001489012	0.015223401
1. CVD Plateau	1	Men	2012	50	0.97071479	0.00547888	4.63E-05	0.008332604	0.009024182	0.000473546	0.005929703	0.957959576	0.000468363	0.028664994	0.005114169	0.007792898	0.962392417	0.007992629	0.01237476	0.017240195	0.006255405	0.964925824	0.009195096	0.002539281	0.017084395	0.077599717	0.88393529	0.011603806	0.026861188	0.066286097	0.870645352	0.020505999	0.042562551	0.099610459	0.848408109	0.004775351	0.047206082	0.086570109	0.00995724	0	0	0.879016772	0.002397299	0.022058579
1. CVD Plateau	1	Men	2012	51	0.976539009	0.005944421	1.40E-05	0.002342695	0.008920029	0.000453939	0.005785865	0.963659185	0	0.023838053	0.004899646	0.007603116	0.91731761	0.054025216	0.011845217	0.016811957	0.009857427	0.962839901	0.008208981	0.002433528	0.016660164	0.065602291	0.897108736	0.011108294	0.026180678	0.079703165	0.859237777	0.019609124	0.041449934	0.116042461	0.833421478	0.004575229	0.045960832	0.063738359	0.009415406	0.000386816	0.039075209	0.863581523	0.0022975	0.021505187
1. CVD Plateau	1	Men	2012	52	0.970645816	0.005728388	5.97E-05	0.010258872	0.007226395	0.000435152	0.005645651	0.94426942	0.025849111	0.017769363	0.004694027	0.007418078	0.949434543	0.022834056	0.011337395	0.016394006	0.007917614	0.960576033	0.012928036	0.002332186	0.016246131	0.066198446	0.897652524	0.010633132	0.025515899	0.09764495	0.843244837	0.018748643	0.04036157	0.112181643	0.838692649	0.004383419	0.044742289	0.094769398	0.012104811	0.000175709	0.014132253	0.855651133	0.002201863	0.020964832
1. CVD Plateau	1	Men	2012	53	0.975837357	0.006423382	2.70E-05	0.004155701	0.007630442	0.000417153	0.005508984	0.966425273	0	0.021840099	0.004496947	0.00723768	0.939743329	0.033420174	0.010850396	0.015986101	0.008865559	0.959399539	0.013657773	0.002235074	0.015842055	0.064705176	0.900250894	0.010177477	0.024866453	0.064821116	0.877959029	0.017923053	0.039296801	0.110739375	0.841511333	0.004199578	0.043549714	0.073450628	0.011503024	1.58E-05	0.001351675	0.891131507	0.00211022	0.020437196
1. CVD Plateau	1	Men	2012	54	0.970971303	0.007575064	4.17E-05	0.005435759	0.010200454	0.000399909	0.00537579	0.95016531	0.010802102	0.027662711	0.004308054	0.007061824	0.940848275	0.033180358	0.01038336	0.015588006	0.011701234	0.959244263	0.011464781	0.002142017	0.015447705	0.068998968	0.89702855	0.009740524	0.024231958	0.061336605	0.883277491	0.017130917	0.038254987	0.122712536	0.830881693	0.00402338	0.042382391	0.08861173	0.011434979	6.07E-05	0.005223448	0.872724723	0.002022405	0.01992197
1. CVD Plateau	1	Men	2012	55	0.962937408	0.006279174	6.86E-05	0.010743072	0.01091432	0.000625467	0.008431929	0.947690553	0.005690643	0.028810934	0.006732858	0.011075012	0.923642838	0.035718054	0.016208843	0.024430265	0.01001472	0.947010254	0.015415334	0.003349047	0.024210644	0.070034948	0.876806019	0.015207216	0.037951817	0.08499602	0.828447431	0.026707631	0.059848918	0.112638255	0.814788678	0.006288297	0.06628477	0.09087691	0.01319551	0.000203409	0.014977603	0.846372384	0.003162105	0.031212079
1. CVD Plateau	1	Men	2012	56	0.964310099	0.007038852	6.35E-05	0.008872365	0.010886902	0.000599651	0.008228665	0.949923782	0.010240045	0.02257989	0.006449784	0.010806498	0.910531143	0.050139919	0.01550808	0.023820858	0.011066457	0.946639859	0.015477024	0.003209667	0.023606994	0.055918491	0.89255157	0.014551668	0.036978272	0.103217998	0.813018911	0.025517855	0.058245236	0.105309221	0.824180118	0.006024266	0.064486395	0.084533085	0.013560968	1.06E-05	0.000767863	0.867674517	0.003030579	0.030422423
1. CVD Plateau	1	Men	2012	57	0.962477245	0.006362729	7.56E-05	0.011659496	0.010819404	0.000574923	0.00803065	0.931140966	0.024882081	0.027253623	0.006178491	0.010544838	0.92087676	0.041061051	0.014836028	0.023226161	0.010174415	0.944403011	0.019328521	0.003076125	0.023017928	0.070259565	0.879790401	0.013923016	0.036027018	0.048710431	0.870237788	0.02437622	0.056675561	0.079545417	0.851957969	0.005771232	0.062725383	0.080734555	0.014755099	0.000164828	0.010882698	0.860906934	0.002904565	0.029651321
1. CVD Plateau	1	Men	2012	58	0.956423202	0.008553128	0.000122913	0.014044063	0.012467674	0.000551238	0.007837782	0.956864055	0.001148096	0.025779454	0.005918497	0.010289897	0.913203523	0.049959119	0.014191511	0.022645846	0.010927212	0.941768096	0.021913387	0.002948185	0.022443121	0.066468693	0.885113631	0.013320161	0.035097515	0.075276148	0.846304085	0.02328077	0.055138997	0.081365869	0.852104646	0.005528746	0.061000739	0.083898962	0.014908802	0.000187635	0.012241457	0.857080965	0.002783838	0.02889834
1. CVD Plateau	1	Men	2012	59	0.962916797	0.008610529	7.85E-05	0.008960199	0.011255416	0.000528554	0.007649966	0.944487809	0.00805448	0.031746824	0.005669343	0.010041544	0.920153885	0.044193112	0.013573405	0.022079598	0.01157397	0.946025409	0.017692741	0.002825618	0.021882262	0.074718685	0.878350027	0.012742047	0.034189241	0.063371588	0.860764091	0.022229636	0.053634685	0.090970536	0.844421574	0.005296379	0.059311511	0.09135628	0.018037383	0.000492008	0.026060839	0.833222241	0.002668185	0.028163062
1. CVD Plateau	1	Men	2012	60	0.95562524	0.007990281	8.08E-05	0.009933503	0.01370318	0.000786212	0.011880758	0.931632137	0.016814204	0.027537558	0.008424076	0.015592025	0.904005449	0.041607302	0.020135916	0.034251333	0.010932132	0.929476281	0.021444794	0.004201049	0.033945744	0.07275629	0.855352247	0.018905845	0.052985618	0.055596331	0.828491484	0.032918648	0.082993537	0.061037919	0.839355096	0.007870494	0.091736492	0.095619188	0.016424491	0.000527002	0.030561849	0.809233066	0.00396711	0.043667293
1. CVD Plateau	1	Men	2012	61	0.959755374	0.007770142	5.13E-05	0.006502238	0.013569473	0.000753947	0.011597569	0.926114565	0.018297997	0.032300989	0.00806919	0.01521726	0.907061382	0.040290796	0.0192541	0.033393722	0.011311622	0.929307395	0.022258042	0.004026598	0.033096342	0.07595587	0.854357258	0.0180812	0.051605672	0.064183007	0.82370076	0.031417409	0.080698824	0.070770301	0.832532928	0.00753955	0.089157221	0.085267943	0.014720275	0.000149461	0.00990188	0.843606086	0.003802507	0.042551849
1. CVD Plateau	1	Men	2012	62	0.953701557	0.008165398	9.00E-05	0.010816447	0.015181502	0.000723057	0.011322001	0.943572211	0.005581858	0.028264356	0.007729159	0.014852416	0.890576251	0.058458175	0.018408469	0.032557106	0.009291639	0.92607406	0.028507026	0.003859517	0.032267759	0.069395868	0.863056477	0.017290451	0.050257203	0.082621084	0.808950247	0.029976987	0.078451682	0.091440719	0.814706633	0.007222475	0.086630173	0.09009484	0.015865773	3.92E-05	0.002428478	0.846464067	0.00364486	0.041462732
1. CVD Plateau	1	Men	2012	63	0.956166967	0.008765831	6.71E-05	0.007530191	0.015722488	0.000693486	0.011053931	0.941380042	0.002417873	0.034301374	0.007403386	0.014497325	0.90584302	0.044818351	0.017597567	0.031741062	0.011899438	0.926591844	0.02634963	0.003699511	0.031459577	0.072970754	0.861557501	0.016532235	0.04893951	0.075949951	0.819204079	0.028594981	0.076250989	0.091035186	0.817891983	0.006918711	0.08415412	0.089268501	0.015963664	0	0	0.850874562	0.003493893	0.04039938
1. CVD Plateau	1	Men	2012	64	0.949281805	0.009567436	0.000110035	0.011260183	0.018322113	0.000665183	0.010793244	0.919286232	0.023926618	0.035544019	0.007091301	0.01415183	0.899673069	0.052561735	0.016820006	0.03094519	0.013040047	0.927739889	0.025002365	0.003546298	0.0306714	0.071695195	0.864847632	0.01580525	0.047651923	0.042763353	0.855871854	0.027269105	0.074095688	0.082051639	0.829592716	0.006627726	0.081727918	0.092083069	0.019933855	0.000682507	0.032422627	0.812167344	0.00334934	0.039361259
1. CVD Plateau	1	Men	2012	65	0.94694276	0.009126954	7.98E-05	0.008590052	0.017968799	0.000994551	0.016297062	0.925947605	0.007334062	0.034769183	0.010586698	0.021362452	0.864657091	0.063640413	0.025053956	0.04664854	0.014868212	0.898608805	0.034987442	0.005298698	0.046236843	0.064710723	0.840005528	0.023548004	0.071735745	0.068560118	0.779614768	0.040519695	0.111305418	0.075729203	0.791680564	0.009895691	0.122694542	0.098832085	0.018528119	0.000865227	0.043749393	0.77372572	0.005004642	0.059294814
1. CVD Plateau	1	Men	2012	66	0.94139002	0.009839373	0.000116836	0.011618141	0.020165141	0.000954161	0.015916329	0.917697677	0.017257822	0.034046818	0.010140436	0.020857246	0.870136968	0.060444581	0.023939864	0.045478587	0.013271629	0.90985607	0.02671417	0.005079839	0.045078291	0.078916589	0.828741816	0.02250654	0.069835055	0.063151459	0.790121707	0.038618116	0.108108717	0.078805309	0.792622615	0.009479655	0.119092422	0.091671785	0.018835917	0	0	0.826928783	0.004798166	0.057765349
1. CVD Plateau	1	Men	2012	67	0.942424093	0.010026538	0.000104	0.010162019	0.02082127	0.000915524	0.015546556	0.923631436	0.010229504	0.036059736	0.009713076	0.020366247	0.883678296	0.049111718	0.022871823	0.044338162	0.013213556	0.908784066	0.02918298	0.00487037	0.043949028	0.069346588	0.841167064	0.021508204	0.067978144	0.074302883	0.783924832	0.036794331	0.104977953	0.078572795	0.796783088	0.009081267	0.11556285	0.093730336	0.018397803	0.000630392	0.032498991	0.793869251	0.004600555	0.056272672
1. CVD Plateau	1	Men	2012	68	0.939487246	0.011056516	0.000130362	0.011522769	0.021736915	0.000878573	0.015187618	0.917542034	0.016297889	0.036966919	0.00930388	0.019889278	0.891633095	0.043292081	0.021848043	0.04322678	0.015651419	0.905172498	0.031657584	0.004669927	0.042848572	0.071915614	0.841368873	0.020551316	0.066164197	0.084295665	0.778746972	0.035045422	0.101911941	0.071913979	0.807281588	0.00869984	0.112104593	0.097271759	0.020629838	0.0004055	0.018871606	0.803593702	0.004411466	0.054816129
1. CVD Plateau	1	Men	2012	69	0.935918096	0.010874062	0.000151011	0.013546056	0.023828123	0.000843246	0.014839405	0.911655023	0.025835098	0.034171556	0.008912145	0.019426179	0.863494059	0.073495135	0.020866818	0.042143988	0.015034808	0.907077269	0.031633282	0.004478164	0.041776478	0.079624333	0.836348932	0.019634276	0.064392459	0.057470045	0.810251724	0.033368617	0.098909614	0.071414669	0.811534053	0.008334716	0.108716562	0.096445836	0.020793035	0.00077864	0.035316847	0.789039961	0.004230572	0.05339511
1. CVD Plateau	1	Men	2012	70	0.92382811	0.011980035	0.000181533	0.01474523	0.023797115	0.001418125	0.024049852	0.903871868	0.014499075	0.035201585	0.014956286	0.031471186	0.839339232	0.057608859	0.034909201	0.068142708	0.016033555	0.871237064	0.037654831	0.007523955	0.067550596	0.065903048	0.797319965	0.032857792	0.103919195	0.05200456	0.733196044	0.055642475	0.159156921	0.077242967	0.73397568	0.013989366	0.174791988	0.093474791	0.020773942	0.00058131	0.026639609	0.765169985	0.007108427	0.086251938
1. CVD Plateau	1	Men	2012	71	0.924958464	0.012336668	0.000158428	0.012520782	0.025156563	0.001361606	0.023507489	0.891840652	0.022351783	0.040731335	0.014327714	0.030748517	0.832941309	0.067287966	0.033330906	0.066439819	0.013930677	0.870872354	0.04211555	0.007216709	0.065864711	0.061928458	0.805570998	0.031382969	0.101117575	0.060365108	0.732306351	0.052943936	0.154384605	0.078212468	0.738982163	0.013403598	0.169401771	0.092434781	0.022053894	0.000683282	0.029368034	0.764630961	0.006818623	0.084010425
1. CVD Plateau	1	Men	2012	72	0.916371061	0.012225524	0.000235116	0.018633573	0.028244596	0.001307626	0.022982504	0.89207743	0.024801546	0.039346412	0.013726373	0.03004824	0.831967028	0.071431481	0.031819039	0.064782452	0.017214711	0.871194403	0.040443881	0.006923016	0.064223989	0.069526606	0.802120277	0.029970326	0.098382791	0.04951921	0.750408355	0.050358586	0.149713849	0.065439869	0.75759277	0.012843259	0.164124102	0.093879508	0.023759177	0.000206951	0.008428206	0.78535928	0.006541618	0.081825259
1. CVD Plateau	1	Men	2012	73	0.915400405	0.012703671	0.000260585	0.019839654	0.028064779	0.001256094	0.022474812	0.890886235	0.026082776	0.040509525	0.013151249	0.029370215	0.842398822	0.064059928	0.030371155	0.063170095	0.021195677	0.863107749	0.046426268	0.006642379	0.062627926	0.064445378	0.811223062	0.028617566	0.095713994	0.057524354	0.749449424	0.047882495	0.145143727	0.085841807	0.742892601	0.012307405	0.158958187	0.109688966	0.027723427	0.000281113	0.009756998	0.766576811	0.006276943	0.079695742
1. CVD Plateau	1	Men	2012	74	0.916228925	0.013505308	0.000258014	0.018488476	0.028328001	0.001206922	0.021984354	0.885550639	0.029389858	0.04374379	0.012601379	0.028714335	0.838249782	0.071162987	0.028984931	0.0616023	0.023282953	0.864398368	0.044868273	0.006374327	0.061076079	0.058532234	0.821034823	0.027322507	0.093110436	0.063503008	0.750311525	0.045511933	0.140673534	0.060348756	0.773952615	0.011795138	0.153903491	0.108715563	0.026132724	0.001872218	0.064980921	0.714653166	0.006024151	0.077621257
1. CVD Plateau	1	Men	2012	75	0.887315487	0.0155313	0.000398514	0.024618374	0.034539591	0.002019979	0.035576754	0.867061723	0.019442869	0.046025747	0.021027878	0.046441783	0.793059908	0.05941562	0.048161619	0.099362853	0.019302854	0.829146776	0.042377919	0.01065409	0.09851836	0.076987665	0.727799195	0.045418895	0.149794246	0.050286178	0.648985144	0.075300399	0.225428279	0.060676729	0.673275285	0.019686639	0.246361348	0.097771768	0.02750061	0.001548501	0.051757816	0.686316251	0.010069724	0.125035331
1. CVD Plateau	1	Men	2012	76	0.892450718	0.015836741	0.000353982	0.021509305	0.033084595	0.00194216	0.034822499	0.856235773	0.031943268	0.046237353	0.020153637	0.045429969	0.786338871	0.070794465	0.045951178	0.096915485	0.023679039	0.814993639	0.055002216	0.010228854	0.096096252	0.068557997	0.742386846	0.043354092	0.145701064	0.048731105	0.661383431	0.07152188	0.218363584	0.077368572	0.66539064	0.018872385	0.238368402	0.104025764	0.024341734	0.001717236	0.064180823	0.674281807	0.009668756	0.12178388
1. CVD Plateau	1	Men	2012	77	0.886409669	0.01588418	0.000407586	0.02461034	0.036723444	0.001868048	0.034096734	0.849926238	0.044112068	0.042188281	0.019318835	0.044454578	0.781292482	0.080330153	0.043837166	0.0945402	0.019997735	0.826162256	0.050271019	0.009823313	0.093745676	0.074583532	0.742323869	0.04137948	0.141713118	0.053683787	0.666943833	0.067909597	0.211462784	0.065145584	0.686200203	0.018094973	0.230559241	0.11280897	0.030304952	0.00142464	0.043474767	0.684079101	0.009286392	0.118621178
1. CVD Plateau	1	Men	2012	78	0.887604145	0.017783697	0.000391635	0.021155964	0.037867481	0.001797525	0.033399553	0.849562469	0.040554228	0.047845531	0.018522116	0.043515657	0.768969041	0.096977996	0.041816302	0.09223666	0.024642902	0.823034842	0.05141914	0.00943681	0.091466305	0.065008483	0.757669678	0.039491976	0.137829863	0.044691868	0.686123738	0.064458291	0.204726103	0.06099643	0.698715833	0.017353139	0.222934598	0.113807513	0.028382371	0.003904012	0.11701421	0.612423148	0.008922012	0.115546734
1. CVD Plateau	1	Men	2012	79	0.880577289	0.019077287	0.000454838	0.022831804	0.042597206	0.00173048	0.032731096	0.843691134	0.047024723	0.048908634	0.017762194	0.042613315	0.792725196	0.077384696	0.039885478	0.09000463	0.023681504	0.813806649	0.064185218	0.009068722	0.089257907	0.067348983	0.760911441	0.037688655	0.13405092	0.057700849	0.682982099	0.061162965	0.198154087	0.066259291	0.701599456	0.016645684	0.215495569	0.120161308	0.030642155	0.001293286	0.039203606	0.68756443	0.008575028	0.112560186
1. CVD Plateau	1	Men	2012	80	0.867397286	0.017707472	0.000243052	0.013297063	0.042101425	0.003066444	0.056187259	0.803678008	0.037869645	0.054013959	0.031344716	0.073093672	0.692952077	0.083261201	0.069985782	0.153800941	0.023459639	0.747168892	0.06079803	0.016039445	0.152533994	0.070156395	0.635407265	0.066168391	0.228267949	0.049409836	0.50813251	0.106737882	0.335719772	0.064108483	0.541906956	0.029382893	0.364601668	0.110233224	0.034317011	0.006232966	0.147477739	0.49457121	0.015168208	0.191999642
1. CVD Plateau	1	Men	2012	81	0.854529344	0.022171481	0.000402201	0.017415061	0.04740799	0.002955333	0.055118589	0.792482019	0.051384977	0.054414627	0.030075494	0.071642882	0.694223249	0.088884992	0.066748914	0.150142844	0.032038833	0.737007264	0.066611624	0.01542686	0.148915419	0.071509789	0.643328682	0.063145514	0.222016015	0.054945483	0.519036349	0.10122347	0.324794698	0.057043679	0.562519529	0.028201755	0.352235038	0.116546939	0.040158601	0.00373567	0.081370433	0.556520052	0.014590888	0.187077416
1. CVD Plateau	1	Men	2012	82	0.846826544	0.019662006	0.000674715	0.032502483	0.043382663	0.002850085	0.054101503	0.798334488	0.047952671	0.05458788	0.028867632	0.070257328	0.672504896	0.117223172	0.063662228	0.146609704	0.035258979	0.734165852	0.070309171	0.014845116	0.145420882	0.068524237	0.655266417	0.060262982	0.215946364	0.051584781	0.538280625	0.09597089	0.314163704	0.066241731	0.566477994	0.027077966	0.340202309	0.110746576	0.03705488	0	0	0.655847373	0.014042715	0.182308456
1. CVD Plateau	1	Men	2012	83	0.838756025	0.021610809	0.000820962	0.035777215	0.047147828	0.002750546	0.053136616	0.786799295	0.056876556	0.059667279	0.027719251	0.068937619	0.696345918	0.099731261	0.060721076	0.143201744	0.031340792	0.740542403	0.071772865	0.014293326	0.142050613	0.065827955	0.666596242	0.057516433	0.21005937	0.027892479	0.577305556	0.09097246	0.303829505	0.059566659	0.585916299	0.026009782	0.32850726	0.124658544	0.039839147	0.004764802	0.102059855	0.537461856	0.013522855	0.177692942
1. CVD Plateau	1	Men	2012	84	0.819348425	0.023504821	0.001186866	0.046880551	0.05419812	0.002656577	0.052224641	0.763914867	0.086055575	0.055716513	0.026628579	0.067684467	0.703300949	0.098858689	0.057921035	0.139919326	0.0387371	0.723556508	0.085130753	0.013770663	0.138804976	0.062955109	0.677787564	0.054901717	0.204355611	0.041131709	0.578852424	0.086220773	0.293795093	0.065588651	0.592261874	0.024995556	0.317153918	0.110743215	0.044934673	0.004663546	0.089362934	0.564033886	0.013030529	0.173231217
1. CVD Plateau	1	Men	2012	85	0.788758984	0.023578754	0.001694819	0.065364121	0.054835625	0.003240245	0.062527453	0.743937577	0.086094803	0.056726621	0.032293245	0.080947754	0.665772106	0.098026819	0.069721811	0.166479264	0.03871555	0.695136882	0.08422963	0.016751484	0.165166454	0.069573841	0.622251919	0.066134642	0.242039598	0.047218099	0.503899728	0.103096162	0.345786011	0.050630717	0.546377596	0.03032465	0.372667037	0.113154482	0.047497191	0	0	0.61786625	0.015853949	0.205628129
1. CVD Plateau	1	Men	2012	86	0.773489756	0.029552915	0.002394034	0.07254375	0.057335083	0.003135269	0.061549194	0.721426429	0.107276109	0.060653495	0.031056528	0.079587439	0.665564998	0.105114638	0.066529211	0.162791153	0.037700983	0.692939743	0.09167569	0.016162671	0.161520913	0.070156623	0.631144376	0.063153466	0.235545535	0.046878157	0.521112456	0.097696493	0.334312895	0.068984547	0.542146114	0.029175375	0.359693963	0.123553197	0.039928147	0.005912708	0.123070655	0.491662421	0.015299575	0.200573297
1. CVD Plateau	1	Men	2012	87	0.769795236	0.028075199	0.002191497	0.070214707	0.066047845	0.003036886	0.060638631	0.737868347	0.087474002	0.066459505	0.029886677	0.078311469	0.650750026	0.126492633	0.063499368	0.159257973	0.042450382	0.68895466	0.094957845	0.015607905	0.158029208	0.062818432	0.647579486	0.060324326	0.229277755	0.048353361	0.535848312	0.092581739	0.323216589	0.057474998	0.567284317	0.028088672	0.347152013	0.115692664	0.053009865	0	0	0.620812189	0.01477741	0.195707873
1. CVD Plateau	1	Men	2012	88	0.764422264	0.029020922	0.002136401	0.066431783	0.075246563	0.002944983	0.059797083	0.731224322	0.088540179	0.074332386	0.028781936	0.077121176	0.690647044	0.092844751	0.060627589	0.155880616	0.046223104	0.699485357	0.084512887	0.015086419	0.154692233	0.074719643	0.644399958	0.057642847	0.223237552	0.05056538	0.549190166	0.087743476	0.312500978	0.067441478	0.570449701	0.027062918	0.335045903	0.115814307	0.056180026	0	0	0.622686138	0.014286738	0.191032791
1. CVD Plateau	1	Men	2012	89	0.747575782	0.030445407	0.003166588	0.091043464	0.065883315	0.002859464	0.059025981	0.713146089	0.116033544	0.067061721	0.027740651	0.076017995	0.659495876	0.129934767	0.057909341	0.152660015	0.04949582	0.662150893	0.122244848	0.014597512	0.151510927	0.062181377	0.665287574	0.055104808	0.217426241	0.043469139	0.571187769	0.083173398	0.302169693	0.049031641	0.601491841	0.026096591	0.323379927	0.125811072	0.057540795	0.009080739	0.127222624	0.479968845	0.013826905	0.186549019
1. CVD Plateau	1	Men	2012	90	0.684501027	0.032935505	0.003169215	0.0846092	0.073625822	0.00533405	0.11582518	0.626698533	0.100002831	0.073014272	0.051342889	0.148941474	0.484491244	0.112266395	0.106173151	0.29706921	0.047957681	0.514731946	0.11531776	0.027129376	0.294863237	0.070407868	0.407791706	0.101119489	0.420680937	0.02704715	0.241348568	0.15130337	0.580300912	0.065598101	0.266195494	0.048324999	0.619881406	0.107196158	0.060822767	0.006882348	0.094769472	0.342699728	0.025703458	0.361926069
1. CVD Plateau	1	Men	2012	91	0.68429771	0.038426736	0.00344172	0.078761455	0.075295329	0.00519403	0.114583021	0.586658249	0.135207421	0.081448573	0.049579786	0.147105972	0.445746693	0.161429351	0.101522062	0.291301894	0.053072544	0.528872668	0.102572323	0.026312803	0.289169663	0.055726994	0.4374385	0.09677723	0.410057276	0.050725059	0.244427932	0.143517213	0.561329797	0.062676084	0.292149098	0.046690973	0.598483845	0.131481258	0.057599293	0.012733615	0.168314135	0.251147863	0.024936253	0.353787584
1. CVD Plateau	1	Men	2012	92	0.633359422	0.029150224	0.004959557	0.140440283	0.073534205	0.005065879	0.113490431	0.617466909	0.124429389	0.064720845	0.047929907	0.145452949	0.491517501	0.125490455	0.097140809	0.285851236	0.048716409	0.519708247	0.122229353	0.025555367	0.283790624	0.066242858	0.441174949	0.092687261	0.399894931	0.041367463	0.279296243	0.136198413	0.543137881	0.055920323	0.320938757	0.045163158	0.577977763	0.128772608	0.079555516	8.85E-05	0.001022693	0.420301377	0.024225101	0.346034206
1. CVD Plateau	1	Men	2012	93	0.657037712	0.032235024	0.004081299	0.108300657	0.080844807	0.00494953	0.112550972	0.533563041	0.211917541	0.064142933	0.046390696	0.143985789	0.514902973	0.111356879	0.093021456	0.280718692	0.051623173	0.497115652	0.147677426	0.024856153	0.278727596	0.058129655	0.46283271	0.088842262	0.390195373	0.032829425	0.312111524	0.129331264	0.525727787	0.068366915	0.329528509	0.043739228	0.558365349	0.039309526	0.004256232	0.004576543	0.624527807	1.11E-16	0.001577719	0.325752174
1. CVD Plateau	1	Men	2012	94	0.645114638	0.043597574	0.00460053	0.090849904	0.099224068	0.004844952	0.111768334	0.605187798	0.101922081	0.105222492	0.044959703	0.142707925	0.478374244	0.156564201	0.089156149	0.275905405	0.072756316	0.47784087	0.151206731	0.024214339	0.273981744	0.053901608	0.479903944	0.085235002	0.380959447	0.043040838	0.324958766	0.122899998	0.509100399	0.067185139	0.350751322	0.042416965	0.539646573	0.125120013	0.048779194	0.020324558	0.273792005	0.177329414	0.0229677	0.331687115
1. CVD Plateau	1	Men	2012	95	0.612233379	0.040659544	0.00709234	0.141432475	0.082683811	0.00475214	0.111146311	0.572753278	0.164682508	0.077306852	0.043634573	0.141622789	0.501520725	0.141530093	0.085537076	0.271412106	0.066226182	0.513556961	0.127033834	0.023629192	0.26955383	0.056656734	0.489297725	0.0818583	0.372187241	0.035199488	0.354657085	0.116888753	0.493254675	0.050030276	0.386956481	0.041194246	0.521818998	0.138157726	0.076115193	0.002856613	0.033315952	0.402040137	0.022420048	0.325094332
1. CVD Plateau	1	Men	2012	96	0.549712312	0.035946142	0.008573391	0.184002548	0.106405719	0.004671126	0.110688763	0.547773138	0.190554826	0.07852525	0.042413021	0.140733765	0.508176709	0.142427837	0.082156429	0.267239024	0.061041834	0.488156107	0.162257888	0.023100055	0.265444116	0.068986526	0.48843052	0.078704996	0.363877958	0.053851784	0.356679174	0.111281564	0.478187479	0.071644284	0.383409072	0.040069018	0.504877626	0.081906635	0.009110259	0.006309837	0.56216457	0	0.001602163	0.338906534
1. CVD Plateau	1	Men	2012	97	0.585311573	0.047276303	0.008374336	0.142106162	0.101930078	0.004601969	0.110399579	0.531330719	0.217966451	0.069365884	0.041292816	0.140044129	0.52922229	0.128385541	0.079006381	0.263385788	0.041800791	0.517827723	0.15609287	0.022626345	0.261652271	0.075216227	0.492986067	0.075767912	0.356029793	0.055415188	0.374628994	0.106062355	0.463893463	0.059565266	0.412580644	0.039039287	0.488814803	0.098410464	0.069466954	0.024097032	0.233448983	0.240024924	0.021483923	0.31306772
1. CVD Plateau	1	Men	2012	98	0.57082018	0.048758868	0.008436762	0.139070342	0.11808645	0.004544765	0.110282633	0.42299712	0.33909317	0.05808096	0.040271759	0.139556991	0.450910272	0.213159343	0.076079052	0.259851333	0.077758177	0.464556697	0.177300311	0.022207539	0.258177275	0.07702026	0.501300075	0.073039833	0.348639832	0.042402844	0.406017229	0.101214947	0.450364979	0.055359656	0.432917091	0.038103094	0.473620159	0.11625999	0.094163259	0	0	0.460851793	0.021094493	0.307630465
1. CVD Plateau	1	Men	2012	99	0.54962318	0.051202046	0.012769188	0.186839091	0.084725122	0.004499641	0.110341732	0.526376102	0.216478487	0.078522527	0.039347662	0.139275221	0.560734771	0.109264923	0.073366492	0.256633815	0.078987613	0.47065776	0.173494123	0.021843166	0.255017338	0.051992084	0.535790483	0.070513478	0.341703955	0.022565986	0.443118899	0.096723077	0.437592038	0.035987514	0.467473382	0.037258496	0.459280608	0.153911691	0.095776472	0	0	0.426981492	0.020756942	0.302573403
1. CVD Plateau	1	Men	2012	100	0.498173712	0.045917637	0.011973447	0.194853685	0.134034197	0.004466758	0.110580564	0.444408997	0.290440212	0.087431078	0.038518329	0.139201385	0.574840176	0.100568631	0.070860665	0.253730528	0.075350392	0.456660674	0.194286323	0.0215328	0.252169811	0.045633687	0.550968054	0.068181486	0.335216773	0.014812652	0.467054616	0.092570425	0.425562306	0.040486282	0.477229772	0.036503551	0.445780396	0.12156317	0.110552211	0.007242995	0.054245035	0.388033299	0.020470923	0.297892367
1. CVD Plateau	1	Men	2013	35	0.991244038	0.002615906	0	0	0.003159437	0.00014775	0.002832869	0.98116396	0	0.013506108	0.001603733	0.003726198	0.97903729	0.008771623	0.003911523	0.008279564	0	0.991001797	0	0.000794054	0.008204149	0.075951338	0.907426104	0.003664728	0.012957831	0	0.972776408	0.006540167	0.020683425	0	0.975513015	0.001496932	0.022990054	0.059858911	0.005800737	0	0	0.922973509	0.00074954	0.010617304
1. CVD Plateau	1	Men	2013	36	0.990217978	0.003294707	0	0	0.003581959	0.000141613	0.002763743	0.975561664	0	0.019266358	0.001536821	0.003635156	0.967227023	0.020949884	0.003747159	0.008075933	0	0.991236598	0	0.000761007	0.008002395	0.060239126	0.923613032	0.003510851	0.012636992	0	0.973571232	0.006263131	0.020165638	0	0.976152859	0.001434496	0.022412645	0.051935737	0.006557071	0	0	0.930433546	0.000718349	0.010355297
1. CVD Plateau	1	Men	2013	37	0.989329958	0.004241633	0	0	0.003596365	0.000135732	0.002696313	0.977466247	0	0.017514729	0.001472684	0.00354634	0.976696954	0.011836251	0.003589581	0.007877214	0	0.991465159	0	0.000729333	0.007805508	0.05977191	0.924540974	0.003363329	0.012323787	0	0.974342626	0.005997474	0.0196599	0	0.976776763	0.001374651	0.021848586	0.089242031	0.006971424	0	0	0.892998522	0.000688455	0.010099568
1. CVD Plateau	1	Men	2013	38	0.990245438	0.002929086	0	0	0.004064845	0.000130095	0.002630536	0.973006323	0	0.022122773	0.001411207	0.003459697	0.956212694	0.032665515	0.003438505	0.007683287	0	0.991687655	0	0.000698975	0.00761337	0.098341284	0.886418793	0.003221899	0.012018024	0	0.975091383	0.005742722	0.019165896	0	0.977385191	0.001317288	0.021297522	0.057066395	0.007053155	0	0	0.925370687	0.000659803	0.00984996
1. CVD Plateau	1	Men	2013	39	0.989446369	0.004645727	0	0	0.003216837	0.000124693	0.002566375	0.976274689	0	0.018997856	0.00135228	0.003375175	0.958052495	0.031159811	0.003293661	0.007494033	0	0.991904258	0	0.000669878	0.007425864	0.060847488	0.924346693	0.003086306	0.011719513	0	0.975818267	0.005498419	0.018683314	0	0.977978591	0.001262305	0.020759105	0.074983408	0.004762839	0	0	0.910015092	0.000632342	0.009606319
1. CVD Plateau	1	Men	2013	40	0.987915113	0.003694963	0	0	0.004538996	0.000241059	0.003609869	0.971115902	0	0.021523202	0.002613575	0.004747321	0.961636318	0.021462263	0.006363101	0.010538318	0	0.988262632	0	0.001294872	0.010442496	0.096282893	0.88127779	0.005962768	0.016476549	0	0.963125291	0.010617568	0.026257141	0	0.968389127	0.002439725	0.029171148	0.063163745	0.006773652	0	0	0.915333144	0.001222325	0.013507134
1. CVD Plateau	1	Men	2013	41	0.987917285	0.003300569	0	0	0.005029238	0.000231051	0.003521857	0.982631853	0	0.010232412	0.002504374	0.00463136	0.957719109	0.025907902	0.006094547	0.010278442	0	0.988574015	0	0.001240962	0.010185023	0.073455745	0.904766582	0.00571138	0.016066293	0	0.964242617	0.010164371	0.025593012	0	0.969232272	0.002337836	0.028429893	0.054530958	0.00639182	0	0	0.924733346	0.001171445	0.01317243
1. CVD Plateau	1	Men	2013	42	0.985969899	0.004051322	0	0	0.006321305	0.000221461	0.003436014	0.978934586	0	0.014147469	0.002399701	0.004518244	0.965557704	0.018580418	0.005837058	0.01002482	0	0.988876959	0	0.001189293	0.009933748	0.060601744	0.918262184	0.005470355	0.015665717	0	0.965326206	0.009729721	0.024944072	0	0.97005439	0.002240172	0.027705438	0.064346438	0.007626881	0	0	0.914058299	0.00112268	0.012845702
1. CVD Plateau	1	Men	2013	43	0.988875031	0.003456275	0	0	0.004104137	0.000212269	0.003352287	0.976698532	0	0.016594193	0.002299368	0.004407907	0.952137732	0.032494798	0.005590173	0.009777297	0	0.98917171	0	0.001139771	0.009688518	0.078331539	0.901154621	0.005239264	0.015274577	0	0.966377239	0.009312845	0.024309915	0	0.970856113	0.00214656	0.026997327	0.070826427	0.007738545	0	0	0.907832335	0.001075943	0.01252675
1. CVD Plateau	1	Men	2013	44	0.985925681	0.003935953	0	0	0.006664275	0.000203461	0.003270629	0.96994855	0	0.023547971	0.002203196	0.004300282	0.967597855	0.017512969	0.005353451	0.009535726	0	0.989458504	0	0.001092309	0.009449187	0.075921616	0.904168062	0.005017692	0.014892631	0	0.967396854	0.008913002	0.023690144	0	0.971638054	0.002056832	0.026305115	0.090558968	0.006961983	0	0	0.88923252	0.00103115	0.01221538
1. CVD Plateau	1	Men	2013	45	0.98474007	0.004474097	0	0	0.005946827	0.000341346	0.004497659	0.977910439	0	0.012481404	0.003694926	0.00591323	0.939956459	0.037962463	0.00897291	0.013108169	0	0.98517846	0	0.001832262	0.012989278	0.058107341	0.913016745	0.008410667	0.020465247	0	0.952533651	0.014929239	0.03253711	0	0.960427607	0.003449555	0.036122838	0.071789405	0.007402494	0	0	0.902289448	0.001729691	0.016788962
1. CVD Plateau	1	Men	2013	46	0.984700516	0.00415131	0	0	0.006432793	0.000327189	0.004388193	0.972890268	0	0.017800547	0.003540267	0.005768918	0.955767315	0.022856884	0.008591958	0.012783844	0	0.985576077	0	0.001755956	0.012667967	0.085313779	0.886680261	0.008054122	0.019951839	0	0.954012187	0.014285338	0.031702475	0	0.961504572	0.003305262	0.035190166	0.07538489	0.008536599	0	0	0.898050163	0.001657677	0.016370671
1. CVD Plateau	1	Men	2013	47	0.985548791	0.004191208	0	0	0.005664935	0.000313621	0.004281445	0.966457406	0	0.024522403	0.003392021	0.00562817	0.940343276	0.038962749	0.008226666	0.012467308	0	0.985962798	0	0.001682825	0.012354377	0.083900795	0.888936533	0.007712246	0.019450426	0	0.955445807	0.013667677	0.030886515	0	0.962554938	0.003166956	0.034278106	0.085157169	0.01036204	0	0	0.886929844	0.00158866	0.015962287
1. CVD Plateau	1	Men	2013	48	0.984061185	0.004149163	0	0	0.007311677	0.000300621	0.004177354	0.960532716	0	0.030726455	0.003249924	0.005490905	0.949016205	0.030949038	0.007876383	0.012158374	0	0.986338941	0	0.001612738	0.012048321	0.069990662	0.903664204	0.00738443	0.018960704	0	0.956836112	0.013075165	0.030088723	0	0.963579522	0.003034388	0.033386089	0.075530132	0.008770581	0	0	0.898613205	0.001522516	0.015563566
1. CVD Plateau	1	Men	2013	49	0.983590813	0.005481554	0	0	0.006563609	0.000288163	0.004075861	0.974944452	0	0.016584783	0.003113721	0.005357043	0.937396741	0.043205914	0.007540487	0.011856858	0	0.986704813	0	0.00154557	0.011749618	0.078231417	0.896216117	0.007070091	0.018482375	0	0.958184641	0.012506756	0.029308604	0	0.964579117	0.002907323	0.03251356	0.083485083	0.01145191	0	0	0.888429614	0.001459127	0.015174266
1. CVD Plateau	1	Men	2013	50	0.971028058	0.00548013	4.50E-05	0.008107624	0.009024182	0.000460756	0.005854206	0.958209574	0.000455717	0.028664994	0.004976036	0.007693678	0.962946158	0.007992629	0.012040521	0.017020692	0.006255405	0.965211928	0.009195096	0.002470695	0.016866876	0.077599717	0.884590702	0.01129039	0.026519191	0.066286097	0.87174112	0.019952138	0.042020645	0.099610459	0.849138118	0.00464637	0.046605054	0.086570109	0.00995724	0	0	0.879362373	0.002332549	0.021777729
1. CVD Plateau	1	Men	2013	51	0.976688188	0.005944801	1.37E-05	0.002279442	0.008920029	0.000441678	0.005712199	0.963888326	0	0.023838053	0.004767308	0.007506313	0.917851596	0.054025216	0.011525281	0.016597907	0.009857427	0.963117747	0.008208981	0.002367799	0.016448047	0.065602291	0.8977421	0.010808262	0.025847346	0.079703165	0.860295154	0.019079487	0.040922193	0.116042461	0.834130227	0.004451653	0.045375659	0.063738359	0.00942585	0.000376372	0.038020179	0.864972412	0.002235445	0.021231383
1. CVD Plateau	1	Men	2013	52	0.97100644	0.005730001	5.81E-05	0.009981883	0.007226395	0.000423399	0.005573771	0.945188577	0.025151185	0.017769363	0.004567243	0.007323631	0.949949491	0.022834056	0.011031175	0.016185278	0.007917614	0.96084587	0.012928036	0.002269195	0.016039285	0.066198446	0.89826459	0.010345934	0.02519103	0.09764495	0.844265116	0.018242247	0.039847687	0.112181643	0.839380703	0.004265024	0.04417263	0.094769398	0.012109555	0.000170965	0.013750682	0.856359099	0.002142392	0.020697908
1. CVD Plateau	1	Men	2013	53	0.976030969	0.006424111	2.63E-05	0.004043497	0.007630442	0.000405886	0.005438844	0.966638884	0	0.021840099	0.004375486	0.00714553	0.94023993	0.033420174	0.01055733	0.015782566	0.008865559	0.959661608	0.013657773	0.002174705	0.015640354	0.064705176	0.900842385	0.009902586	0.024549854	0.064821116	0.878943453	0.017438957	0.038796474	0.110739375	0.842179237	0.004086149	0.042995239	0.073450628	0.011503449	1.53E-05	0.00131518	0.891485205	0.002053223	0.02017699
1. CVD Plateau	1	Men	2013	54	0.971197315	0.007576191	4.06E-05	0.005288994	0.010200454	0.000389108	0.005307345	0.950663237	0.010510445	0.027662711	0.004191694	0.006971912	0.941327193	0.033180358	0.010102909	0.015389539	0.011701234	0.959498798	0.011464781	0.002084162	0.015251025	0.068998968	0.89760016	0.009477435	0.023923437	0.061336605	0.884227254	0.016668216	0.037767924	0.122712536	0.831529976	0.00391471	0.041842778	0.08861173	0.011436619	5.91E-05	0.005082414	0.873174027	0.00196778	0.019668324
1. CVD Plateau	1	Men	2013	55	0.963402099	0.006281027	6.68E-05	0.010453009	0.01091432	0.000607035	0.008275733	0.948247776	0.005536996	0.028810934	0.006534439	0.010869855	0.924573071	0.035718054	0.015731165	0.023977711	0.01001472	0.947557437	0.015415334	0.00325035	0.023762158	0.070034948	0.877957211	0.014759056	0.037248785	0.08499602	0.830343172	0.02592055	0.058740258	0.112638255	0.816201876	0.006102979	0.065056889	0.09087691	0.013201002	0.000197917	0.014573208	0.84744815	0.003068917	0.030633896
1. CVD Plateau	1	Men	2013	56	0.964719755	0.007040566	6.18E-05	0.008632811	0.010886902	0.000581979	0.008076234	0.950590523	0.009963564	0.02257989	0.006259708	0.010606315	0.911429436	0.050139919	0.015051053	0.023379592	0.011066457	0.947171752	0.015477024	0.003115077	0.02316969	0.055918491	0.893665409	0.014122826	0.036293274	0.103217998	0.814849882	0.024765837	0.057166283	0.105309221	0.825552221	0.005846729	0.063291828	0.084533085	0.013561254	1.03E-05	0.000747131	0.868348116	0.002941267	0.029858868
1. CVD Plateau	1	Men	2013	57	0.962957757	0.006364769	7.35E-05	0.01134469	0.010819404	0.000557979	0.007881887	0.9321902	0.024210265	0.027253623	0.00599641	0.010349502	0.92174423	0.041061051	0.014398807	0.022795912	0.010174415	0.944920057	0.019328521	0.002985471	0.022591536	0.070259565	0.880868092	0.013512702	0.035359642	0.048710431	0.872006038	0.023657847	0.055625684	0.079545417	0.853289993	0.005601152	0.061563438	0.080734555	0.014759549	0.000160378	0.010588865	0.861835636	0.002818966	0.029102051
1. CVD Plateau	1	Men	2013	58	0.956963826	0.008556447	0.000119595	0.013664873	0.012467674	0.000534993	0.007692593	0.957260087	0.001117098	0.025779454	0.005744078	0.010099284	0.914041249	0.049959119	0.013773284	0.022226347	0.010927212	0.942270723	0.021913387	0.002861301	0.022027378	0.066468693	0.886156337	0.012927612	0.034447357	0.075276148	0.848011587	0.02259468	0.054117584	0.081365869	0.853397577	0.005365812	0.059870742	0.083898962	0.014913869	0.000182569	0.011910938	0.858028847	0.002701798	0.028363018
1. CVD Plateau	1	Men	2013	59	0.963316009	0.00861265	7.64E-05	0.008718274	0.011255416	0.000512978	0.007508255	0.94505837	0.007837009	0.031746824	0.005502266	0.009855531	0.920962906	0.044193112	0.013173393	0.021670588	0.01157397	0.946514034	0.017692741	0.002742347	0.021476908	0.074718685	0.879358871	0.012366536	0.033555908	0.063371588	0.86241275	0.021574523	0.052641139	0.090970536	0.845676365	0.005140293	0.058212806	0.09135628	0.018050667	0.000478724	0.025357197	0.834526218	0.002589553	0.027641361
1. CVD Plateau	1	Men	2013	60	0.955995	0.007992463	7.86E-05	0.009665298	0.01370318	0.000768296	0.011797118	0.932387848	0.016360221	0.027537558	0.008232116	0.015482258	0.904705416	0.041607302	0.019677077	0.034010205	0.010932132	0.929810987	0.021444794	0.004105319	0.033706768	0.07275629	0.856156073	0.018475036	0.052612602	0.055596331	0.829825875	0.032168528	0.082409267	0.061037919	0.840180262	0.007691149	0.091090671	0.095619188	0.01643872	0.000512773	0.02973668	0.81045605	0.003876712	0.043359877
1. CVD Plateau	1	Men	2013	61	0.960029761	0.007771525	4.99E-05	0.006326677	0.013569473	0.000736767	0.011515923	0.926899613	0.017803951	0.032300989	0.007885317	0.015110131	0.907735217	0.040290796	0.018815356	0.033158632	0.011311622	0.929632146	0.022258042	0.003934844	0.032863346	0.07595587	0.855132578	0.017669182	0.051242371	0.064183007	0.824984787	0.030701498	0.080130708	0.070770301	0.833332395	0.007367746	0.088529558	0.085267943	0.01472431	0.000145425	0.009634529	0.844259648	0.003715859	0.042252286
1. CVD Plateau	1	Men	2013	62	0.954089784	0.008167829	8.76E-05	0.010524403	0.015181502	0.00070658	0.011242295	0.944003606	0.005431148	0.028264356	0.007553034	0.014747855	0.891224927	0.058458175	0.017988994	0.032327905	0.009291639	0.92638917	0.028507026	0.00377157	0.032040595	0.069395868	0.863804284	0.016896453	0.049903395	0.082621084	0.810185632	0.029293898	0.077899386	0.091440719	0.815481085	0.007057896	0.0860203	0.09009484	0.015866833	3.82E-05	0.002362909	0.846904588	0.003561804	0.041170836
1. CVD Plateau	1	Men	2013	63	0.956463904	0.008767643	6.53E-05	0.007326876	0.015722488	0.000677684	0.010976112	0.941716087	0.002352591	0.034301374	0.007234685	0.014395264	0.906467473	0.044818351	0.01719657	0.031517606	0.011899438	0.926897619	0.02634963	0.00361521	0.031238103	0.072970754	0.862278755	0.016155514	0.048594978	0.075949951	0.820392479	0.027943385	0.075714185	0.091035186	0.818642081	0.006761054	0.083561679	0.089268501	0.015963664	0	0	0.851238588	0.003414277	0.04011497
1. CVD Plateau	1	Men	2013	64	0.949676972	0.009570407	0.000107064	0.010956158	0.018322113	0.000650025	0.01071726	0.920193469	0.0232806	0.035544019	0.006929711	0.014052202	0.900274201	0.052561735	0.016436727	0.030727337	0.013040047	0.928036625	0.025002365	0.003465489	0.030455475	0.071695195	0.865543255	0.015445094	0.047316456	0.042763353	0.857014868	0.026647722	0.073574057	0.082051639	0.830319104	0.0064767	0.081152557	0.092083069	0.019952282	0.00066408	0.031547216	0.813396178	0.003273018	0.039084158
1. CVD Plateau	1	Men	2013	65	0.947475035	0.00912911	7.77E-05	0.008358121	0.017968799	0.00095417	0.0160371	0.926916232	0.007136043	0.034769183	0.010156853	0.021021689	0.866418455	0.063640413	0.024036706	0.045904427	0.014868212	0.89956149	0.034987442	0.005083558	0.045499298	0.064710723	0.842105924	0.022591899	0.070591454	0.068560118	0.78303545	0.0388745	0.109529933	0.075729203	0.794039511	0.009493903	0.120737383	0.098832085	0.01855148	0.000841866	0.04256816	0.776055994	0.004801442	0.058348974
1. CVD Plateau	1	Men	2013	66	0.94199634	0.009842528	0.000113681	0.011304452	0.020165141	0.000915419	0.01566244	0.918908068	0.01679186	0.034046818	0.009728711	0.020524543	0.871834433	0.060444581	0.022967849	0.044753137	0.013271629	0.910781389	0.02671417	0.004873586	0.044359226	0.078916589	0.830769607	0.021592721	0.068721083	0.063151459	0.793414188	0.037050129	0.106384223	0.078805309	0.794907211	0.009094758	0.117192722	0.091671785	0.018835917	0	0	0.828045043	0.004603349	0.056843906
1. CVD Plateau	1	Men	2013	67	0.942983631	0.010029346	0.000101192	0.009887645	0.02082127	0.000878351	0.015298565	0.924626878	0.009953308	0.036059736	0.009318703	0.020041376	0.885314205	0.049111718	0.021943173	0.043630903	0.013213556	0.909682866	0.02918298	0.004672622	0.043247976	0.069346588	0.8431247	0.02063492	0.066893792	0.074302883	0.787093323	0.035300394	0.1033034	0.078572795	0.798995207	0.008712546	0.113719452	0.093730336	0.018414824	0.000613372	0.031621519	0.795831149	0.004413761	0.05537504
1. CVD Plateau	1	Men	2013	68	0.940076298	0.011060036	0.000126842	0.011211655	0.021736915	0.000842901	0.014945354	0.9186771	0.015857846	0.036966919	0.008926121	0.019572015	0.893209709	0.043292081	0.020960961	0.042537249	0.015651419	0.906045606	0.031657584	0.004480317	0.042165074	0.071915614	0.843258722	0.019716884	0.06510878	0.084295665	0.781795545	0.033622494	0.100286295	0.071913979	0.809423056	0.008346605	0.11031636	0.097271759	0.020640787	0.000394552	0.018362073	0.805156749	0.00423235	0.05394173
1. CVD Plateau	1	Men	2013	69	0.936554788	0.01087814	0.000146934	0.013180312	0.023828123	0.000809008	0.014602695	0.913024301	0.02513755	0.034171556	0.00855029	0.019116303	0.86501356	0.073495135	0.020019576	0.041471729	0.015034808	0.907925489	0.031633282	0.00429634	0.041110081	0.079624333	0.838173285	0.018837078	0.063365304	0.057470045	0.813184323	0.032013772	0.09733186	0.071414669	0.813606651	0.007996307	0.106982373	0.096445836	0.020814058	0.000757617	0.034363292	0.791017017	0.004058801	0.05254338
1. CVD Plateau	1	Men	2013	70	0.924630417	0.011984937	0.000176631	0.014347108	0.023797115	0.00135663	0.023707161	0.905360345	0.0141076	0.035201585	0.014307723	0.031022747	0.841824009	0.057608859	0.033395403	0.067171729	0.016033555	0.872525874	0.037654831	0.007197687	0.066588054	0.065903048	0.800225572	0.031432951	0.10243843	0.05200456	0.737876776	0.053229601	0.156889062	0.077242967	0.737072959	0.013382733	0.172301342	0.093474791	0.020789637	0.000565614	0.025920339	0.767426524	0.006800178	0.085022917
1. CVD Plateau	1	Men	2013	71	0.925690533	0.012340945	0.00015415	0.012182721	0.025156563	0.001302562	0.023172526	0.893503597	0.021748285	0.040731335	0.013706409	0.030310375	0.835333381	0.067287966	0.031885548	0.065493105	0.013930677	0.872123818	0.04211555	0.006903764	0.064926191	0.061928458	0.80837273	0.030022081	0.099676731	0.060365108	0.736802062	0.050648081	0.152184748	0.078212468	0.741977235	0.012822365	0.166987932	0.092434781	0.022072343	0.000664833	0.028575097	0.766916661	0.006522941	0.082813343
1. CVD Plateau	1	Men	2013	72	0.917258353	0.012231872	0.000228768	0.018130467	0.028244596	0.001250923	0.022655021	0.893770464	0.024131904	0.039346412	0.013131144	0.029620076	0.834269923	0.071431481	0.030439242	0.063859354	0.017214711	0.872409753	0.040443881	0.006622807	0.063308849	0.069526606	0.804821782	0.028670696	0.096980915	0.04951921	0.754725402	0.048174842	0.147580546	0.065439869	0.760488341	0.012286325	0.161785465	0.093879508	0.023764765	0.000201364	0.008200644	0.787036456	0.006257948	0.080659314
1. CVD Plateau	1	Men	2013	73	0.916310793	0.012710707	0.000253549	0.019303984	0.028064779	0.001201625	0.022154564	0.892579261	0.025378541	0.040509525	0.012580959	0.028951713	0.844615956	0.064059928	0.029054143	0.062269972	0.021195677	0.864288186	0.046426268	0.00635434	0.061735528	0.064445378	0.813827879	0.027376597	0.094350146	0.057524354	0.753593977	0.045806124	0.143075545	0.085841807	0.745691325	0.011773708	0.15669316	0.109688966	0.027731017	0.000273523	0.009493559	0.768248043	0.00600475	0.078560142
1. CVD Plateau	1	Men	2013	74	0.91709371	0.013512274	0.000251048	0.017989287	0.028328001	0.001154585	0.021671095	0.887299766	0.028596332	0.04374379	0.012054934	0.028305178	0.840384465	0.071162987	0.027728032	0.060724516	0.023282953	0.865545069	0.044868273	0.006097911	0.060205794	0.058532234	0.823546383	0.026137697	0.091783687	0.063503008	0.754289585	0.043538359	0.138669049	0.060348756	0.7766571	0.011283655	0.151710489	0.108715563	0.026183273	0.001821668	0.063226436	0.717774922	0.005762921	0.076515216
1. CVD Plateau	1	Men	2013	75	0.888430092	0.01554206	0.000387755	0.023953678	0.034539591	0.001926719	0.035220106	0.869023083	0.018917912	0.046025747	0.020057044	0.045976215	0.796279567	0.05941562	0.045938049	0.098366764	0.019302854	0.830626287	0.042377919	0.010162202	0.097530737	0.076987665	0.731397788	0.043321953	0.148292594	0.050286178	0.654721547	0.07182386	0.223168415	0.060676729	0.676653909	0.018777728	0.243891634	0.097771768	0.02754242	0.001506692	0.050360355	0.689432069	0.009604816	0.123781881
1. CVD Plateau	1	Men	2013	76	0.893470224	0.015846298	0.000344425	0.020928554	0.033084595	0.001852492	0.034473411	0.858484138	0.0310808	0.046237353	0.019223165	0.044974544	0.789431942	0.070794465	0.043829662	0.095943931	0.023679039	0.816429236	0.055002216	0.009756598	0.09513291	0.068557997	0.745849076	0.041352481	0.144240446	0.048731105	0.666874562	0.068219792	0.216174542	0.077368572	0.668651544	0.018001067	0.235978816	0.104025764	0.0243881	0.00167087	0.062447941	0.677681939	0.00922236	0.120563026
1. CVD Plateau	1	Men	2013	77	0.887502206	0.015895184	0.000396581	0.023945861	0.036723444	0.001781802	0.033754923	0.85245484	0.042921042	0.042188281	0.018426905	0.044008931	0.784264139	0.080330153	0.041813251	0.093592457	0.019997735	0.827555566	0.050271019	0.009369782	0.092805898	0.074583532	0.745654955	0.039469034	0.140292478	0.053683787	0.67219901	0.064774284	0.20934292	0.065145584	0.689346929	0.017259548	0.22824794	0.11280897	0.030343417	0.001386175	0.042300948	0.686870812	0.00885765	0.117432029
1. CVD Plateau	1	Men	2013	78	0.888593169	0.017794271	0.000381061	0.020584753	0.037867481	0.001714535	0.03306473	0.851948813	0.039459264	0.047845531	0.017666969	0.043079423	0.771824305	0.096977996	0.039885689	0.091312009	0.024642902	0.824387457	0.05141914	0.009001123	0.090549378	0.065008483	0.760874691	0.037668674	0.136448152	0.044691868	0.691152038	0.061482322	0.202673773	0.06099643	0.701751875	0.016551963	0.220699732	0.113807513	0.028487779	0.003798604	0.113854826	0.61715278	0.008510092	0.114388406
1. CVD Plateau	1	Men	2013	79	0.881601764	0.019089568	0.000442557	0.022215345	0.042597206	0.001650585	0.032402975	0.846208051	0.045755056	0.048908634	0.016942133	0.042186127	0.795468941	0.077384696	0.038044008	0.089102355	0.023681504	0.815120131	0.064185218	0.008650029	0.088363118	0.067348983	0.763995314	0.035948611	0.132707092	0.057700849	0.687792374	0.058339137	0.196167639	0.066259291	0.704528261	0.015877171	0.213335277	0.120161308	0.030677074	0.001258367	0.038145109	0.690147216	0.008179128	0.111431797
1. CVD Plateau	1	Men	2013	80	0.868312962	0.017714034	0.00023649	0.012938042	0.042101425	0.002921781	0.055775266	0.806715165	0.036847165	0.054013959	0.029865998	0.072557714	0.69738147	0.083261201	0.066684133	0.152673197	0.023459639	0.749044023	0.06079803	0.015282768	0.15141554	0.070156395	0.640202598	0.063046831	0.226594177	0.049409836	0.515629638	0.101702416	0.33325811	0.064108483	0.545966562	0.027996726	0.36192823	0.110233224	0.034485301	0.006064675	0.14349584	0.50067652	0.014452633	0.190591806
1. CVD Plateau	1	Men	2013	81	0.855543128	0.02218234	0.000391342	0.016944855	0.04740799	0.002815912	0.054714432	0.795813575	0.049997583	0.054414627	0.028656653	0.071117561	0.698473117	0.088884992	0.063599968	0.149041923	0.032038833	0.738826962	0.066611624	0.014699083	0.147823498	0.071509789	0.647935565	0.060166562	0.220388084	0.054945483	0.526193221	0.096448152	0.322413144	0.057043679	0.566432735	0.026871309	0.349652278	0.116546939	0.040259464	0.003634807	0.079173431	0.560777137	0.013902549	0.185705672
1. CVD Plateau	1	Men	2013	82	0.848235265	0.019680224	0.000656498	0.031624916	0.043382663	0.002715629	0.053704804	0.80150623	0.046657949	0.05458788	0.027505773	0.069742167	0.67658324	0.117223172	0.060658899	0.145534689	0.035258979	0.735932482	0.070309171	0.014144783	0.144354585	0.068524237	0.659692808	0.057420016	0.214362939	0.051584781	0.54511175	0.091443368	0.311860101	0.066241731	0.570249954	0.025800536	0.337707779	0.110746576	0.03705488	0	0	0.657846627	0.013380236	0.180971681
1. CVD Plateau	1	Men	2013	83	0.840241393	0.021632975	0.000798796	0.03481123	0.047147828	0.002620786	0.052746993	0.79014813	0.055340889	0.059667279	0.026411567	0.068432135	0.700260521	0.099731261	0.057856499	0.142151719	0.031340792	0.74225829	0.071772865	0.013619024	0.141009028	0.065827955	0.670849896	0.054803038	0.208519112	0.027892479	0.583825099	0.086680743	0.301601678	0.059566659	0.589552112	0.024782744	0.326098484	0.124658544	0.039967797	0.004636152	0.099304239	0.542158358	0.0128849	0.17639001
1. CVD Plateau	1	Men	2013	84	0.821122463	0.023536866	0.00115482	0.045614776	0.05419812	0.00253125	0.051841704	0.767990893	0.083732074	0.055716513	0.025372349	0.067188171	0.707059389	0.098858689	0.055188553	0.138893369	0.0387371	0.725223939	0.085130753	0.013121018	0.13778719	0.062955109	0.681876043	0.052311674	0.202857175	0.041131709	0.585074225	0.082153222	0.291640844	0.065588651	0.595766593	0.023816366	0.31482839	0.110743215	0.045060588	0.00453763	0.086950135	0.568331629	0.012415801	0.171961001
1. CVD Plateau	1	Men	2013	85	0.790983688	0.023624514	0.001649059	0.063599289	0.054835625	0.00307446	0.062233365	0.748295127	0.083770244	0.056726621	0.030640979	0.08056703	0.67012239	0.098026819	0.066154533	0.165696257	0.03871555	0.696770795	0.08422963	0.015894404	0.164389622	0.069573841	0.626774053	0.0627509	0.240901206	0.047218099	0.510800931	0.097821304	0.344159666	0.050630717	0.549681915	0.028773106	0.370914261	0.113154482	0.047497191	0	0	0.619644545	0.015042791	0.204660992
1. CVD Plateau	1	Men	2013	86	0.775898337	0.029617554	0.002329395	0.070585069	0.057335083	0.002974854	0.061259708	0.7262862	0.104379654	0.060653495	0.029467538	0.079213113	0.669734589	0.105114638	0.063125281	0.162025492	0.037700983	0.694526383	0.09167569	0.015335717	0.160761227	0.070156623	0.635483436	0.059922254	0.234437687	0.046878157	0.527683427	0.092697905	0.332740511	0.068984547	0.545330615	0.027682633	0.358002204	0.123553197	0.04008779	0.005753065	0.119747748	0.496711486	0.014516781	0.199629935
1. CVD Plateau	1	Men	2013	87	0.772131617	0.028134369	0.002132326	0.06831891	0.066047845	0.002881505	0.060353427	0.742127605	0.085112204	0.066459505	0.028357542	0.077943144	0.654747979	0.126492633	0.060250458	0.15850893	0.042450382	0.690496494	0.094957845	0.014809335	0.157285945	0.062818432	0.651744316	0.057237865	0.228199386	0.048353361	0.542105399	0.087844845	0.321696395	0.057474998	0.570354229	0.02665153	0.345519243	0.115692664	0.053009865	0	0	0.622488745	0.014021332	0.194787394
1. CVD Plateau	1	Men	2013	88	0.766647846	0.029078605	0.002078718	0.064638125	0.075246563	0.002794305	0.059515838	0.735450245	0.086149594	0.074332386	0.027309324	0.07675845	0.694482179	0.092844751	0.057525612	0.155147458	0.046223104	0.700984813	0.084512887	0.014314531	0.153964665	0.074719643	0.648399182	0.054693582	0.222187593	0.05056538	0.555149308	0.083254129	0.311031183	0.067441478	0.573410191	0.025678259	0.333470072	0.115814307	0.056180026	0	0	0.624315601	0.013555765	0.190134301
1. CVD Plateau	1	Men	2013	89	0.750457877	0.030530905	0.00308109	0.08858529	0.065883315	0.002713161	0.058748362	0.718055867	0.112900639	0.067061721	0.026321315	0.075660457	0.663176786	0.129934767	0.054946442	0.151942004	0.04949582	0.663610372	0.122244848	0.013850639	0.150798321	0.062181377	0.669129609	0.052285401	0.216403614	0.043469139	0.576864494	0.078917877	0.30074849	0.049031641	0.604348021	0.024761373	0.321858965	0.125811072	0.057785975	0.008835559	0.123787613	0.484988703	0.013119459	0.185671618
1. CVD Plateau	1	Men	2013	90	0.683775767	0.033021074	0.003083646	0.082324752	0.073625822	0.005230196	0.118938742	0.626394474	0.097302755	0.073014272	0.050343246	0.152945253	0.478572746	0.112266395	0.104105966	0.305054894	0.047957681	0.50733377	0.11531776	0.026601168	0.302789621	0.070407868	0.398451937	0.099150698	0.431989497	0.02704715	0.228695042	0.148357502	0.595900306	0.065598101	0.250473	0.047384114	0.636544785	0.107196158	0.06100859	0.006696525	0.092210696	0.336029812	0.025203013	0.371655207
1. CVD Plateau	1	Men	2013	91	0.683445226	0.038519662	0.003348794	0.076634895	0.075295329	0.005092903	0.117663192	0.587319727	0.131556821	0.081448573	0.04861447	0.15106041	0.439892673	0.161429351	0.099545433	0.299132543	0.053072544	0.521611645	0.102572323	0.025800494	0.296942994	0.055726994	0.428299768	0.094892983	0.421080255	0.050725059	0.232132784	0.140722941	0.576419217	0.062676084	0.276969989	0.045781902	0.614572024	0.131481258	0.0579431	0.012389807	0.163769653	0.24666749	0.024450746	0.363297946
1. CVD Plateau	1	Men	2013	92	0.634199142	0.029284132	0.004825649	0.136648395	0.073534205	0.004967246	0.116541231	0.617849693	0.121069796	0.064720845	0.046996715	0.149362951	0.4857247	0.125490455	0.095249483	0.293535363	0.048716409	0.512577074	0.122229353	0.025057805	0.291419358	0.066242858	0.432229766	0.090882646	0.410644731	0.041367463	0.267347625	0.133546638	0.557738274	0.055920323	0.306281137	0.044283834	0.593514706	0.128772608	0.079557905	8.61E-05	0.00099508	0.411498712	0.023753439	0.355336145
1. CVD Plateau	1	Men	2013	93	0.657032651	0.032345219	0.003971104	0.105376539	0.080844807	0.004853163	0.115576517	0.536317476	0.206195768	0.064142933	0.045487472	0.147856352	0.509167939	0.111356879	0.091210334	0.288264848	0.051623173	0.490106968	0.147677426	0.024372205	0.286220229	0.058129655	0.454073404	0.087112508	0.400684433	0.032829425	0.300497214	0.126813192	0.539860169	0.068366915	0.315370378	0.042887627	0.57337508	0.039931797	0.004569098	0.004401333	0.600618227	-2.22E-16	0.001540893	0.348938652
1. CVD Plateau	1	Men	2013	94	0.644657409	0.043721788	0.004476316	0.088396957	0.099224068	0.004750621	0.114772841	0.604978846	0.099170185	0.105222492	0.04408434	0.146544137	0.472693342	0.156564201	0.087420284	0.283322172	0.072756316	0.470947265	0.151206731	0.023742887	0.281346801	0.053901608	0.47132268	0.083575481	0.391200231	0.043040838	0.313666209	0.120507142	0.522785812	0.067185139	0.337070637	0.041591109	0.554153115	0.125120013	0.049327957	0.019775795	0.26639962	0.176252712	0.022520521	0.340603382
1. CVD Plateau	1	Men	2013	95	0.613156794	0.040851037	0.006900846	0.137613798	0.082683811	0.004659616	0.114134097	0.574242227	0.16023608	0.077306852	0.04278501	0.145429831	0.495890146	0.141530093	0.083871674	0.278708087	0.066226182	0.506770993	0.127033834	0.023169133	0.276799858	0.056656734	0.480886528	0.080264524	0.382192214	0.035199488	0.343673447	0.114612935	0.50651413	0.050030276	0.373731222	0.040392196	0.535846306	0.138157726	0.076192322	0.002779484	0.032416421	0.394637142	0.021983531	0.333833374
1. CVD Plateau	1	Men	2013	96	0.551795841	0.036177623	0.008341909	0.17903448	0.106405719	0.004580179	0.11366425	0.549960754	0.185409846	0.07852525	0.041587242	0.144516908	0.502592489	0.142427837	0.080556848	0.274422826	0.061041834	0.481470312	0.162257888	0.022650299	0.272579668	0.068986526	0.480181295	0.077172614	0.373659565	0.053851784	0.345991394	0.109114918	0.491041904	0.071644284	0.370617316	0.039288876	0.518449524	0.082856619	0.009634744	0.006042991	0.538390357	0	0.001558248	0.36151704
1. CVD Plateau	1	Men	2013	97	0.586270327	0.04750241	0.008148229	0.138269295	0.101930078	0.004512369	0.113367292	0.534255177	0.212081357	0.069365884	0.040488848	0.143808734	0.523680319	0.128385541	0.077468131	0.270466009	0.041800791	0.511234636	0.15609287	0.022185812	0.268685892	0.075216227	0.484890628	0.074292715	0.365600429	0.055415188	0.364223842	0.103997327	0.476363643	0.059565266	0.400200633	0.038279194	0.501954907	0.098410464	0.070117574	0.023446412	0.227145861	0.238330589	0.021065632	0.321483469
1. CVD Plateau	1	Men	2013	98	0.571698996	0.048986661	0.008208969	0.135315443	0.11808645	0.004456279	0.113247202	0.429185215	0.329937655	0.05808096	0.03948767	0.1433085	0.445406318	0.213159343	0.074597797	0.266836542	0.077758177	0.458048869	0.177300311	0.021775159	0.265117483	0.07702026	0.493350174	0.071617752	0.358011814	0.042402844	0.395881366	0.099244298	0.462471492	0.055359656	0.420927308	0.037361229	0.486351807	0.11625999	0.094163259	0	0	0.452992915	0.020683784	0.315900052
1. CVD Plateau	1	Men	2013	99	0.551789285	0.051546814	0.01242442	0.181794435	0.084725122	0.004412034	0.11330789	0.529243183	0.210633568	0.078522527	0.038581565	0.143019157	0.555264495	0.109264923	0.07193805	0.263532532	0.078987613	0.464227781	0.173494123	0.021417881	0.261872602	0.051992084	0.527977841	0.069140584	0.35088949	0.022565986	0.433238936	0.094839885	0.449355194	0.035987514	0.455852624	0.036533076	0.471626787	0.153911691	0.095776472	0	0	0.419251984	0.020352806	0.310707048
1. CVD Plateau	1	Men	2013	100	0.500549151	0.04624092	0.011650164	0.189592636	0.134034197	0.00437979	0.113553142	0.449258882	0.282598326	0.087431078	0.037768379	0.142943335	0.569399157	0.100568631	0.069481012	0.260551201	0.075350392	0.450301198	0.194286323	0.021113558	0.258948528	0.045633687	0.543284394	0.066853996	0.344227922	0.014812652	0.457417178	0.090768085	0.437002085	0.040486282	0.465957222	0.035792829	0.457763668	0.12156317	0.110747772	0.007047434	0.052780419	0.381888671	0.020072355	0.305900178
1. CVD Plateau	1	Men	2014	35	0.991282132	0.002615906	0	0	0.003159437	0.000142021	0.002800504	0.981268717	0	0.013506108	0.001541548	0.003683628	0.979283553	0.008771623	0.003759852	0.008184972	0	0.991126317	0	0.000763264	0.008110419	0.075951338	0.907716246	0.003522626	0.012809791	0	0.973266309	0.006286569	0.020447122	0	0.975833714	0.001438887	0.022727398	0.059858911	0.005800737	0	0	0.923123873	0.000720476	0.010496003
1. CVD Plateau	1	Men	2014	36	0.990255044	0.003294707	0	0	0.003581959	0.000136122	0.002732168	0.975662786	0	0.019266358	0.00147723	0.003593626	0.967464587	0.020949884	0.003601861	0.007983668	0	0.991357532	0	0.000731499	0.007910969	0.060239126	0.923893541	0.003374716	0.012492617	0	0.974044475	0.006020275	0.01993525	0	0.976464541	0.001378873	0.022156586	0.051935737	0.006557071	0	0	0.930579707	0.000690495	0.010236991
1. CVD Plateau	1	Men	2014	37	0.989366025	0.004241633	0	0	0.003596365	0.000130469	0.002665508	0.977563867	0	0.017514729	0.00141558	0.003505824	0.976926137	0.011836251	0.003450393	0.007787219	0	0.991582615	0	0.000701053	0.007716332	0.05977191	0.924812185	0.003232915	0.012182991	0	0.97479979	0.005764919	0.019435291	0	0.977079681	0.001321348	0.021598971	0.089242031	0.006971424	0	0	0.893140602	0.00066176	0.009984183
1. CVD Plateau	1	Men	2014	38	0.990280535	0.002929086	0	0	0.004064845	0.000125051	0.002600483	0.973100569	0	0.022122773	0.001356487	0.003420171	0.956433803	0.032665515	0.003305175	0.007595507	0	0.991801739	0	0.000671872	0.007526389	0.098341284	0.886681027	0.003096968	0.011880721	0	0.975533025	0.005520045	0.01894693	0	0.977679588	0.001266209	0.021054203	0.057066395	0.007053155	0	0	0.925508805	0.000634219	0.009737426
1. CVD Plateau	1	Men	2014	39	0.989480524	0.004645727	0	0	0.003216837	0.000119858	0.002537055	0.976365685	0	0.018997856	0.001299844	0.003336615	0.958265826	0.031159811	0.003165948	0.007408415	0	0.992015072	0	0.000643903	0.007341025	0.060847488	0.924600259	0.002966633	0.01158562	0	0.976244923	0.005285216	0.018469862	0	0.978264705	0.001213358	0.020521937	0.074983408	0.004762839	0	0	0.910149362	0.000607822	0.009496569
1. CVD Plateau	1	Men	2014	40	0.987924312	0.003694963	0	0	0.004538996	0.00023794	0.003603788	0.971157713	0	0.021523202	0.00257976	0.004739325	0.961736395	0.021462263	0.006280773	0.010520568	0	0.988296974	0	0.001278119	0.010424907	0.096282893	0.88138269	0.005885621	0.016448797	0	0.96330689	0.010480195	0.026212914	0	0.968469827	0.00240816	0.029122013	0.063163745	0.006773652	0	0	0.91537171	0.00120651	0.013484383
1. CVD Plateau	1	Men	2014	41	0.987926206	0.003300569	0	0	0.005029238	0.000228062	0.003515925	0.982672056	0	0.010232412	0.002471972	0.004623559	0.957815274	0.025907902	0.006015695	0.01026113	0	0.988607226	0	0.001224906	0.010167868	0.073455745	0.904867539	0.005637485	0.016039231	0	0.964417234	0.010032862	0.025549904	0	0.969310405	0.002307588	0.028382006	0.054530958	0.00639182	0	0	0.92477069	0.001156288	0.013150243
1. CVD Plateau	1	Men	2014	42	0.985978552	0.004051322	0	0	0.006321305	0.000218595	0.003430226	0.978973244	0	0.014147469	0.002368653	0.004510634	0.965650111	0.018580418	0.005761537	0.010007934	0	0.988909079	0	0.001173905	0.009917016	0.060601744	0.918359347	0.005399579	0.015639331	0	0.965494107	0.009603836	0.024902057	0	0.97013004	0.002211189	0.027658772	0.064346438	0.007626881	0	0	0.914094462	0.001108155	0.012824065
1. CVD Plateau	1	Men	2014	43	0.988883424	0.003456275	0	0	0.004104137	0.000209523	0.003346641	0.976735706	0	0.016594193	0.002269619	0.004400482	0.952226527	0.032494798	0.005517846	0.009760828	0	0.989202776	0	0.001125025	0.009672199	0.078331539	0.901248136	0.005171477	0.015248849	0	0.966538678	0.009192353	0.024268968	0	0.970929359	0.002118788	0.026951854	0.070826427	0.007738545	0	0	0.907867356	0.001062022	0.01250565
1. CVD Plateau	1	Men	2014	44	0.985933823	0.003935953	0	0	0.006664275	0.000200829	0.00326512	0.969984299	0	0.023547971	0.002174691	0.004293039	0.96768318	0.017512969	0.005284186	0.009519664	0	0.989488552	0	0.001078177	0.009433271	0.075921616	0.904258067	0.004952771	0.014867546	0	0.967552076	0.008797683	0.023650241	0	0.971708973	0.00203022	0.026260807	0.090558968	0.006961983	0	0	0.889266436	0.001017809	0.012194804
1. CVD Plateau	1	Men	2014	45	0.984739203	0.004474097	0	0	0.005946827	0.000338024	0.004501849	0.977940897	0	0.012481404	0.003658961	0.005918738	0.94003159	0.037962463	0.008885569	0.013120378	0	0.985184196	0	0.001814427	0.013001377	0.058107341	0.91307955	0.008328799	0.02048431	0	0.952648663	0.01478392	0.032567417	0	0.960427537	0.003415978	0.036156485	0.071789405	0.007402494	0	0	0.902290646	0.001712855	0.0168046
1. CVD Plateau	1	Men	2014	46	0.984699613	0.00415131	0	0	0.006432793	0.000324004	0.00439228	0.972919355	0	0.017800547	0.003505806	0.005774292	0.95583904	0.022856884	0.008508325	0.012795751	0	0.98558137	0	0.001738863	0.012679767	0.085313779	0.886740074	0.007975724	0.019970423	0	0.954121708	0.014146287	0.031732005	0	0.961503967	0.003273089	0.035222944	0.07538489	0.008536599	0	0	0.89805105	0.001641541	0.016385919
1. CVD Plateau	1	Men	2014	47	0.985547855	0.004191208	0	0	0.005664935	0.000310569	0.004285433	0.966485181	0	0.024522403	0.003359004	0.005633413	0.940411741	0.038962749	0.008146589	0.012478921	0	0.985967671	0	0.001666444	0.012365885	0.083900795	0.888993485	0.007637176	0.019468543	0	0.955550077	0.013534638	0.030915285	0	0.962553836	0.003136129	0.034310035	0.085157169	0.01036204	0	0	0.88693044	0.001573196	0.015977156
1. CVD Plateau	1	Men	2014	48	0.984060221	0.004149163	0	0	0.007311677	0.000297695	0.004181245	0.960559236	0	0.030726455	0.00321829	0.005496019	0.949081547	0.030949038	0.007799716	0.012169699	0	0.986343417	0	0.00159704	0.012059544	0.069990662	0.903718421	0.007312551	0.018978365	0	0.956935357	0.012947893	0.03011675	0	0.963577961	0.003004852	0.033417187	0.075530132	0.008770581	0	0	0.898613528	0.001507696	0.015578062
1. CVD Plateau	1	Men	2014	49	0.983589821	0.005481554	0	0	0.006563609	0.000285358	0.004079658	0.974969771	0	0.016584783	0.003083413	0.005362033	0.937459095	0.043205914	0.007467089	0.011867903	0	0.986708913	0	0.001530525	0.011760562	0.078231417	0.89626772	0.007001272	0.018499591	0	0.958279079	0.012385017	0.029335904	0	0.964577131	0.002879023	0.032543846	0.083485083	0.01145191	0	0	0.888429683	0.001444924	0.0151884
1. CVD Plateau	1	Men	2014	50	0.971300681	0.005481346	4.38E-05	0.007888718	0.009024182	0.000452265	0.005808979	0.958373014	0.000443413	0.028664994	0.004884337	0.007634241	0.963299534	0.007992629	0.011818638	0.0168892	0.006255405	0.965387762	0.009195096	0.002425165	0.016736572	0.077599717	0.885003635	0.01108233	0.026314319	0.066286097	0.872433428	0.019584458	0.041696017	0.099610459	0.849583786	0.004560746	0.046245009	0.086570109	0.00995724	0	0	0.8795736	0.002289565	0.021609486
1. CVD Plateau	1	Men	2014	51	0.976802002	0.005945169	1.33E-05	0.002217897	0.008920029	0.000433539	0.00566807	0.964034168	0	0.023838053	0.004679455	0.007448324	0.918192211	0.054025216	0.011312892	0.016469681	0.009857427	0.963288449	0.008208981	0.002324165	0.016320978	0.065602291	0.898140958	0.010609087	0.025647664	0.079703165	0.860962895	0.018727889	0.040606051	0.116042461	0.834562809	0.004369618	0.045025112	0.063738359	0.009436012	0.000366209	0.036993634	0.866204174	0.00219425	0.021067361
1. CVD Plateau	1	Men	2014	52	0.971326813	0.00573157	5.65E-05	0.009712372	0.007226395	0.000415597	0.005530711	0.946008403	0.024472103	0.017769363	0.004483078	0.007267053	0.950277813	0.022834056	0.010827892	0.016060239	0.007917614	0.961011597	0.012928036	0.002227378	0.015915374	0.066198446	0.898649858	0.010155278	0.024996418	0.09764495	0.844909126	0.017906078	0.039539846	0.112181643	0.839800552	0.004186427	0.043831377	0.094769398	0.012114171	0.000166349	0.013379414	0.856929749	0.002102912	0.020538007
1. CVD Plateau	1	Men	2014	53	0.97618964	0.00642482	2.55E-05	0.003934323	0.007630442	0.000398406	0.005396826	0.966774719	0	0.021840099	0.004294854	0.007090328	0.940556409	0.033420174	0.010362779	0.015660639	0.008865559	0.959822513	0.013657773	0.00213463	0.015519525	0.064705176	0.901214529	0.0097201	0.024360195	0.064821116	0.879564539	0.01711759	0.038496755	0.110739375	0.842586694	0.004010849	0.042663082	0.073450628	0.011503863	1.49E-05	0.00127967	0.891714428	0.002015386	0.020021113
1. CVD Plateau	1	Men	2014	54	0.971388289	0.007577287	3.95E-05	0.005146191	0.010200454	0.000381938	0.005266343	0.951078125	0.010226663	0.027662711	0.004114449	0.006918051	0.941632262	0.033180358	0.009916731	0.015270648	0.011701234	0.959655026	0.011464781	0.002045755	0.015133204	0.068998968	0.89795963	0.009302784	0.023738618	0.061336605	0.884826192	0.016361053	0.03747615	0.122712536	0.831925371	0.003842569	0.041519524	0.08861173	0.011438215	5.75E-05	0.004945189	0.873499461	0.001931518	0.019516377
1. CVD Plateau	1	Men	2014	55	0.963805231	0.00628283	6.50E-05	0.010170778	0.01091432	0.00059432	0.008167547	0.948676242	0.005387497	0.028810934	0.00639757	0.010727757	0.925216025	0.035718054	0.015401664	0.023664257	0.01001472	0.947936154	0.015415334	0.003182269	0.023451522	0.070034948	0.878753293	0.014449917	0.036761843	0.08499602	0.83165399	0.025377626	0.057972364	0.112638255	0.817180177	0.005975148	0.06420642	0.09087691	0.013206346	0.000192573	0.014179732	0.848306375	0.003004636	0.030233428
1. CVD Plateau	1	Men	2014	56	0.965070609	0.007042233	6.01E-05	0.008399725	0.010886902	0.000569789	0.007970656	0.951129307	0.009694548	0.02257989	0.006128594	0.010467662	0.912050325	0.050139919	0.014735799	0.023073958	0.011066457	0.94753989	0.015477024	0.00304983	0.0228668	0.055918491	0.894435673	0.013827014	0.035818823	0.103217998	0.816115938	0.024247099	0.056418965	0.105309221	0.826502081	0.005724265	0.062464432	0.084533085	0.013561531	1.00E-05	0.000726958	0.868820232	0.00287966	0.029468532
1. CVD Plateau	1	Men	2014	57	0.963378788	0.006366754	7.15E-05	0.011038383	0.010819404	0.000546292	0.00777885	0.933104772	0.023556588	0.027253623	0.005870811	0.010214206	0.922343828	0.041061051	0.014097214	0.022497908	0.010174415	0.945277922	0.019328521	0.002922938	0.022296204	0.070259565	0.881613371	0.013229668	0.034897396	0.048710431	0.873228746	0.023162317	0.054898506	0.079545417	0.854212114	0.005483832	0.060758637	0.080734555	0.014763879	0.000156048	0.010302966	0.862561023	0.002759921	0.028721608
1. CVD Plateau	1	Men	2014	58	0.957444546	0.008559676	0.000116366	0.013295922	0.012467674	0.000523787	0.00759203	0.957542587	0.001086936	0.025779454	0.005623764	0.009967259	0.914620299	0.049959119	0.013484793	0.021935789	0.010927212	0.942618613	0.021913387	0.002801369	0.02173942	0.066468693	0.886877435	0.012656834	0.033997037	0.075276148	0.849192312	0.022121419	0.053410121	0.081365869	0.85429264	0.005253422	0.059088069	0.083898962	0.014918798	0.00017764	0.011589343	0.858777815	0.002645207	0.027992237
1. CVD Plateau	1	Men	2014	59	0.963660301	0.008614713	7.44E-05	0.00848288	0.011255416	0.000502233	0.007410102	0.945514057	0.00762541	0.031746824	0.005387017	0.009726693	0.921522126	0.044193112	0.012897467	0.021387295	0.01157397	0.946852236	0.017692741	0.002684906	0.021196146	0.074718685	0.880056563	0.01210751	0.033117242	0.063371588	0.863552806	0.021122629	0.051952977	0.090970536	0.846545031	0.005032626	0.057451807	0.09135628	0.018063593	0.000465798	0.024672552	0.83562645	0.002535313	0.027280013
1. CVD Plateau	1	Men	2014	60	0.956318292	0.007994587	7.65E-05	0.009404335	0.01370318	0.000756957	0.011746127	0.933017986	0.015918495	0.027537558	0.008110622	0.015415339	0.905142821	0.041607302	0.019386674	0.033863203	0.010932132	0.930017266	0.021444794	0.004044731	0.033561077	0.07275629	0.856656143	0.018202373	0.052385195	0.055596331	0.83065683	0.03169377	0.08205307	0.061037919	0.840687492	0.007577639	0.09069695	0.095619188	0.016452565	0.000498929	0.028933789	0.811503569	0.003819497	0.043172463
1. CVD Plateau	1	Men	2014	61	0.96026123	0.007772872	4.85E-05	0.006155857	0.013569473	0.000725893	0.011466147	0.927562005	0.017323244	0.032300989	0.007768942	0.015044821	0.908156224	0.040290796	0.01853767	0.033015311	0.011311622	0.929832263	0.022258042	0.003876771	0.032721301	0.07595587	0.855614832	0.017408412	0.051020886	0.064183007	0.825784242	0.030248391	0.07978436	0.070770301	0.833823782	0.00725901	0.088146908	0.085267943	0.014728237	0.000141499	0.009374397	0.844757247	0.003661018	0.042069659
1. CVD Plateau	1	Men	2014	62	0.954432963	0.008170195	8.52E-05	0.010240244	0.015181502	0.000696152	0.011193702	0.944325463	0.005284507	0.028264356	0.007441563	0.014684111	0.891630147	0.058458175	0.017723504	0.032188175	0.009291639	0.926583322	0.028507026	0.003715907	0.031902107	0.069395868	0.864269347	0.016647087	0.049687698	0.082621084	0.810954669	0.028861566	0.077562682	0.091440719	0.815957053	0.006953732	0.085648495	0.09009484	0.015867864	3.72E-05	0.002299111	0.847198906	0.003509237	0.040992884
1. CVD Plateau	1	Men	2014	63	0.956719173	0.008769406	6.35E-05	0.00712905	0.015722488	0.000667682	0.01092867	0.9419486	0.002289071	0.034301374	0.007127912	0.014333044	0.906857496	0.044818351	0.016942775	0.031381378	0.011899438	0.927085994	0.02634963	0.003561855	0.031103083	0.072970754	0.862727227	0.015917083	0.048384936	0.075949951	0.821132139	0.027530983	0.075386927	0.091035186	0.819103042	0.006661271	0.083200501	0.089268501	0.015963664	0	0	0.851462366	0.003363888	0.039941582
1. CVD Plateau	1	Men	2014	64	0.950028704	0.009573298	0.000104173	0.010660342	0.018322113	0.000640432	0.010670937	0.920985055	0.022652024	0.035544019	0.006827439	0.013991464	0.900649594	0.052561735	0.016194146	0.030594525	0.013040047	0.928219407	0.025002365	0.003414343	0.030323837	0.071695195	0.865975717	0.015217148	0.04711194	0.042763353	0.857726156	0.026254442	0.073256049	0.082051639	0.830765455	0.006381114	0.080801792	0.092083069	0.019970213	0.00064615	0.030695441	0.814465191	0.003224713	0.038915224
1. CVD Plateau	1	Men	2014	65	0.947886213	0.009131207	7.56E-05	0.008132451	0.017968799	0.000927942	0.015877819	0.927596888	0.00694337	0.034769183	0.009877658	0.020812901	0.867535107	0.063640413	0.023375977	0.045448503	0.014868212	0.900153129	0.034987442	0.004943819	0.045047397	0.064710723	0.843428054	0.021970885	0.069890337	0.068560118	0.785191899	0.037805904	0.108442078	0.075729203	0.79549965	0.009232931	0.119538216	0.098832085	0.01857421	0.000819135	0.041418819	0.777916842	0.004669458	0.05776945
1. CVD Plateau	1	Men	2014	66	0.942482283	0.009845597	0.000110612	0.010999231	0.020165141	0.000890256	0.01550688	0.919832725	0.01633848	0.034046818	0.009461285	0.020320692	0.872910271	0.060444581	0.022336501	0.044308647	0.013271629	0.911355933	0.02671417	0.004739619	0.043918649	0.078916589	0.832045695	0.020999173	0.068038543	0.063151459	0.795489245	0.036031683	0.105327612	0.078805309	0.796321172	0.008844759	0.116028761	0.091671785	0.018835917	0	0	0.828736156	0.004476811	0.056279331
1. CVD Plateau	1	Men	2014	67	0.943426687	0.010032078	9.85E-05	0.009620678	0.02082127	0.000854207	0.01514662	0.925350825	0.009684568	0.036059736	0.009062547	0.019842324	0.88635073	0.049111718	0.021339992	0.04319756	0.013213556	0.910240849	0.02918298	0.004544179	0.042818436	0.069346588	0.84435631	0.0200677	0.066229401	0.074302883	0.789089684	0.034330045	0.102277388	0.078572795	0.800364165	0.008473053	0.112589988	0.093730336	0.018431385	0.000596811	0.030767738	0.797356244	0.004292434	0.054825053
1. CVD Plateau	1	Men	2014	68	0.94055062	0.011063461	0.000123418	0.01090894	0.021736915	0.000819731	0.014796916	0.919545016	0.015429684	0.036966919	0.008680757	0.019377625	0.894208372	0.043292081	0.020384779	0.042114768	0.015651419	0.906587547	0.031657584	0.004357161	0.041746289	0.071915614	0.844447368	0.0191749	0.064462118	0.084295665	0.783715817	0.032698268	0.099290249	0.071913979	0.810748155	0.008117171	0.109220694	0.097271759	0.02065144	0.000383899	0.017866297	0.806304616	0.00411601	0.05340598
1. CVD Plateau	1	Men	2014	69	0.937077929	0.010882107	0.000142967	0.012824444	0.023828123	0.00078677	0.014457661	0.914127912	0.024458836	0.034171556	0.008315257	0.018926439	0.865975763	0.073495135	0.019469271	0.041059831	0.015034808	0.908451895	0.031633282	0.00417824	0.040701775	0.079624333	0.839320431	0.018319278	0.062735958	0.057470045	0.815031031	0.031133767	0.096365157	0.071414669	0.814889008	0.007776502	0.105919821	0.096445836	0.020834514	0.000737161	0.033435483	0.792578258	0.003947231	0.052021517
1. CVD Plateau	1	Men	2014	70	0.925322499	0.011989706	0.000171862	0.013959736	0.023797115	0.001313428	0.023445653	0.906539085	0.013726695	0.035201585	0.013852092	0.030680542	0.843628444	0.057608859	0.032331924	0.066430773	0.016033555	0.873489602	0.037654831	0.006968476	0.065853537	0.065903048	0.802356531	0.030431966	0.101308456	0.05200456	0.741302483	0.051534501	0.155158456	0.077242967	0.739399748	0.012956559	0.170400727	0.093474791	0.020804909	0.000550343	0.02522049	0.769280793	0.006583626	0.084085049
1. CVD Plateau	1	Men	2014	71	0.926316557	0.012345107	0.000149988	0.011853787	0.025156563	0.001261082	0.022916916	0.894861629	0.021161081	0.040731335	0.013269927	0.029976028	0.837071217	0.067287966	0.030870151	0.064770666	0.013930677	0.873059854	0.04211555	0.006683913	0.064210006	0.061928458	0.810428296	0.029066026	0.09857722	0.060365108	0.740093668	0.049035189	0.150506035	0.078212468	0.744227568	0.012414036	0.165145928	0.092434781	0.022090293	0.000646883	0.027803569	0.768809406	0.006315218	0.081899849
1. CVD Plateau	1	Men	2014	72	0.918037614	0.012238049	0.000222591	0.017640944	0.028244596	0.001211087	0.022405119	0.895166919	0.023480343	0.039346412	0.012712982	0.029293344	0.835943681	0.071431481	0.029469902	0.063154937	0.017214711	0.873319001	0.040443881	0.006411903	0.062610504	0.069526606	0.806804576	0.027757675	0.095911142	0.04951921	0.757887459	0.046640711	0.14595262	0.065439869	0.762664217	0.011895066	0.160000848	0.093879508	0.023770202	0.000195927	0.007979227	0.788346892	0.006058664	0.079769581
1. CVD Plateau	1	Men	2014	73	0.917114648	0.012717553	0.000246703	0.018782776	0.028064779	0.001163359	0.021910182	0.893984483	0.024693321	0.040509525	0.012180318	0.028632354	0.846228073	0.064059928	0.028128912	0.061583087	0.021195677	0.865171531	0.046426268	0.006151986	0.061054538	0.064445378	0.815740442	0.026504787	0.093309392	0.057524354	0.756630909	0.044347424	0.141497313	0.085841807	0.747794704	0.011398774	0.154964715	0.109688966	0.027738403	0.000266138	0.009237233	0.769562169	0.005813528	0.077693563
1. CVD Plateau	1	Men	2014	74	0.917855237	0.013519053	0.000244269	0.017503576	0.028328001	0.001117817	0.021432046	0.888767985	0.027824231	0.04374379	0.011671044	0.027992951	0.841937304	0.071162987	0.02684503	0.060054679	0.023282953	0.866403373	0.044868273	0.005903723	0.059541678	0.058532234	0.825391183	0.02530534	0.090771243	0.063503008	0.757205692	0.042151877	0.137139423	0.060348756	0.778689911	0.010924326	0.150037007	0.108715563	0.026232458	0.001772483	0.061519322	0.720509578	0.0055794	0.075671195
1. CVD Plateau	1	Men	2014	75	0.889312024	0.01555253	0.000377285	0.023306928	0.034539591	0.001865639	0.035046003	0.870396979	0.018407128	0.046025747	0.019421203	0.045748943	0.79822213	0.05941562	0.044481739	0.097880511	0.019302854	0.831430566	0.042377919	0.009840044	0.097048617	0.076987665	0.733504213	0.041948578	0.147559544	0.050286178	0.65810166	0.069546929	0.222065233	0.060676729	0.678454815	0.018182444	0.242686013	0.097771768	0.0275831	0.001466011	0.049000625	0.691708174	0.009300328	0.123169994
1. CVD Plateau	1	Men	2014	76	0.894264433	0.015855598	0.000335125	0.020363483	0.033084595	0.001793765	0.034303	0.860155046	0.030241618	0.046237353	0.01861376	0.044752223	0.791295689	0.070794465	0.042440191	0.095469654	0.023679039	0.817208803	0.055002216	0.009447299	0.094662642	0.068557997	0.747873035	0.040041541	0.143527427	0.048731105	0.670105847	0.066057115	0.215105933	0.077368572	0.670388713	0.017430405	0.23481231	0.104025764	0.024433213	0.001625757	0.060761846	0.680256373	0.008929996	0.119967051
1. CVD Plateau	1	Men	2014	77	0.888372089	0.015905892	0.000385874	0.023299322	0.036723444	0.001725316	0.033588063	0.854415419	0.041762174	0.042188281	0.017842743	0.043791383	0.786052339	0.080330153	0.040487704	0.093129804	0.019997735	0.828311368	0.050271019	0.009072744	0.092347134	0.074583532	0.74759969	0.038217802	0.139598975	0.053683787	0.675287297	0.062720835	0.208308082	0.065145584	0.691022375	0.016712392	0.227119649	0.11280897	0.030380844	0.001348748	0.041158822	0.688874237	0.008576848	0.116851532
1. CVD Plateau	1	Men	2014	78	0.889366758	0.01780456	0.000370772	0.020028965	0.037867481	0.001660182	0.032901282	0.853787238	0.038393863	0.047845531	0.017106898	0.04286647	0.773540125	0.096977996	0.038621248	0.09086063	0.024642902	0.825120417	0.05141914	0.008715773	0.090101768	0.065008483	0.762743348	0.036474516	0.135773652	0.044691868	0.694102997	0.059533233	0.201671902	0.06099643	0.703367576	0.016027239	0.219608754	0.113807513	0.028590342	0.003696041	0.110780746	0.621062096	0.008240308	0.113822954
1. CVD Plateau	1	Men	2014	79	0.882414081	0.019101517	0.000430608	0.021615531	0.042597206	0.001598259	0.032242798	0.848189067	0.044519669	0.048908634	0.01640504	0.041977589	0.797115454	0.077384696	0.036837952	0.088661898	0.023681504	0.815831153	0.064185218	0.008375809	0.087926316	0.067348983	0.76579095	0.034808982	0.132051085	0.057700849	0.690611528	0.056489693	0.19519793	0.066259291	0.706086166	0.015373839	0.212280704	0.120161308	0.030711049	0.001224391	0.037115191	0.691987263	0.007919837	0.11088096
1. CVD Plateau	1	Men	2014	80	0.868952283	0.01772042	0.000230105	0.012588715	0.042101425	0.002825354	0.055581699	0.808947512	0.035852291	0.054013959	0.028880335	0.072305904	0.700112085	0.083261201	0.064483367	0.152143348	0.023459639	0.750073882	0.06079803	0.014778394	0.150890055	0.070156395	0.643069713	0.060966106	0.225807786	0.049409836	0.520142672	0.098345947	0.332101545	0.064108483	0.548146598	0.027072754	0.360672165	0.110233224	0.034649048	0.005900929	0.139621453	0.505689331	0.013975655	0.189930361
1. CVD Plateau	1	Men	2014	81	0.856283457	0.022192907	0.000380776	0.016487344	0.04740799	0.002722979	0.054524547	0.798356073	0.048647648	0.054414627	0.027710902	0.070870749	0.701089344	0.088884992	0.061500988	0.148524676	0.032038833	0.739825092	0.066611624	0.014213971	0.14731048	0.071509789	0.650686084	0.058180894	0.219623232	0.054945483	0.530495213	0.093265088	0.321294215	0.057043679	0.568533025	0.025984479	0.348438817	0.116546939	0.040357604	0.003536668	0.077035749	0.564018131	0.013443725	0.185061185
1. CVD Plateau	1	Men	2014	82	0.849365143	0.019697949	0.000638773	0.030771043	0.043382663	0.002626006	0.053518422	0.803915802	0.045398185	0.05458788	0.026598004	0.069500128	0.679090231	0.117223172	0.058656983	0.145029614	0.035258979	0.73690028	0.070309171	0.013677965	0.143853605	0.068524237	0.662331774	0.055524992	0.213618997	0.051584781	0.549211945	0.088425477	0.310777797	0.066241731	0.572273453	0.024949045	0.336535771	0.110746576	0.03705488	0	0	0.658916271	0.01293865	0.180343623
1. CVD Plateau	1	Men	2014	83	0.841450847	0.021654542	0.000777228	0.033871327	0.047147828	0.002534293	0.052563935	0.792751483	0.053846685	0.059667279	0.02553991	0.068194643	0.702663285	0.099731261	0.05594707	0.141658384	0.031340792	0.743197126	0.071772865	0.013169558	0.14051966	0.065827955	0.673382213	0.052994382	0.20779545	0.027892479	0.587732513	0.083820032	0.300554976	0.059566659	0.591501732	0.023964843	0.324966766	0.124658544	0.040092973	0.004510976	0.096623024	0.545876969	0.012459662	0.175777852
1. CVD Plateau	1	Men	2014	84	0.822617516	0.023568046	0.00112364	0.044383177	0.05419812	0.002447712	0.051661789	0.771322194	0.081471308	0.055716513	0.024534989	0.066954996	0.709362795	0.098858689	0.053367174	0.138411342	0.0387371	0.726135158	0.085130753	0.012687987	0.137309002	0.062955109	0.684306488	0.05058524	0.202153163	0.041131709	0.588797648	0.079441932	0.29062871	0.065588651	0.597645206	0.023030358	0.313735784	0.110743215	0.045183104	0.004415114	0.084602481	0.571685827	0.012006044	0.171364214
1. CVD Plateau	1	Men	2014	85	0.792832901	0.023669039	0.001604534	0.061882108	0.054835625	0.002963635	0.062212158	0.751688894	0.081508447	0.056726621	0.029536464	0.080539574	0.672563528	0.098026819	0.063769862	0.165639792	0.03871555	0.69739976	0.08422963	0.015321458	0.164333601	0.069573841	0.629118128	0.060488919	0.240819112	0.047218099	0.514444377	0.09429514	0.344042384	0.050630717	0.550845499	0.027735923	0.370787862	0.113154482	0.047497191	0	0	0.620256536	0.014500543	0.204591248
1. CVD Plateau	1	Men	2014	86	0.777932245	0.029680448	0.002266501	0.068679272	0.057335083	0.00286762	0.061238832	0.73019366	0.101561404	0.060653495	0.028405322	0.079186119	0.67206528	0.105114638	0.060849804	0.161970277	0.037700983	0.695133974	0.09167569	0.01478291	0.160706443	0.070156623	0.637723344	0.057762237	0.234357796	0.046878157	0.531138298	0.089356425	0.33262712	0.068984547	0.54645049	0.026684758	0.357880205	0.123553197	0.040243123	0.005597732	0.116514558	0.500535991	0.013993494	0.199561905
1. CVD Plateau	1	Men	2014	87	0.774100665	0.028191942	0.002074753	0.066474299	0.066047845	0.002777635	0.06033286	0.7454744	0.082814174	0.066459505	0.027335338	0.077916583	0.656973843	0.126492633	0.058078611	0.158454914	0.042450382	0.691083925	0.094957845	0.014275503	0.157232345	0.062818432	0.653885334	0.055174613	0.228121621	0.048353361	0.545381568	0.084678303	0.321586768	0.057474998	0.571432682	0.025690823	0.345401497	0.115692664	0.053009865	0	0	0.623060551	0.013515905	0.194721015
1. CVD Plateau	1	Men	2014	88	0.768514083	0.02913473	0.002022593	0.062892895	0.075246563	0.002693579	0.059495556	0.73878686	0.083823555	0.074332386	0.026324906	0.076732293	0.696608675	0.092844751	0.055451987	0.155094587	0.046223104	0.701553277	0.084512887	0.013798535	0.153912197	0.074719643	0.650446437	0.052722043	0.222111876	0.05056538	0.558256361	0.080253069	0.31092519	0.067441478	0.574449454	0.024752635	0.333356433	0.115814307	0.056180026	0	0	0.624869039	0.013067121	0.190069507
1. CVD Plateau	1	Men	2014	89	0.752967501	0.030614094	0.0029979	0.086193488	0.065883315	0.00261536	0.058728342	0.722078772	0.109852321	0.067061721	0.025372511	0.075634674	0.665209218	0.129934767	0.052965788	0.151890226	0.04949582	0.664161035	0.122244848	0.013351365	0.150746932	0.062181377	0.671088085	0.05040067	0.216329868	0.043469139	0.579811734	0.076073125	0.300646001	0.049031641	0.605350276	0.0238688	0.321749282	0.125811072	0.058024535	0.008596999	0.120445348	0.488867159	0.012646542	0.185608345
1. CVD Plateau	1	Men	2014	90	0.684685455	0.033104332	0.003000388	0.080101984	0.073625822	0.005107706	0.120374313	0.628354654	0.09467558	0.073014272	0.049164216	0.154791278	0.477328925	0.112266395	0.101667823	0.308736857	0.047957681	0.504302142	0.11531776	0.025978174	0.306444242	0.070407868	0.395559985	0.096828607	0.43720354	0.02704715	0.224977128	0.144882996	0.603092726	0.065598101	0.243899735	0.046274387	0.644227777	0.107196158	0.061189396	0.006515719	0.089721008	0.334623932	0.024612763	0.376141025
1. CVD Plateau	1	Men	2014	91	0.684213468	0.038610079	0.003258376	0.074565753	0.075295329	0.004973628	0.119083367	0.590187028	0.128004787	0.081448573	0.047475928	0.152883685	0.438613527	0.161429351	0.097214097	0.302743024	0.053072544	0.518631834	0.102572323	0.025196252	0.300527048	0.055726994	0.425439774	0.092670606	0.426162626	0.050725059	0.228471203	0.137427235	0.583376503	0.062676084	0.270624409	0.044709698	0.621989809	0.131481258	0.058277625	0.012055282	0.159347873	0.247276955	0.023878114	0.367682894
1. CVD Plateau	1	Men	2014	92	0.636598347	0.029414424	0.004695356	0.132958889	0.073534205	0.004850914	0.117947865	0.620416446	0.117800911	0.064720845	0.04589606	0.151165738	0.484412501	0.125490455	0.093018757	0.297078287	0.048716409	0.509646539	0.122229353	0.024470956	0.294936743	0.066242858	0.429401805	0.088754191	0.415601146	0.041367463	0.263743453	0.130419	0.564470084	0.055920323	0.30015463	0.043246714	0.600678333	0.128772608	0.07956023	8.38E-05	0.000968213	0.407793031	0.023197138	0.359624995
1. CVD Plateau	1	Men	2014	93	0.658596488	0.032452438	0.003863885	0.102531372	0.080844807	0.004739503	0.116971507	0.541165468	0.200628482	0.064142933	0.044422163	0.149640954	0.507824759	0.111356879	0.089074204	0.291744158	0.051623173	0.487223129	0.147677426	0.023801412	0.28967486	0.058129655	0.451277367	0.085072349	0.405520629	0.032829425	0.296951131	0.12384325	0.546376194	0.068366915	0.309454254	0.041883207	0.580295624	0.040896205	0.004930742	0.004267506	0.582355724	1.11E-16	0.001505055	0.366044768
1. CVD Plateau	1	Men	2014	94	0.645770096	0.043842649	0.004355455	0.086010239	0.099224068	0.004639362	0.116158131	0.606920124	0.09649259	0.105222492	0.043051893	0.148312901	0.471321056	0.156564201	0.085372917	0.286741825	0.072756316	0.468107509	0.151206731	0.023186833	0.284742611	0.053901608	0.468558279	0.081618158	0.395921954	0.043040838	0.310178524	0.117684886	0.529095752	0.067185139	0.331356155	0.040617053	0.560841653	0.125120013	0.049861904	0.019241849	0.259206831	0.1798619	0.021993094	0.34471441
1. CVD Plateau	1	Men	2014	95	0.615603914	0.04103736	0.006714524	0.133898225	0.082683811	0.004550489	0.115511677	0.577815304	0.155909706	0.077306852	0.041782993	0.147185145	0.494490444	0.141530093	0.081907414	0.282072048	0.066226182	0.50397268	0.127033834	0.022626516	0.280140787	0.056656734	0.47815331	0.078384743	0.386805213	0.035199488	0.340244118	0.111928721	0.512627673	0.050030276	0.368209622	0.039446218	0.542313884	0.138157726	0.076267368	0.002704438	0.031541178	0.391997921	0.02146868	0.337862689
1. CVD Plateau	1	Men	2014	96	0.555365129	0.036402855	0.008116678	0.174200549	0.106405719	0.004472912	0.115036159	0.55419649	0.18040378	0.07852525	0.040613276	0.146261204	0.501166876	0.142427837	0.078670222	0.277735065	0.061041834	0.478710785	0.162257888	0.022119833	0.275869661	0.068986526	0.477478653	0.075365245	0.378169575	0.053851784	0.342620049	0.106559467	0.4969687	0.071644284	0.365279852	0.038368738	0.524707126	0.156768263	0.054601338	0.041193944	0.388826645	0.006201671	0.020995238	0.331412901
1. CVD Plateau	1	Men	2014	97	0.588740952	0.047722412	0.007928226	0.134536024	0.101930078	0.00440669	0.114735617	0.539193867	0.20635516	0.069365884	0.039540606	0.145544482	0.522230128	0.128385541	0.075653842	0.27373049	0.041800791	0.508511228	0.15609287	0.021666224	0.271928887	0.075216227	0.482217812	0.072552794	0.370013167	0.055415188	0.360909808	0.101561728	0.482113275	0.059565266	0.39503861	0.037382702	0.508013422	0.098410464	0.070750627	0.022813359	0.221012922	0.241076627	0.020572279	0.325363722
1. CVD Plateau	1	Men	2014	98	0.574090003	0.049208303	0.007987327	0.131661926	0.11808645	0.004351914	0.114614077	0.437288615	0.321029338	0.05808096	0.038562876	0.145038211	0.443932711	0.213159343	0.07285073	0.270057216	0.077758177	0.455358914	0.177300311	0.021265189	0.268317408	0.07702026	0.490706304	0.069940477	0.362332958	0.042402844	0.392623693	0.096920015	0.468053448	0.055359656	0.415932114	0.036486235	0.492221995	0.11625999	0.094163259	0	0	0.449664463	0.020199374	0.319712914
1. CVD Plateau	1	Men	2014	99	0.555433456	0.051882273	0.01208896	0.176885986	0.084725122	0.004308705	0.114675498	0.534107645	0.204946461	0.078522527	0.037677992	0.144745375	0.553768476	0.109264923	0.070253274	0.266713327	0.078987613	0.461568624	0.173494123	0.020916278	0.265033361	0.051992084	0.525361922	0.067521324	0.35512467	0.022565986	0.430036424	0.092618752	0.454778838	0.035987514	0.451015763	0.035677478	0.477319246	0.153911691	0.095776472	0	0	0.415978459	0.019876147	0.314457232
1. CVD Plateau	1	Men	2014	100	0.504400158	0.046555474	0.011335609	0.184473635	0.134034197	0.004277216	0.11492371	0.456048263	0.274968171	0.087431078	0.036883851	0.144668638	0.567881578	0.100568631	0.067853779	0.263696011	0.075350392	0.447670207	0.194286323	0.020619082	0.262073995	0.045633687	0.540695327	0.065288288	0.348382698	0.014812652	0.454268406	0.088642313	0.442276629	0.040486282	0.46127035	0.034954567	0.463288801	0.12156317	0.110938053	0.006857154	0.051355348	0.380091668	0.019602264	0.309592344
1. CVD Plateau	1	Men	2015	35	0.991298602	0.002615906	0	0	0.003159437	0.000138296	0.002787758	0.981325914	0	0.013506108	0.001501115	0.003666862	0.979419421	0.008771623	0.003661237	0.00814772	0	0.991183249	0	0.000743245	0.008073506	0.075951338	0.90786694	0.003430233	0.01275149	0	0.973524257	0.006121682	0.020354061	0	0.975974893	0.001401148	0.022623959	0.059858911	0.005800737	0	0	0.92319054	0.000701579	0.010448233
1. CVD Plateau	1	Men	2015	36	0.990271049	0.003294707	0	0	0.003581959	0.000132552	0.002719733	0.975717887	0	0.019266358	0.001438485	0.00357727	0.967595394	0.020949884	0.00350739	0.007947332	0	0.991412723	0	0.000712313	0.007874964	0.060239126	0.924038912	0.003286202	0.01243576	0	0.974293109	0.005862372	0.019844519	0	0.976601548	0.001342707	0.022055745	0.051935737	0.006557071	0	0	0.930644409	0.000672385	0.010190399
1. CVD Plateau	1	Men	2015	37	0.989381579	0.004241633	0	0	0.003596365	0.000127047	0.002653376	0.977616951	0	0.017514729	0.001378451	0.003489868	0.977052077	0.011836251	0.003359894	0.007751777	0	0.991636122	0	0.000682665	0.007681213	0.05977191	0.924952428	0.00314812	0.012127543	0	0.975039451	0.005613714	0.019346835	0	0.977212641	0.001286691	0.021500668	0.089242031	0.006971424	0	0	0.8932034	0.000644403	0.009938742
1. CVD Plateau	1	Men	2015	38	0.990295651	0.002929086	0	0	0.004064845	0.000121771	0.002588647	0.973151714	0	0.022122773	0.001320908	0.003404605	0.956555062	0.032665515	0.003218485	0.007560938	0	0.991853616	0	0.000654249	0.007492135	0.098341284	0.886816328	0.003015739	0.011826648	0	0.97576404	0.005375262	0.018860697	0	0.977808622	0.001232999	0.020958379	0.057066395	0.007053155	0	0	0.925569757	0.000617584	0.009693108
1. CVD Plateau	1	Men	2015	39	0.989495215	0.004645727	0	0	0.003216837	0.000116714	0.002525508	0.976414964	0	0.018997856	0.001265751	0.003321429	0.958382582	0.031159811	0.00308291	0.007374697	0	0.992065371	0	0.000627015	0.007307614	0.060847488	0.924730798	0.002888823	0.011532891	0	0.976467608	0.005146592	0.0183858	0	0.978389931	0.001181534	0.020428536	0.074983408	0.004762839	0	0	0.910208526	0.00059188	0.009453347
1. CVD Plateau	1	Men	2015	40	0.987919717	0.003694963	0	0	0.004538996	0.000236795	0.003609529	0.971162582	0	0.021523202	0.002567341	0.004746875	0.961749872	0.021462263	0.006250538	0.010537327	0	0.988286521	0	0.001271966	0.010441513	0.096282893	0.881384821	0.005857288	0.016474998	0	0.963315586	0.010429745	0.02625467	0	0.968435031	0.002396567	0.029168403	0.063163745	0.006773652	0	0	0.915356038	0.001200702	0.013505863
1. CVD Plateau	1	Men	2015	41	0.987921703	0.003300569	0	0	0.005029238	0.000226964	0.003521526	0.982676591	0	0.010232412	0.002460072	0.004630924	0.957827888	0.025907902	0.005986736	0.010277475	0	0.988596926	0	0.00121901	0.010184064	0.073455745	0.904869128	0.005610346	0.016064781	0	0.964424832	0.009984565	0.025590603	0	0.969276303	0.00229648	0.028427217	0.054530958	0.00639182	0	0	0.924755309	0.001150722	0.013171191
1. CVD Plateau	1	Men	2015	42	0.98597414	0.004051322	0	0	0.006321305	0.000217543	0.00343569	0.978977461	0	0.014147469	0.002357251	0.004517819	0.965661904	0.018580418	0.005733802	0.010023876	0	0.988898933	0	0.001168254	0.009932813	0.060601744	0.918360428	0.005373586	0.015664243	0	0.965500672	0.009557604	0.024941724	0	0.970096626	0.002200544	0.02770283	0.064346438	0.007626881	0	0	0.914079368	0.00110282	0.012844493
1. CVD Plateau	1	Men	2015	43	0.988879101	0.003456275	0	0	0.004104137	0.000208514	0.003351972	0.976739622	0	0.016594193	0.002258693	0.004407492	0.952237541	0.032494798	0.005491284	0.009776377	0	0.989192784	0	0.001119609	0.009687606	0.078331539	0.90124874	0.005146582	0.015273139	0	0.96654427	0.009148102	0.024307627	0	0.970896626	0.002108588	0.026994786	0.070826427	0.007738545	0	0	0.907852547	0.00105691	0.012525571
1. CVD Plateau	1	Men	2015	44	0.985929588	0.003935953	0	0	0.006664275	0.000199862	0.003270321	0.969987929	0	0.023547971	0.002164222	0.004299878	0.967693454	0.017512969	0.005258749	0.009534828	0	0.989478716	0	0.001072987	0.009448298	0.075921616	0.904258226	0.004928929	0.014891229	0	0.967556754	0.008755332	0.023687914	0	0.971676915	0.002020446	0.026302639	0.090558968	0.006961983	0	0	0.88925191	0.001012909	0.01221423
1. CVD Plateau	1	Men	2015	45	0.984724127	0.004474097	0	0	0.005946827	0.000337916	0.004517033	0.977922105	0	0.012481404	0.00365779	0.005938701	0.93999018	0.037962463	0.008882725	0.013164631	0	0.985140925	0	0.001813846	0.013045229	0.058107341	0.913013125	0.008326133	0.0205534	0	0.952543549	0.014779189	0.032677262	0	0.96030668	0.003414885	0.036278435	0.071789405	0.007402494	0	0	0.902234515	0.001712307	0.01686128
1. CVD Plateau	1	Men	2015	46	0.984684902	0.00415131	0	0	0.006432793	0.0003239	0.004407095	0.972901001	0	0.017800547	0.003504684	0.005793767	0.955798605	0.022856884	0.008505603	0.012838909	0	0.985539159	0	0.001738307	0.012722534	0.085313779	0.886675269	0.007973172	0.02003778	0	0.954019208	0.01414176	0.031839032	0	0.961386213	0.003272042	0.035341745	0.07538489	0.008536599	0	0	0.897996308	0.001641016	0.016441186
1. CVD Plateau	1	Men	2015	47	0.985533501	0.004191208	0	0	0.005664935	0.000310469	0.004299887	0.966467255	0	0.024522403	0.003357929	0.005652413	0.940372258	0.038962749	0.008143982	0.01252101	0	0.985926496	0	0.001665911	0.012407593	0.083900795	0.888930265	0.007634732	0.019534208	0	0.955450136	0.013530307	0.031019557	0	0.962439117	0.003135125	0.034425757	0.085157169	0.01036204	0	0	0.886877055	0.001572692	0.016031044
1. CVD Plateau	1	Men	2015	48	0.984046213	0.004149163	0	0	0.007311677	0.000297599	0.004195348	0.960541728	0	0.030726455	0.00321726	0.005514557	0.949042997	0.030949038	0.00779722	0.012210746	0	0.986303253	0	0.001596529	0.012100219	0.069990662	0.90365675	0.007310211	0.019042376	0	0.956837922	0.01294375	0.030218329	0	0.963466212	0.003003891	0.033529898	0.075530132	0.008770581	0	0	0.898561468	0.001507213	0.015630605
1. CVD Plateau	1	Men	2015	49	0.983576153	0.005481554	0	0	0.006563609	0.000285267	0.004093418	0.974952672	0	0.016584783	0.003082426	0.005380118	0.937421455	0.043205914	0.007464699	0.011907931	0	0.986669736	0	0.001530035	0.011800229	0.078231417	0.896207564	0.006999032	0.018561987	0	0.958184097	0.012381054	0.029434849	0	0.964468287	0.002878102	0.032653611	0.083485083	0.01145191	0	0	0.888378917	0.001444462	0.015239629
1. CVD Plateau	1	Men	2015	50	0.971538172	0.005482529	4.26E-05	0.007675722	0.009024182	0.000447895	0.005788854	0.958458632	0.000431441	0.028664994	0.004837141	0.007607793	0.963472248	0.007992629	0.011704436	0.016830687	0.006255405	0.96546918	0.009195096	0.002401731	0.016678588	0.077599717	0.885201888	0.010975243	0.026223153	0.066286097	0.872767126	0.019395216	0.041551561	0.099610459	0.849788072	0.004516676	0.046084793	0.086570109	0.00995724	0	0	0.87967059	0.002267441	0.02153462
1. CVD Plateau	1	Men	2015	51	0.976885711	0.005945528	1.29E-05	0.002158014	0.008920029	0.00042935	0.005648433	0.96410519	0	0.023838053	0.004634238	0.007422519	0.918358585	0.054025216	0.011203577	0.016412621	0.009857427	0.963367451	0.008208981	0.002301707	0.016264434	0.065602291	0.898332329	0.010506573	0.025558807	0.079703165	0.86128454	0.018546924	0.040465371	0.116042461	0.834761022	0.004327395	0.044869122	0.063738359	0.0094459	0.000356322	0.035994806	0.867297193	0.002173047	0.020994373
1. CVD Plateau	1	Men	2015	52	0.971612224	0.005733096	5.50E-05	0.009450138	0.007226395	0.000411581	0.00551155	0.946737646	0.023811357	0.017769363	0.004439758	0.007241876	0.950438082	0.022834056	0.010723264	0.016004599	0.007917614	0.961088259	0.012928036	0.002205855	0.015860235	0.066198446	0.898834587	0.010057149	0.024909818	0.09764495	0.845219136	0.017733054	0.03940286	0.112181643	0.839992859	0.004145975	0.043679523	0.094769398	0.012118663	0.000161858	0.01301817	0.857382467	0.002082591	0.020466853
1. CVD Plateau	1	Men	2015	53	0.976318414	0.006425509	2.49E-05	0.003828096	0.007630442	0.000394557	0.005378129	0.966840784	0	0.021840099	0.004253353	0.007065763	0.9407108	0.033420174	0.010262645	0.015606382	0.008865559	0.959896907	0.013657773	0.002114003	0.015465758	0.064705176	0.901392849	0.009626176	0.024275799	0.064821116	0.879863317	0.016952185	0.038363382	0.110739375	0.842773257	0.003972093	0.042515275	0.073450628	0.011504265	1.45E-05	0.001245119	0.891837816	0.001995912	0.01995175
1. CVD Plateau	1	Men	2015	54	0.971549173	0.007578353	3.84E-05	0.005007244	0.010200454	0.000378247	0.005248098	0.95141797	0.009950543	0.027662711	0.004074692	0.006894084	0.941780991	0.033180358	0.009820907	0.015217743	0.011701234	0.959727223	0.011464781	0.002025987	0.015080775	0.068998968	0.898131765	0.009212892	0.023656375	0.061336605	0.885114123	0.016202958	0.037346314	0.122712536	0.832106346	0.003805439	0.041375679	0.08861173	0.011439768	5.60E-05	0.004811669	0.87371926	0.001912854	0.019448763
1. CVD Plateau	1	Men	2015	55	0.964151249	0.006284584	6.32E-05	0.009896167	0.01091432	0.000587146	0.008103314	0.948983292	0.005242035	0.028810934	0.00632035	0.010643389	0.925588033	0.035718054	0.015215762	0.023478151	0.01001472	0.948158998	0.015415334	0.003143858	0.023267089	0.070034948	0.879216818	0.014275503	0.036472731	0.08499602	0.832416225	0.025071312	0.057516443	0.112638255	0.817757246	0.005903026	0.063701472	0.09087691	0.013211546	0.000187374	0.013796879	0.848963264	0.002968369	0.029995659
1. CVD Plateau	1	Men	2015	56	0.965366964	0.007043855	5.85E-05	0.008172933	0.010886902	0.000562912	0.007907971	0.951547355	0.009432795	0.02257989	0.00605462	0.010385339	0.912409654	0.050139919	0.014557934	0.022892494	0.011066457	0.947756537	0.015477024	0.003013017	0.022686965	0.055918491	0.894884263	0.013660118	0.035537128	0.103217998	0.81685231	0.023954431	0.055975261	0.105309221	0.827062422	0.005655172	0.061973184	0.084533085	0.013561801	9.73E-06	0.00070733	0.869106372	0.002844902	0.029236778
1. CVD Plateau	1	Men	2015	57	0.963744595	0.006368685	6.96E-05	0.010740347	0.010819404	0.000539698	0.007717673	0.933891991	0.02292056	0.027253623	0.005799948	0.010133877	0.922690918	0.041061051	0.013927057	0.022320974	0.010174415	0.94548855	0.019328521	0.002887657	0.022120856	0.070259565	0.882047505	0.013069983	0.034622947	0.048710431	0.873940068	0.022882742	0.05446676	0.079545417	0.854756139	0.005417641	0.060280804	0.080734555	0.014768092	0.000151834	0.010024786	0.863098395	0.002726608	0.028495729
1. CVD Plateau	1	Men	2015	58	0.957869566	0.008562818	0.000113224	0.012936932	0.012467674	0.000517465	0.007532323	0.957718202	0.001057589	0.025779454	0.005555884	0.009888872	0.914955577	0.049959119	0.013322028	0.021763276	0.010927212	0.942823394	0.021913387	0.002767556	0.021568452	0.066468693	0.887297574	0.012504063	0.033729669	0.075276148	0.849879364	0.021854408	0.05299008	0.081365869	0.854820745	0.005190012	0.058623375	0.083898962	0.014923594	0.000172843	0.01127643	0.859342799	0.002613278	0.027772093
1. CVD Plateau	1	Men	2015	59	0.963953677	0.008616721	7.23E-05	0.008253843	0.011255416	0.000496171	0.007351826	0.94586146	0.007419523	0.031746824	0.005321994	0.009650198	0.921846001	0.044193112	0.012741792	0.021219096	0.01157397	0.94705134	0.017692741	0.002652499	0.02102945	0.074718685	0.880463152	0.011961369	0.032856793	0.063371588	0.864216343	0.020867674	0.051544395	0.090970536	0.847057603	0.004971881	0.05699998	0.09135628	0.01807617	0.000453222	0.024006393	0.836537753	0.002504711	0.027065471
1. CVD Plateau	1	Men	2015	60	0.95660523	0.007996653	7.45E-05	0.009150418	0.01370318	0.000752659	0.011717405	0.933531541	0.015488696	0.027537558	0.008064561	0.015377645	0.905335724	0.041607302	0.019276573	0.0337804	0.010932132	0.930122301	0.021444794	0.00402176	0.033479013	0.07275629	0.85688761	0.018098998	0.052257102	0.055596331	0.831037461	0.031513775	0.081852433	0.061037919	0.8409523	0.007534604	0.090475177	0.095619188	0.016466036	0.000485457	0.028152577	0.812412039	0.003797806	0.043066897
1. CVD Plateau	1	Men	2015	61	0.960459598	0.007774182	4.72E-05	0.005989649	0.013569473	0.000721771	0.01143811	0.928110641	0.016855516	0.032300989	0.007724821	0.015008033	0.908342232	0.040290796	0.018432391	0.032934581	0.011311622	0.92993429	0.022258042	0.003854755	0.03264129	0.07595587	0.855838454	0.017309547	0.050896129	0.064183007	0.826151117	0.030076605	0.079589271	0.070770301	0.834080545	0.007217784	0.08793137	0.085267943	0.014732057	0.000137678	0.009121288	0.845134016	0.003640227	0.04196679
1. CVD Plateau	1	Men	2015	62	0.954740774	0.008172496	8.29E-05	0.009963757	0.015181502	0.000692199	0.011166331	0.944546312	0.005141825	0.028264356	0.007399301	0.014648205	0.891809509	0.058458175	0.017622849	0.032109468	0.009291639	0.926682432	0.028507026	0.003694804	0.031824099	0.069395868	0.864485386	0.016552545	0.049566201	0.082621084	0.811308235	0.028697655	0.077373025	0.091440719	0.816205973	0.006914241	0.085439067	0.09009484	0.015868868	3.62E-05	0.002237035	0.847381147	0.003489308	0.040892648
1. CVD Plateau	1	Men	2015	63	0.956942172	0.008771121	6.18E-05	0.006936566	0.015722488	0.00066389	0.010901947	0.942085933	0.002227266	0.034301374	0.007087431	0.014297996	0.907030451	0.044818351	0.016846554	0.031304644	0.011899438	0.927182276	0.02634963	0.003541626	0.031027029	0.072970754	0.862935934	0.015826687	0.048266625	0.075949951	0.821472829	0.02737463	0.07520259	0.091035186	0.819344315	0.00662344	0.082997059	0.089268501	0.015963664	0	0	0.851579135	0.003344783	0.039843916
1. CVD Plateau	1	Men	2015	64	0.950346263	0.009576111	0.000101361	0.010372513	0.018322113	0.000636795	0.010644844	0.921669646	0.022040419	0.035544019	0.006788665	0.013957252	0.900816374	0.052561735	0.016102177	0.030519715	0.013040047	0.928312946	0.025002365	0.003394953	0.030249689	0.071695195	0.866177336	0.015130727	0.046996742	0.042763353	0.858054386	0.026105338	0.073076923	0.082051639	0.830999271	0.006344874	0.080604215	0.092083069	0.019987659	0.000628704	0.029866664	0.815407437	0.003206399	0.038820069
1. CVD Plateau	1	Men	2015	65	0.948205273	0.009133247	7.35E-05	0.007912875	0.017968799	0.000914392	0.015791884	0.928041236	0.006755899	0.034769183	0.009733425	0.020700257	0.868122418	0.063640413	0.023034644	0.045202526	0.014868212	0.900469125	0.034987442	0.00487163	0.044803591	0.064710723	0.844127132	0.021650069	0.069512076	0.068560118	0.786330849	0.037253867	0.107855166	0.075729203	0.796281435	0.009098113	0.118891249	0.098832085	0.018596327	0.000797019	0.040300511	0.779415994	0.004601275	0.05745679
1. CVD Plateau	1	Men	2015	66	0.942876188	0.009848583	0.000107625	0.010702252	0.020165141	0.000877257	0.015422953	0.920521996	0.015897341	0.034046818	0.009323132	0.020210712	0.873476234	0.060444581	0.022010346	0.044068839	0.013271629	0.911662837	0.02671417	0.004670412	0.043680952	0.078916589	0.832720562	0.020692546	0.067670304	0.063151459	0.796585432	0.035505553	0.104757556	0.078805309	0.797078295	0.008715609	0.115400787	0.091671785	0.018835917	0	0	0.829106122	0.004411441	0.055974735
1. CVD Plateau	1	Men	2015	67	0.943780895	0.010034736	9.58E-05	0.00936092	0.02082127	0.000841734	0.015064643	0.925852029	0.009423085	0.036059736	0.008930217	0.019734933	0.886896128	0.049111718	0.021028388	0.042963765	0.013213556	0.910538945	0.02918298	0.004477826	0.042586693	0.069346588	0.845007784	0.019774674	0.065870953	0.074302883	0.790144515	0.033828762	0.10172384	0.078572795	0.801097249	0.00834933	0.111980626	0.093730336	0.018447498	0.000580697	0.029937009	0.798546375	0.004229757	0.054528328
1. CVD Plateau	1	Men	2015	68	0.940937215	0.011066793	0.000120085	0.010614398	0.021736915	0.000807762	0.014716832	0.920193249	0.015013082	0.036966919	0.008554001	0.019272749	0.894733962	0.043292081	0.020087123	0.041886833	0.015651419	0.90687711	0.031657584	0.004293538	0.041520349	0.071915614	0.845076241	0.01889491	0.064113235	0.084295665	0.784730654	0.032220812	0.098752868	0.071913979	0.811457808	0.007998645	0.108629568	0.097271759	0.020661805	0.000373534	0.017383907	0.807136152	0.004055908	0.053116935
1. CVD Plateau	1	Men	2015	69	0.937513925	0.010885967	0.000139107	0.012478184	0.023828123	0.000775281	0.014379413	0.915012153	0.023798448	0.034171556	0.008193839	0.018824005	0.866482276	0.073495135	0.019184983	0.040837606	0.015034808	0.908733192	0.031633282	0.00411723	0.040481488	0.079624333	0.839927467	0.018051782	0.062396417	0.057470045	0.816007192	0.030679155	0.095843607	0.071414669	0.815575821	0.00766295	0.105346559	0.096445836	0.020854417	0.000717258	0.032532725	0.793820205	0.003889594	0.051739965
1. CVD Plateau	1	Men	2015	70	0.925942957	0.011994346	0.000167222	0.013582824	0.023797115	0.001283581	0.023231956	0.907504129	0.013356074	0.035201585	0.01353731	0.030400902	0.844968661	0.057608859	0.031597195	0.065825285	0.016033555	0.874248185	0.037654831	0.006810121	0.065253309	0.065903048	0.803971468	0.029740413	0.100385071	0.05200456	0.743887786	0.050363402	0.153744252	0.077242967	0.741247311	0.012662126	0.168847595	0.093474791	0.020819768	0.000535483	0.024539537	0.770877756	0.006434016	0.083318649
1. CVD Plateau	1	Men	2015	71	0.926874145	0.012349157	0.000145939	0.011533735	0.025156563	0.001232424	0.022708037	0.89600775	0.020589732	0.040731335	0.012968374	0.029702809	0.838363085	0.067287966	0.03016864	0.064180309	0.013930677	0.87379699	0.04211555	0.006532024	0.063624759	0.061928458	0.811987299	0.028405513	0.09767873	0.060365108	0.74257977	0.047920886	0.149134235	0.078212468	0.746014908	0.012131933	0.163640692	0.092434781	0.022107759	0.000629417	0.027052873	0.770450096	0.006171707	0.081153366
1. CVD Plateau	1	Men	2015	72	0.918745654	0.012244059	0.000216581	0.017164639	0.028244596	0.001183565	0.022200906	0.896356782	0.022846374	0.039346412	0.012424085	0.029026348	0.837189002	0.071431481	0.028800211	0.062579306	0.017214711	0.874035378	0.040443881	0.006266196	0.062039835	0.069526606	0.808309547	0.027126895	0.095036952	0.04951921	0.760277646	0.045580821	0.144622323	0.065439869	0.764392868	0.011624756	0.158542507	0.093879508	0.023775492	0.000190637	0.007763788	0.789427078	0.005920983	0.079042514
1. CVD Plateau	1	Men	2015	73	0.917847922	0.012724214	0.000240042	0.018275641	0.028064779	0.001136922	0.02171048	0.895188966	0.024026601	0.040509525	0.011903526	0.028371382	0.847428594	0.064059928	0.027489695	0.061021783	0.021195677	0.865867818	0.046426268	0.006012185	0.060498052	0.064445378	0.817193228	0.025902478	0.092458916	0.057524354	0.758928373	0.043339649	0.140207624	0.085841807	0.749466175	0.011139742	0.153552277	0.109688966	0.027745588	0.000258952	0.008987827	0.770651829	0.005681419	0.076985419
1. CVD Plateau	1	Men	2015	74	0.91854858	0.013525648	0.000237674	0.01703098	0.028328001	0.001092415	0.021236702	0.890039602	0.027072976	0.04374379	0.011405825	0.027737807	0.843094719	0.071162987	0.026234989	0.059507306	0.023282953	0.86708023	0.044868273	0.005769563	0.05899898	0.058532234	0.826793578	0.024730287	0.089943901	0.063503008	0.759413543	0.041193994	0.135889455	0.060348756	0.780305686	0.010676076	0.148669483	0.108715563	0.026280316	0.001724626	0.059858301	0.7229871	0.005452611	0.074981483
1. CVD Plateau	1	Men	2015	75	0.890059446	0.015562716	0.000367098	0.022677641	0.034539591	0.001829794	0.034963713	0.871374541	0.017910136	0.046025747	0.019048055	0.045641521	0.799306606	0.05941562	0.043627092	0.097650682	0.019302854	0.831847503	0.042377919	0.009650983	0.096820741	0.076987665	0.734656668	0.041142602	0.147213066	0.050286178	0.659959317	0.068210694	0.221543811	0.060676729	0.679374003	0.017833097	0.242116171	0.097771768	0.027622683	0.001426429	0.047677608	0.693499092	0.009121637	0.122880784
1. CVD Plateau	1	Men	2015	76	0.894929257	0.015864646	0.000326077	0.019813669	0.033084595	0.001759301	0.034222455	0.861434284	0.029425094	0.046237353	0.018256126	0.044647142	0.792335279	0.070794465	0.04162477	0.095245486	0.023679039	0.817612592	0.055002216	0.009265784	0.094440369	0.068557997	0.748979381	0.039272205	0.143190416	0.048731105	0.671880112	0.064787931	0.214600852	0.077368572	0.671274964	0.017095507	0.234260957	0.104025764	0.024477109	0.001581861	0.059121277	0.682350208	0.00875842	0.119685361
1. CVD Plateau	1	Men	2015	77	0.889113187	0.015916311	0.000375455	0.022670241	0.036723444	0.001692167	0.033509196	0.855988643	0.040634596	0.042188281	0.017499922	0.043688558	0.787048921	0.080330153	0.039709796	0.09291113	0.019997735	0.828702523	0.050271019	0.008898426	0.092130298	0.074583532	0.748661772	0.037483507	0.139271188	0.053683787	0.676981499	0.061515752	0.207818962	0.065145584	0.691876768	0.01639129	0.226586359	0.11280897	0.03041726	0.001312332	0.040047534	0.69042469	0.008412057	0.116577157
1. CVD Plateau	1	Men	2015	78	0.890016692	0.017814571	0.000360761	0.019488183	0.037867481	0.001628284	0.032824028	0.855253207	0.037357229	0.047845531	0.016778216	0.042765817	0.774495518	0.096977996	0.037879202	0.090647284	0.024642902	0.825499441	0.05141914	0.008548313	0.089890204	0.065008483	0.763762953	0.035773716	0.135454847	0.044691868	0.695720372	0.058389396	0.201198365	0.06099643	0.704191169	0.015719301	0.2190931	0.113807513	0.028690135	0.003596248	0.107789666	0.624478764	0.008081984	0.113555691
1. CVD Plateau	1	Men	2015	79	0.883104116	0.019113143	0.000418982	0.021031911	0.042597206	0.001567551	0.03216709	0.849804861	0.043317638	0.048908634	0.016089843	0.041879023	0.79803142	0.077384696	0.036130169	0.088453715	0.023681504	0.816198537	0.064185218	0.008214881	0.08771986	0.067348983	0.766769813	0.034140182	0.131741022	0.057700849	0.692155225	0.055404332	0.194739594	0.066259291	0.706879998	0.015078455	0.211782256	0.120161308	0.030744108	0.001191333	0.036113081	0.693401895	0.007767669	0.110620605
1. CVD Plateau	1	Men	2015	80	0.869481515	0.017726632	0.000223892	0.012248819	0.042101425	0.002765339	0.055452378	0.810697222	0.034884279	0.054013959	0.028266869	0.072137671	0.701835808	0.083261201	0.063113633	0.151789358	0.023459639	0.750738873	0.06079803	0.014464476	0.150538982	0.070156395	0.644890117	0.059671085	0.225282403	0.049409836	0.523004398	0.096256916	0.33132885	0.064108483	0.549560837	0.026497684	0.359832995	0.110233224	0.034808373	0.005741604	0.135851673	0.510197884	0.013678789	0.189488454
1. CVD Plateau	1	Men	2015	81	0.856913318	0.022203187	0.000370495	0.016042185	0.04740799	0.002665139	0.054397686	0.800423079	0.047334162	0.054414627	0.027122277	0.070705856	0.702741296	0.088884992	0.060194605	0.148179106	0.032038833	0.740469765	0.066611624	0.013912043	0.146967735	0.071509789	0.652432937	0.056945036	0.219112238	0.054945483	0.533223867	0.091283984	0.320546666	0.057043679	0.569895685	0.025432526	0.34762811	0.116546939	0.040453094	0.003441178	0.074955784	0.566814242	0.013158158	0.184630606
1. CVD Plateau	1	Men	2015	82	0.850376262	0.019715196	0.000621526	0.029940225	0.043382663	0.002570225	0.053393902	0.805868244	0.044172434	0.05458788	0.026033019	0.069338424	0.68067364	0.117223172	0.057411012	0.144692176	0.035258979	0.737525524	0.070309171	0.013387422	0.143518904	0.068524237	0.66400824	0.05434555	0.213121974	0.051584781	0.55181333	0.086547173	0.310054716	0.066241731	0.573586424	0.024419086	0.335752759	0.110746576	0.03705488	0	0	0.659610712	0.012663812	0.179924021
1. CVD Plateau	1	Men	2015	83	0.842541505	0.021675527	0.000756243	0.032956801	0.047147828	0.00248046	0.052441636	0.794906521	0.052392825	0.059667279	0.024997401	0.068035975	0.704181287	0.099731261	0.054758662	0.14132879	0.031340792	0.743803813	0.071772865	0.012889814	0.140192715	0.065827955	0.674991375	0.051868693	0.207311976	0.027892479	0.590212285	0.082039556	0.29985568	0.059566659	0.592766879	0.02345579	0.324210671	0.124658544	0.040214769	0.004389179	0.094014203	0.549159434	0.012194998	0.175368873
1. CVD Plateau	1	Men	2015	84	0.823988056	0.023598384	0.001093302	0.043184831	0.05419812	0.002395718	0.051541588	0.774198866	0.079271583	0.055716513	0.024013825	0.066799213	0.710818441	0.098858689	0.052233567	0.138089303	0.0387371	0.726724146	0.085130753	0.012418473	0.136989528	0.062955109	0.685851349	0.049510726	0.201682817	0.041131709	0.591161327	0.077754454	0.289952509	0.065588651	0.598864372	0.022541155	0.313005821	0.110743215	0.045302313	0.004295906	0.082318214	0.574623832	0.011751016	0.170965504
1. CVD Plateau	1	Men	2015	85	0.79454445	0.023712361	0.001561212	0.060211292	0.054835625	0.002897178	0.062237882	0.754518643	0.079307719	0.056726621	0.028874141	0.080572877	0.673925007	0.098026819	0.062339891	0.165708283	0.03871555	0.697675377	0.08422963	0.014977891	0.164401552	0.069573841	0.63037495	0.05913252	0.240918689	0.047218099	0.516416585	0.092180674	0.344184643	0.050630717	0.551314129	0.027113974	0.37094118	0.113154482	0.047497191	0	0	0.620497098	0.014175384	0.204675845
1. CVD Plateau	1	Men	2015	86	0.779825567	0.029741643	0.002205305	0.066824932	0.057335083	0.002803316	0.061264154	0.733540034	0.098819246	0.060653495	0.027768363	0.079218862	0.673362798	0.105114638	0.059485313	0.162037251	0.037700983	0.695399013	0.09167569	0.01445142	0.160772894	0.070156623	0.638921695	0.056466981	0.234454701	0.046878157	0.53300448	0.087352704	0.332764659	0.068984547	0.546900886	0.026086381	0.358028186	0.123553197	0.040394262	0.005446593	0.113368665	0.503913155	0.013679705	0.199644422
1. CVD Plateau	1	Men	2015	87	0.775932809	0.02824796	0.002018735	0.064679493	0.066047845	0.00271535	0.060357807	0.74829113	0.080578191	0.066459505	0.026722373	0.077948801	0.658210673	0.126492633	0.05677626	0.158520434	0.042450382	0.691339023	0.094957845	0.01395539	0.157297359	0.062818432	0.655028238	0.053937382	0.228215948	0.048353361	0.547147414	0.082779483	0.321719742	0.057474998	0.57186595	0.025114734	0.345544318	0.115692664	0.053009865	0	0	0.623283115	0.013212825	0.194801531
1. CVD Plateau	1	Men	2015	88	0.770247991	0.02918934	0.001967983	0.061194787	0.075246563	0.002633178	0.059520157	0.741608675	0.081560319	0.074332386	0.025734598	0.076764021	0.697787996	0.092844751	0.054208536	0.155158717	0.046223104	0.701799053	0.084512887	0.013489118	0.153975838	0.074719643	0.65153683	0.051539808	0.222203718	0.05056538	0.559927384	0.07845348	0.311053756	0.067441478	0.574866665	0.024197584	0.333494273	0.115814307	0.056180026	0	0	0.625083463	0.012774104	0.190148099
1. CVD Plateau	1	Men	2015	89	0.755329088	0.030695037	0.002916957	0.083866263	0.065883315	0.002556713	0.058752626	0.725582462	0.106886309	0.067061721	0.02480356	0.075665948	0.666334114	0.129934767	0.051778088	0.151953031	0.04949582	0.664398092	0.122244848	0.013051975	0.150809265	0.062181377	0.672128815	0.049270489	0.216419319	0.043469139	0.581393277	0.074367268	0.300770316	0.049031641	0.605752468	0.023333568	0.321882323	0.125811072	0.058256654	0.00836488	0.117193323	0.49232602	0.012362957	0.185685093
1. CVD Plateau	1	Men	2015	90	0.687412256	0.033185343	0.002919377	0.07793923	0.073625822	0.004947808	0.119970163	0.632969692	0.09211934	0.073014272	0.047625122	0.154271574	0.481548221	0.112266395	0.098485095	0.307700289	0.047957681	0.506144264	0.11531776	0.025164923	0.305415372	0.070407868	0.400059108	0.093797371	0.435735652	0.02704715	0.231537566	0.14034741	0.601067874	0.065598101	0.247511323	0.044825759	0.642064817	0.107196158	0.061365321	0.006339794	0.08729854	0.33907978	0.023842256	0.374878151
1. CVD Plateau	1	Men	2015	91	0.686782259	0.038698056	0.0031704	0.072552478	0.075295329	0.004817928	0.118683551	0.595642698	0.124548657	0.081448573	0.045989686	0.152370386	0.442673275	0.161429351	0.094170794	0.301726581	0.053072544	0.520429611	0.102572323	0.024407479	0.299518045	0.055726994	0.429771661	0.089769537	0.424731807	0.050725059	0.234732041	0.133125053	0.581417848	0.062676084	0.274112351	0.043310054	0.619901511	0.131481258	0.058603118	0.01172979	0.15504548	0.253561332	0.023130605	0.366448418
1. CVD Plateau	1	Men	2015	92	0.6407361	0.029541199	0.004568581	0.129368999	0.073534205	0.004699056	0.117551861	0.625541385	0.114620287	0.064720845	0.044459276	0.150658207	0.488321893	0.125490455	0.09010679	0.296080862	0.048716409	0.51140284	0.122229353	0.023704889	0.293946508	0.066242858	0.433575629	0.085975726	0.414205787	0.041367463	0.26972142	0.126336211	0.562574906	0.055920323	0.303525222	0.041892869	0.598661587	0.128772608	0.079562493	8.15E-05	0.000942071	0.409752785	0.022470948	0.358417573
1. CVD Plateau	1	Men	2015	93	0.661905932	0.032556763	0.00375956	0.099763025	0.080844807	0.004591132	0.116578781	0.548475492	0.195211513	0.064142933	0.04303152	0.149138543	0.511592757	0.111356879	0.086285721	0.290764643	0.051623173	0.488940804	0.147677426	0.023056305	0.288702292	0.058129655	0.455302085	0.082409145	0.404159115	0.032829425	0.302662494	0.119966316	0.544541765	0.068366915	0.312713727	0.040572046	0.578347312	0.042315719	0.005361412	0.004180406	0.570469905	0	0.001461319	0.376211239
1. CVD Plateau	1	Men	2015	94	0.648627603	0.043960246	0.004237858	0.083687963	0.099224068	0.004494126	0.115768136	0.611371123	0.09388729	0.105222492	0.041704146	0.147814948	0.47495639	0.156564201	0.082700304	0.285779105	0.072756316	0.469789385	0.151206731	0.022460965	0.283786603	0.053901608	0.472442637	0.079063088	0.394592667	0.043040838	0.31563908	0.114000741	0.527319341	0.067185139	0.334510675	0.039345529	0.558958657	0.125120013	0.050381434	0.018722319	0.252208246	0.188706342	0.021304597	0.343557049
1. CVD Plateau	1	Men	2015	95	0.619749444	0.041218652	0.006533231	0.130282973	0.082683811	0.004408035	0.115123853	0.583827056	0.151700144	0.077306852	0.040474969	0.146690979	0.498001611	0.141530093	0.079343289	0.281125007	0.066226182	0.505621565	0.127033834	0.021918189	0.279200229	0.056656734	0.481905836	0.075930896	0.385506535	0.035199488	0.345469185	0.108424774	0.510906553	0.050030276	0.371265283	0.038211348	0.540493094	0.138157726	0.076340387	0.002631418	0.030689566	0.39465597	0.0207966	0.336728333
1. CVD Plateau	1	Men	2015	96	0.560594797	0.036622005	0.007897527	0.169497134	0.106405719	0.004332887	0.114649931	0.560829862	0.175532878	0.07852525	0.039341871	0.14577014	0.504562142	0.142427837	0.076207437	0.276802584	0.061041834	0.480329468	0.162257888	0.021427368	0.274943443	0.068986526	0.481107659	0.073005924	0.376899891	0.053851784	0.347624458	0.103223605	0.495300154	0.071644284	0.368242668	0.037167598	0.52294545	0.156768263	0.055713575	0.040081707	0.378328326	0.018469951	0.020337979	0.3303002
1. CVD Plateau	1	Men	2015	97	0.592896595	0.047936474	0.007714164	0.130903552	0.101930078	0.004268738	0.114350398	0.54649194	0.200783571	0.069365884	0.038302781	0.145055824	0.52551752	0.128385541	0.073285486	0.272811454	0.041800791	0.51010248	0.15609287	0.020987959	0.2710159	0.075216227	0.485731389	0.070281516	0.368770868	0.055415188	0.365707885	0.098382321	0.480494605	0.059565266	0.39791451	0.036212431	0.506307794	0.098410464	0.071366588	0.022197398	0.215045573	0.248780386	0.01992826	0.324271331
1. CVD Plateau	1	Men	2015	98	0.578165923	0.049423961	0.007771669	0.128107054	0.11808645	0.004215676	0.114229267	0.447650583	0.312361546	0.05808096	0.037355659	0.144551253	0.447120018	0.213159343	0.070570126	0.269150513	0.077758177	0.456925486	0.177300311	0.020599479	0.267416546	0.07702026	0.494112316	0.067750979	0.361116445	0.042402844	0.397229255	0.093885917	0.466481984	0.055359656	0.418726931	0.035344028	0.490569386	0.11625999	0.094163259	0	0	0.451370227	0.019567029	0.318639495
1. CVD Plateau	1	Men	2015	99	0.56072928	0.052208675	0.011762558	0.172110064	0.084725122	0.00417382	0.114290481	0.54130669	0.199412907	0.078522527	0.036498476	0.1442594	0.556863242	0.109264923	0.068053984	0.265817851	0.078987613	0.463113247	0.173494123	0.020261491	0.264143526	0.051992084	0.528668001	0.065407558	0.353932357	0.022565986	0.434462765	0.089719306	0.453251943	0.035987514	0.453735226	0.034560588	0.475716672	0.153911691	0.095776472	0	0	0.417656459	0.019253921	0.313401459
1. CVD Plateau	1	Men	2015	100	0.509900696	0.046861536	0.011029548	0.179492847	0.134034197	0.004143317	0.11453786	0.465112776	0.26754403	0.087431078	0.035729195	0.144182921	0.570891098	0.100568631	0.065729605	0.262810666	0.075350392	0.449195591	0.194286323	0.019973598	0.261194096	0.045633687	0.543908865	0.063244427	0.347213021	0.014812652	0.458528289	0.08586735	0.440791709	0.040486282	0.463920076	0.033860308	0.461733333	0.12156317	0.111123196	0.006672011	0.049968754	0.383131354	0.018988612	0.308552904
1. CVD Plateau	1	Men	2016	35	0.991304419	0.002615906	0	0	0.003159437	0.000136086	0.002784151	0.981354643	0	0.013506108	0.001477131	0.003662118	0.97948846	0.008771623	0.00360274	0.008137177	0	0.991205571	0	0.00073137	0.008063059	0.075951338	0.907938245	0.003375427	0.01273499	0	0.973648402	0.006023874	0.020327724	0	0.976026554	0.001378761	0.022594685	0.059858911	0.005800737	0	0	0.923215269	0.00069037	0.010434714
1. CVD Plateau	1	Men	2016	36	0.990276686	0.003294707	0	0	0.003581959	0.000130434	0.002716214	0.975745499	0	0.019266358	0.001415501	0.003572641	0.967661716	0.020949884	0.003451351	0.007937048	0	0.991434294	0	0.000700932	0.007864774	0.060239126	0.924107508	0.003233697	0.012419669	0	0.974412451	0.005768707	0.019818842	0	0.976651539	0.001321254	0.022027207	0.051935737	0.006557071	0	0	0.930668337	0.000661642	0.010177214
1. CVD Plateau	1	Men	2016	37	0.989387042	0.004241633	0	0	0.003596365	0.000125017	0.002649943	0.977643491	0	0.017514729	0.001356427	0.003485353	0.97711579	0.011836251	0.003306212	0.007741747	0	0.991656968	0	0.000671758	0.007671274	0.05977191	0.925018418	0.003097822	0.012111851	0	0.975154177	0.005524021	0.019321802	0	0.977261019	0.001266133	0.021472848	0.089242031	0.006971424	0	0	0.893226555	0.000634107	0.009925882
1. CVD Plateau	1	Men	2016	38	0.990300946	0.002929086	0	0	0.004064845	0.000119825	0.002585298	0.973177224	0	0.022122773	0.001299804	0.0034002	0.956616268	0.032665515	0.003167062	0.007551154	0	0.991873763	0	0.000643796	0.00748244	0.098341284	0.886879815	0.002967556	0.011811345	0	0.975874327	0.00528938	0.018836293	0	0.977855441	0.001213299	0.02093126	0.057066395	0.007053155	0	0	0.925592167	0.000607717	0.009680566
1. CVD Plateau	1	Men	2016	39	0.989500347	0.004645727	0	0	0.003216837	0.000114849	0.00252224	0.976439485	0	0.018997856	0.001245528	0.003317131	0.958441381	0.031159811	0.003033653	0.007365155	0	0.992084845	0	0.000616997	0.007298158	0.060847488	0.924791877	0.002842667	0.011517968	0	0.976573627	0.005064363	0.01836201	0	0.978435241	0.001162656	0.020402103	0.074983408	0.004762839	0	0	0.910230214	0.000582423	0.009441115
1. CVD Plateau	1	Men	2016	40	0.987905434	0.003694963	0	0	0.004538996	0.000236353	0.003624254	0.971148009	0	0.021523202	0.00256255	0.00476624	0.961718549	0.021462263	0.006238872	0.010580315	0	0.988246297	0	0.001269592	0.010484111	0.096282893	0.881328541	0.005846356	0.016542211	0	0.963227942	0.010410278	0.02636178	0	0.968320507	0.002392094	0.029287399	0.063163745	0.006773652	0	0	0.91530318	0.001198461	0.013560962
1. CVD Plateau	1	Men	2016	41	0.98790776	0.003300569	0	0	0.005029238	0.00022654	0.003535892	0.98266229	0	0.010232412	0.00245548	0.004649817	0.957797133	0.025907902	0.005975562	0.010319403	0	0.988557654	0	0.001216735	0.010225612	0.073455745	0.90481406	0.005599875	0.016130319	0	0.964339067	0.009965929	0.025695004	0	0.969164616	0.002292194	0.02854319	0.054530958	0.00639182	0	0	0.924703723	0.001148574	0.013224924
1. CVD Plateau	1	Men	2016	42	0.98596053	0.004051322	0	0	0.006321305	0.000217137	0.003449707	0.97896343	0	0.014147469	0.002352851	0.00453625	0.965631712	0.018580418	0.0057231	0.01006477	0	0.988860591	0	0.001166074	0.009973335	0.060601744	0.918306553	0.005363556	0.015728148	0	0.965416756	0.009539766	0.025043478	0	0.969987715	0.002196437	0.027815848	0.064346438	0.007626881	0	0	0.914029026	0.001100762	0.012896894
1. CVD Plateau	1	Men	2016	43	0.988865816	0.003456275	0	0	0.004104137	0.000208125	0.003365647	0.976725857	0	0.016594193	0.002254477	0.004425473	0.952207906	0.032494798	0.005481035	0.009816261	0	0.989155352	0	0.001117519	0.009727129	0.078331539	0.901196037	0.005136976	0.015335448	0	0.966462178	0.009131028	0.024406794	0	0.970790432	0.002104653	0.027104915	0.070826427	0.007738545	0	0	0.90780342	0.001054937	0.012576671
1. CVD Plateau	1	Men	2016	44	0.98591662	0.003935953	0	0	0.006664275	0.000199489	0.003283663	0.969974426	0	0.023547971	0.002160183	0.00431742	0.96766437	0.017512969	0.005248934	0.009573727	0	0.989442173	0	0.001070984	0.009486843	0.075921616	0.904206674	0.00491973	0.01495198	0	0.967476456	0.008738991	0.023784552	0	0.97157338	0.002016675	0.026409944	0.090558968	0.006961983	0	0	0.889203971	0.001011018	0.01226406
1. CVD Plateau	1	Men	2016	45	0.984703335	0.004474097	0	0	0.005946827	0.000339543	0.004536197	0.97787929	0	0.012481404	0.003675409	0.005963897	0.93989154	0.037962463	0.008925513	0.013220484	0	0.985076841	0	0.001822583	0.013100575	0.058107341	0.912885818	0.00836624	0.020640601	0	0.952333721	0.014850379	0.032815899	0	0.960136315	0.003431334	0.036432351	0.071789405	0.007402494	0	0	0.902154731	0.001720555	0.016932816
1. CVD Plateau	1	Men	2016	46	0.984664644	0.00415131	0	0	0.006432793	0.00032546	0.004425792	0.972859538	0	0.017800547	0.003521566	0.005818348	0.955703163	0.022856884	0.008546574	0.01289338	0	0.985476809	0	0.00174668	0.012776511	0.085313779	0.88655185	0.008011578	0.020122793	0	0.953816007	0.01420988	0.031974113	0	0.961220509	0.003287803	0.035491688	0.07538489	0.008536599	0	0	0.897918649	0.001648921	0.016510941
1. CVD Plateau	1	Men	2016	47	0.985513762	0.004191208	0	0	0.005664935	0.000311965	0.00431813	0.966427099	0	0.024522403	0.003374104	0.005676394	0.940279907	0.038962749	0.008183211	0.012574133	0	0.985865831	0	0.001673936	0.012460234	0.083900795	0.888810612	0.007671508	0.019617084	0	0.955253356	0.013595482	0.031151162	0	0.96227796	0.003150227	0.034571813	0.085157169	0.01036204	0	0	0.886801465	0.001580268	0.016099058
1. CVD Plateau	1	Men	2016	48	0.98402698	0.004149163	0	0	0.007311677	0.000299033	0.004213147	0.960502835	0	0.030726455	0.003232757	0.005537953	0.948953632	0.030949038	0.007834779	0.012262552	0	0.986244226	0	0.001604219	0.012151555	0.069990662	0.903540748	0.007345424	0.019123166	0	0.956647367	0.013006099	0.030346534	0	0.963309487	0.00301836	0.033672153	0.075530132	0.008770581	0	0	0.898487893	0.001514474	0.01569692
1. CVD Plateau	1	Men	2016	49	0.983557412	0.005481554	0	0	0.006563609	0.000286641	0.004110785	0.974914998	0	0.016584783	0.003097274	0.005402944	0.937334977	0.043205914	0.007500656	0.011958452	0	0.986612302	0	0.001537406	0.011850293	0.078231417	0.896095099	0.007032745	0.018640739	0	0.957999577	0.012440692	0.02955973	0	0.964315886	0.002891966	0.032792148	0.083485083	0.01145191	0	0	0.888307303	0.00145142	0.015304285
1. CVD Plateau	1	Men	2016	50	0.971741893	0.005483681	4.15E-05	0.007468478	0.009024182	0.000446481	0.005793791	0.958479063	0.000419792	0.028664994	0.00482187	0.007614281	0.963494846	0.007992629	0.011667484	0.016845042	0.006255405	0.965462537	0.009195096	0.002394149	0.016692813	0.077599717	0.885214172	0.010940593	0.026245518	0.066286097	0.872792919	0.019333984	0.041586999	0.099610459	0.849763027	0.004502417	0.046124098	0.086570109	0.00995724	0	0	0.879659382	0.002260282	0.021552987
1. CVD Plateau	1	Men	2016	51	0.976940516	0.005945878	1.26E-05	0.002099747	0.008920029	0.000427994	0.00565325	0.96411349	0	0.023838053	0.004619608	0.007428849	0.918379957	0.054025216	0.011168207	0.016426619	0.009857427	0.963360846	0.008208981	0.002294441	0.016278306	0.065602291	0.8983437	0.010473403	0.025580606	0.079703165	0.861308582	0.01848837	0.040499883	0.116042461	0.834736416	0.004313733	0.04490739	0.063738359	0.009455521	0.000346701	0.035022946	0.868258007	0.002166187	0.021012279
1. CVD Plateau	1	Men	2016	52	0.971863976	0.005734582	5.35E-05	0.009194984	0.007226395	0.000410281	0.00551625	0.947388393	0.02316845	0.017769363	0.004425742	0.007248053	0.950458286	0.022834056	0.010689409	0.016018249	0.007917614	0.961081696	0.012928036	0.002198891	0.015873762	0.066198446	0.898845093	0.010025398	0.024931063	0.09764495	0.845241515	0.017677069	0.039436466	0.112181643	0.839968695	0.004132885	0.043716777	0.094769398	0.012123033	0.000157487	0.012666679	0.857723077	0.002076017	0.020484309
1. CVD Plateau	1	Men	2016	53	0.976418431	0.00642618	2.42E-05	0.003724737	0.007630442	0.000393311	0.005382716	0.966848186	0	0.021840099	0.004239925	0.00707179	0.940729889	0.033420174	0.010230245	0.015619693	0.008865559	0.95989039	0.013657773	0.002107329	0.015478948	0.064705176	0.901402535	0.009595786	0.024296503	0.064821116	0.879884117	0.016898666	0.038396102	0.110739375	0.842749537	0.003959552	0.042551536	0.073450628	0.011504657	1.41E-05	0.001211501	0.891860719	0.001989611	0.019968767
1. CVD Plateau	1	Men	2016	54	0.971681086	0.007579391	3.74E-05	0.004872048	0.010200454	0.000377053	0.005252574	0.951693619	0.009681878	0.027662711	0.004061828	0.006899964	0.941799017	0.033180358	0.009789902	0.015230722	0.011701234	0.959720757	0.011464781	0.002019591	0.015093637	0.068998968	0.898140674	0.009183806	0.023676551	0.061336605	0.885133425	0.016151804	0.037378166	0.122712536	0.832083071	0.003793425	0.041410968	0.08861173	0.011441278	5.44E-05	0.004681754	0.873838627	0.001906815	0.01946535
1. CVD Plateau	1	Men	2016	55	0.964453447	0.006286291	6.15E-05	0.00962897	0.01091432	0.00058299	0.008072469	0.949210082	0.0051005	0.028810934	0.006275608	0.010602876	0.925785114	0.035718054	0.01510805	0.023388783	0.01001472	0.948269818	0.015415334	0.003121603	0.023178525	0.070034948	0.879456705	0.014174446	0.0363339	0.08499602	0.832812637	0.024893831	0.057297511	0.112638255	0.818041509	0.005861239	0.063458997	0.09087691	0.013216605	0.000182315	0.013424363	0.849470969	0.002947356	0.029881483
1. CVD Plateau	1	Men	2016	56	0.96562172	0.007045434	5.69E-05	0.007952264	0.010886902	0.000558927	0.00787787	0.951884433	0.00917811	0.02257989	0.006011759	0.010345808	0.912599848	0.050139919	0.014454878	0.022805355	0.011066457	0.947864222	0.015477024	0.002991688	0.022600609	0.055918491	0.895116233	0.013563418	0.035401858	0.103217998	0.81723495	0.023784857	0.055762195	0.105309221	0.827338351	0.005615139	0.061737288	0.084533085	0.013562064	9.47E-06	0.000688233	0.869256896	0.002824763	0.029125491
1. CVD Plateau	1	Men	2016	57	0.964067782	0.006370564	6.77E-05	0.010450358	0.010819404	0.000535878	0.007688297	0.934590478	0.022301705	0.027253623	0.00575889	0.010095303	0.922874471	0.041061051	0.013828467	0.022236011	0.010174415	0.945593193	0.019328521	0.002867216	0.022036655	0.070259565	0.882271818	0.01297746	0.034491157	0.048710431	0.874309379	0.022720755	0.054259436	0.079545417	0.855023945	0.005379289	0.06005135	0.080734555	0.014772192	0.000147735	0.009754117	0.863496833	0.002707306	0.028387262
1. CVD Plateau	1	Men	2016	58	0.958251197	0.008565875	0.000110167	0.012587635	0.012467674	0.000513801	0.007503651	0.957823728	0.001029034	0.025779454	0.005516554	0.00985123	0.915132724	0.049959119	0.013227721	0.021680436	0.010927212	0.942925085	0.021913387	0.002747964	0.021486353	0.066468693	0.88751448	0.012415547	0.03360128	0.075276148	0.850235775	0.0216997	0.052788377	0.081365869	0.855080631	0.005153271	0.058400229	0.083898962	0.014928261	0.000168176	0.010971967	0.859771474	0.002594779	0.027666381
1. CVD Plateau	1	Men	2016	59	0.964208027	0.008618674	7.04E-05	0.008030989	0.011255416	0.000492658	0.007323842	0.946136195	0.007219196	0.031746824	0.00528432	0.009613465	0.922016969	0.044193112	0.012651592	0.021138327	0.01157397	0.947150164	0.017692741	0.002633722	0.020949403	0.074718685	0.880672894	0.011876694	0.032731726	0.063371588	0.864560265	0.020719951	0.051348195	0.090970536	0.847309765	0.004936685	0.056783014	0.09135628	0.018088407	0.000440985	0.023358221	0.837306679	0.00248698	0.026962448
1. CVD Plateau	1	Men	2016	60	0.95687226	0.007998663	7.24E-05	0.008903357	0.01370318	0.000752863	0.011697232	0.93397402	0.015070501	0.027537558	0.008066752	0.01535117	0.905388646	0.041607302	0.01928181	0.033722242	0.010932132	0.930178847	0.021444794	0.004022853	0.033421374	0.07275629	0.856972662	0.018103915	0.052167133	0.055596331	0.831169822	0.031522336	0.081711511	0.061037919	0.84110602	0.007536651	0.09031941	0.095619188	0.016479144	0.00047235	0.027392457	0.813245273	0.003798837	0.042992751
1. CVD Plateau	1	Men	2016	61	0.960640815	0.007775457	4.59E-05	0.005827928	0.013569473	0.000721967	0.011418418	0.92858948	0.016400417	0.032300989	0.007726919	0.014982194	0.908393926	0.040290796	0.018437398	0.032877879	0.011311622	0.92998944	0.022258042	0.003855802	0.032585093	0.07595587	0.855921377	0.017314249	0.050808504	0.064183007	0.826279972	0.030084775	0.079452245	0.070770301	0.834229972	0.007219745	0.087779983	0.085267943	0.014735775	0.000133961	0.008875013	0.845451554	0.003641216	0.041894538
1. CVD Plateau	1	Men	2016	62	0.955028832	0.008174736	8.07E-05	0.009694736	0.015181502	0.000692387	0.011147107	0.944708351	0.005002996	0.028264356	0.007401311	0.014622986	0.891860003	0.058458175	0.017627636	0.032054186	0.009291639	0.926736219	0.028507026	0.003695808	0.031769309	0.069395868	0.864566225	0.016557042	0.049480865	0.082621084	0.811433649	0.028705452	0.077239816	0.091440719	0.816351192	0.006916119	0.08529197	0.09009484	0.015869844	3.52E-05	0.002176635	0.847511002	0.003490256	0.040822245
1. CVD Plateau	1	Men	2016	63	0.957148048	0.00877279	6.01E-05	0.006749279	0.015722488	0.00066407	0.010883178	0.94216876	0.00216713	0.034301374	0.007089356	0.01427338	0.90707977	0.044818351	0.01685113	0.031250748	0.011899438	0.927234732	0.02634963	0.003542588	0.030973611	0.072970754	0.863014733	0.015830987	0.048183526	0.075949951	0.821594865	0.027382066	0.075073117	0.091035186	0.819485408	0.00662524	0.082854166	0.089268501	0.015963664	0	0	0.851646824	0.003345692	0.039775319
1. CVD Plateau	1	Men	2016	64	0.950644475	0.009578848	9.86E-05	0.010092455	0.018322113	0.000636968	0.010626518	0.922286923	0.021445328	0.035544019	0.006790509	0.013933222	0.900864544	0.052561735	0.016106551	0.03046717	0.013040047	0.928364103	0.025002365	0.003395875	0.03019761	0.071695195	0.866254138	0.015134838	0.04691583	0.042763353	0.858173107	0.02611243	0.072951109	0.082051639	0.83113632	0.006346598	0.080465442	0.092083069	0.020004634	0.000611729	0.029060264	0.816279801	0.00320727	0.038753234
1. CVD Plateau	1	Men	2016	65	0.948449313	0.009135232	7.15E-05	0.007699227	0.017968799	0.000908643	0.015767242	0.928317148	0.006573489	0.034769183	0.009672225	0.020667956	0.868337789	0.063640413	0.022889809	0.04513199	0.014868212	0.90056967	0.034987442	0.004840999	0.044733677	0.064710723	0.844371731	0.02151394	0.069403606	0.068560118	0.786733392	0.037019626	0.107686864	0.075729203	0.796524164	0.009040907	0.118705725	0.098832085	0.018617846	0.000775499	0.039212397	0.780622697	0.004572344	0.057367131
1. CVD Plateau	1	Men	2016	66	0.943194732	0.009851489	0.00010472	0.010413291	0.020165141	0.000871741	0.015398887	0.921041383	0.015468113	0.034046818	0.009264511	0.020179174	0.873683395	0.060444581	0.021871952	0.044000072	0.013271629	0.911760365	0.02671417	0.004641045	0.04361279	0.078916589	0.832956266	0.020562437	0.067564708	0.063151459	0.796972148	0.035282304	0.104594088	0.078805309	0.797313173	0.008660807	0.115220711	0.091671785	0.018835917	0	0	0.829221205	0.004383703	0.055887389
1. CVD Plateau	1	Men	2016	67	0.94406244	0.010037323	9.32E-05	0.009108175	0.02082127	0.000836441	0.015041135	0.926193398	0.009168662	0.036059736	0.008874066	0.019704138	0.887095391	0.049111718	0.020896168	0.042896723	0.013213556	0.910633555	0.02918298	0.00444967	0.042520239	0.069346588	0.84523491	0.019650337	0.065768165	0.074302883	0.790515954	0.033616057	0.101565106	0.078572795	0.801324487	0.008296832	0.111805886	0.093730336	0.018463177	0.000565018	0.029128709	0.799466358	0.004203161	0.054443239
1. CVD Plateau	1	Men	2016	68	0.941251848	0.011070035	0.000116843	0.01032781	0.021736915	0.000802683	0.014693867	0.920682461	0.014607729	0.036966919	0.008500216	0.019242675	0.894925626	0.043292081	0.019960821	0.041821471	0.015651419	0.906968897	0.031657584	0.004266541	0.041455559	0.071915614	0.845295091	0.018776105	0.06401319	0.084295665	0.785087347	0.032018217	0.09859877	0.071913979	0.811677611	0.007948352	0.108460058	0.097271759	0.020671891	0.000363448	0.016914541	0.807713906	0.004030406	0.053034049
1. CVD Plateau	1	Men	2016	69	0.937878149	0.010889723	0.000135351	0.012141273	0.023828123	0.000770407	0.014356974	0.915735605	0.02315589	0.034171556	0.008142318	0.018794631	0.86666663	0.073495135	0.019064354	0.040773881	0.015034808	0.908822249	0.031633282	0.004091342	0.040418319	0.079624333	0.840138338	0.017938278	0.062299051	0.057470045	0.816349652	0.030486254	0.095694049	0.071414669	0.815788391	0.007614768	0.105182172	0.096445836	0.020873783	0.000697892	0.031654341	0.794803783	0.003865137	0.051659228
1. CVD Plateau	1	Men	2016	70	0.926506429	0.011998861	0.000162707	0.013216087	0.023797115	0.001259883	0.023058917	0.90834111	0.01299546	0.035201585	0.013287377	0.030174467	0.846042311	0.057608859	0.031013832	0.065334998	0.016033555	0.874859942	0.037654831	0.006684389	0.064767283	0.065903048	0.805268248	0.02919133	0.099637374	0.05200456	0.745962754	0.049433567	0.152599119	0.077242967	0.742738713	0.012428352	0.167589968	0.093474791	0.020834226	0.000521025	0.023876969	0.772279694	0.006315228	0.082698067
1. CVD Plateau	1	Men	2016	71	0.927377446	0.012353097	0.000141998	0.011222324	0.025156563	0.001209671	0.022538901	0.897024337	0.020033809	0.040731335	0.012728945	0.029481574	0.839398108	0.067287966	0.029611651	0.063702275	0.013930677	0.874391484	0.04211555	0.006411427	0.063150863	0.061928458	0.813239276	0.027881076	0.09695119	0.060365108	0.744575306	0.047036146	0.148023439	0.078212468	0.747457738	0.011907947	0.162421847	0.092434781	0.022124753	0.000612423	0.026322445	0.771898923	0.006057762	0.080548912
1. CVD Plateau	1	Men	2016	72	0.91939631	0.012249907	0.000210733	0.016701193	0.028244596	0.001161714	0.022035547	0.897419211	0.022229521	0.039346412	0.012194705	0.028810151	0.838186835	0.071431481	0.028268487	0.062113197	0.017214711	0.874613158	0.040443881	0.006150506	0.061577744	0.069526606	0.809518241	0.026626064	0.094329089	0.04951921	0.762196372	0.044739285	0.143545133	0.065439869	0.765788361	0.011410134	0.157361636	0.093879508	0.023780639	0.00018549	0.007554165	0.790334749	0.005811667	0.078453782
1. CVD Plateau	1	Men	2016	73	0.918524061	0.012730695	0.000233561	0.017782199	0.028064779	0.001115932	0.021548774	0.896268772	0.023377883	0.040509525	0.011683757	0.028160063	0.848390631	0.064059928	0.026982166	0.060567275	0.021195677	0.866429426	0.046426268	0.005901184	0.060047444	0.064445378	0.818360114	0.025424253	0.091770255	0.057524354	0.76077284	0.04253949	0.139163316	0.085841807	0.750815545	0.010934074	0.152408574	0.109688966	0.02775258	0.00025196	0.008745156	0.771572804	0.005576525	0.076412009
1. CVD Plateau	1	Men	2016	74	0.919186762	0.013532065	0.000231257	0.016571143	0.028328001	0.001072247	0.021078525	0.891187752	0.026342006	0.04374379	0.011195244	0.027531207	0.84402231	0.071162987	0.025750625	0.059064077	0.023282953	0.867626192	0.044868273	0.005663043	0.058559539	0.058532234	0.82792009	0.024273704	0.089273972	0.063503008	0.761186233	0.040433449	0.13487731	0.060348756	0.781610127	0.010478969	0.147562148	0.108715563	0.02632688	0.001678061	0.058242127	0.725262428	0.005351942	0.074422999
1. CVD Plateau	1	Men	2016	75	0.89072819	0.015572628	0.000357187	0.022065345	0.034539591	0.001805482	0.034931577	0.872153147	0.017426562	0.046025747	0.018794973	0.045599571	0.799976011	0.05941562	0.043047441	0.097560928	0.019302854	0.832064721	0.042377919	0.009522755	0.09673175	0.076987665	0.735338617	0.040595961	0.147077758	0.050286178	0.661069225	0.067304412	0.221340184	0.060676729	0.679833478	0.017596157	0.241893636	0.097771768	0.027661196	0.001387915	0.046390313	0.695020525	0.009000442	0.122767841
1. CVD Plateau	1	Men	2016	76	0.895519056	0.01587345	0.000317273	0.0192787	0.033084595	0.001735926	0.034191	0.862512358	0.028630617	0.046237353	0.018013566	0.044606106	0.792975869	0.070794465	0.041071722	0.095157943	0.023679039	0.817822505	0.055002216	0.009142674	0.094353566	0.068557997	0.749632782	0.038750415	0.143058806	0.048731105	0.672938163	0.063927126	0.214403606	0.077368572	0.671717419	0.016868367	0.234045641	0.104025764	0.024519819	0.001539151	0.057525002	0.684172857	0.008642052	0.119575355
1. CVD Plateau	1	Men	2016	77	0.889778566	0.015926448	0.000365318	0.022058144	0.036723444	0.001669684	0.033478397	0.857358445	0.039537462	0.042188281	0.01726741	0.043648403	0.787661922	0.080330153	0.039182192	0.092825733	0.019997735	0.828905431	0.050271019	0.008780197	0.092045618	0.074583532	0.749287805	0.036985483	0.13914318	0.053683787	0.67798984	0.060698423	0.20762795	0.065145584	0.692302812	0.016173507	0.226378097	0.11280897	0.030452693	0.001276899	0.038966251	0.69172489	0.00830029	0.116470008
1. CVD Plateau	1	Men	2016	78	0.890594677	0.017824311	0.000351021	0.018962002	0.037867481	0.00160665	0.032793859	0.856524083	0.036348584	0.047845531	0.016555292	0.04272651	0.775082117	0.096977996	0.03737592	0.090563967	0.024642902	0.825695639	0.05141914	0.008434736	0.089807583	0.065008483	0.764362761	0.035298408	0.135330347	0.044691868	0.69668109	0.057613605	0.201013438	0.06099643	0.704601398	0.015510446	0.218891726	0.113807513	0.028787233	0.00349915	0.104879345	0.627600839	0.007974603	0.113451318
1. CVD Plateau	1	Men	2016	79	0.883722371	0.019124456	0.000407669	0.02046405	0.042597206	0.001546724	0.032137525	0.851226708	0.042148062	0.048908634	0.015876065	0.041840531	0.798592764	0.077384696	0.035650125	0.088372414	0.023681504	0.81638831	0.064185218	0.008105734	0.087639234	0.067348983	0.767344504	0.033686579	0.131619935	0.057700849	0.693070345	0.054668202	0.194560603	0.066259291	0.707274992	0.014878115	0.211587602	0.120161308	0.030776274	0.001159167	0.035138028	0.694581828	0.007664464	0.110518931
1. CVD Plateau	1	Men	2016	80	0.870002786	0.017732677	0.000217847	0.011918101	0.042101425	0.002716592	0.055310571	0.812321854	0.033942404	0.054013959	0.027768589	0.071953195	0.703336523	0.083261201	0.062001085	0.151401191	0.023459639	0.751378818	0.06079803	0.014209501	0.150154012	0.070156395	0.64651809	0.058619221	0.224706294	0.049409836	0.525548486	0.094560128	0.33048155	0.064108483	0.550948123	0.026030591	0.358912803	0.110233224	0.034963396	0.005586581	0.132183678	0.514591579	0.013437663	0.189003879
1. CVD Plateau	1	Men	2016	81	0.857532547	0.022213191	0.000360491	0.015609046	0.04740799	0.002618158	0.054258576	0.802360019	0.046056139	0.054414627	0.026644173	0.070525041	0.704181324	0.088884992	0.059133513	0.147800171	0.032038833	0.74109084	0.066611624	0.013666805	0.146591898	0.071509789	0.653997077	0.055941226	0.218551908	0.054945483	0.535652721	0.089674857	0.319726939	0.057043679	0.571232984	0.024984209	0.346739129	0.116546939	0.040546006	0.003348266	0.072931977	0.569542148	0.01292621	0.184158454
1. CVD Plateau	1	Men	2016	82	0.851366499	0.019731977	0.000604745	0.029131839	0.043382663	0.002524918	0.053257359	0.807697119	0.042979778	0.05458788	0.025574116	0.069161106	0.682055682	0.117223172	0.056398987	0.144322158	0.035258979	0.738128531	0.070309171	0.013151433	0.143151886	0.068524237	0.665511239	0.053387562	0.212576962	0.051584781	0.554131854	0.085021546	0.30926182	0.066241731	0.574875489	0.023988634	0.334894146	0.110746576	0.03705488	0	0	0.660294062	0.012440578	0.179463905
1. CVD Plateau	1	Men	2016	83	0.843609171	0.021695946	0.000735825	0.032066967	0.047147828	0.002436735	0.052307528	0.79693576	0.050978219	0.059667279	0.024556754	0.067861988	0.705507973	0.099731261	0.053793392	0.140967373	0.031340792	0.744389543	0.071772865	0.012662597	0.139834203	0.065827955	0.676435855	0.050954367	0.206781822	0.027892479	0.592425268	0.080593387	0.299088866	0.059566659	0.594009447	0.023042319	0.323381575	0.124658544	0.040333277	0.004270672	0.091475819	0.552361254	0.011980029	0.174920406
1. CVD Plateau	1	Men	2016	84	0.825328084	0.023627904	0.001063783	0.042018841	0.05419812	0.002353487	0.051409782	0.776933332	0.07713125	0.055716513	0.023590517	0.066628389	0.712092331	0.098858689	0.051312809	0.13773617	0.0387371	0.727293375	0.085130753	0.012199564	0.136639207	0.062955109	0.687239868	0.048637965	0.201167058	0.041131709	0.593273448	0.076383822	0.28921102	0.065588651	0.600062164	0.022143807	0.312205378	0.110743215	0.045418302	0.004179917	0.080095623	0.577490774	0.011543873	0.170528297
1. CVD Plateau	1	Men	2016	85	0.796354903	0.023754514	0.001519059	0.058585587	0.054835625	0.002841334	0.062108978	0.757383392	0.077166411	0.056726621	0.028317578	0.080405999	0.675469844	0.098026819	0.06113826	0.165365077	0.03871555	0.698304582	0.08422963	0.014689185	0.164061053	0.069573841	0.632013735	0.057992713	0.240419711	0.047218099	0.518906267	0.090403847	0.343471786	0.050630717	0.552605036	0.02659134	0.370172907	0.113154482	0.047497191	0	0	0.621194249	0.013902147	0.204251932
1. CVD Plateau	1	Men	2016	86	0.781810762	0.029801186	0.002145762	0.065020658	0.057335083	0.002749281	0.061137267	0.736907476	0.096151126	0.060653495	0.027233115	0.079054788	0.674845008	0.105114638	0.058338706	0.161701648	0.037700983	0.696010555	0.09167569	0.014172862	0.16043991	0.070156623	0.640495712	0.055378553	0.233969111	0.046878157	0.535377449	0.085668939	0.332075455	0.068984547	0.548145242	0.025583554	0.357286658	0.123553197	0.04054132	0.005299535	0.110307711	0.507651285	0.013416023	0.19923093
1. CVD Plateau	1	Men	2016	87	0.777856505	0.028302466	0.001964229	0.062933147	0.066047845	0.00266301	0.060232798	0.751143271	0.07840258	0.066459505	0.026207286	0.077787358	0.659633381	0.126492633	0.055681871	0.158192115	0.042450382	0.691933806	0.094957845	0.013686393	0.156971574	0.062818432	0.656540575	0.052897713	0.227743279	0.048353361	0.549409356	0.081183869	0.321053413	0.057474998	0.573065721	0.024630636	0.344828646	0.115692664	0.053009865	0	0	0.623941261	0.012958142	0.194398068
1. CVD Plateau	1	Men	2016	88	0.772074281	0.029242476	0.001914847	0.059542528	0.075246563	0.002582422	0.059396882	0.74446584	0.079358191	0.074332386	0.025238551	0.076605031	0.699154247	0.092844751	0.053163641	0.154837361	0.046223104	0.702377968	0.084512887	0.013229109	0.153656932	0.074719643	0.652990501	0.050546354	0.221743502	0.05056538	0.56208385	0.076941252	0.310409518	0.067441478	0.5760238	0.023731164	0.332803558	0.115814307	0.056180026	0	0	0.625723514	0.012527878	0.189754275
1. CVD Plateau	1	Men	2016	89	0.757764444	0.030773795	0.002838199	0.081601874	0.065883315	0.002507431	0.058630941	0.729103208	0.104000378	0.067061721	0.02432546	0.075509233	0.667646878	0.129934767	0.05078004	0.151638315	0.04949582	0.664962023	0.122244848	0.012800392	0.150496917	0.062181377	0.673526763	0.048320777	0.215971083	0.043469139	0.58344968	0.072933803	0.300147377	0.049031641	0.606868898	0.022883803	0.321215658	0.125811072	0.058482506	0.008139028	0.114029104	0.496113123	0.012124655	0.185300512
1. CVD Plateau	1	Men	2016	90	0.689793233	0.033264166	0.002840554	0.075834871	0.073625822	0.004841934	0.119799419	0.636695566	0.089632117	0.073014272	0.046606032	0.154052012	0.484093546	0.112266395	0.096377695	0.307262364	0.047957681	0.50711742	0.11531776	0.02462644	0.304980699	0.070407868	0.402686347	0.09179028	0.435115504	0.02704715	0.235396195	0.137344233	0.600212422	0.065598101	0.249384312	0.043866571	0.641151017	0.107196158	0.061536495	0.00616862	0.08494148	0.342480555	0.023332076	0.374344617
1. CVD Plateau	1	Men	2016	91	0.689013184	0.038783656	0.003084799	0.070593561	0.075295329	0.004714833	0.118514638	0.600206463	0.121185844	0.081448573	0.045005591	0.152153529	0.44511778	0.161429351	0.092155712	0.301297157	0.053072544	0.521378166	0.102572323	0.023885204	0.299091764	0.055726994	0.432297051	0.087848635	0.42412732	0.050725059	0.238408158	0.130276422	0.580590362	0.062676084	0.275921363	0.042383298	0.619019255	0.131481258	0.058919822	0.011413085	0.150859252	0.258764049	0.022635653	0.365926881
1. CVD Plateau	1	Men	2016	92	0.644496916	0.029664551	0.00444523	0.125876036	0.073534205	0.004598504	0.117384559	0.629801899	0.111525539	0.064720845	0.04350793	0.150443787	0.490671401	0.125490455	0.08817867	0.295659474	0.048716409	0.512328432	0.122229353	0.023197648	0.293528158	0.066242858	0.436004857	0.084136003	0.413616281	0.041367463	0.27322545	0.123632849	0.561774238	0.055920323	0.305273679	0.040996438	0.59780956	0.128772608	0.079564694	7.93E-05	0.000916635	0.410769165	0.021990111	0.357907466
1. CVD Plateau	1	Men	2016	93	0.664863693	0.032658271	0.003658052	0.097069424	0.080844807	0.00449289	0.116412864	0.554879255	0.189940802	0.064142933	0.042110725	0.148926286	0.513852935	0.111356879	0.084439366	0.29035082	0.051623173	0.489845053	0.147677426	0.022562942	0.288291405	0.058129655	0.457640696	0.080645741	0.403583907	0.032829425	0.306004555	0.117399258	0.543766762	0.068366915	0.314405009	0.039703879	0.577524197	0.117646305	0.042874566	0.035979036	0.420297341	0.011520448	0.021394691	0.350287612
1. CVD Plateau	1	Men	2016	94	0.651148108	0.044074668	0.004123436	0.081428388	0.099224068	0.00439796	0.115603372	0.615008845	0.091352333	0.105222492	0.040811754	0.147604575	0.477132751	0.156564201	0.080930669	0.285372378	0.072756316	0.470673899	0.151206731	0.021980342	0.283382712	0.053901608	0.474696033	0.077371284	0.394031075	0.043040838	0.318828978	0.111561335	0.526568849	0.067185139	0.336148118	0.038503607	0.558163135	0.125120013	0.050886936	0.018216816	0.245398624	0.196460802	0.020848717	0.343068092
1. CVD Plateau	1	Men	2016	95	0.623525255	0.041395049	0.006356834	0.126765333	0.082683811	0.004313711	0.114960006	0.588997823	0.14760424	0.077306852	0.03960888	0.146482205	0.500099514	0.141530093	0.077645489	0.280724904	0.066226182	0.506487937	0.127033834	0.02144918	0.278802866	0.056656734	0.484079278	0.074306114	0.384957874	0.035199488	0.348516409	0.106104683	0.51017942	0.050030276	0.372852176	0.037393695	0.539723853	0.138157726	0.076411436	0.00256037	0.029860948	0.396408836	0.020351591	0.336249094
1. CVD Plateau	1	Men	2016	96	0.565427108	0.036835238	0.007684294	0.164920711	0.106405719	0.004240171	0.114486759	0.566618556	0.17079349	0.07852525	0.038500027	0.145562676	0.506586792	0.142427837	0.074576738	0.276408633	0.061041834	0.481179279	0.162257888	0.020968862	0.274552138	0.068986526	0.483206263	0.071443731	0.37636348	0.053851784	0.350538174	0.101014809	0.494595233	0.071644284	0.369782253	0.03637228	0.522201183	0.156768263	0.056795781	0.038999501	0.368113461	0.029590101	0.019902783	0.32983011
1. CVD Plateau	1	Men	2016	97	0.59668508	0.048144756	0.007505882	0.127369156	0.101930078	0.004177395	0.114187653	0.552939152	0.195362415	0.069365884	0.037483172	0.144849378	0.527473965	0.128385541	0.071717311	0.272423183	0.041800791	0.510937299	0.15609287	0.020538856	0.270630185	0.075216227	0.487760126	0.068777621	0.368246025	0.055415188	0.368496935	0.096277121	0.479810755	0.059565266	0.399409977	0.035437551	0.505587206	0.098410464	0.071965918	0.021598068	0.209239343	0.255474554	0.019501832	0.323809821
1. CVD Plateau	1	Men	2016	98	0.581877595	0.049633796	0.007561834	0.124648163	0.11808645	0.004125469	0.114066693	0.457089415	0.303927784	0.05808096	0.036556317	0.144345524	0.449013149	0.213159343	0.069060055	0.268767452	0.077758177	0.45774687	0.177300311	0.020158688	0.267035954	0.07702026	0.496076011	0.066301232	0.360602496	0.042402844	0.399902148	0.091876931	0.465818077	0.055359656	0.420181416	0.034587731	0.489871197	0.11625999	0.094163259	0	0	0.452242419	0.019148331	0.318186001
1. CVD Plateau	1	Men	2016	99	0.565628224	0.052526264	0.011444969	0.167463092	0.084725122	0.004084508	0.11412782	0.547677151	0.194028758	0.078522527	0.035717476	0.144054087	0.55869779	0.109264923	0.066597754	0.265439534	0.078987613	0.463922741	0.173494123	0.019827932	0.263767591	0.051992084	0.530571326	0.064007957	0.353428634	0.022565986	0.437027671	0.087799478	0.452606865	0.035987514	0.455151809	0.033821055	0.475039622	0.153911691	0.095776472	0	0	0.418514496	0.018841922	0.312955419
1. CVD Plateau	1	Men	2016	100	0.514998674	0.047159334	0.01073175	0.17464654	0.134034197	0.004054658	0.114374847	0.473306208	0.260320342	0.087431078	0.034964656	0.143977717	0.572671628	0.100568631	0.064323113	0.262436629	0.075350392	0.449994726	0.194286323	0.0195462	0.260822359	0.045633687	0.54575634	0.061891113	0.346718861	0.014812652	0.460993036	0.084029947	0.440164365	0.040486282	0.465301773	0.03313576	0.461076185	0.12156317	0.11130334	0.006491866	0.048619597	0.385325971	0.01858229	0.308113765
1. CVD Plateau	1	Men	2017	35	0.991402157	0.002615906	0	0	0.003159437	0.000128336	0.002694164	0.981557133	0	0.013506108	0.001393006	0.003543753	0.979956647	0.008771623	0.003397557	0.007874174	0	0.991507832	0	0.000689717	0.007802451	0.075951338	0.908542093	0.00318319	0.01232338	0	0.974648491	0.005680802	0.019670707	0	0.976835365	0.001300238	0.021864398	0.059858911	0.005800737	0	0	0.92359185	0.000651052	0.010097451
1. CVD Plateau	1	Men	2017	36	0.990371906	0.003294707	0	0	0.003581959	0.000123005	0.002628423	0.975941587	0	0.019266358	0.001334886	0.003457169	0.968114813	0.020949884	0.00325479	0.007680513	0	0.991728413	0	0.000661012	0.007610575	0.060239126	0.924693092	0.003049532	0.01201825	0	0.97538156	0.005440167	0.019178273	0	0.977438734	0.001246006	0.02131526	0.051935737	0.006557071	0	0	0.931034959	0.00062396	0.009848274
1. CVD Plateau	1	Men	2017	37	0.989479811	0.004241633	0	0	0.003596365	0.000117897	0.002564294	0.977833393	0	0.017514729	0.001279176	0.003372702	0.977554308	0.011836251	0.003117917	0.007491524	0	0.991943171	0	0.0006335	0.007423329	0.05977191	0.925586315	0.002921394	0.011720381	0	0.976093285	0.005209417	0.018697298	0	0.978027157	0.001194024	0.020778819	0.089242031	0.006971424	0	0	0.893583486	0.000597994	0.009605066
1. CVD Plateau	1	Men	2017	38	0.99039133	0.002929086	0	0	0.004064845	0.000113001	0.002501738	0.973361149	0	0.022122773	0.001225777	0.003290301	0.957040702	0.032665515	0.002986692	0.007307092	0	0.992152271	0	0.000607131	0.007240599	0.098341284	0.88743058	0.002798548	0.011429588	0	0.97678438	0.004988139	0.018227481	0	0.978601065	0.001144199	0.020254736	0.057066395	0.007053155	0	0	0.925939665	0.000573106	0.009367678
1. CVD Plateau	1	Men	2017	39	0.98958841	0.004645727	0	0	0.003216837	0.000108308	0.002440718	0.976617634	0	0.018997856	0.001174593	0.003209917	0.958852204	0.031159811	0.00286088	0.007127104	0	0.99235587	0	0.000581857	0.007062273	0.060847488	0.925326047	0.002680771	0.011145693	0	0.977455535	0.004775938	0.017768527	0	0.979160878	0.00109644	0.019742682	0.074983408	0.004762839	0	0	0.910568533	0.000549253	0.009135967
1. CVD Plateau	1	Men	2017	40	0.98797672	0.003694963	0	0	0.004538996	0.000225927	0.003563394	0.971341086	0	0.021523202	0.00244951	0.004686203	0.96217143	0.021462263	0.005963662	0.010402644	0	0.988478357	0	0.001213588	0.010308055	0.096282893	0.881864223	0.005588461	0.016264424	0	0.964129844	0.009951059	0.025919097	0	0.968917838	0.002286574	0.028795588	0.063163745	0.006773652	0	0	0.91558377	0.001145594	0.013333238
1. CVD Plateau	1	Men	2017	41	0.98797713	0.003300569	0	0	0.005029238	0.000216547	0.003476516	0.982848689	0	0.010232412	0.002347164	0.004571735	0.958234017	0.025907902	0.005711967	0.010146114	0	0.988783041	0	0.001163062	0.010053897	0.073455745	0.905331952	0.005352853	0.01585945	0	0.965210171	0.009526311	0.025263518	0	0.969745044	0.00219108	0.028063876	0.054530958	0.00639182	0	0	0.924976469	0.001097908	0.013002844
1. CVD Plateau	1	Men	2017	42	0.986028037	0.004051322	0	0	0.006321305	0.000207559	0.003391777	0.979143394	0	0.014147469	0.002249062	0.004460075	0.966053184	0.018580418	0.005470642	0.009895756	0	0.989079507	0	0.001114636	0.009805857	0.060601744	0.918807267	0.005126958	0.015464031	0	0.96625812	0.009118946	0.024622933	0	0.970551704	0.002099548	0.027348748	0.064346438	0.007626881	0	0	0.914294155	0.001052205	0.012680322
1. CVD Plateau	1	Men	2017	43	0.988931514	0.003456275	0	0	0.004104137	0.000198944	0.003309129	0.976899622	0	0.016594193	0.002155027	0.004351158	0.952614527	0.032494798	0.005239255	0.009651421	0	0.989367992	0	0.001068223	0.009563785	0.078331539	0.901680161	0.004910373	0.015077927	0	0.96727482	0.008728239	0.023996941	0	0.971338434	0.002011812	0.026649754	0.070826427	0.007738545	0	0	0.90806115	0.001008402	0.012365476
1. CVD Plateau	1	Men	2017	44	0.985980561	0.003935953	0	0	0.006664275	0.000190689	0.003228522	0.970142217	0	0.023547971	0.002064892	0.004244919	0.968056679	0.017512969	0.005017392	0.009412959	0	0.989648725	0	0.001023741	0.009327535	0.075921616	0.904674776	0.00470271	0.014700898	0	0.968261356	0.008353496	0.023385148	0	0.972105831	0.001927716	0.025966453	0.090558968	0.006961983	0	0	0.889454515	0.00096642	0.012058114
1. CVD Plateau	1	Men	2017	45	0.984844868	0.004474097	0	0	0.005946827	0.000314772	0.004419435	0.978300936	0	0.012481404	0.003407273	0.005810386	0.940882986	0.037962463	0.008274361	0.012880189	0	0.985547014	0	0.001689619	0.012763367	0.058107341	0.914027457	0.007755889	0.020109312	0	0.954261795	0.013766985	0.03197122	0	0.961324411	0.003181004	0.035494584	0.071789405	0.007402494	0	0	0.902716102	0.001595033	0.016496966
1. CVD Plateau	1	Men	2017	46	0.984802308	0.00415131	0	0	0.006432793	0.000301717	0.004311873	0.973266214	0	0.017800547	0.003264654	0.005668584	0.956658544	0.022856884	0.007923067	0.012561505	0	0.985933103	0	0.001619253	0.012447644	0.085313779	0.887654286	0.007427102	0.019604833	0	0.955675686	0.013173213	0.031151101	0	0.962373922	0.003047945	0.034578133	0.07538489	0.008536599	0	0	0.898463935	0.001528625	0.01608595
1. CVD Plateau	1	Men	2017	47	0.98564767	0.004191208	0	0	0.005664935	0.000289206	0.004206981	0.966819364	0	0.024522403	0.003127949	0.005530284	0.941200562	0.038962749	0.007586214	0.012250475	0	0.986308677	0	0.001551815	0.012139508	0.083900795	0.889875222	0.007111841	0.019112141	0	0.95704703	0.012603637	0.030349333	0	0.963397658	0.002920406	0.033681936	0.085157169	0.01036204	0	0	0.887331141	0.001464981	0.015684669
1. CVD Plateau	1	Men	2017	48	0.984157242	0.004149163	0	0	0.007311677	0.000277217	0.004104701	0.960881224	0	0.030726455	0.002996915	0.005395406	0.949840848	0.030949038	0.007263201	0.011946914	0	0.98667404	0	0.001487185	0.011838775	0.069990662	0.904568855	0.006809546	0.018630936	0	0.958377332	0.012057252	0.029565416	0	0.964396408	0.002798159	0.032805433	0.075530132	0.008770581	0	0	0.899002418	0.001403987	0.015292882
1. CVD Plateau	1	Men	2017	49	0.983684135	0.005481554	0	0	0.006563609	0.000265729	0.004004973	0.975280028	0	0.016584783	0.002871316	0.005263873	0.93818999	0.043205914	0.006953454	0.011650642	0	0.987029487	0	0.001425246	0.011545267	0.078231417	0.897087977	0.006519679	0.018160927	0	0.959668041	0.011533095	0.028798864	0	0.965370935	0.002680985	0.03194808	0.083485083	0.01145191	0	0	0.888807121	0.001345533	0.014910353
1. CVD Plateau	1	Men	2017	50	0.972218301	0.005484801	4.04E-05	0.007266829	0.009024182	0.000413517	0.005551996	0.959164171	0.000408457	0.028664994	0.004465867	0.00729651	0.965059268	0.007992629	0.010806065	0.016142039	0.006255405	0.966335949	0.009195096	0.002217387	0.015996163	0.077599717	0.887117243	0.010132841	0.0251502	0.066286097	0.875955935	0.017906541	0.039851427	0.099610459	0.852020365	0.00417	0.044199177	0.086570109	0.00995724	0	0	0.880725742	0.002093404	0.020653505
1. CVD Plateau	1	Men	2017	51	0.977264738	0.005946217	1.22E-05	0.002043054	0.008920029	0.000396395	0.00541732	0.964764591	0	0.023838053	0.004278539	0.007118817	0.919890056	0.054025216	0.010343649	0.015741079	0.009857427	0.964209598	0.008208981	0.00212504	0.015598955	0.065602291	0.900184528	0.009700143	0.024513037	0.079703165	0.864363795	0.017123359	0.03880968	0.116042461	0.836929046	0.003995246	0.043033246	0.063738359	0.009464882	0.00033734	0.034077326	0.870240474	0.002006256	0.020135362
1. CVD Plateau	1	Men	2017	52	0.972372745	0.005736027	5.21E-05	0.00894672	0.007226395	0.00037999	0.005286038	0.948643184	0.022542902	0.017769363	0.004098986	0.006945566	0.951915992	0.022834056	0.009900202	0.015349751	0.007917614	0.96190651	0.012928036	0.002036545	0.015211294	0.066198446	0.900625737	0.009285215	0.023890602	0.09764495	0.848192449	0.016371957	0.037790643	0.112181643	0.842098285	0.003827751	0.041892321	0.094769398	0.012127285	0.000153235	0.012324679	0.859073233	0.001922743	0.019629427
1. CVD Plateau	1	Men	2017	53	0.976772678	0.006426833	2.35E-05	0.003624169	0.007630442	0.000364273	0.005158076	0.967456353	0	0.021840099	0.003926888	0.006776659	0.942137061	0.033420174	0.009474938	0.014967828	0.008865559	0.960691967	0.013657773	0.001951743	0.014832957	0.064705176	0.903124978	0.008887321	0.023282525	0.064821116	0.882734163	0.015651024	0.036793697	0.110739375	0.844817699	0.003667216	0.04077571	0.073450628	0.011505038	1.37E-05	0.00117879	0.892873691	0.001842716	0.0191354
1. CVD Plateau	1	Men	2017	54	0.972059678	0.007580401	3.64E-05	0.004740503	0.010200454	0.000349215	0.005033366	0.952542877	0.009420468	0.027662711	0.00376194	0.006612004	0.943157445	0.033180358	0.009067106	0.01459509	0.011701234	0.960499776	0.011464781	0.001870483	0.014463726	0.068998968	0.899806828	0.008505759	0.022688445	0.061336605	0.887885848	0.014959304	0.035818243	0.122712536	0.834091368	0.003513353	0.039682742	0.08861173	0.011442748	5.30E-05	0.004555347	0.874918173	0.001766033	0.018652993
1. CVD Plateau	1	Men	2017	55	0.965006735	0.006287952	5.99E-05	0.009368988	0.01091432	0.00054655	0.007815604	0.950077441	0.004962786	0.028810934	0.005883345	0.010265493	0.927473685	0.035718054	0.014163707	0.022644554	0.01001472	0.949202475	0.015415334	0.002926484	0.022440987	0.070034948	0.881498834	0.013288459	0.03517776	0.08499602	0.836191851	0.023337819	0.05547431	0.112638255	0.82042713	0.005494876	0.061439739	0.09087691	0.013221527	0.000177392	0.013061905	0.85096848	0.002763129	0.028930657
1. CVD Plateau	1	Men	2017	56	0.96612204	0.00704697	5.53E-05	0.007737552	0.010886902	0.000523991	0.007627197	0.952837215	0.008930301	0.02257989	0.005635989	0.010016606	0.914229028	0.050139919	0.013551362	0.022079691	0.011066457	0.94877037	0.015477024	0.00280469	0.02188146	0.055918491	0.897090511	0.012715624	0.034275375	0.103217998	0.820495992	0.022298162	0.053987848	0.105309221	0.829653805	0.005264159	0.059772814	0.084533085	0.01356232	9.21E-06	0.00066965	0.870378813	0.002648198	0.028198721
1. CVD Plateau	1	Men	2017	57	0.964628078	0.006372393	6.59E-05	0.010168198	0.010819404	0.000502382	0.007443656	0.93587382	0.021699559	0.027253623	0.005398926	0.009774072	0.92444638	0.041061051	0.012964106	0.021528463	0.010174415	0.946473615	0.019328521	0.002687998	0.021335451	0.070259565	0.884180491	0.012166292	0.033393652	0.048710431	0.87745609	0.021300572	0.052532907	0.079545417	0.85727101	0.005043052	0.058140522	0.080734555	0.014776181	0.000143746	0.009490756	0.864832697	0.002538084	0.027483982
1. CVD Plateau	1	Men	2017	58	0.958861944	0.008568849	0.000107192	0.012247768	0.012467674	0.000481686	0.007264886	0.958509794	0.00100125	0.025779454	0.005171736	0.009537765	0.916649404	0.049959119	0.01240091	0.020990566	0.010927212	0.943780542	0.021913387	0.0025762	0.020802659	0.066468693	0.889359715	0.011639501	0.032532091	0.075276148	0.853271855	0.02034334	0.051108657	0.081365869	0.85726103	0.004831161	0.05654194	0.083898962	0.014932802	0.000163636	0.010675724	0.861110248	0.00243259	0.02678604
1. CVD Plateau	1	Men	2017	59	0.964688702	0.008620575	6.85E-05	0.007814152	0.011255416	0.000461864	0.007090798	0.946967314	0.007024278	0.031746824	0.004954018	0.009307566	0.923480388	0.044193112	0.011860793	0.020465708	0.01157397	0.947981395	0.017692741	0.002469099	0.020282796	0.074718685	0.882456778	0.01113433	0.031690206	0.063371588	0.86748928	0.019424831	0.049714301	0.090970536	0.849425167	0.004628113	0.054976184	0.09135628	0.018100313	0.000429078	0.022727549	0.838950744	0.002331529	0.026104506
1. CVD Plateau	1	Men	2017	60	0.95751026	0.008000619	7.05E-05	0.008662966	0.01370318	0.000690379	0.011362107	0.935490237	0.014663597	0.027537558	0.007397248	0.014911359	0.907955089	0.041607302	0.017681508	0.032756101	0.010932132	0.931470248	0.021444794	0.003688974	0.032463852	0.07275629	0.859969791	0.016601373	0.050672546	0.055596331	0.836127064	0.028906127	0.079370478	0.061037919	0.844319177	0.006911144	0.087731761	0.095619188	0.016491897	0.000459597	0.026652861	0.815531897	0.003483551	0.041761009
1. CVD Plateau	1	Men	2017	61	0.961185226	0.007776698	4.47E-05	0.005670574	0.013569473	0.000662047	0.01109128	0.93010283	0.015957606	0.032300989	0.00708562	0.014552955	0.910866097	0.040290796	0.016907179	0.031935929	0.011311622	0.931243016	0.022258042	0.003535788	0.031651531	0.07595587	0.858814043	0.015877246	0.049352841	0.064183007	0.831053176	0.027587877	0.07717594	0.070770301	0.837344072	0.006620539	0.085265088	0.085267943	0.014739392	0.000130344	0.008635388	0.847193662	0.003339011	0.04069426
1. CVD Plateau	1	Men	2017	62	0.955667419	0.008176915	7.85E-05	0.009432978	0.015181502	0.000634922	0.010827742	0.945876655	0.004867915	0.028264356	0.006787036	0.014204038	0.894241368	0.058458175	0.016164623	0.031135835	0.009291639	0.927953144	0.028507026	0.003389072	0.030859119	0.069395868	0.867358009	0.015182883	0.048063239	0.082621084	0.816028989	0.026323031	0.075026896	0.091440719	0.819368811	0.006342113	0.082848357	0.09009484	0.015870794	3.42E-05	0.002117866	0.849029003	0.003200581	0.039652688
1. CVD Plateau	1	Men	2017	63	0.957697196	0.008774414	5.85E-05	0.006567048	0.015722488	0.000608956	0.010571375	0.943224589	0.002108617	0.034301374	0.006500972	0.013864448	0.90937367	0.044818351	0.015452564	0.030355415	0.011899438	0.928416144	0.02634963	0.00324857	0.030086218	0.072970754	0.865709089	0.014517088	0.046803069	0.075949951	0.826018295	0.02510948	0.072922274	0.091035186	0.822409043	0.006075375	0.080480396	0.089268501	0.015963664	0	0	0.853064064	0.003068015	0.038635757
1. CVD Plateau	1	Men	2017	64	0.951274286	0.00958151	9.60E-05	0.009819959	0.018322113	0.000584103	0.010322068	0.923828714	0.020866304	0.035544019	0.006226928	0.013534036	0.903074198	0.052561735	0.014769781	0.029594286	0.013040047	0.929511106	0.025002365	0.003114033	0.029332449	0.071695195	0.868854398	0.013878716	0.045571692	0.042763353	0.862430367	0.023945218	0.070861061	0.082051639	0.833968392	0.005819859	0.078160109	0.092083069	0.02002115	0.000595212	0.028275637	0.818440896	0.002941082	0.037642954
1. CVD Plateau	1	Men	2017	65	0.949476431	0.009137164	6.96E-05	0.007491348	0.017968799	0.000813277	0.015043368	0.930458631	0.006396005	0.034769183	0.008657091	0.01971909	0.872812163	0.063640413	0.020487443	0.043059981	0.014868212	0.903131472	0.034987442	0.004332919	0.042679955	0.064710723	0.849816013	0.019255977	0.066217287	0.068560118	0.795562633	0.033134287	0.102742962	0.075729203	0.802922817	0.008092032	0.113255947	0.098832085	0.018638785	0.000754561	0.038153663	0.784795039	0.00409246	0.054733407
1. CVD Plateau	1	Men	2017	66	0.944274346	0.009854317	0.000101892	0.010132133	0.020165141	0.000780248	0.014691924	0.923357791	0.015050474	0.034046818	0.008292168	0.019252749	0.877998975	0.060444581	0.019576414	0.041980029	0.013271629	0.914249722	0.02671417	0.004153952	0.041610527	0.078916589	0.838216261	0.018404337	0.064462813	0.063151459	0.805477063	0.031579303	0.099792175	0.078805309	0.803511936	0.007751825	0.10993093	0.091671785	0.018835917	0	0	0.83224708	0.003923618	0.0533216
1. CVD Plateau	1	Men	2017	67	0.945086687	0.01003984	9.07E-05	0.008862254	0.02082127	0.000748654	0.014350597	0.928276933	0.008921108	0.036059736	0.007942702	0.018799521	0.891257905	0.049111718	0.018703042	0.040927335	0.013213556	0.913052667	0.02918298	0.003982662	0.040568135	0.069346588	0.850316697	0.017587965	0.062748749	0.074302883	0.798706929	0.030087934	0.096902253	0.078572795	0.807328275	0.007426051	0.10667288	0.093730336	0.018478433	0.000549763	0.028342234	0.803193458	0.003762025	0.051943751
1. CVD Plateau	1	Men	2017	68	0.942289538	0.01107319	0.000113688	0.010048959	0.021736915	0.000718438	0.014019272	0.922852428	0.014213321	0.036966919	0.007608089	0.018359244	0.898940607	0.043292081	0.017865863	0.039901448	0.015651419	0.909319909	0.031657584	0.003818753	0.039552335	0.071915614	0.850204554	0.016805487	0.061074345	0.084295665	0.792974439	0.028657793	0.094072102	0.071913979	0.817491218	0.007114145	0.103480658	0.097271759	0.020681704	0.000353635	0.016457849	0.811028396	0.003607401	0.050599256
1. CVD Plateau	1	Men	2017	69	0.938945949	0.010893377	0.000131696	0.011813458	0.023828123	0.00068955	0.013697846	0.91807824	0.022530681	0.034171556	0.007287754	0.01793177	0.870539429	0.073495135	0.017063483	0.038901953	0.015034808	0.911107254	0.031633282	0.003661942	0.038562714	0.079624333	0.844881171	0.016055593	0.059438903	0.057470045	0.823942603	0.027286615	0.091300737	0.071414669	0.821416499	0.006815571	0.10035326	0.096445836	0.020892626	0.000679049	0.030799674	0.798435784	0.003459478	0.049287554
1. CVD Plateau	1	Men	2017	70	0.927673976	0.012003254	0.000158314	0.012859253	0.023797115	0.001145814	0.022362275	0.910806633	0.012644583	0.035201585	0.012084346	0.029262853	0.850824148	0.057608859	0.028205858	0.063361135	0.016033555	0.877421855	0.037654831	0.006079188	0.062810571	0.065903048	0.810921401	0.026548365	0.096627186	0.05200456	0.755048676	0.044957882	0.147988882	0.077242967	0.748927101	0.011303096	0.162526836	0.093474791	0.020848294	0.000506958	0.023232291	0.775994576	0.005743451	0.08019964
1. CVD Plateau	1	Men	2017	71	0.928470904	0.012356931	0.000138164	0.010919321	0.025156563	0.001100148	0.021857969	0.899608401	0.019492896	0.040731335	0.011576474	0.028590893	0.844003666	0.067287966	0.026930631	0.061777738	0.013930677	0.876879849	0.04211555	0.00583094	0.061242985	0.061928458	0.818692646	0.02535674	0.094022156	0.060365108	0.75330593	0.042777522	0.143551439	0.078212468	0.753442873	0.010829809	0.157514851	0.092434781	0.022141289	0.000595887	0.025611739	0.775591593	0.005509296	0.078115414
1. CVD Plateau	1	Men	2017	72	0.920618148	0.012255597	0.000205044	0.016250261	0.028244596	0.001056533	0.021369822	0.899993905	0.021629324	0.039346412	0.011090604	0.027939755	0.842622775	0.071431481	0.025709076	0.060236668	0.017214711	0.877030373	0.040443881	0.005593643	0.059717392	0.069526606	0.814778765	0.024215356	0.091479272	0.04951921	0.770583743	0.040688617	0.139208429	0.065439869	0.771575548	0.010377068	0.152607516	0.093879508	0.023785647	0.000180481	0.007350203	0.793435097	0.005285482	0.076083581
1. CVD Plateau	1	Men	2017	73	0.919756235	0.012737001	0.000227255	0.017302079	0.028064779	0.001014896	0.020897754	0.898808571	0.02274668	0.040509525	0.010625916	0.027309308	0.852663404	0.064059928	0.024539217	0.05873745	0.021195677	0.868777835	0.046426268	0.005366895	0.058233325	0.064445378	0.823434521	0.023122357	0.088997744	0.057524354	0.768828662	0.038687991	0.134958993	0.085841807	0.756409991	0.00994411	0.147804093	0.109688966	0.027759383	0.000245157	0.008509037	0.774622334	0.00507163	0.074103493
1. CVD Plateau	1	Men	2017	74	0.920368076	0.013538309	0.000225013	0.016123722	0.028328001	0.000975166	0.020441712	0.893744354	0.025630772	0.04374379	0.010181634	0.02669945	0.848138167	0.071162987	0.023419179	0.057279667	0.023282953	0.869908088	0.044868273	0.005150314	0.056790371	0.058532234	0.832814911	0.022075978	0.086576877	0.063503008	0.768921889	0.03677263	0.130802473	0.060348756	0.78701695	0.009530209	0.143104084	0.108715563	0.026372188	0.001632754	0.056669589	0.729567952	0.00486738	0.072174574
1. CVD Plateau	1	Men	2017	75	0.892985295	0.015582272	0.000347543	0.021469581	0.034539591	0.001609504	0.033466215	0.876576664	0.016956045	0.046025747	0.016754853	0.043686691	0.808741274	0.05941562	0.03837481	0.093468295	0.019302854	0.837156228	0.042377919	0.008489098	0.092673901	0.076987665	0.745914988	0.036189429	0.140907918	0.050286178	0.677659967	0.059998783	0.212055072	0.060676729	0.691890791	0.015686164	0.231746316	0.097771768	0.02769867	0.001350441	0.045137774	0.702400077	0.008023479	0.11761779
1. CVD Plateau	1	Men	2017	76	0.897662305	0.015882017	0.000308707	0.018758175	0.033084595	0.001547498	0.032756704	0.867111891	0.02785759	0.046237353	0.016058264	0.042734902	0.801425872	0.070794465	0.036613548	0.091166114	0.023679039	0.822772992	0.055002216	0.008150272	0.09039548	0.068557997	0.759840234	0.03454421	0.137057559	0.048731105	0.688871327	0.056988088	0.20540948	0.077368572	0.683366514	0.015037372	0.224227541	0.104025764	0.024561376	0.001497594	0.055971827	0.691680221	0.007703991	0.114559227
1. CVD Plateau	1	Men	2017	77	0.891959776	0.015936312	0.000355454	0.021462574	0.036723444	0.001488446	0.032073995	0.862131295	0.03846995	0.042188281	0.0153931	0.041817374	0.795808989	0.080330153	0.034929119	0.088931739	0.019997735	0.833719756	0.050271019	0.007827141	0.088184349	0.074583532	0.759139422	0.032970854	0.133306192	0.053683787	0.693288306	0.054109848	0.198918059	0.065145584	0.703554833	0.014417937	0.216881647	0.11280897	0.030487169	0.001242422	0.037914162	0.698563802	0.007399327	0.111584148
1. CVD Plateau	1	Men	2017	78	0.892656733	0.017833789	0.000341543	0.018450028	0.037867481	0.001432254	0.031418172	0.861094863	0.035367172	0.047845531	0.01475828	0.040934153	0.78293824	0.096977996	0.033318911	0.086764853	0.024642902	0.830378581	0.05141914	0.007519178	0.086040199	0.065008483	0.773871307	0.031466905	0.129653305	0.044691868	0.711367235	0.051359875	0.192581023	0.06099643	0.715467397	0.013826848	0.209709325	0.113807513	0.028881711	0.003404673	0.102047602	0.63605742	0.007108991	0.108692091
1. CVD Plateau	1	Men	2017	79	0.885790944	0.019135463	0.000396662	0.019911521	0.042597206	0.001378833	0.030789371	0.855843179	0.041010064	0.048908634	0.01415278	0.040085341	0.806169625	0.077384696	0.031780444	0.084665235	0.023681504	0.820944579	0.064185218	0.007225888	0.083962811	0.067348983	0.776522441	0.030030033	0.126098543	0.057700849	0.707166085	0.048734184	0.186398881	0.066259291	0.71776595	0.013263154	0.202711605	0.120161308	0.030807572	0.001127869	0.034189301	0.700998717	0.006832517	0.105882716
1. CVD Plateau	1	Men	2017	80	0.872269301	0.017738559	0.000211965	0.011596313	0.042101425	0.002456361	0.053626077	0.818089696	0.033025959	0.054013959	0.02510854	0.069761846	0.713886774	0.083261201	0.056061788	0.146790238	0.023459639	0.757312965	0.06079803	0.012848324	0.145581042	0.070156395	0.658976902	0.053003884	0.217862819	0.049409836	0.544671606	0.085501888	0.32041667	0.064108483	0.564372443	0.023537031	0.347982043	0.110233224	0.035114234	0.005435743	0.128614719	0.525203929	0.012150423	0.183247729
1. CVD Plateau	1	Men	2017	81	0.859857249	0.022222924	0.000350758	0.015187602	0.04740799	0.002367356	0.05260612	0.808303726	0.044812624	0.054414627	0.024091836	0.068377187	0.71434721	0.088884992	0.05346891	0.143298888	0.032038833	0.746864515	0.066611624	0.012357615	0.142127413	0.071509789	0.666011921	0.050582423	0.211895866	0.054945483	0.55398033	0.081084594	0.309989593	0.057043679	0.584186315	0.022590885	0.336179121	0.116546939	0.040636409	0.003257863	0.070962814	0.578358139	0.011687964	0.178549873
1. CVD Plateau	1	Men	2017	82	0.854016892	0.019748305	0.000588417	0.02834528	0.043382663	0.002283047	0.051635396	0.813413721	0.041819324	0.05458788	0.023124284	0.067054791	0.691853695	0.117223172	0.050996334	0.139926799	0.035258979	0.743748071	0.070309171	0.011891612	0.138792167	0.068524237	0.67709949	0.048273384	0.206102889	0.051584781	0.571694989	0.076877039	0.299843191	0.066241731	0.58737271	0.02169068	0.32469488	0.110746576	0.03705488	0	0	0.666951396	0.011248852	0.173998297
1. CVD Plateau	1	Men	2017	83	0.846301439	0.021715813	0.000715957	0.031201159	0.047147828	0.002203312	0.050714492	0.802731298	0.049601807	0.059667279	0.022204378	0.065795238	0.714954217	0.099731261	0.048640338	0.136674184	0.031340792	0.749861215	0.071772865	0.011449603	0.135575525	0.065827955	0.687614531	0.046073273	0.200484241	0.027892479	0.609254396	0.072873069	0.289980056	0.059566659	0.606065399	0.020835016	0.313532925	0.124658544	0.040448585	0.004155363	0.089005972	0.561305944	0.01083242	0.169593171
1. CVD Plateau	1	Men	2017	84	0.828253736	0.023656626	0.00103506	0.040884332	0.05419812	0.002128038	0.049844087	0.783304873	0.075048706	0.055716513	0.0213307	0.064599208	0.721202544	0.098858689	0.046397378	0.133541388	0.0387371	0.732623387	0.085130753	0.011030926	0.132477833	0.062955109	0.698025648	0.043978767	0.195040476	0.041131709	0.609398496	0.069066753	0.280403042	0.065588651	0.611691671	0.020022575	0.302697102	0.110743215	0.04553116	0.004067059	0.077933041	0.585952655	0.010438045	0.165334825
1. CVD Plateau	1	Men	2017	85	0.799025806	0.023795528	0.001478045	0.057003776	0.054835625	0.002622221	0.061239	0.762776904	0.075082918	0.056726621	0.02613383	0.079279729	0.68250092	0.098026819	0.056423501	0.16304876	0.03871555	0.701735409	0.08422963	0.013556409	0.161763002	0.069573841	0.63985355	0.053520526	0.237052083	0.047218099	0.530688991	0.083432233	0.338660677	0.050630717	0.559840783	0.024540713	0.364987788	0.113154482	0.047497191	0	0	0.625127348	0.012830064	0.201390916
1. CVD Plateau	1	Men	2017	86	0.784634702	0.029859122	0.002087827	0.063265101	0.057335083	0.002537267	0.060280899	0.742711018	0.093555046	0.060653495	0.025132997	0.077947445	0.681608878	0.105114638	0.053839838	0.159436646	0.037700983	0.699350843	0.09167569	0.013079902	0.158192581	0.070156623	0.648043577	0.051107961	0.230691838	0.046878157	0.546635402	0.079062463	0.327423978	0.068984547	0.55512277	0.023610643	0.35228204	0.123553197	0.040684407	0.005156448	0.107329403	0.514454873	0.012381428	0.196440244
1. CVD Plateau	1	Men	2017	87	0.78060476	0.0283555	0.001911195	0.061233952	0.066047845	0.002457649	0.059389099	0.756370741	0.076285711	0.066459505	0.024186276	0.076697768	0.666143207	0.126492633	0.051387888	0.155976272	0.042450382	0.695187997	0.094957845	0.012630949	0.154772827	0.062818432	0.66380992	0.048818435	0.224553213	0.048353361	0.560167048	0.074923266	0.316556325	0.057474998	0.57979526	0.022731211	0.339998531	0.115692664	0.053009865	0	0	0.627663536	0.011958857	0.191675078
1. CVD Plateau	1	Men	2017	88	0.774713065	0.029294177	0.001863146	0.05793488	0.075246563	0.002383275	0.058564893	0.749627845	0.077215519	0.074332386	0.023292246	0.075532003	0.705422885	0.092844751	0.049063855	0.152668509	0.046223104	0.705550466	0.084512887	0.012208928	0.151504615	0.074719643	0.659994477	0.046648404	0.218637476	0.05056538	0.572365275	0.071007824	0.306061522	0.067441478	0.582515537	0.021901103	0.328141882	0.115814307	0.056180026	0	0	0.629347562	0.011561773	0.187096332
1. CVD Plateau	1	Men	2017	89	0.760982319	0.030850426	0.002761568	0.079398624	0.065883315	0.002314067	0.05780968	0.734844788	0.101192368	0.067061721	0.022449569	0.074451553	0.673686891	0.129934767	0.046864069	0.149514273	0.04949582	0.668057197	0.122244848	0.011813272	0.148388863	0.062181377	0.680278255	0.044594455	0.212945914	0.043469139	0.593278321	0.067309415	0.295943126	0.049031641	0.613132974	0.021119087	0.316716297	0.125811072	0.05870226	0.007919275	0.110950318	0.502722476	0.011189646	0.182704954
1. CVD Plateau	1	Men	2017	90	0.689082116	0.033340861	0.002763859	0.073787329	0.073625822	0.004672668	0.122727345	0.636979841	0.08721205	0.073014272	0.044976758	0.157817079	0.479953198	0.112266395	0.09300848	0.314771928	0.047957681	0.500524523	0.11531776	0.023765538	0.312434498	0.070407868	0.395260869	0.088581434	0.445749828	0.02704715	0.225528205	0.132542892	0.614881753	0.065598101	0.235247939	0.042333063	0.656820897	0.107196158	0.061703048	0.006002067	0.08264806	0.336440559	0.022516423	0.383493686
1. CVD Plateau	1	Men	2017	91	0.688187508	0.038866946	0.00300151	0.068687535	0.075295329	0.004550009	0.121411164	0.601333139	0.117913826	0.081448573	0.043432266	0.155872197	0.440975628	0.161429351	0.088934091	0.30866093	0.053072544	0.514903284	0.102572323	0.023050214	0.306401637	0.055726994	0.425002333	0.084777582	0.43449309	0.050725059	0.228772656	0.12572216	0.594780125	0.062676084	0.262274043	0.040901644	0.634148229	0.131481258	0.059227975	0.011104932	0.146786052	0.254685218	0.021844345	0.374870219
1. CVD Plateau	1	Men	2017	92	0.64518742	0.029784572	0.004325209	0.122477383	0.073534205	0.004437748	0.120253465	0.630657178	0.10851435	0.064720845	0.04198696	0.154120668	0.486528005	0.125490455	0.08509608	0.30288546	0.048716409	0.50596549	0.122229353	0.022386694	0.300702054	0.066242858	0.428837244	0.081194739	0.423725159	0.041367463	0.26381757	0.119310836	0.575504131	0.055920323	0.292096247	0.039563266	0.612420164	0.128772608	0.079566835	7.72E-05	0.000891886	0.402815312	0.021221371	0.366654808
1. CVD Plateau	1	Men	2017	93	0.664796474	0.032757039	0.003559284	0.094448549	0.080844807	0.004335826	0.119258022	0.557839989	0.184812401	0.064142933	0.040638599	0.152566079	0.509708563	0.111356879	0.081487496	0.297447062	0.051623173	0.48358791	0.147677426	0.021774177	0.295337314	0.058129655	0.450596262	0.077826491	0.413447592	0.032829425	0.296818866	0.113295162	0.557056548	0.068366915	0.30167817	0.038315893	0.591639022	0.117646305	0.043846	0.035007602	0.408949313	0.015055291	0.020646766	0.358848723
1. CVD Plateau	1	Men	2017	94	0.650675047	0.044186001	0.004012103	0.079229821	0.099224068	0.004244214	0.118428746	0.615294584	0.08888582	0.105222492	0.039385039	0.151212065	0.472987395	0.156564201	0.078101458	0.292346945	0.072756316	0.464516358	0.151206731	0.021211943	0.290308652	0.053901608	0.467770603	0.074666503	0.403661286	0.043040838	0.309859525	0.107661324	0.539438314	0.067185139	0.323852508	0.037157581	0.571804772	0.125120013	0.05137879	0.017724962	0.238772861	0.195430739	0.020119879	0.351452756
1. CVD Plateau	1	Men	2017	95	0.62428907	0.041566684	0.0061852	0.123342669	0.082683811	0.004162911	0.117769655	0.590787744	0.143618925	0.077306852	0.038224214	0.150062265	0.495952899	0.141530093	0.074931122	0.287585886	0.066226182	0.500423761	0.127033834	0.02069935	0.285616873	0.056656734	0.477268445	0.071708487	0.394366334	0.035199488	0.33975676	0.102395428	0.522648324	0.050030276	0.360968425	0.036086469	0.55291483	0.138157726	0.076480566	0.00249124	0.029054702	0.389708535	0.019640131	0.3444671
1. CVD Plateau	1	Men	2017	96	0.567230114	0.037042714	0.007476818	0.160467852	0.106405719	0.004091941	0.117284842	0.569018296	0.166182066	0.07852525	0.037154126	0.149120262	0.502438388	0.142427837	0.071969651	0.283164125	0.061041834	0.4752022	0.162257888	0.020235823	0.281262256	0.068986526	0.476505414	0.068946169	0.385561891	0.053851784	0.341981473	0.097483488	0.506683255	0.071644284	0.358291053	0.035100761	0.534963901	0.156768263	0.057848768	0.037946514	0.358174398	0.032163811	0.019207013	0.337891234
1. CVD Plateau	1	Men	2017	97	0.59747931	0.048347415	0.007303223	0.123930189	0.101930078	0.00403136	0.116978425	0.555984138	0.190087629	0.069365884	0.036172818	0.14838953	0.523323005	0.128385541	0.069210185	0.279081269	0.041800791	0.505041041	0.15609287	0.019820849	0.277244449	0.075216227	0.481164467	0.066373262	0.377246044	0.055415188	0.360135948	0.092911422	0.491537442	0.059565266	0.38829215	0.034198709	0.517943875	0.098410464	0.072549066	0.02101492	0.203589881	0.253891783	0.018820078	0.331723808
1. CVD Plateau	1	Men	2017	98	0.582599499	0.049837966	0.007357665	0.121282663	0.11808645	0.003981249	0.11685451	0.463045579	0.295721734	0.05808096	0.035278364	0.147873363	0.444858643	0.213159343	0.066645823	0.275336192	0.077758177	0.451925165	0.177300311	0.019453971	0.273562375	0.07702026	0.48958059	0.063983444	0.369415705	0.042402844	0.391729321	0.088665056	0.477202779	0.055359656	0.409417984	0.033378597	0.501843763	0.11625999	0.094163259	0	0	0.445135275	0.018478935	0.32596254
1. CVD Plateau	1	Men	2017	99	0.567503205	0.052835278	0.011135955	0.162941589	0.084725122	0.00394172	0.116917131	0.55064384	0.188789982	0.078522527	0.034468848	0.147574802	0.55453854	0.109264923	0.064269599	0.271926938	0.078987613	0.458169353	0.173494123	0.019134778	0.270214133	0.051992084	0.524171067	0.061770338	0.362066512	0.022565986	0.429035188	0.084730144	0.463668682	0.035987514	0.444724062	0.032638723	0.486649701	0.153911691	0.095776472	0	0	0.411524478	0.018183238	0.320604122
1. CVD Plateau	1	Men	2017	100	0.517060528	0.047449091	0.010441993	0.169931083	0.134034197	0.003912913	0.117170195	0.478038318	0.253291692	0.087431078	0.033742346	0.147496565	0.568506252	0.100568631	0.062074476	0.268850641	0.075350392	0.444303471	0.194286323	0.018862895	0.267196918	0.045633687	0.539446068	0.059727495	0.35519275	0.014812652	0.453172873	0.08109239	0.450922085	0.040486282	0.455191338	0.031977385	0.472344994	0.12156317	0.111478621	0.006316586	0.047306868	0.379757936	0.017932682	0.315644137
1. CVD Plateau	1	Men	2018	35	0.991449844	0.002615906	0	0	0.003159437	0.000123283	0.00265153	0.981668059	0	0.013506108	0.001338158	0.003487675	0.980215028	0.008771623	0.003263781	0.007749568	0	0.991658459	0	0.00066256	0.007678981	0.075951338	0.908862441	0.003057855	0.012128367	0	0.975183448	0.005457126	0.019359426	0	0.977232556	0.001249042	0.021518402	0.059858911	0.005800737	0	0	0.923777272	0.000625417	0.009937663
1. CVD Plateau	1	Men	2018	36	0.990418343	0.003294707	0	0	0.003581959	0.000118162	0.002586829	0.976048855	0	0.019266358	0.001282326	0.003402461	0.968364508	0.020949884	0.003126636	0.007558972	0	0.991874874	0	0.000634985	0.007490141	0.060239126	0.925003349	0.002929459	0.011828066	0	0.97589925	0.005225966	0.018874784	0	0.977825099	0.001196946	0.020977955	0.051935737	0.006557071	0	0	0.931215372	0.000599392	0.009692429
1. CVD Plateau	1	Men	2018	37	0.989525032	0.004241633	0	0	0.003596365	0.000113255	0.002523715	0.977937131	0	0.017514729	0.00122881	0.00331933	0.977795623	0.011836251	0.002995152	0.007372974	0	0.992085586	0	0.000608556	0.007305858	0.05977191	0.925886813	0.002806367	0.01153491	0	0.976594278	0.005004301	0.01840142	0	0.978402987	0.001147011	0.020450003	0.089242031	0.006971424	0	0	0.893759028	0.000574448	0.009453069
1. CVD Plateau	1	Men	2018	38	0.990435368	0.002929086	0	0	0.004064845	0.000108551	0.002462149	0.97346148	0	0.022122773	0.001177513	0.003238233	0.957273931	0.032665515	0.002869094	0.00719146	0	0.992290755	0	0.000583226	0.007126019	0.098341284	0.887721639	0.002688358	0.011248719	0	0.977269226	0.004791736	0.017939038	0	0.97896664	0.001099147	0.019934213	0.057066395	0.007053155	0	0	0.92611047	0.000550541	0.009219439
1. CVD Plateau	1	Men	2018	39	0.989631298	0.004645727	0	0	0.003216837	0.000104044	0.002402095	0.976714678	0	0.018997856	0.001128344	0.003159122	0.959077632	0.031159811	0.002748236	0.007014321	0	0.992490537	0	0.000558947	0.006950515	0.060847488	0.925607976	0.002575219	0.010969317	0	0.977924763	0.00458789	0.017487348	0	0.979516469	0.001053269	0.019430262	0.074983408	0.004762839	0	0	0.910734732	0.000527627	0.008991394
1. CVD Plateau	1	Men	2018	40	0.988000169	0.003694963	0	0	0.004538996	0.000221514	0.003544358	0.971413966	0	0.021523202	0.002401664	0.004661169	0.96234349	0.021462263	0.005847174	0.010347073	0	0.988557128	0	0.001189883	0.010252989	0.096282893	0.882060267	0.005479301	0.016177539	0	0.964462679	0.009756685	0.025780636	0	0.969116329	0.00224191	0.028641761	0.063163745	0.006773652	0	0	0.915677374	0.001123217	0.013262012
1. CVD Plateau	1	Men	2018	41	0.987999932	0.003300569	0	0	0.005029238	0.000212317	0.003457944	0.982918959	0	0.010232412	0.002301317	0.004547312	0.95839979	0.025907902	0.005600395	0.010091913	0	0.988859467	0	0.001140344	0.010000189	0.073455745	0.905521232	0.005248295	0.015774728	0	0.965531207	0.009340234	0.025128559	0	0.969937761	0.002148282	0.027913958	0.054530958	0.00639182	0	0	0.925067377	0.001076463	0.012933382
1. CVD Plateau	1	Men	2018	42	0.986050211	0.004051322	0	0	0.006321305	0.000203504	0.003373658	0.979211151	0	0.014147469	0.002205131	0.004436249	0.966212905	0.018580418	0.005363784	0.009842893	0	0.989153662	0	0.001092864	0.009753474	0.060601744	0.918990021	0.005026813	0.015381422	0	0.966567778	0.008940826	0.024491396	0	0.970738813	0.002058537	0.02720265	0.064346438	0.007626881	0	0	0.914382446	0.001031652	0.012612583
1. CVD Plateau	1	Men	2018	43	0.988953078	0.003456275	0	0	0.004104137	0.000195058	0.003291451	0.97696496	0	0.016594193	0.002112933	0.004327914	0.952768423	0.032494798	0.005136916	0.009599862	0	0.989439948	0	0.001047358	0.009512695	0.078331539	0.901856623	0.004814459	0.014997379	0	0.967573502	0.00855775	0.023868748	0	0.971520095	0.001972515	0.02650739	0.070826427	0.007738545	0	0	0.908146904	0.000988705	0.012299419
1. CVD Plateau	1	Men	2018	44	0.986001532	0.003935953	0	0	0.006664275	0.000186965	0.003211275	0.970205227	0	0.023547971	0.002024559	0.004222243	0.968204969	0.017512969	0.004919387	0.009362675	0	0.98971855	0	0.001003744	0.009277707	0.075921616	0.904845167	0.004610852	0.014622365	0	0.968549449	0.008190327	0.023260224	0	0.972282199	0.001890062	0.025827739	0.090558968	0.006961983	0	0	0.889537807	0.000947543	0.011993699
1. CVD Plateau	1	Men	2018	45	0.984884106	0.004474097	0	0	0.005946827	0.000306458	0.004388511	0.97843159	0	0.012481404	0.003317278	0.005769729	0.941191664	0.037962463	0.008055812	0.012790061	0	0.985680953	0	0.001644991	0.012674056	0.058107341	0.914373026	0.007551034	0.019968598	0	0.954849138	0.01340336	0.031747503	0	0.961656802	0.003096985	0.035246213	0.071789405	0.007402494	0	0	0.902873668	0.001552904	0.016381529
1. CVD Plateau	1	Men	2018	46	0.984840449	0.00415131	0	0	0.006432793	0.000293747	0.004281701	0.973392109	0	0.017800547	0.003178425	0.005628919	0.956955714	0.022856884	0.007713796	0.012473606	0	0.986062974	0	0.001576484	0.012360542	0.085313779	0.887987641	0.007230931	0.019467649	0	0.956241607	0.012825271	0.030933123	0	0.962696386	0.00296744	0.034336174	0.07538489	0.008536599	0	0	0.898616871	0.00148825	0.015973389
1. CVD Plateau	1	Men	2018	47	0.985684747	0.004191208	0	0	0.005664935	0.000281567	0.004177543	0.96694068	0	0.024522403	0.003045331	0.005491586	0.941486658	0.038962749	0.00738584	0.012164753	0	0.98643461	0	0.001510827	0.012054562	0.083900795	0.890196802	0.006923997	0.018978405	0	0.957592296	0.012270739	0.030136964	0	0.963710482	0.002843269	0.033446248	0.085157169	0.01036204	0	0	0.887479588	0.001426287	0.015574916
1. CVD Plateau	1	Men	2018	48	0.984193287	0.004149163	0	0	0.007311677	0.000269895	0.004075979	0.960998135	0	0.030726455	0.002917758	0.005357652	0.950116288	0.030949038	0.007071359	0.011863316	0	0.986796162	0	0.001447904	0.011755934	0.069990662	0.904879084	0.006629687	0.018500567	0	0.958902681	0.011738786	0.029358533	0	0.96469987	0.002724251	0.032575879	0.075530132	0.008770581	0	0	0.899146513	0.001366903	0.015185871
1. CVD Plateau	1	Men	2018	49	0.983719178	0.005481554	0	0	0.006563609	0.000258711	0.003976949	0.975392702	0	0.016584783	0.002795476	0.005227039	0.938455175	0.043205914	0.006769793	0.011569117	0	0.98714792	0	0.001387601	0.011464479	0.078231417	0.897387261	0.006347475	0.018033847	0	0.960174182	0.011228473	0.028597346	0	0.965665302	0.002610173	0.031724525	0.083485083	0.01145191	0	0	0.888946995	0.001309994	0.014806019
1. CVD Plateau	1	Men	2018	50	0.972520008	0.005485891	3.93E-05	0.007070625	0.009024182	0.000400181	0.005459829	0.959440347	0.000397429	0.028664994	0.004321847	0.007175384	0.965675723	0.007992629	0.010457578	0.015874071	0.006255405	0.966673005	0.009195096	0.002145878	0.015730617	0.077599717	0.887861528	0.009806065	0.024732691	0.066286097	0.877194965	0.017329069	0.039189868	0.099610459	0.852888579	0.004035521	0.043465442	0.086570109	0.00995724	0	0	0.881136114	0.002025893	0.020310643
1. CVD Plateau	1	Men	2018	51	0.977422615	0.005946548	1.19E-05	0.001987892	0.008920029	0.000383611	0.005327389	0.965020748	0	0.023838053	0.004140559	0.00700064	0.920484942	0.054025216	0.010010075	0.015479767	0.009857427	0.964537081	0.008208981	0.002056509	0.015340002	0.065602291	0.900904282	0.009387321	0.024106105	0.079703165	0.865560275	0.016571144	0.038165415	0.116042461	0.837772269	0.003866403	0.042318867	0.063738359	0.00947399	0.000328232	0.033157239	0.871559522	0.001941555	0.019801102
1. CVD Plateau	1	Men	2018	52	0.972714312	0.005737433	5.07E-05	0.008705158	0.007226395	0.000367736	0.005198286	0.949499332	0.021934244	0.017769363	0.003966797	0.006830265	0.952490081	0.022834056	0.009580928	0.015094935	0.007917614	0.962224704	0.012928036	0.001970868	0.014958777	0.066198446	0.901321778	0.008985774	0.023494003	0.09764495	0.849347781	0.015843975	0.037163294	0.112181643	0.842917166	0.003704309	0.041196882	0.094769398	0.012131422	0.000149098	0.011991913	0.859793868	0.001860736	0.019303566
1. CVD Plateau	1	Men	2018	53	0.976967905	0.006427468	2.29E-05	0.003526317	0.007630442	0.000352525	0.005072449	0.967695489	0	0.021840099	0.003800249	0.006664162	0.942691095	0.033420174	0.009169379	0.014719352	0.008865559	0.961001146	0.013657773	0.001888801	0.014586721	0.064705176	0.903798092	0.008600712	0.02289602	0.064821116	0.883849695	0.015146291	0.036182898	0.110739375	0.845612867	0.003548951	0.040098807	0.073450628	0.011505409	1.34E-05	0.001146963	0.893282605	0.00178329	0.01881774
1. CVD Plateau	1	Men	2018	54	0.972282491	0.007581383	3.54E-05	0.004612509	0.010200454	0.000337953	0.004949809	0.953028313	0.009166115	0.027662711	0.00364062	0.00650224	0.94369214	0.033180358	0.008774699	0.014352803	0.011701234	0.960800205	0.011464781	0.001810161	0.014223619	0.068998968	0.900457774	0.008231455	0.022311803	0.061336605	0.888962879	0.014476878	0.035223638	0.122712536	0.83486343	0.00340005	0.039023983	0.08861173	0.011444179	5.15E-05	0.004432352	0.875407773	0.00170908	0.018343341
1. CVD Plateau	1	Men	2018	55	0.96540793	0.006289568	5.82E-05	0.009116025	0.01091432	0.000529955	0.007683966	0.950562972	0.004828791	0.028810934	0.005704712	0.010092591	0.928285135	0.035718054	0.01373366	0.022263151	0.01001472	0.949669305	0.015415334	0.002837628	0.022063012	0.070034948	0.882494806	0.012884987	0.034585259	0.08499602	0.837834804	0.022629221	0.054539955	0.112638255	0.8216288	0.005328038	0.060404907	0.09087691	0.013226317	0.000172603	0.012709234	0.851892327	0.002679233	0.028443377
1. CVD Plateau	1	Men	2018	56	0.966475329	0.007048464	5.39E-05	0.007528638	0.010886902	0.000508081	0.007498732	0.953418166	0.008689183	0.02257989	0.005464865	0.009847896	0.915012372	0.050139919	0.013139907	0.021707802	0.011066457	0.949224077	0.015477024	0.002719532	0.02151291	0.055918491	0.898053892	0.012329544	0.033698074	0.103217998	0.822082342	0.021621131	0.053078529	0.105309221	0.830820394	0.005104326	0.058766059	0.084533085	0.013562568	8.96E-06	0.00065157	0.870952252	0.002567792	0.027723769
1. CVD Plateau	1	Men	2018	57	0.965043246	0.006374172	6.41E-05	0.009893657	0.010819404	0.000487129	0.007318282	0.936788259	0.021113671	0.027253623	0.005235	0.009609447	0.925202609	0.041061051	0.012570481	0.021165859	0.010174415	0.946914584	0.019328521	0.002606383	0.020976097	0.070259565	0.885112342	0.011796891	0.032831202	0.048710431	0.878987645	0.020653831	0.051648093	0.079545417	0.858403393	0.004889931	0.057161259	0.080734555	0.014780062	0.000139865	0.009234505	0.865628923	0.002461021	0.027021069
1. CVD Plateau	1	Men	2018	58	0.959329622	0.008571743	0.000104298	0.011917079	0.012467674	0.000467061	0.007142523	0.958854501	0.000974216	0.025779454	0.005014709	0.00937712	0.917379473	0.049959119	0.012024386	0.020637022	0.010927212	0.944209142	0.021913387	0.00249798	0.02045228	0.066468693	0.89026106	0.011286095	0.031984152	0.075276148	0.854750357	0.019725663	0.050247832	0.081365869	0.858360054	0.004684475	0.055589602	0.083898962	0.01493722	0.000159218	0.010387479	0.86192351	0.00235873	0.026334882
1. CVD Plateau	1	Men	2018	59	0.965033138	0.008622424	6.66E-05	0.00760317	0.011255416	0.000447841	0.006971367	0.947464154	0.006834623	0.031746824	0.004803601	0.009150798	0.924185217	0.044193112	0.011500668	0.020121003	0.01157397	0.948397987	0.017692741	0.00239413	0.019941172	0.074718685	0.883328605	0.010796263	0.031156447	0.063371588	0.868916408	0.018835042	0.048876962	0.090970536	0.850491654	0.004487591	0.054050219	0.09135628	0.018111898	0.000417493	0.022113905	0.840074858	0.002260738	0.025664827
1. CVD Plateau	1	Men	2018	60	0.957896246	0.008002522	6.86E-05	0.008429066	0.01370318	0.000668053	0.011232348	0.936295666	0.01426768	0.027537558	0.007158029	0.014741067	0.908900976	0.041607302	0.017109707	0.032382015	0.010932132	0.931960293	0.021444794	0.003569677	0.032093105	0.07275629	0.861085359	0.016064502	0.050093849	0.055596331	0.837968294	0.027971333	0.078464041	0.061037919	0.845544601	0.006687645	0.086729836	0.095619188	0.016504306	0.000447188	0.025933234	0.816841103	0.003370897	0.041284085
1. CVD Plateau	1	Men	2018	61	0.961486407	0.007777905	4.35E-05	0.005517469	0.013569473	0.000640637	0.010964614	0.930929026	0.015526751	0.032300989	0.006856479	0.014386755	0.911777575	0.040290796	0.016360419	0.03157121	0.011311622	0.931718831	0.022258042	0.003421444	0.03129006	0.07595587	0.859891122	0.015363793	0.048789216	0.064183007	0.832826713	0.026695714	0.076294566	0.070770301	0.838531928	0.006406438	0.084291333	0.085267943	0.014742911	0.000126825	0.008402232	0.847999539	0.003231031	0.040229518
1. CVD Plateau	1	Men	2018	62	0.956066299	0.008179035	7.64E-05	0.009178288	0.015181502	0.000614389	0.010704086	0.946389789	0.004736481	0.028264356	0.006567551	0.014041823	0.895119696	0.058458175	0.015641877	0.030780253	0.009291639	0.928415164	0.028507026	0.003279473	0.030506698	0.069395868	0.868397905	0.014691885	0.047514341	0.082621084	0.81773708	0.025471772	0.074170065	0.091440719	0.820520063	0.006137016	0.081902202	0.09009484	0.015871718	3.33E-05	0.002060683	0.849642536	0.003097077	0.039199842
1. CVD Plateau	1	Men	2018	63	0.958014928	0.008775994	5.69E-05	0.006389738	0.015722488	0.000589263	0.010450646	0.943650092	0.002051685	0.034301374	0.006290738	0.013706112	0.910220058	0.044818351	0.014952844	0.030008746	0.011899438	0.928864793	0.02634963	0.003143514	0.029742624	0.072970754	0.866713063	0.01404762	0.046268563	0.075949951	0.827663105	0.024297467	0.072089478	0.091035186	0.823524626	0.005878904	0.079561284	0.089268501	0.015963664	0	0	0.853604513	0.002968799	0.038194524
1. CVD Plateau	1	Men	2018	64	0.951676196	0.009584101	9.34E-05	0.00955482	0.018322113	0.000565213	0.010204187	0.92474804	0.020302914	0.035544019	0.006025556	0.013379473	0.903889813	0.052561735	0.014292142	0.02925631	0.013040047	0.929946797	0.025002365	0.003013328	0.028997463	0.071695195	0.869823664	0.013429893	0.045051249	0.042763353	0.864013986	0.023170855	0.070051805	0.082051639	0.835049214	0.005631651	0.077267495	0.092083069	0.020037221	0.000579141	0.027512195	0.819729344	0.00284597	0.03721306
1. CVD Plateau	1	Men	2018	65	0.950012347	0.009139044	6.77E-05	0.007289082	0.017968799	0.000775266	0.01474773	0.931423471	0.006223313	0.034769183	0.00825247	0.019331563	0.87461595	0.063640413	0.019529887	0.04221375	0.014868212	0.904172749	0.034987442	0.004130404	0.041841193	0.064710723	0.852017338	0.018355978	0.064915961	0.068560118	0.799130428	0.031585634	0.10072382	0.075729203	0.805526775	0.007713821	0.1110302	0.098832085	0.018659158	0.000734187	0.037123514	0.787092105	0.003901184	0.053657766
1. CVD Plateau	1	Men	2018	66	0.944873112	0.009857068	9.91E-05	0.009858565	0.020165141	0.000743781	0.014403193	0.92453008	0.014644111	0.034046818	0.007904603	0.018874387	0.879738958	0.060444581	0.018661438	0.041155023	0.013271629	0.915261617	0.02671417	0.003959801	0.040792782	0.078916589	0.840343302	0.017544143	0.063195967	0.063151459	0.80891419	0.030103328	0.097831023	0.078805309	0.806034649	0.007389515	0.107770527	0.091671785	0.018835917	0	0	0.83347836	0.003740233	0.052273705
[truncated: 170,776 more rows]
