# Supplementary material for: What will the cardiovascular disease slowdown cost? Modelling the impact of CVD trends on dementia, disability, and economic costs in England and Wales from 2020–2029
Source: PLoS One. 2022 Jun 29;17(6):e0268766. doi: 10.1371/journal.pone.0268766 (PMC9242440; doi:10.1371/journal.pone.0268766)
Supplement: S7 Data — (CSV) [file pone.0268766.s009.csv]

Model	Iter	Sex	Year	Age	P1_1	P1_2	P1_3	P1_4	P1_8	P1_9	P1_10	P2_2	P2_3	P2_5	P2_9	P2_10	P3_3	P3_6	P3_9	P3_10	P4_3	P4_4	P4_7	P4_9	P4_10	P5_2	P5_5	P5_9	P5_10	P6_3	P6_6	P6_9	P6_10	P7_4	P7_7	P7_9	P7_10	P8_1	P8_5	P8_6	P8_7	P8_8	P8_9	P8_10
1. CVD Plateau	1	Men	2019	35	0.991496613	0.002615906	0	0	0.003159437	0.000118433	0.002609611	0.981775837	0	0.013506108	0.001285519	0.003432537	0.980465932	0.008771623	0.003135394	0.007627051	0	0.991805923	0	0.000636497	0.00755758	0.075951338	0.909174471	0.002937568	0.011936623	0	0.975704177	0.00524246	0.019053363	0	0.977621885	0.001199909	0.021178207	0.059858911	0.005800737	0	0	0.923958984	0.000600815	0.009780553
1. CVD Plateau	1	Men	2019	36	0.990463887	0.003294707	0	0	0.003581959	0.000113514	0.002545933	0.976153089	0	0.019266358	0.001231883	0.003348669	0.968607004	0.020949884	0.003003643	0.007439468	0	0.992018267	0	0.000610007	0.007371725	0.060239126	0.925305581	0.002814224	0.01164107	0	0.976403224	0.005020393	0.018576383	0	0.978203835	0.001149862	0.020646303	0.051935737	0.006557071	0	0	0.931392183	0.000575814	0.009539196
1. CVD Plateau	1	Men	2019	37	0.989569386	0.004241633	0	0	0.003596365	0.0001088	0.002483816	0.978037946	0	0.017514729	0.001180472	0.003266853	0.978030007	0.011836251	0.002877332	0.007256411	0	0.992225026	0	0.000584618	0.007190356	0.05977191	0.926179568	0.002695974	0.011352549	0	0.977082049	0.004807448	0.018110503	0	0.978771411	0.001101891	0.020126698	0.089242031	0.006971424	0	0	0.893931073	0.000551851	0.009303621
1. CVD Plateau	1	Men	2019	38	0.990478564	0.002929086	0	0	0.004064845	0.000104281	0.002423224	0.973558995	0	0.022122773	0.001131194	0.003187038	0.957500486	0.032665515	0.002756233	0.007077767	0	0.992426356	0	0.000560283	0.00701336	0.098341284	0.888005227	0.002582606	0.011070883	0	0.977741325	0.004603244	0.017655431	0	0.979325027	0.00105591	0.019619063	0.057066395	0.007053155	0	0	0.926277882	0.000528884	0.009073684
1. CVD Plateau	1	Men	2019	39	0.989673367	0.004645727	0	0	0.003216837	1.00E-04	0.002364119	0.976809008	0	0.018997856	0.001083959	0.003109178	0.959296632	0.031159811	0.002640129	0.006903428	0	0.992622409	0	0.00053696	0.006840631	0.060847488	0.925882697	0.002473917	0.010795897	0	0.978381703	0.004407417	0.017210881	0	0.979865085	0.001011837	0.019123079	0.074983408	0.004762839	0	0	0.910897637	0.000506872	0.008849244
1. CVD Plateau	1	Men	2019	40	0.988023408	0.003694963	0	0	0.004538996	0.000217191	0.003525442	0.971485709	0	0.021523202	0.002354797	0.004636293	0.962512815	0.021462263	0.00573307	0.010291852	0	0.988635067	0	0.001166663	0.01019827	0.096282893	0.88225353	0.005372376	0.016091201	0	0.964790662	0.009566289	0.025643048	0	0.969312936	0.002198161	0.028488903	0.063163745	0.006773652	0	0	0.915770071	0.001101299	0.013191234
1. CVD Plateau	1	Men	2019	41	0.98802253	0.003300569	0	0	0.005029238	0.000208174	0.003439489	0.982988136	0	0.010232412	0.002256408	0.004523044	0.958562938	0.025907902	0.005491107	0.010038054	0	0.98893509	0	0.001118091	0.009946819	0.073455745	0.905707836	0.005145878	0.01569054	0	0.965847584	0.009157965	0.024994451	0	0.970128657	0.002106359	0.027764984	0.054530958	0.00639182	0	0	0.925157407	0.001055456	0.012864358
1. CVD Plateau	1	Men	2019	42	0.986072187	0.004051322	0	0	0.006321305	0.000199533	0.003355653	0.979277858	0	0.014147469	0.002162099	0.004412573	0.966370106	0.018580418	0.005259113	0.009790363	0	0.989227042	0	0.001071537	0.009701421	0.060601744	0.919170205	0.004928718	0.015299333	0	0.96687296	0.008766351	0.024360689	0	0.970924161	0.002018366	0.027057473	0.064346438	0.007626881	0	0	0.91446989	0.00101152	0.012545271
1. CVD Plateau	1	Men	2019	43	0.98897445	0.003456275	0	0	0.004104137	0.000191252	0.003273885	0.97702929	0	0.016594193	0.002071701	0.004304816	0.9529199	0.032494798	0.005036673	0.009548629	0	0.989511154	0	0.001026919	0.009461927	0.078331539	0.902030613	0.004720508	0.01491734	0	0.967867885	0.008390752	0.023741363	0	0.971700054	0.001934023	0.026365923	0.070826427	0.007738545	0	0	0.908231839	0.000969411	0.012233778
1. CVD Plateau	1	Men	2019	44	0.986022319	0.003935953	0	0	0.006664275	0.000183316	0.003194137	0.970267269	0	0.023547971	0.001985051	0.004199709	0.968350935	0.017512969	0.004823389	0.009312707	0	0.989787651	0	0.000984156	0.009228193	0.075921616	0.905013183	0.004520874	0.014544327	0	0.968833415	0.008030498	0.023136087	0	0.972456922	0.001853178	0.0256899	0.090558968	0.006961983	0	0	0.889620306	0.000929052	0.011929691
1. CVD Plateau	1	Men	2019	45	0.984922872	0.004474097	0	0	0.005946827	0.000298372	0.004357832	0.97855946	0	0.012481404	0.003229742	0.005729394	0.94149365	0.037962463	0.007843237	0.01270065	0	0.985812961	0	0.001601583	0.012585456	0.058107341	0.914711875	0.007351779	0.019829005	0	0.955424758	0.013049675	0.031525566	0	0.961984919	0.003015263	0.034999818	0.071789405	0.007402494	0	0	0.903029164	0.001511926	0.016267011
1. CVD Plateau	1	Men	2019	46	0.984878132	0.00415131	0	0	0.006432793	0.000285996	0.004251769	0.97351533	0	0.017800547	0.003094554	0.005589569	0.957246462	0.022856884	0.007510246	0.012386408	0	0.986190982	0	0.001534884	0.012274134	0.085313779	0.888314541	0.007040123	0.019331558	0	0.95679628	0.01248684	0.030716879	0	0.963014723	0.002889136	0.034096142	0.07538489	0.008536599	0	0	0.898767808	0.001448978	0.015861724
1. CVD Plateau	1	Men	2019	47	0.985721381	0.004191208	0	0	0.005664935	0.000274137	0.004148339	0.967059429	0	0.024522403	0.002964972	0.005453196	0.941766594	0.038962749	0.007190944	0.012079713	0	0.986558747	0	0.00147096	0.011970293	0.083900795	0.890512183	0.006741288	0.018845733	0	0.958126771	0.011946942	0.029926287	0	0.964019321	0.002768242	0.033212437	0.085157169	0.01036204	0	0	0.887626104	0.00138865	0.015466037
1. CVD Plateau	1	Men	2019	48	0.984228902	0.004149163	0	0	0.007311677	0.000262773	0.004047485	0.961112582	0	0.030726455	0.002840765	0.005320199	0.950385817	0.030949038	0.006884761	0.011780384	0	0.986916551	0	0.001409697	0.011673752	0.069990662	0.905183358	0.006454744	0.018371236	0	0.959417677	0.011429026	0.029153297	0	0.964999484	0.002652365	0.032348152	0.075530132	0.008770581	0	0	0.899288742	0.001330834	0.015079711
1. CVD Plateau	1	Men	2019	49	0.983753806	0.005481554	0	0	0.006563609	0.000251884	0.003949147	0.975503009	0	0.016584783	0.00272171	0.005190498	0.938714691	0.043205914	0.006591153	0.011488241	0	0.98726468	0	0.001350985	0.011384335	0.078231417	0.897680825	0.00617998	0.017907778	0	0.960670391	0.010932178	0.028397431	0	0.965955955	0.002541296	0.031502749	0.083485083	0.01145191	0	0	0.889085067	0.001275426	0.014702515
1. CVD Plateau	1	Men	2019	50	0.972814358	0.005486952	3.82E-05	0.006879718	0.009024182	0.000387288	0.005369279	0.959709323	0.000386699	0.028664994	0.004182602	0.007056382	0.96627592	0.007992629	0.010120648	0.015610803	0.006255405	0.96700303	0.009195096	0.002076741	0.015469728	0.077599717	0.888587652	0.009490126	0.024322505	0.066286097	0.878403239	0.01677075	0.038539914	0.099610459	0.853739461	0.003905501	0.042744578	0.086570109	0.00995724	0	0	0.881538233	0.001960622	0.019973796
1. CVD Plateau	1	Men	2019	51	0.977577001	0.00594687	1.16E-05	0.001934219	0.008920029	0.000371252	0.005239036	0.965270255	0	0.023838053	0.004007156	0.006884537	0.921064181	0.054025216	0.009687564	0.015223039	0.009857427	0.964857749	0.008208981	0.001990251	0.015085592	0.065602291	0.901606523	0.009084874	0.023706311	0.079703165	0.86672714	0.016037244	0.037532451	0.116042461	0.838598687	0.003741833	0.041617019	0.063738359	0.009482852	0.00031937	0.032261993	0.872845718	0.001879001	0.019472706
1. CVD Plateau	1	Men	2019	52	0.973047412	0.005738802	4.93E-05	0.008470119	0.007226395	0.000355888	0.005112074	0.95033264	0.021342019	0.017769363	0.003838992	0.006716987	0.953049112	0.022834056	0.009272244	0.014844589	0.007917614	0.962536291	0.012928036	0.001907369	0.014710689	0.066198446	0.902000929	0.008696265	0.023104361	0.09764495	0.850474597	0.015333503	0.03654695	0.112181643	0.843719754	0.003584961	0.040513642	0.094769398	0.012135448	0.000145072	0.011668131	0.860497744	0.001800785	0.018983421
1. CVD Plateau	1	Men	2019	53	0.977158599	0.006428087	2.23E-05	0.003431106	0.007630442	0.000341167	0.004988324	0.967928452	0	0.021840099	0.00367781	0.006553639	0.943230637	0.033420174	0.008873954	0.014475235	0.008865559	0.961303918	0.013657773	0.001827946	0.014344804	0.064705176	0.90445492	0.008323609	0.022516295	0.064821116	0.884937773	0.014658298	0.035582814	0.110739375	0.846392238	0.003434608	0.039433778	0.073450628	0.01150577	1.30E-05	0.001115995	0.893683116	0.001725835	0.018505652
1. CVD Plateau	1	Men	2019	54	0.972500008	0.007582339	3.44E-05	0.004487971	0.010200454	0.000327064	0.004867717	0.953500932	0.00891863	0.027662711	0.003523325	0.006394402	0.944212887	0.033180358	0.00849199	0.014114765	0.011701234	0.961094421	0.011464781	0.00175184	0.013987724	0.068998968	0.901093017	0.007966249	0.021941767	0.061336605	0.89001348	0.014010453	0.034639462	0.122712536	0.835620178	0.003290505	0.03837678	0.08861173	0.011445571	5.02E-05	0.004312679	0.87588673	0.001654016	0.018039121
1. CVD Plateau	1	Men	2019	55	0.965799437	0.00629114	5.67E-05	0.008869893	0.01091432	0.000513879	0.007554667	0.951036225	0.004698414	0.028810934	0.005531665	0.009922763	0.929076355	0.035718054	0.013317063	0.021888528	0.01001472	0.950126637	0.015415334	0.002751552	0.021691757	0.070034948	0.883467627	0.012494134	0.034003292	0.08499602	0.839438984	0.021942787	0.053622209	0.112638255	0.822806857	0.005166417	0.059388471	0.09087691	0.013230977	0.000167942	0.012366085	0.852795366	0.002597961	0.027964759
1. CVD Plateau	1	Men	2019	56	0.966820196	0.007049918	5.24E-05	0.007325365	0.010886902	0.000492669	0.007372551	0.953984257	0.008454575	0.02257989	0.005299094	0.009682185	0.915776236	0.050139919	0.012741321	0.021342524	0.011066457	0.94966857	0.015477024	0.002637038	0.021150911	0.055918491	0.898994935	0.01195554	0.033131035	0.103217998	0.823631352	0.020965276	0.052185375	0.105309221	0.831964088	0.004949491	0.0577772	0.084533085	0.01356281	8.72E-06	0.000633977	0.871514244	0.0024899	0.02725726
1. CVD Plateau	1	Men	2019	57	0.965448297	0.006375903	6.24E-05	0.009626528	0.010819404	0.000472352	0.007195137	0.937678825	0.020543602	0.027253623	0.005076202	0.009447748	0.925940081	0.041061051	0.012189168	0.0208097	0.010174415	0.947346611	0.019328521	0.002527321	0.020623132	0.070259565	0.886022641	0.011439044	0.03227875	0.048710431	0.880483243	0.020027318	0.050779009	0.079545417	0.859513579	0.0047416	0.056199405	0.080734555	0.014783838	0.000136089	0.008985174	0.866407592	0.002386368	0.026566384
1. CVD Plateau	1	Men	2019	58	0.959785739	0.008574559	0.000101482	0.011595318	0.012467674	0.000452893	0.007022336	0.95919071	0.000947912	0.025779454	0.004862593	0.009219331	0.918091481	0.049959119	0.011659638	0.020289762	0.010927212	0.944629067	0.021913387	0.002422206	0.020108128	0.066468693	0.891141611	0.010943743	0.031445953	0.075276148	0.856194238	0.019127304	0.04940231	0.081365869	0.859437562	0.004542376	0.054654194	0.083898962	0.014941519	0.000154919	0.010107017	0.86271866	0.00228718	0.025891743
1. CVD Plateau	1	Men	2019	59	0.965369316	0.008624223	6.48E-05	0.007397885	0.011255416	0.000434256	0.00685406	0.947948382	0.006650088	0.031746824	0.004657889	0.008996817	0.924872656	0.044193112	0.011151807	0.019782426	0.01157397	0.948806161	0.017692741	0.002321507	0.019605621	0.074718685	0.884180369	0.010468769	0.030632176	0.063371588	0.870310205	0.0182637	0.048054507	0.090970536	0.851537286	0.004351465	0.053140714	0.09135628	0.018123171	0.000406221	0.02151683	0.841172374	0.002192161	0.025232964
1. CVD Plateau	1	Men	2019	60	0.958273569	0.008004374	6.67E-05	0.008201481	0.01370318	0.000646469	0.011104193	0.937080345	0.013882453	0.027537558	0.006926764	0.01457288	0.909823224	0.041607302	0.016556919	0.032012555	0.010932132	0.932441787	0.021444794	0.003454346	0.031726941	0.07275629	0.86217592	0.015545483	0.049522307	0.055596331	0.839767234	0.027067624	0.077568811	0.061037919	0.846750206	0.006471577	0.085740298	0.095619188	0.01651638	0.000435113	0.025233036	0.818121236	0.003261989	0.040813057
1. CVD Plateau	1	Men	2019	61	0.961781177	0.007779079	4.23E-05	0.005368497	0.013569473	0.000619939	0.010839514	0.931733915	0.015107529	0.032300989	0.006634957	0.014222611	0.912666364	0.040290796	0.015831839	0.031211001	0.011311622	0.932186374	0.022258042	0.003310903	0.030933058	0.07595587	0.860944159	0.014867413	0.048232559	0.064183007	0.834559687	0.025833218	0.075424088	0.070770301	0.839700626	0.006199456	0.083329617	0.085267943	0.014746335	0.000123401	0.008175372	0.848789785	0.003126642	0.039770523
1. CVD Plateau	1	Men	2019	62	0.95645609	0.008181098	7.43E-05	0.008930474	0.015181502	0.000594539	0.010581958	0.94689007	0.004608596	0.028264356	0.006355364	0.013881614	0.895976245	0.058458175	0.015136512	0.030429068	0.009291639	0.928869183	0.028507026	0.003173519	0.030158634	0.069395868	0.869414688	0.014217213	0.04697223	0.082621084	0.819406271	0.024648819	0.073323827	0.091440719	0.821652798	0.005938738	0.080967744	0.09009484	0.015872617	3.24E-05	0.002005045	0.850245484	0.002997015	0.038752594
1. CVD Plateau	1	Men	2019	63	0.958325725	0.008777532	5.54E-05	0.006217215	0.015722488	0.000570225	0.01033141	0.944065111	0.001996289	0.034301374	0.006087494	0.013549733	0.911045544	0.044818351	0.014469742	0.029666364	0.011899438	0.929305702	0.02634963	0.003041952	0.029403277	0.072970754	0.867694817	0.013593764	0.045740665	0.075949951	0.829270617	0.023512454	0.071266978	0.091035186	0.824622313	0.005688966	0.078653535	0.089268501	0.015963664	0	0	0.854136208	0.002872881	0.037758746
1. CVD Plateau	1	Men	2019	64	0.952068861	0.009586622	9.08E-05	0.00929684	0.018322113	0.000546952	0.010087763	0.925643547	0.019754735	0.035544019	0.005830879	0.01322682	0.904685368	0.052561735	0.013830386	0.028922512	0.013040047	0.930374997	0.025002365	0.002915972	0.028666618	0.071695195	0.870771572	0.012995994	0.04453724	0.042763353	0.865561851	0.022422242	0.069252554	0.082051639	0.836112742	0.005449702	0.076385917	0.092083069	0.020052858	0.000563504	0.026769366	0.820988702	0.002754021	0.03678848
1. CVD Plateau	1	Men	2019	65	0.950534905	0.009140872	6.59E-05	0.007092277	0.017968799	0.000739065	0.014458179	0.932356397	0.006055284	0.034769183	0.007867123	0.018952014	0.876356703	0.063640413	0.018617944	0.04138494	0.014868212	0.905187112	0.034987442	0.003937536	0.041019697	0.064710723	0.854149003	0.01749885	0.063641424	0.068560118	0.802582888	0.030110751	0.098746243	0.075729203	0.808066898	0.007353626	0.108850272	0.098832085	0.018678981	0.000714364	0.036121179	0.789330103	0.003719019	0.052604269
1. CVD Plateau	1	Men	2019	66	0.945456811	0.009859745	9.65E-05	0.009592384	0.020165141	0.00070905	0.014120406	0.925665148	0.01424872	0.034046818	0.0075355	0.018503814	0.881418373	0.060444581	0.017790047	0.040346999	0.013271629	0.91624743	0.02671417	0.003774899	0.039991871	0.078916589	0.842403289	0.016724924	0.061955199	0.063151459	0.812240637	0.028697661	0.095910242	0.078805309	0.808495629	0.007044464	0.105654598	0.091671785	0.018835917	0	0	0.834679333	0.003565584	0.051247381
1. CVD Plateau	1	Men	2019	67	0.946185344	0.010044671	8.59E-05	0.008390153	0.02082127	0.000680338	0.013792356	0.930208253	0.008445871	0.036059736	0.007217923	0.018068217	0.894556656	0.049111718	0.016996371	0.039335255	0.013213556	0.914994196	0.02918298	0.00361924	0.038990028	0.069346588	0.854362553	0.015983046	0.060307812	0.074302883	0.805221997	0.027342381	0.093132739	0.078572795	0.812155503	0.006748416	0.102523287	0.093730336	0.018507719	0.000520476	0.026832415	0.807067187	0.003418736	0.049923131
1. CVD Plateau	1	Men	2019	68	0.943435767	0.011079246	0.000107632	0.009513641	0.021736915	0.00065288	0.01347392	0.925018009	0.013456163	0.036966919	0.006913843	0.017645066	0.902123058	0.043292081	0.016235586	0.038349275	0.015651419	0.911206967	0.031657584	0.003470288	0.038013743	0.071915614	0.854113873	0.01527197	0.058698543	0.084295665	0.799248912	0.026042742	0.090412681	0.071913979	0.822165806	0.006464972	0.099455243	0.097271759	0.020700542	0.000334797	0.015581123	0.814202621	0.003278222	0.048630937
1. CVD Plateau	1	Men	2019	69	0.940171034	0.010900393	0.000124681	0.011184144	0.023828123	0.000626628	0.013164997	0.920641036	0.021330449	0.034171556	0.006622739	0.017234221	0.873609781	0.073495135	0.015506423	0.03738866	0.015034808	0.912941506	0.031633282	0.003327786	0.037062618	0.079624333	0.848658443	0.014590504	0.057126719	0.057470045	0.829984148	0.024796685	0.087749122	0.071414669	0.825942186	0.006193644	0.096449501	0.096445836	0.0209288	0.000642875	0.029158945	0.802309488	0.003143797	0.04737026
1. CVD Plateau	1	Men	2019	70	0.929185927	0.012011688	0.00014988	0.012174228	0.023797115	0.001040792	0.02164037	0.913532502	0.011970993	0.035201585	0.010976737	0.028318183	0.855454838	0.057608859	0.025620608	0.061315695	0.016033555	0.880006718	0.037654831	0.005521991	0.060782905	0.065903048	0.816474074	0.024115035	0.093507844	0.05200456	0.763946771	0.0408372	0.143211469	0.077242967	0.755209834	0.010267094	0.157280105	0.093474791	0.0208753	0.000479951	0.021994684	0.780347632	0.005217026	0.077610616
1. CVD Plateau	1	Men	2019	71	0.929859047	0.012364292	0.000130804	0.010337638	0.025156563	0.000999312	0.021152345	0.902630845	0.01845449	0.040731335	0.010515415	0.027667915	0.848466357	0.067287966	0.024462263	0.059783414	0.013930677	0.879391353	0.04211555	0.005296497	0.059265924	0.061928458	0.824052002	0.02303263	0.09098691	0.060365108	0.761860931	0.038856684	0.138917277	0.078212468	0.759520427	0.009837186	0.152429919	0.092434781	0.022173032	0.000564144	0.024247376	0.77998266	0.005004333	0.075593673
1. CVD Plateau	1	Men	2019	72	0.92227052	0.012266519	0.000194121	0.015384594	0.028244596	0.000959695	0.020679956	0.903064605	0.020477109	0.039346412	0.010074078	0.027037797	0.846923754	0.071431481	0.023352672	0.058292094	0.017214711	0.879470878	0.040443881	0.005080949	0.057789581	0.069526606	0.819951416	0.021995861	0.088526116	0.04951921	0.77880708	0.036959241	0.134714469	0.065439869	0.777453187	0.009425942	0.147681003	0.093879508	0.023795262	0.000170867	0.00695865	0.796767247	0.004801033	0.073627433
1. CVD Plateau	1	Men	2019	73	0.921445582	0.012749107	0.000215149	0.01638038	0.028064779	0.000921874	0.020223128	0.901875849	0.021534942	0.040509525	0.009651982	0.026427702	0.85680876	0.064059928	0.022290038	0.056841274	0.021195677	0.871149648	0.046426268	0.004874984	0.056353423	0.064445378	0.828426882	0.021003042	0.086124697	0.057524354	0.776731447	0.035141984	0.130602214	0.085841807	0.76209288	0.009032667	0.143032646	0.109688966	0.027772443	0.000232097	0.008055752	0.777932694	0.004606782	0.071711266
1. CVD Plateau	1	Men	2019	74	0.921976287	0.013550296	0.000213026	0.015264795	0.028328001	0.000885786	0.019781808	0.896904862	0.024265395	0.04374379	0.009248421	0.025837532	0.852133803	0.071162987	0.021272659	0.055430551	0.023282953	0.872213469	0.044868273	0.004678254	0.054957051	0.058532234	0.837633213	0.020052571	0.083781982	0.063503008	0.776514937	0.033402179	0.126579876	0.060348756	0.792510176	0.008656704	0.138484364	0.108715563	0.026459166	0.001545775	0.053650743	0.735362882	0.004421253	0.069844617
1. CVD Plateau	1	Men	2019	75	0.895359563	0.015600786	0.000329029	0.020325875	0.034539591	0.001448052	0.032397104	0.880556248	0.01605278	0.046025747	0.015074148	0.042291078	0.815576645	0.05941562	0.034525374	0.09048236	0.019302854	0.840968339	0.042377919	0.007637543	0.089713344	0.076987665	0.754046644	0.032559212	0.136406479	0.050286178	0.69045284	0.053980213	0.205280769	0.060676729	0.700867653	0.014112661	0.224342957	0.097771768	0.027770609	0.001278502	0.04273324	0.709366872	0.007218632	0.113860377
1. CVD Plateau	1	Men	2019	76	0.899863248	0.015898462	0.000292261	0.017758908	0.033084595	0.001392266	0.03171026	0.871571929	0.026373589	0.046237353	0.014447435	0.041369694	0.808011023	0.070794465	0.032940787	0.088253725	0.023679039	0.826478329	0.055002216	0.007332706	0.08750771	0.068557997	0.767683852	0.031079028	0.132679123	0.048731105	0.701149893	0.051271526	0.198847476	0.077368572	0.6920381	0.013528951	0.217064377	0.104025764	0.024641154	0.001417816	0.052990152	0.6990944	0.006931192	0.110899523
1. CVD Plateau	1	Men	2019	77	0.894277051	0.015955247	0.000336519	0.020319241	0.036723444	0.001339138	0.03104936	0.867060629	0.036420617	0.042188281	0.013848995	0.040481478	0.802153793	0.080330153	0.031425326	0.086090729	0.019997735	0.837322042	0.050271019	0.007041989	0.085367216	0.074583532	0.766705373	0.029663497	0.129047598	0.053683787	0.705070776	0.048682007	0.192563431	0.065145584	0.711929611	0.012971651	0.209953154	0.11280897	0.030553354	0.001176237	0.035894437	0.704890428	0.006657089	0.108019485
1. CVD Plateau	1	Men	2019	78	0.89478694	0.017851983	0.000323349	0.017467177	0.037867481	0.001288583	0.030414489	0.865767014	0.033483128	0.047845531	0.013277855	0.039626473	0.789052297	0.096977996	0.02997664	0.083993067	0.024642902	0.833881478	0.05141914	0.006764918	0.083291562	0.065008483	0.781169699	0.028310412	0.125511406	0.044691868	0.722671409	0.046207887	0.186428837	0.06099643	0.723553755	0.012439856	0.203009959	0.113807513	0.029063081	0.003223302	0.096611424	0.645678985	0.006395877	0.105219818
1. CVD Plateau	1	Men	2019	79	0.88797356	0.019156593	0.000375531	0.018850814	0.042597206	0.00124052	0.029805775	0.860728078	0.038825417	0.048908634	0.012733093	0.038804777	0.812062282	0.077384696	0.028592499	0.081960522	0.023681504	0.824351691	0.064185218	0.006501048	0.081280538	0.067348983	0.783563139	0.027017675	0.122070204	0.057700849	0.718009377	0.043845584	0.18044419	0.066259291	0.725572214	0.011932707	0.196235788	0.120161308	0.030867654	0.001067787	0.032368003	0.706887921	0.006147137	0.10250019
1. CVD Plateau	1	Men	2019	80	0.874422848	0.017749851	0.000200673	0.010978565	0.042101425	0.002221291	0.052325347	0.823943979	0.031266633	0.054013959	0.022705695	0.068069734	0.722812271	0.083261201	0.050696768	0.14322976	0.023459639	0.762073677	0.06079803	0.01161876	0.142049894	0.070156395	0.669333667	0.047931501	0.212578436	0.049409836	0.560625877	0.0773195	0.312644787	0.064108483	0.575065394	0.021284576	0.339541547	0.110233224	0.035403801	0.005146176	0.121763284	0.537662913	0.010987648	0.178802954
1. CVD Plateau	1	Men	2019	81	0.86216885	0.022241609	0.000332073	0.014378543	0.04740799	0.002140804	0.05133013	0.814655014	0.04242541	0.054414627	0.021786288	0.066718661	0.722939888	0.088884992	0.048352025	0.139823095	0.032038833	0.751494497	0.066611624	0.011175012	0.138680034	0.071509789	0.675992225	0.04574177	0.206756215	0.054945483	0.569258959	0.073324934	0.302470624	0.057043679	0.594502435	0.020428976	0.328024911	0.116546939	0.040809959	0.003084313	0.067182554	0.587587743	0.010569445	0.174219047
1. CVD Plateau	1	Men	2019	82	0.856997802	0.019779651	0.000557071	0.026835298	0.043382663	0.002064564	0.050382951	0.819480884	0.039591567	0.05458788	0.020911329	0.06542834	0.700127961	0.117223172	0.04611607	0.136532797	0.035258979	0.748252559	0.070309171	0.010753604	0.135425687	0.068524237	0.686718312	0.043653702	0.201103749	0.051584781	0.586324855	0.069520035	0.292570329	0.066241731	0.597324125	0.019614918	0.316819226	0.110746576	0.03705488	0	0	0.672248317	0.010172356	0.169777872
1. CVD Plateau	1	Men	2019	83	0.849404517	0.021753953	0.000677818	0.029539042	0.047147828	0.001992459	0.049484384	0.809094458	0.046959469	0.059667279	0.020079456	0.064199338	0.722924123	0.099731261	0.043985539	0.133359076	0.031340792	0.754245382	0.071772865	0.010353895	0.132287066	0.065827955	0.696886522	0.041664138	0.195621385	0.027892479	0.623261853	0.065899239	0.282946429	0.059566659	0.61566419	0.01884114	0.305928011	0.124658544	0.040669946	0.003934003	0.084264535	0.571197602	0.009795776	0.165479595
1. CVD Plateau	1	Men	2019	84	0.831844331	0.023711764	0.000979922	0.038706383	0.05419812	0.001924389	0.048635091	0.790910994	0.071050787	0.055716513	0.019289388	0.063032319	0.728881816	0.098858689	0.041957227	0.130302268	0.0387371	0.736892351	0.085130753	0.009975285	0.129264511	0.062955109	0.706965157	0.039770073	0.190309662	0.041131709	0.622809399	0.06245718	0.273601712	0.065588651	0.620949883	0.018106448	0.295355017	0.110743215	0.045747816	0.003850403	0.07378147	0.595113417	0.009439142	0.161324537
1. CVD Plateau	1	Men	2019	85	0.802984133	0.023874265	0.001399308	0.053967128	0.054835625	0.002392659	0.060546882	0.769960536	0.071083175	0.056726621	0.023845951	0.078383717	0.68928326	0.098026819	0.051483923	0.161205998	0.03871555	0.704750431	0.08422963	0.012369617	0.159934771	0.069573841	0.647218128	0.048835088	0.234372942	0.047218099	0.541820552	0.076128183	0.334833166	0.050630717	0.56611425	0.022392303	0.36086273	0.113154482	0.047497191	0	0	0.628526653	0.01170686	0.199114814
1. CVD Plateau	1	Men	2019	86	0.78890831	0.029970342	0.001976606	0.059894905	0.057335083	0.002315142	0.05959961	0.750776004	0.088571275	0.060653495	0.022932736	0.07706649	0.688124208	0.105114638	0.049126445	0.157634708	0.037700983	0.702283797	0.09167569	0.011934826	0.156404703	0.070156623	0.655125066	0.04663373	0.22808458	0.046878157	0.557257417	0.072140964	0.323723463	0.068984547	0.561171215	0.021543657	0.348300581	0.123553197	0.040959096	0.004881758	0.101611858	0.523476495	0.0112975	0.194220095
1. CVD Plateau	1	Men	2019	87	0.784753118	0.028457312	0.001809384	0.057971958	0.066047845	0.002242495	0.058717889	0.763418769	0.072221894	0.066459505	0.022068896	0.075830937	0.672404773	0.126492633	0.046889151	0.154213443	0.042450382	0.698042998	0.094957845	0.011525176	0.153023599	0.062818432	0.670621595	0.04454464	0.222015333	0.048353361	0.570303873	0.068364131	0.312978635	0.057474998	0.585627889	0.020741214	0.336155899	0.115692664	0.053009865	0	0	0.630876764	0.010911923	0.189508784
1. CVD Plateau	1	Men	2019	88	0.778669852	0.029393429	0.001763895	0.054848631	0.075246563	0.002174632	0.057902998	0.756633961	0.073102172	0.074332386	0.021253134	0.074678347	0.711443611	0.092844751	0.044768575	0.150943064	0.046223104	0.708331584	0.084512887	0.011140101	0.149792324	0.074719643	0.666549318	0.042564584	0.216166456	0.05056538	0.582040712	0.064791465	0.302602443	0.067441478	0.588141491	0.019983778	0.324433253	0.115814307	0.056180026	0	0	0.632474279	0.010549601	0.184981787
1. CVD Plateau	1	Men	2019	89	0.766067907	0.030997538	0.002614456	0.07516898	0.065883315	0.002111483	0.057156321	0.743042192	0.09580175	0.067061721	0.020484228	0.073610109	0.679479388	0.129934767	0.042761368	0.147824476	0.04949582	0.670768463	0.122244848	0.010779083	0.146711786	0.062181377	0.686588957	0.040690447	0.210539219	0.043469139	0.602515624	0.061416832	0.292598404	0.049031641	0.618561337	0.019270223	0.313136799	0.125811072	0.059124128	0.007497407	0.105039883	0.511677419	0.010210052	0.18064004
1. CVD Plateau	1	Men	2019	90	0.689918583	0.033488095	0.002616626	0.069856605	0.073625822	0.004426866	0.126067404	0.639696645	0.082566177	0.073014272	0.042610791	0.162112115	0.476279229	0.112266395	0.088115842	0.323338534	0.047957681	0.493271698	0.11531776	0.02251537	0.320937491	0.070407868	0.387789418	0.083921678	0.457881036	0.02704715	0.215766339	0.125570577	0.631615933	0.065598101	0.219599271	0.040106166	0.674696463	0.107196158	0.062022784	0.005682331	0.078245315	0.331590873	0.021331964	0.393930575
1. CVD Plateau	1	Men	2019	91	0.688781672	0.039026839	0.002841616	0.065028481	0.075295329	0.00431066	0.124715403	0.605657141	0.111632438	0.081448573	0.041147546	0.160114303	0.437253642	0.161429351	0.084255783	0.317061224	0.053072544	0.507777015	0.102572323	0.021837675	0.314740443	0.055726994	0.417637139	0.080317925	0.446317942	0.050725059	0.219199063	0.119108645	0.610967234	0.062676084	0.247167119	0.038750045	0.651406752	0.131481258	0.059819546	0.010513361	0.138966613	0.253451564	0.020695241	0.385072418
1. CVD Plateau	1	Men	2019	92	0.648672625	0.03001498	0.0040948	0.11595289	0.073534205	0.004204304	0.123526197	0.634452099	0.102733682	0.064720845	0.039778269	0.158315105	0.482761304	0.125490455	0.080619668	0.311128573	0.048716409	0.498959433	0.122229353	0.02120906	0.308885745	0.066242858	0.421576629	0.076923554	0.435256959	0.041367463	0.254431315	0.113034583	0.591166638	0.055920323	0.277510254	0.037482072	0.629087352	0.128772608	0.079570947	7.31E-05	0.000844374	0.394000544	0.020105037	0.376633421
1. CVD Plateau	1	Men	2019	93	0.666810285	0.032946645	0.003369677	0.08941718	0.080844807	0.004107743	0.122503662	0.565670763	0.174967259	0.064142933	0.038500838	0.156718207	0.505900043	0.111356879	0.077200911	0.305542168	0.051623173	0.476695635	0.147677426	0.020628764	0.303375003	0.058129655	0.44343817	0.07373249	0.424699685	0.032829425	0.287618217	0.107335359	0.572216999	0.068366915	0.287592124	0.036300315	0.607740645	0.117646305	0.04571089	0.033142712	0.387164174	0.028160368	0.019560659	0.368614892
1. CVD Plateau	1	Men	2019	94	0.651895891	0.04439973	0.003798374	0.075009169	0.099224068	0.004020951	0.121651817	0.61798616	0.084150784	0.105222492	0.03731322	0.155327344	0.469139556	0.156564201	0.073992993	0.30030325	0.072756316	0.457731364	0.151206731	0.020096106	0.298209483	0.053901608	0.460712619	0.070738731	0.414647042	0.043040838	0.300841998	0.101997885	0.55411928	0.067185139	0.310245325	0.035202936	0.5873666	0.125120013	0.052323017	0.016780736	0.226053192	0.199643913	0.019061488	0.361017642
1. CVD Plateau	1	Men	2019	95	0.62787351	0.041896175	0.005855708	0.116772082	0.082683811	0.003943924	0.12097479	0.596365235	0.135968202	0.077306852	0.03621346	0.154146251	0.49206786	0.141530093	0.07098943	0.295412617	0.066226182	0.49373949	0.127033834	0.019610477	0.293390016	0.056656734	0.470307822	0.067936319	0.405099125	0.035199488	0.33091917	0.097008997	0.536872345	0.050030276	0.347818993	0.034188169	0.567962563	0.138157726	0.076613277	0.002358529	0.027506929	0.382914693	0.018606977	0.353841869
1. CVD Plateau	1	Men	2019	96	0.57280171	0.037441012	0.007078521	0.151919569	0.106405719	0.003876688	0.120476782	0.575767095	0.157329381	0.07852525	0.035199662	0.153178612	0.498517903	0.142427837	0.068183744	0.290870516	0.061041834	0.468612058	0.162257888	0.019171333	0.288916887	0.068986526	0.469639097	0.06531931	0.396055066	0.053851784	0.333319987	0.092355446	0.520472783	0.071644284	0.345578308	0.033254314	0.549523095	0.156768263	0.059870216	0.035925066	0.339094089	0.043058684	0.018196643	0.34708704
1. CVD Plateau	1	Men	2019	97	0.601109661	0.048736465	0.006914173	0.117328304	0.101930078	0.003819293	0.120162026	0.563974676	0.179961471	0.069365884	0.034269976	0.152427993	0.519368477	0.128385541	0.065569438	0.286676545	0.041800791	0.498538415	0.15609287	0.018778189	0.284789735	0.075216227	0.474389122	0.062881749	0.387512901	0.055415188	0.35164615	0.08802389	0.504914772	0.059565266	0.375995158	0.032399713	0.532039863	0.098410464	0.073668551	0.019895435	0.192744444	0.256699278	0.017830063	0.340751765
1. CVD Plateau	1	Men	2019	98	0.586089549	0.050229916	0.006965714	0.114821814	0.11808645	0.003771818	0.120034738	0.476630347	0.279968341	0.05808096	0.033422574	0.151897778	0.440871142	0.213159343	0.063139972	0.282829544	0.077758177	0.445503449	0.177300311	0.018430611	0.281007452	0.07702026	0.482892636	0.060617645	0.379469458	0.042402844	0.383406268	0.084000901	0.490189987	0.055359656	0.397516019	0.031622742	0.515501583	0.11625999	0.094163259	0	0	0.437236183	0.017506865	0.334833703
1. CVD Plateau	1	Men	2019	99	0.573208685	0.053428502	0.010542732	0.154261527	0.084725122	0.003734369	0.120099063	0.558497788	0.178732951	0.078522527	0.032655642	0.151591092	0.550518823	0.109264923	0.060888748	0.279327506	0.078987613	0.451821969	0.173494123	0.018128208	0.277568087	0.051992084	0.517566704	0.058520958	0.371920254	0.022565986	0.420873476	0.080272982	0.476287556	0.035987514	0.433196687	0.030921789	0.49989401	0.153911691	0.095776472	0	0	0.403755661	0.017226723	0.329329454
1. CVD Plateau	1	Men	2019	100	0.523129942	0.048005346	0.009885737	0.160878684	0.134034197	0.003707078	0.120359015	0.489292249	0.239798591	0.087431078	0.031967357	0.151510726	0.564454785	0.100568631	0.058809098	0.276167487	0.075350392	0.4380239	0.194286323	0.017870627	0.274468757	0.045633687	0.532921315	0.056585578	0.364859421	0.014812652	0.445166703	0.076826589	0.463194056	0.040486282	0.444018481	0.03029524	0.485199997	0.12156317	0.111815112	0.005980095	0.044786784	0.374631011	0.016989348	0.324234481
1. CVD Plateau	1	Men	2020	35	0.991542485	0.002615906	0	0	0.003159437	0.000113779	0.002568393	0.981880572	0	0.013506108	0.001234998	0.003378322	0.980709617	0.008771623	0.003012174	0.007506586	0	0.991950305	0	0.000611483	0.007438212	0.075951338	0.909478449	0.002822122	0.011748091	0	0.976211141	0.005036432	0.018752426	0	0.978003538	0.001152753	0.020843709	0.059858911	0.005800737	0	0	0.924137074	0.000577203	0.009626075
1. CVD Plateau	1	Men	2020	36	0.99050856	0.003294707	0	0	0.003581959	0.000109053	0.002505721	0.976254392	0	0.019266358	0.001183471	0.003295779	0.968842548	0.020949884	0.002885601	0.007321966	0	0.992158673	0	0.000586034	0.007255293	0.060239126	0.925600043	0.002703625	0.011457206	0	0.976893928	0.004823093	0.01828298	0	0.978575121	0.001104672	0.020320207	0.051935737	0.006557071	0	0	0.931565478	0.000553184	0.00938853
1. CVD Plateau	1	Men	2020	37	0.989612892	0.004241633	0	0	0.003596365	0.000104524	0.002444586	0.978135936	0	0.017514729	0.00113408	0.003215255	0.978257696	0.011836251	0.002764253	0.0071418	0	0.992361569	0	0.000561642	0.007076788	0.05977191	0.926464826	0.002590023	0.011173242	0	0.977557026	0.004618516	0.017824458	0	0.979132605	0.001058587	0.019808808	0.089242031	0.006971424	0	0	0.894099706	0.000530163	0.009156676
1. CVD Plateau	1	Men	2020	38	0.990520936	0.002929086	0	0	0.004064845	0.000100183	0.00238495	0.973653788	0	0.022122773	0.001086738	0.003136701	0.957720595	0.032665515	0.002647913	0.006965977	0	0.992559147	0	0.000538264	0.006902588	0.098341284	0.888281581	0.00248111	0.010896024	0	0.978201089	0.004422338	0.017376573	0	0.979676396	0.001014413	0.019309191	0.057066395	0.007053155	0	0	0.92644198	0.000508099	0.00893037
1. CVD Plateau	1	Men	2020	39	0.989714635	0.004645727	0	0	0.003216837	9.60E-05	0.002326779	0.976900715	0	0.018997856	0.001041359	0.00306007	0.959509424	0.031159811	0.002536372	0.006794392	0	0.992751555	0	0.000515858	0.006732587	0.060847488	0.926150436	0.002376693	0.010625383	0	0.978826749	0.004234206	0.016939045	0	0.980206888	0.000972072	0.018821041	0.074983408	0.004762839	0	0	0.911057326	0.000486952	0.008709475
1. CVD Plateau	1	Men	2020	40	0.988046439	0.003694963	0	0	0.004538996	0.000212957	0.003506645	0.971556337	0	0.021523202	0.002308888	0.004611573	0.962679459	0.021462263	0.0056213	0.010236978	0	0.988712186	0	0.001143918	0.010143895	0.096282893	0.882444063	0.005267637	0.016005407	0	0.965113888	0.009379787	0.025506325	0	0.969507687	0.002155306	0.028337007	0.063163745	0.006773652	0	0	0.915861874	0.001079828	0.013120901
1. CVD Plateau	1	Men	2020	41	0.988044927	0.003300569	0	0	0.005029238	0.000204116	0.003421151	0.983056242	0	0.010232412	0.002212418	0.004498928	0.958723512	0.025907902	0.005384054	0.009984533	0	0.989009922	0	0.001096293	0.009893785	0.073455745	0.905891818	0.005045555	0.015606881	0	0.96615939	0.008979423	0.024861187	0	0.970317758	0.002065294	0.027616948	0.054530958	0.00639182	0	0	0.925246574	0.001034879	0.012795768
1. CVD Plateau	1	Men	2020	42	0.986093968	0.004051322	0	0	0.006321305	0.000195643	0.003337762	0.979343537	0	0.014147469	0.002119947	0.004389046	0.966524837	0.018580418	0.005156583	0.009738163	0	0.989299658	0	0.001050647	0.009649695	0.060601744	0.919347867	0.004832629	0.01521776	0	0.967173752	0.008595445	0.024230803	0	0.971107775	0.001979016	0.026913208	0.064346438	0.007626881	0	0	0.914556499	0.0009918	0.012478383
1. CVD Plateau	1	Men	2020	43	0.988995635	0.003456275	0	0	0.004104137	0.000187523	0.00325643	0.977092632	0	0.016594193	0.002031311	0.004281864	0.953069005	0.032494798	0.004938479	0.009497718	0	0.989581624	0	0.001006899	0.009411478	0.078331539	0.902202179	0.004628478	0.014837804	0	0.968158053	0.008227167	0.02361478	0	0.971878337	0.001896318	0.026225346	0.070826427	0.007738545	0	0	0.908315966	0.000950511	0.012168551
1. CVD Plateau	1	Men	2020	44	0.986042923	0.003935953	0	0	0.006664275	0.000179742	0.003177106	0.970328361	0	0.023547971	0.001946351	0.004177317	0.968494624	0.017512969	0.004729353	0.009263054	0	0.989856041	0	0.000964969	0.00917899	0.075921616	0.905178868	0.004432736	0.01446678	0	0.969113332	0.007873937	0.02301273	0	0.972630024	0.001817049	0.025552927	0.090558968	0.006961983	0	0	0.889702025	0.00091094	0.011866084
1. CVD Plateau	1	Men	2020	45	0.984961173	0.004474097	0	0	0.005946827	0.000290506	0.004327397	0.978684619	0	0.012481404	0.003144597	0.00568938	0.941789121	0.037962463	0.007636468	0.012611948	0	0.98594308	0	0.001559361	0.012497558	0.058107341	0.915044174	0.007157966	0.019690518	0	0.955988959	0.01270565	0.031305391	0	0.96230885	0.002935772	0.034755378	0.071789405	0.007402494	0	0	0.903182632	0.001472068	0.016153402
1. CVD Plateau	1	Men	2020	46	0.984915366	0.00415131	0	0	0.006432793	0.000278456	0.004222074	0.973635949	0	0.017800547	0.003012973	0.005550531	0.95753096	0.022856884	0.007312256	0.012299901	0	0.986317169	0	0.00149442	0.012188411	0.085313779	0.88863515	0.006854526	0.019196545	0	0.957339995	0.012157653	0.030502352	0	0.963329017	0.00281297	0.033858013	0.07538489	0.008536599	0	0	0.898916786	0.001410779	0.015750945
1. CVD Plateau	1	Men	2020	47	0.98575758	0.004191208	0	0	0.005664935	0.00026691	0.004119367	0.967175679	0	0.024522403	0.002886807	0.005415111	0.942040532	0.038962749	0.007001371	0.011995348	0	0.986681127	0	0.001432182	0.011886692	0.083900795	0.890821521	0.006563569	0.018714114	0	0.958650732	0.011631988	0.029717281	0	0.964324257	0.002695263	0.03298048	0.085157169	0.01036204	0	0	0.887770728	0.001352042	0.015358022
1. CVD Plateau	1	Men	2020	48	0.984264098	0.004149163	0	0	0.007311677	0.000255846	0.004019217	0.961224628	0	0.030726455	0.002765874	0.005283042	0.950649593	0.030949038	0.00670326	0.011698109	0	0.987035244	0	0.001372534	0.011592222	0.069990662	0.905481828	0.006284579	0.018242931	0	0.959922585	0.011127725	0.02894969	0	0.965295328	0.002582441	0.032122231	0.075530132	0.008770581	0	0	0.899429143	0.00129575	0.014974394
1. CVD Plateau	1	Men	2020	49	0.983788027	0.005481554	0	0	0.006563609	0.000245244	0.003921566	0.975611011	0	0.016584783	0.002649958	0.005154248	0.938968686	0.043205914	0.006417392	0.011408007	0	0.987379804	0	0.00131537	0.011304826	0.078231417	0.897968815	0.006017059	0.017782709	0	0.961156922	0.010643976	0.028199102	0	0.966242967	0.002474301	0.031282733	0.083485083	0.01145191	0	0	0.889221374	0.001241802	0.014599832
1. CVD Plateau	1	Men	2020	50	0.97310154	0.005487984	3.72E-05	0.006693965	0.009024182	0.000374822	0.005280316	0.959971311	0.000376258	0.028664994	0.004047972	0.006939465	0.966860339	0.007992629	0.009794884	0.015352149	0.006255405	0.967326194	0.009195096	0.002009894	0.015213411	0.077599717	0.889296119	0.009184657	0.023919507	0.066286097	0.879581624	0.016230931	0.037901348	0.099610459	0.854573404	0.003779791	0.042036346	0.086570109	0.00995724	0	0	0.881932286	0.001897513	0.019642852
1. CVD Plateau	1	Men	2020	51	0.97772798	0.005947183	1.13E-05	0.001881995	0.008920029	0.000359302	0.005152231	0.965513307	0	0.023838053	0.003878173	0.006770467	0.921628235	0.054025216	0.009375739	0.014970809	0.009857427	0.965171764	0.008208981	0.001926189	0.01483564	0.065602291	0.902291737	0.008792449	0.023313523	0.079703165	0.867865221	0.015521035	0.036910578	0.116042461	0.839408679	0.00362139	0.040927469	0.063738359	0.009491475	0.000310747	0.031390919	0.874099916	0.00181852	0.019150064
1. CVD Plateau	1	Men	2020	52	0.973372262	0.005740133	4.80E-05	0.008241426	0.007226395	0.000344432	0.005027372	0.951143738	0.020765784	0.017769363	0.003715422	0.006605693	0.953593527	0.022834056	0.008973787	0.01459863	0.007917614	0.962841426	0.012928036	0.001845975	0.014466949	0.066198446	0.902663661	0.008416348	0.022721546	0.09764495	0.851573697	0.014839946	0.035941406	0.112181643	0.844506415	0.003469568	0.039842374	0.094769398	0.012139365	0.000141155	0.011353091	0.861185283	0.001742821	0.018668886
1. CVD Plateau	1	Men	2020	53	0.977344871	0.006428688	2.17E-05	0.003338466	0.007630442	0.000330186	0.004905672	0.96815542	0	0.021840099	0.003559429	0.006445052	0.943756113	0.033420174	0.008588318	0.014235396	0.008865559	0.961600434	0.013657773	0.001769108	0.014107125	0.064705176	0.905095913	0.008055687	0.022143224	0.064821116	0.885999165	0.014186475	0.034993244	0.110739375	0.847156167	0.003324055	0.038780403	0.073450628	0.011506121	1.27E-05	0.001085863	0.894075418	0.001670283	0.018199033
1. CVD Plateau	1	Men	2020	54	0.972712364	0.007583269	3.35E-05	0.004366796	0.010200454	0.000316537	0.004787064	0.953961093	0.008677827	0.027662711	0.003409915	0.006288454	0.944720095	0.033180358	0.008218649	0.013880898	0.011701234	0.961382571	0.011464781	0.001695452	0.013755962	0.068998968	0.901712987	0.00770983	0.021578215	0.061336605	0.891038389	0.013559482	0.034065523	0.122712536	0.836361956	0.00318459	0.037740918	0.08861173	0.011446925	4.88E-05	0.004196237	0.876355301	0.001600776	0.017740232
1. CVD Plateau	1	Men	2020	55	0.966181499	0.00629267	5.51E-05	0.008630406	0.01091432	0.000498306	0.007427666	0.951497531	0.004571557	0.028810934	0.005364027	0.009755952	0.929847898	0.035718054	0.012913487	0.021520561	0.01001472	0.950574682	0.015415334	0.002668166	0.021327098	0.070034948	0.884417891	0.012115497	0.033431664	0.08499602	0.841005405	0.021277807	0.052720768	0.112638255	0.823961803	0.005009848	0.058390094	0.09087691	0.013235511	0.000163408	0.0120322	0.853678096	0.00251923	0.027494645
1. CVD Plateau	1	Men	2020	56	0.96715685	0.007051333	5.10E-05	0.00712758	0.010886902	0.000477738	0.007248611	0.954535887	0.008226301	0.02257989	0.005138504	0.009519418	0.916521152	0.050139919	0.012355193	0.020983736	0.011066457	0.950104053	0.015477024	0.002557122	0.020795344	0.055918491	0.899914214	0.011593225	0.03257407	0.103217998	0.825143994	0.02032992	0.051308088	0.105309221	0.833085373	0.004799496	0.05680591	0.084533085	0.013563046	8.49E-06	0.00061686	0.872065039	0.002414444	0.026799039
1. CVD Plateau	1	Men	2020	57	0.965843485	0.006377587	6.07E-05	0.009366612	0.010819404	0.000458037	0.00707418	0.938546163	0.019988925	0.027253623	0.004922366	0.009288922	0.926659306	0.041061051	0.011819774	0.020459869	0.010174415	0.947769897	0.019328521	0.00245073	0.020276437	0.070259565	0.886911939	0.011092382	0.031736113	0.048710431	0.881943818	0.019420387	0.049925365	0.079545417	0.860602039	0.004597905	0.055254639	0.080734555	0.014787513	0.000132414	0.008742574	0.867169118	0.002314049	0.026119778
1. CVD Plateau	1	Men	2020	58	0.960230589	0.008577299	9.87E-05	0.011282244	0.012467674	0.000439168	0.006904284	0.959518651	0.000922319	0.025779454	0.004715231	0.009064345	0.918785918	0.049959119	0.011306291	0.019948671	0.010927212	0.94504051	0.021913387	0.002348801	0.019770091	0.066468693	0.892001899	0.010612091	0.030917316	0.075276148	0.857604394	0.018547648	0.048571809	0.081365869	0.860494008	0.004404718	0.053735404	0.083898962	0.014945702	0.000150736	0.009834128	0.863496128	0.002217867	0.025456478
1. CVD Plateau	1	Men	2020	59	0.965697442	0.008625974	6.31E-05	0.007198142	0.011255416	0.000421096	0.006738836	0.948420338	0.006470535	0.031746824	0.004516731	0.008845572	0.925543174	0.044193112	0.010813849	0.019449865	0.01157397	0.949206104	0.017692741	0.002251153	0.019276032	0.074718685	0.885012583	0.010151511	0.03011722	0.063371588	0.871671531	0.017710216	0.047246665	0.090970536	0.852562504	0.004219593	0.052247367	0.09135628	0.018134139	0.000395253	0.020935875	0.842243952	0.002125727	0.024808774
1. CVD Plateau	1	Men	2020	60	0.958642446	0.008006176	6.49E-05	0.007980041	0.01370318	0.000625602	0.010977623	0.93784486	0.013507627	0.027537558	0.006703184	0.014406772	0.910722538	0.041607302	0.016022499	0.031647662	0.010932132	0.932914924	0.021444794	0.003342848	0.031365303	0.07275629	0.863242171	0.015043709	0.04895783	0.055596331	0.841525081	0.026193941	0.076684648	0.061037919	0.8479364	0.006262689	0.084762992	0.095619188	0.016528128	0.000423365	0.024551744	0.819373023	0.003156699	0.040347852
1. CVD Plateau	1	Men	2020	61	0.96206969	0.007780222	4.12E-05	0.005223548	0.013569473	0.000599929	0.010715961	0.932518096	0.014699625	0.032300989	0.006420795	0.014060495	0.913533138	0.040290796	0.015320823	0.030855244	0.011311622	0.932645831	0.022258042	0.003204034	0.03058047	0.07595587	0.861973822	0.014387525	0.047682783	0.064183007	0.836253243	0.024999379	0.074564371	0.070770301	0.840850559	0.005999351	0.082379789	0.085267943	0.014749667	0.000120069	0.007954637	0.849564763	0.003025721	0.039317201
1. CVD Plateau	1	Men	2020	62	0.956837021	0.008183105	7.23E-05	0.008689351	0.015181502	0.000575349	0.010461341	0.947377868	0.004484164	0.028264356	0.006150226	0.013723385	0.896811662	0.058458175	0.014647939	0.030082224	0.009291639	0.929315378	0.028507026	0.003071085	0.029814873	0.069395868	0.870408999	0.013758313	0.04643682	0.082621084	0.821037657	0.02385321	0.07248805	0.091440719	0.822767393	0.005747049	0.080044838	0.09009484	0.015873492	3.15E-05	0.001950909	0.850838076	0.002900278	0.038310875
1. CVD Plateau	1	Men	2020	63	0.958629757	0.008779028	5.39E-05	0.00604935	0.015722488	0.000551819	0.010213648	0.944469947	0.001942389	0.034301374	0.005891003	0.013395287	0.911850745	0.044818351	0.01400269	0.029328213	0.011899438	0.929739041	0.02634963	0.002943765	0.029068126	0.072970754	0.868654966	0.013154987	0.045219293	0.075949951	0.83084188	0.022753524	0.070454646	0.091035186	0.825702468	0.005505339	0.077757007	0.089268501	0.015963664	0	0	0.854659329	0.002780151	0.037328355
1. CVD Plateau	1	Men	2020	64	0.952452515	0.009589075	8.84E-05	0.009045825	0.018322113	0.000529298	0.009972778	0.926515897	0.019221357	0.035544019	0.005642671	0.013076055	0.905461453	0.052561735	0.013383971	0.028592841	0.013040047	0.930795873	0.025002365	0.002821851	0.028339863	0.071695195	0.871698709	0.012576512	0.044029585	0.042763353	0.867074963	0.021698501	0.068463183	0.082051639	0.837159327	0.005273797	0.075515237	0.092083069	0.020068072	0.00054829	0.026046593	0.8222197	0.002665128	0.036369149
1. CVD Plateau	1	Men	2020	65	0.95104447	0.009142652	6.41E-05	0.006900785	0.017968799	0.000704587	0.014174583	0.93325864	0.005891791	0.034769183	0.007500114	0.018580272	0.878037009	0.063640413	0.017749399	0.040573179	0.014868212	0.9061754	0.034987442	0.003753846	0.0402151	0.064710723	0.856213661	0.016682512	0.062393103	0.068560118	0.805924481	0.028706056	0.096809345	0.075729203	0.81054504	0.007010573	0.106715184	0.098832085	0.018698269	0.000695077	0.035145907	0.791510698	0.003545524	0.051572441
1. CVD Plateau	1	Men	2020	66	0.946025854	0.009862349	9.39E-05	0.009333389	0.020165141	0.000675972	0.013843435	0.926764352	0.013864005	0.034046818	0.007183962	0.018140863	0.883039698	0.060444581	0.016960125	0.039555597	0.013271629	0.91720797	0.02671417	0.003598797	0.039207434	0.078916589	0.844398768	0.01594469	0.060739954	0.063151459	0.815460681	0.027358888	0.094028972	0.078805309	0.810896665	0.006715833	0.103582193	0.091671785	0.018835917	0	0	0.835850883	0.003399246	0.050242168
1. CVD Plateau	1	Men	2020	67	0.946714152	0.01004699	8.35E-05	0.008163619	0.02082127	0.0006486	0.01352182	0.931127421	0.008217833	0.036059736	0.0068812	0.01771381	0.89612111	0.049111718	0.016203474	0.038563697	0.013213556	0.915927822	0.02918298	0.003450399	0.038225242	0.069346588	0.856291109	0.015237422	0.05912488	0.074302883	0.808324334	0.026066833	0.091305949	0.078572795	0.814481307	0.006433596	0.100512302	0.093730336	0.018521772	0.000506423	0.02610794	0.808930387	0.003259249	0.048943893
1. CVD Plateau	1	Men	2020	68	0.943987382	0.011082152	0.000104726	0.009256772	0.021736915	0.000622423	0.01320963	0.926049969	0.013092846	0.036966919	0.006591306	0.01729896	0.90363268	0.043292081	0.01547818	0.037597058	0.015651419	0.912114495	0.031657584	0.003308396	0.037268107	0.071915614	0.855977691	0.014559518	0.057547176	0.084295665	0.802237266	0.024827823	0.088639245	0.071913979	0.824418208	0.006163375	0.097504438	0.097271759	0.020709582	0.000325757	0.015160432	0.815730135	0.00312529	0.047677045
1. CVD Plateau	1	Men	2020	69	0.940760469	0.010903759	0.000121314	0.010882172	0.023828123	0.000597395	0.012906767	0.921863962	0.020754527	0.034171556	0.006313782	0.016896174	0.875066546	0.073495135	0.014783034	0.036655285	0.015034808	0.91382373	0.031633282	0.003172541	0.036335638	0.079624333	0.850459639	0.013909844	0.056006184	0.057470045	0.832862127	0.023639896	0.086027932	0.071414669	0.828122973	0.005904704	0.094557653	0.096445836	0.020946157	0.000625518	0.028371653	0.804172604	0.002997136	0.046441096
1. CVD Plateau	1	Men	2020	70	0.929915067	0.012015734	0.000145834	0.011845524	0.023797115	0.000992017	0.021288709	0.914830302	0.011647776	0.035201585	0.010462331	0.027858006	0.857651899	0.057608859	0.024419941	0.060319302	0.016033555	0.881253233	0.037654831	0.005263212	0.059795169	0.065903048	0.819123708	0.022984924	0.091988321	0.05200456	0.768187757	0.038923433	0.140884251	0.077242967	0.758246821	0.009785944	0.154724268	0.093474791	0.020888258	0.000466993	0.021400827	0.782447165	0.004972539	0.076349426
1. CVD Plateau	1	Men	2020	71	0.930528724	0.012367823	0.000127272	0.010058522	0.025156563	0.000952481	0.020808614	0.904071513	0.017956219	0.040731335	0.010022628	0.027218306	0.850584234	0.067287966	0.02331588	0.05881192	0.013930677	0.880602649	0.04211555	0.005048285	0.058302839	0.061928458	0.826609945	0.021953244	0.089508352	0.060365108	0.765939321	0.03703573	0.13665984	0.078212468	0.762458451	0.009376183	0.149952898	0.092434781	0.022188264	0.000548912	0.023592697	0.782100273	0.004769813	0.074365259
1. CVD Plateau	1	Men	2020	72	0.923066932	0.012271761	0.000188879	0.01496921	0.028244596	0.00091472	0.020343902	0.904528962	0.019924227	0.039346412	0.009601973	0.026598427	0.848965398	0.071431481	0.022258288	0.057344834	0.017214711	0.880648082	0.040443881	0.004842839	0.056850488	0.069526606	0.822420784	0.020965062	0.087087547	0.04951921	0.782728253	0.035227208	0.132525329	0.065439869	0.780294767	0.008984211	0.145281154	0.093879508	0.023799875	0.000166254	0.006770767	0.798376585	0.004576041	0.072430971
1. CVD Plateau	1	Men	2020	73	0.922259685	0.012754916	0.00020934	0.01593811	0.028064779	0.000878672	0.019894498	0.903339073	0.020953498	0.040509525	0.009199658	0.025998246	0.858777028	0.064059928	0.021245453	0.055917591	0.021195677	0.872293861	0.046426268	0.004646526	0.055437667	0.064445378	0.8308107	0.02001877	0.084725152	0.057524354	0.780500633	0.033495114	0.128479899	0.085841807	0.764840494	0.008609366	0.140708333	0.109688966	0.027778709	0.000225831	0.007838247	0.779531412	0.004390893	0.070545942
1. CVD Plateau	1	Men	2020	74	0.922751407	0.013556047	0.000207275	0.014852646	0.028328001	0.000844275	0.019460349	0.898413305	0.023610229	0.04374379	0.008815009	0.025417666	0.854031469	0.071162987	0.020275751	0.054529792	0.023282953	0.873325771	0.044868273	0.004459016	0.054063986	0.058532234	0.839934419	0.01911284	0.082420506	0.063503008	0.780137226	0.031836841	0.124522925	0.060348756	0.79516626	0.008251022	0.136233962	0.108715563	0.026500902	0.001504039	0.052202173	0.738153637	0.004214058	0.068709626
1. CVD Plateau	1	Men	2020	75	0.896503735	0.01560967	0.000320145	0.019777076	0.034539591	0.00137361	0.031876174	0.882444634	0.015619354	0.046025747	0.014299207	0.041611057	0.818806459	0.05941562	0.032750474	0.089027447	0.019302854	0.842803523	0.042377919	0.007244908	0.088270796	0.076987665	0.757913819	0.030885389	0.134213127	0.050286178	0.696528704	0.051205167	0.20197995	0.060676729	0.705200495	0.013387149	0.220735628	0.097771768	0.027805129	0.001243982	0.041579442	0.712722591	0.006847532	0.112029555
1. CVD Plateau	1	Men	2020	76	0.900924199	0.015906353	0.00028437	0.017279418	0.033084595	0.001320692	0.031200374	0.873691943	0.025661502	0.046237353	0.013704713	0.040704489	0.81112354	0.070794465	0.031247348	0.086834647	0.023679039	0.828262375	0.055002216	0.006955742	0.086100627	0.068557997	0.771414999	0.029481299	0.130545705	0.048731105	0.706983064	0.048635729	0.195650102	0.077368572	0.696223898	0.012833446	0.213574083	0.104025764	0.024679435	0.001379535	0.051559418	0.702664669	0.006574869	0.10911631
1. CVD Plateau	1	Men	2020	77	0.895393773	0.015964333	0.000327433	0.019770622	0.036723444	0.001270295	0.030550101	0.869406866	0.035437261	0.042188281	0.013137038	0.039830555	0.805153623	0.080330153	0.029809794	0.08470643	0.019997735	0.839056725	0.050271019	0.00667997	0.083994551	0.074583532	0.770305356	0.028138539	0.126972573	0.053683787	0.710669779	0.046179334	0.189467101	0.065145584	0.715972414	0.012304797	0.206577206	0.11280897	0.030585112	0.001144479	0.034925287	0.707938712	0.006314857	0.106282583
1. CVD Plateau	1	Men	2020	78	0.895813848	0.017860713	0.000314618	0.016995563	0.037867481	0.001222338	0.029925438	0.86799083	0.032579083	0.047845531	0.012595259	0.038989297	0.791943923	0.096977996	0.028435583	0.082642497	0.024642902	0.835568542	0.05141914	0.006417143	0.081952273	0.065008483	0.784643262	0.026855013	0.123493241	0.044691868	0.728044579	0.043832405	0.183431148	0.06099643	0.727457575	0.011800341	0.199745654	0.113807513	0.02915011	0.003136273	0.094002916	0.650308181	0.006067074	0.103527933
1. CVD Plateau	1	Men	2020	79	0.889025568	0.019166733	0.000365392	0.018341842	0.042597206	0.001176747	0.029326512	0.863054918	0.037777131	0.048908634	0.012078503	0.038180814	0.814850069	0.077384696	0.0271226	0.080642636	0.023681504	0.825992854	0.064185218	0.006166839	0.079973585	0.067348983	0.786914911	0.025628734	0.120107372	0.057700849	0.723164875	0.041591544	0.177542732	0.066259291	0.729341037	0.011319263	0.193080409	0.120161308	0.030896485	0.001038956	0.031494067	0.709726028	0.005831121	0.100852036
1. CVD Plateau	1	Men	2020	80	0.875465643	0.017755269	0.000195255	0.010682144	0.042101425	0.002112485	0.051687779	0.826729786	0.030422434	0.054013959	0.021593496	0.067240326	0.727040773	0.083261201	0.048213476	0.14148455	0.023459639	0.764373635	0.06079803	0.011049636	0.14031906	0.070156395	0.67427171	0.045583661	0.209988234	0.049409836	0.568222716	0.073532141	0.308835307	0.064108483	0.580245189	0.020241989	0.335404338	0.110233224	0.035542748	0.005007229	0.118475676	0.543667391	0.010449437	0.176624296
1. CVD Plateau	1	Men	2020	81	0.863287376	0.022250575	0.000323107	0.013990323	0.04740799	0.002035941	0.050704688	0.817680609	0.041279924	0.054414627	0.020719125	0.065905715	0.727012028	0.088884992	0.045983586	0.138119394	0.032038833	0.753731659	0.066611624	0.010627624	0.136990261	0.071509789	0.680752066	0.04350119	0.204236955	0.054945483	0.576536162	0.069733241	0.298785114	0.057043679	0.599499994	0.019428298	0.324028029	0.116546939	0.040893235	0.003001036	0.065368625	0.592042203	0.01005172	0.172096242
1. CVD Plateau	1	Men	2020	82	0.858437385	0.019794692	0.00054203	0.026110745	0.043382663	0.001963435	0.04976905	0.822371385	0.038522594	0.05458788	0.019887024	0.064631116	0.704050485	0.117223172	0.043857156	0.134869187	0.035258979	0.750429425	0.070309171	0.010226858	0.133775567	0.068524237	0.691306998	0.041515402	0.198653363	0.051584781	0.59329505	0.066114718	0.28900545	0.066241731	0.602145271	0.018654116	0.312958882	0.110746576	0.03705488	0	0	0.674815282	0.009674081	0.167709181
1. CVD Plateau	1	Men	2020	83	0.85090262	0.021772254	0.000659517	0.028741488	0.047147828	0.001894862	0.048881432	0.812128169	0.045691563	0.059667279	0.019095899	0.06341709	0.726703617	0.099731261	0.041830985	0.131734138	0.031340792	0.756364426	0.071772865	0.009846728	0.130675189	0.065827955	0.701310952	0.039623293	0.1932378	0.027892479	0.629937425	0.06267128	0.279498815	0.059566659	0.620314727	0.01791824	0.302200374	0.124658544	0.040776164	0.003827785	0.081989393	0.575968891	0.009315947	0.163463277
1. CVD Plateau	1	Men	2020	84	0.833576269	0.023738222	0.000953464	0.037661311	0.05419812	0.001830126	0.048042488	0.794542251	0.069132416	0.055716513	0.018344531	0.062264289	0.732524709	0.098858689	0.039902026	0.128714576	0.0387371	0.738956021	0.085130753	0.009486663	0.127689463	0.062955109	0.711232088	0.037822006	0.187990798	0.041131709	0.629202506	0.059397825	0.27026796	0.065588651	0.625435605	0.017219536	0.291756208	0.110743215	0.045851777	0.003746442	0.07178937	0.599533566	0.008976782	0.159358848
1. CVD Plateau	1	Men	2020	85	0.804890852	0.023912047	0.001361526	0.052510015	0.054835625	0.002285679	0.060204255	0.773389539	0.06916393	0.056726621	0.022779758	0.077940153	0.692497439	0.098026819	0.049181988	0.160293754	0.03871555	0.706208549	0.08422963	0.01181655	0.159029721	0.069573841	0.650727916	0.046651588	0.233046656	0.047218099	0.547119152	0.072724361	0.332938388	0.050630717	0.569157524	0.021391105	0.358820654	0.113154482	0.047497191	0	0	0.630176852	0.011183426	0.197988049
1. CVD Plateau	1	Men	2020	86	0.790966253	0.030023711	0.001923238	0.058277743	0.057335083	0.002211628	0.059262344	0.7546289	0.08617985	0.060653495	0.021907374	0.076630381	0.691212771	0.105114638	0.046929918	0.156742674	0.037700983	0.703702498	0.09167569	0.0114012	0.155519629	0.070156623	0.658500842	0.044548656	0.226793879	0.046878157	0.562314873	0.068915417	0.321891553	0.068984547	0.564105457	0.020580403	0.346329593	0.123553197	0.041090904	0.004749951	0.098868338	0.527824213	0.010792369	0.193121028
1. CVD Plateau	1	Men	2020	87	0.786750903	0.028506165	0.00176053	0.056406715	0.066047845	0.002142229	0.058385612	0.766784616	0.070271903	0.066459505	0.021082157	0.075401819	0.675373942	0.126492633	0.044792657	0.153340769	0.042450382	0.699424249	0.094957845	0.011009866	0.152157658	0.062818432	0.673869618	0.042552972	0.220758977	0.048353361	0.575131657	0.065307453	0.311207529	0.057474998	0.588457527	0.019813839	0.334253636	0.115692664	0.053009865	0	0	0.632437061	0.010424032	0.188436378
1. CVD Plateau	1	Men	2020	88	0.780575662	0.029441054	0.00171627	0.053367718	0.075246563	0.002077401	0.057575332	0.759980579	0.071128413	0.074332386	0.02030287	0.074255752	0.714299458	0.092844751	0.042766895	0.150088897	0.046223104	0.709677333	0.084512887	0.010642008	0.148944668	0.074719643	0.669675712	0.040661448	0.214943197	0.05056538	0.586650038	0.061894527	0.300890055	0.067441478	0.590870926	0.019090269	0.322597327	0.115814307	0.056180026	0	0	0.633992758	0.010077911	0.183934998
1. CVD Plateau	1	Men	2020	89	0.768515318	0.031068128	0.002543866	0.073139417	0.065883315	0.002017075	0.05683288	0.746961275	0.093215102	0.067061721	0.019568343	0.073193559	0.682227842	0.129934767	0.040849434	0.146987957	0.04949582	0.672080637	0.122244848	0.010297132	0.145881563	0.062181377	0.689599712	0.038871107	0.209347804	0.043469139	0.606917454	0.05867078	0.290942627	0.049031641	0.621194942	0.018408618	0.311364798	0.125811072	0.059326558	0.007294977	0.102203807	0.515992223	0.009753543	0.179617821
1. CVD Plateau	1	Men	2020	90	0.690221072	0.033558744	0.002545977	0.067970476	0.073625822	0.004309025	0.127768884	0.640872248	0.08033689	0.073014272	0.041476514	0.164300076	0.474260858	0.112266395	0.085770245	0.327702502	0.047957681	0.489539483	0.11531776	0.021916023	0.325269052	0.070407868	0.383843537	0.081687727	0.464060868	0.02704715	0.210584301	0.122227955	0.640140594	0.065598101	0.211560774	0.039038561	0.683802564	0.107196158	0.062176207	0.005528908	0.076132692	0.328954623	0.020764119	0.399247294
1. CVD Plateau	1	Men	2020	91	0.688968956	0.039103563	0.002764893	0.063272712	0.075295329	0.004195912	0.126398635	0.607605546	0.108618363	0.081448573	0.04005222	0.1622753	0.435217241	0.161429351	0.082012939	0.321340469	0.053072544	0.5041104	0.102572323	0.021256368	0.318988366	0.055726994	0.41375139	0.078179904	0.452341712	0.050725059	0.214123698	0.115938036	0.619213208	0.062676084	0.239406855	0.037718539	0.660198522	0.131481258	0.060103407	0.0102295	0.135214514	0.252557394	0.020144345	0.390269582
1. CVD Plateau	1	Men	2020	92	0.650248087	0.03012554	0.003984241	0.112822162	0.073534205	0.004092387	0.125193379	0.636148071	0.099959872	0.064720845	0.038719392	0.160451819	0.480708182	0.125490455	0.078473615	0.315327748	0.048716409	0.495355103	0.122229353	0.020644486	0.313054649	0.066242858	0.417749809	0.07487589	0.441131443	0.041367463	0.249461503	0.110025663	0.599145371	0.055920323	0.270017473	0.036484319	0.637577885	0.128772608	0.07957292	7.11E-05	0.000821576	0.38947526	0.019569852	0.381716688
1. CVD Plateau	1	Men	2020	93	0.667680513	0.033037627	0.003278696	0.087002917	0.080844807	0.003998397	0.124157044	0.56930459	0.170243143	0.064142933	0.037475966	0.158833369	0.503831313	0.111356879	0.075145864	0.309665945	0.051623173	0.473150234	0.147677426	0.020079637	0.30746953	0.058129655	0.439668893	0.07176977	0.430431682	0.032829425	0.28275245	0.104478149	0.579939977	0.068366915	0.280355994	0.03533402	0.615943071	0.117646305	0.046605743	0.032247859	0.376710741	0.034159451	0.019039965	0.373589936
1. CVD Plateau	1	Men	2020	94	0.652386289	0.044502286	0.003695818	0.072983922	0.099224068	0.003913915	0.123293702	0.6191551	0.081878712	0.105222492	0.036319962	0.157423734	0.467056141	0.156564201	0.072023338	0.304356319	0.072756316	0.454241501	0.151206731	0.019561158	0.302234294	0.053901608	0.456999326	0.068855703	0.420243362	0.043040838	0.296078407	0.099282755	0.561598001	0.067185139	0.303254962	0.034265852	0.595294046	0.125120013	0.052776097	0.016327656	0.219949756	0.201382249	0.018554082	0.365890149
1. CVD Plateau	1	Men	2020	95	0.629498594	0.04205428	0.005697604	0.113619235	0.082683811	0.003838939	0.122607537	0.598919911	0.13229706	0.077306852	0.035249477	0.1562267	0.489970499	0.141530093	0.069099729	0.299399679	0.066226182	0.490301746	0.127033834	0.019088457	0.297349781	0.056656734	0.466648794	0.06612789	0.410566581	0.035199488	0.326255552	0.094426669	0.544118291	0.050030276	0.341063506	0.033278098	0.57562812	0.138157726	0.076676957	0.002294849	0.026764242	0.379377029	0.018111669	0.358617528
1. CVD Plateau	1	Men	2020	96	0.575380708	0.037632132	0.006887401	0.147817741	0.106405719	0.003773493	0.122102807	0.578884595	0.153081488	0.07852525	0.034262666	0.155246001	0.496407158	0.142427837	0.066368729	0.294796276	0.061041834	0.465222996	0.162257888	0.018661002	0.29281628	0.068986526	0.46603247	0.063580545	0.401400459	0.053851784	0.328753833	0.089896993	0.52749739	0.071644284	0.339046833	0.032369101	0.556939782	0.156768263	0.060840193	0.034955089	0.329938549	0.048014118	0.017712258	0.351771531
1. CVD Plateau	1	Men	2020	97	0.602757415	0.048923148	0.00672749	0.114160439	0.101930078	0.003717626	0.121783804	0.567688626	0.175102512	0.069365884	0.033357727	0.154485251	0.517244745	0.128385541	0.063824014	0.2905457	0.041800791	0.49519459	0.15609287	0.018278323	0.288633425	0.075216227	0.470832899	0.06120787	0.392743004	0.055415188	0.347174672	0.08568074	0.511729399	0.059565266	0.369676897	0.03153725	0.539220587	0.098410464	0.074205728	0.019358258	0.187540344	0.257779018	0.017355436	0.345350752
1. CVD Plateau	1	Men	2020	98	0.587670083	0.05041799	0.00677764	0.111721625	0.11808645	0.003671415	0.121654798	0.483029082	0.272409196	0.05808096	0.032532883	0.15394788	0.43873466	0.213159343	0.061459219	0.286646778	0.077758177	0.44220142	0.177300311	0.017939997	0.284800094	0.07702026	0.479384703	0.059004036	0.384591001	0.042402844	0.379026434	0.081764841	0.49680588	0.055359656	0.391400286	0.030780962	0.522459096	0.11625999	0.094163259	0	0	0.433183093	0.017040841	0.339352816
1. CVD Plateau	1	Men	2020	99	0.575852225	0.053713155	0.010258078	0.150096466	0.084725122	0.003634962	0.121719991	0.562146891	0.173907161	0.078522527	0.031786366	0.153637055	0.548369681	0.109264923	0.059267921	0.283097475	0.078987613	0.44855831	0.173494123	0.017645645	0.281314309	0.051992084	0.514104846	0.056963161	0.376939909	0.022565986	0.416582043	0.078136158	0.482715814	0.035987514	0.427272945	0.030098668	0.506640874	0.153911691	0.095776472	0	0	0.399769403	0.016768157	0.333774278
1. CVD Plateau	1	Men	2020	100	0.525947911	0.048272261	0.009618823	0.15653496	0.134034197	0.003608397	0.121983451	0.494572887	0.233324029	0.087431078	0.031116403	0.153555604	0.562292933	0.100568631	0.05724363	0.279894806	0.075350392	0.434795214	0.194286323	0.017394921	0.27817315	0.045633687	0.529503235	0.055079299	0.369783779	0.014812652	0.440960246	0.074781506	0.469445596	0.040486282	0.438276379	0.029488797	0.491748542	0.12156317	0.111976574	0.005818632	0.043577541	0.371916442	0.0165371	0.328610541
1. CVD Plateau	1	Men	2021	35	0.991587522	0.002615906	0	0	0.003159437	0.000109307	0.002527827	0.981982466	0	0.013506108	0.001186463	0.003324963	0.980946557	0.008771623	0.002893796	0.007388024	0	0.992091819	0	0.000587452	0.00732073	0.075951338	0.909774912	0.002711214	0.011562537	0	0.976705256	0.004838502	0.018456242	0	0.978378056	0.00110745	0.020514494	0.059858911	0.005800737	0	0	0.924311796	0.000554519	0.009474037
1. CVD Plateau	1	Men	2021	36	0.990552422	0.003294707	0	0	0.003581959	0.000104767	0.002466145	0.976352957	0	0.019266358	0.00113696	0.003243724	0.969071598	0.020949884	0.002772197	0.00720632	0	0.992296297	0	0.000563003	0.0071407	0.060239126	0.925887255	0.002597373	0.011276246	0	0.977372243	0.004633546	0.01799421	0	0.97893948	0.001061259	0.019999261	0.051935737	0.006557071	0	0	0.931735505	0.000531444	0.009240243
1. CVD Plateau	1	Men	2021	37	0.989655611	0.004241633	0	0	0.003596365	0.000100416	0.002405975	0.978231288	0	0.017514729	0.001089511	0.003164472	0.978479131	0.011836251	0.002655619	0.007028999	0	0.992495416	0	0.00053957	0.006965014	0.05977191	0.926743088	0.002488235	0.010996767	0	0.97802006	0.00443701	0.017542931	0	0.979487076	0.001016985	0.019495939	0.089242031	0.006971424	0	0	0.894265166	0.000509328	0.009012051
1. CVD Plateau	1	Men	2021	38	0.990562542	0.002929086	0	0	0.004064845	9.62E-05	0.002347281	0.973746039	0	0.022122773	0.00104403	0.003087159	0.957934681	0.032665515	0.002543851	0.006855954	0	0.992689324	0	0.000517111	0.006793566	0.098341284	0.888551185	0.002383603	0.010723928	0	0.978649339	0.004248541	0.01710212	0	0.98002124	0.000974547	0.019004213	0.057066395	0.007053155	0	0	0.926602999	0.000488131	0.00878932
1. CVD Plateau	1	Men	2021	39	0.989755159	0.004645727	0	0	0.003216837	9.22E-05	0.002290029	0.976989972	0	0.018997856	0.001000434	0.003011738	0.959716417	0.031159811	0.002436694	0.006687078	0	0.992878166	0	0.000495585	0.00662625	0.060847488	0.926411662	0.00228329	0.010457561	0	0.979260695	0.004067803	0.016671502	0	0.980542358	0.00093387	0.018523773	0.074983408	0.004762839	0	0	0.911214024	0.000467815	0.008571914
1. CVD Plateau	1	Men	2021	40	0.988069287	0.003694963	0	0	0.004538996	0.000208805	0.003487949	0.971625939	0	0.021523202	0.002263875	0.004586985	0.962843632	0.021462263	0.005511708	0.010182396	0	0.988788573	0	0.001121617	0.01008981	0.096282893	0.882632098	0.005164941	0.015920069	0	0.965432749	0.009196921	0.02537033	0	0.969700794	0.002113286	0.028185919	0.063163745	0.006773652	0	0	0.915952884	0.001058776	0.013050943
1. CVD Plateau	1	Men	2021	41	0.988067147	0.003300569	0	0	0.005029238	0.000200136	0.00340291	0.983123362	0	0.010232412	0.002169285	0.00447494	0.958881713	0.025907902	0.005279088	0.009931297	0	0.989084047	0	0.00107492	0.009841033	0.073455745	0.906073398	0.004947189	0.015523668	0	0.966467006	0.008804363	0.024728631	0	0.970505271	0.00202503	0.027469699	0.054530958	0.00639182	0	0	0.925334974	0.001014704	0.012727544
1. CVD Plateau	1	Men	2021	42	0.986115579	0.004051322	0	0	0.006321305	0.000191829	0.003319965	0.979408269	0	0.014147469	0.002078617	0.004365645	0.96667729	0.018580418	0.005056051	0.00968624	0	0.989371592	0	0.001030164	0.009598245	0.060601744	0.919523221	0.004738414	0.015136622	0	0.967470521	0.00842787	0.024101609	0	0.971289854	0.001940434	0.026769712	0.064346438	0.007626881	0	0	0.914642367	0.000972464	0.01241185
1. CVD Plateau	1	Men	2021	43	0.989016653	0.003456275	0	0	0.004104137	0.000183868	0.003239067	0.977155064	0	0.016594193	0.001991709	0.004259034	0.953215925	0.032494798	0.0048422	0.009447078	0	0.989651434	0	0.000987268	0.009361298	0.078331539	0.902371527	0.004538242	0.014758692	0	0.968444357	0.008066773	0.02348887	0	0.972055136	0.001859347	0.026085517	0.070826427	0.007738545	0	0	0.908399377	0.00093198	0.01210367
1. CVD Plateau	1	Men	2021	44	0.986063367	0.003935953	0	0	0.006664275	0.000176238	0.003160167	0.970388579	0	0.023547971	0.001908405	0.004155044	0.968636215	0.017512969	0.004637151	0.009213665	0	0.989923794	0	0.000946157	0.009130049	0.075921616	0.905342421	0.004346317	0.014389646	0	0.96938954	0.007720429	0.022890031	0	0.972801692	0.001781624	0.025416684	0.090558968	0.006961983	0	0	0.889783052	0.00089318	0.011802816
1. CVD Plateau	1	Men	2021	45	0.984999054	0.004474097	0	0	0.005946827	0.000282847	0.004297174	0.978807253	0	0.012481404	0.003061697	0.005649645	0.942078521	0.037962463	0.00743515	0.012523866	0	0.986071472	0	0.001518252	0.012410276	0.058107341	0.915370396	0.006969263	0.019553	0	0.956542551	0.012370695	0.031086754	0	0.962628976	0.002858377	0.034512647	0.071789405	0.007402494	0	0	0.903334254	0.00143326	0.016040587
1. CVD Plateau	1	Men	2021	46	0.984952194	0.00415131	0	0	0.006432793	0.000271116	0.004192587	0.973754144	0	0.017800547	0.002933543	0.005511766	0.957809633	0.022856884	0.007119485	0.012213998	0	0.986441689	0	0.001455023	0.012103287	0.085313779	0.888949922	0.006673822	0.019062477	0	0.957873532	0.011837144	0.030289324	0	0.963639638	0.002738813	0.033621549	0.07538489	0.008536599	0	0	0.899063982	0.001373587	0.015640941
1. CVD Plateau	1	Men	2021	47	0.985793386	0.004191208	0	0	0.005664935	0.000259874	0.004090598	0.967289602	0	0.024522403	0.002810703	0.005377292	0.942308882	0.038962749	0.006816796	0.011911573	0	0.986801899	0	0.001394425	0.011803675	0.083900795	0.891125254	0.006390536	0.018583415	0	0.959164927	0.011325337	0.029509736	0	0.964625646	0.002624209	0.032750145	0.085157169	0.01036204	0	0	0.887913631	0.001316398	0.015250762
1. CVD Plateau	1	Men	2021	48	0.984298913	0.004149163	0	0	0.007311677	0.000249101	0.003991147	0.961334441	0	0.030726455	0.002692958	0.005246145	0.950908009	0.030949038	0.006526544	0.01161641	0	0.987152388	0	0.00133635	0.011511262	0.069990662	0.905774914	0.006118901	0.018115522	0	0.960418126	0.010834368	0.028747506	0	0.965587749	0.002514361	0.03189789	0.075530132	0.008770581	0	0	0.899567884	0.00126159	0.014869813
1. CVD Plateau	1	Men	2021	49	0.983821881	0.005481554	0	0	0.006563609	0.000238778	0.003894178	0.975716868	0	0.016584783	0.002580098	0.005118251	0.939217539	0.043205914	0.006248213	0.011328334	0	0.987493433	0	0.001280693	0.011225874	0.078231417	0.898251635	0.005858433	0.017658515	0	0.961634468	0.010363372	0.02800216	0	0.966526674	0.002409072	0.031064255	0.083485083	0.01145191	0	0	0.889356076	0.001209065	0.014497867
1. CVD Plateau	1	Men	2021	50	0.973381831	0.005488988	3.62E-05	0.006513228	0.009024182	0.000362757	0.005192827	0.960226747	0.000366099	0.028664994	0.003917676	0.006824485	0.967429988	0.007992629	0.009479605	0.015097779	0.006255405	0.96764296	0.009195096	0.001945199	0.01496134	0.077599717	0.889988079	0.00888902	0.023523185	0.066286097	0.880732054	0.015708487	0.037273361	0.099610459	0.855391569	0.003658126	0.041339846	0.086570109	0.00995724	0	0	0.882318826	0.001836436	0.019317389
1. CVD Plateau	1	Men	2021	51	0.977875726	0.005947488	1.10E-05	0.001831181	0.008920029	0.000347737	0.005066863	0.965750318	0	0.023838053	0.003753342	0.006658287	0.922178074	0.054025216	0.009073952	0.014722758	0.009857427	0.965479576	0.008208981	0.001864189	0.014589828	0.065602291	0.902961031	0.008509437	0.022927241	0.079703165	0.868976386	0.015021442	0.036299007	0.116042461	0.840203372	0.003504824	0.040249342	0.063738359	0.009499865	0.000302357	0.030543365	0.875323303	0.001759985	0.018832767
1. CVD Plateau	1	Men	2021	52	0.973689165	0.005741429	4.67E-05	0.008018907	0.007226395	0.000333346	0.004944074	0.951933456	0.020205108	0.017769363	0.003595829	0.006496244	0.954124261	0.022834056	0.008684938	0.014356745	0.007917614	0.963140547	0.012928036	0.001786556	0.014227246	0.066198446	0.90331104	0.008145441	0.022345073	0.09764495	0.852646881	0.014362276	0.035345893	0.112181643	0.845278242	0.003357889	0.039182226	0.094769398	0.012143176	0.000137344	0.011046558	0.861857239	0.001686723	0.018359561
1. CVD Plateau	1	Men	2021	53	0.97752692	0.006429273	2.11E-05	0.003248328	0.007630442	0.000319558	0.00482439	0.96837678	0	0.021840099	0.003444857	0.006338264	0.944268421	0.033420174	0.008311876	0.01399953	0.008865559	0.961891119	0.013657773	0.001712164	0.013873384	0.064705176	0.905722101	0.00779639	0.021776333	0.064821116	0.887035604	0.013729838	0.034413441	0.110739375	0.847905715	0.00321706	0.03813785	0.073450628	0.011506463	1.23E-05	0.001056545	0.894460039	0.00161652	0.017897493
1. CVD Plateau	1	Men	2021	54	0.972919773	0.007584174	3.26E-05	0.004248893	0.010200454	0.000306348	0.004707748	0.954409346	0.008443526	0.027662711	0.003300156	0.00618426	0.94521463	0.033180358	0.007954106	0.013650906	0.011701234	0.961665067	0.011464781	0.001640879	0.01352804	0.068998968	0.902318681	0.007461665	0.021220686	0.061336605	0.892039275	0.013123028	0.033501092	0.122712536	0.837089791	0.003082084	0.037115589	0.08861173	0.011448242	4.75E-05	0.004082938	0.876814063	0.00154925	0.017446294
1. CVD Plateau	1	Men	2021	55	0.966554487	0.006294159	5.36E-05	0.008397385	0.01091432	0.000483205	0.0073028	0.951947527	0.004448125	0.028810934	0.005201469	0.009591945	0.930601023	0.035718054	0.012522143	0.02115878	0.01001472	0.95101407	0.015415334	0.002587307	0.020968569	0.070034948	0.88534707	0.011748336	0.032869646	0.08499602	0.842536516	0.020632981	0.051834482	0.112638255	0.825095219	0.004858024	0.057408502	0.09087691	0.013239923	0.000158996	0.011707331	0.854541522	0.002442884	0.027032434
1. CVD Plateau	1	Men	2021	56	0.967485629	0.007052709	4.96E-05	0.006935136	0.010886902	0.000463261	0.007126755	0.95507375	0.008004191	0.02257989	0.004982781	0.009359388	0.917248334	0.050139919	0.011980768	0.02063098	0.011066457	0.950531136	0.015477024	0.002479628	0.020445755	0.055918491	0.900813148	0.011241891	0.03202647	0.103217998	0.826622631	0.01971382	0.050445551	0.105309221	0.834185783	0.004654047	0.055850949	0.084533085	0.013563275	8.26E-06	0.000600205	0.872605381	0.002341274	0.026348522
1. CVD Plateau	1	Men	2021	57	0.966229188	0.006379226	5.91E-05	0.009113713	0.010819404	0.000444156	0.006955256	0.939391193	0.019449224	0.027253623	0.004773194	0.009132767	0.927361455	0.041061051	0.011461574	0.020115919	0.010174415	0.948185032	0.019328521	0.00237646	0.019935571	0.070259565	0.887781609	0.010756227	0.031202599	0.048710431	0.883371647	0.01883185	0.049086073	0.079545417	0.861670262	0.004458565	0.054325756	0.080734555	0.014791088	0.000128839	0.008506524	0.867914393	0.002243921	0.02568068
1. CVD Plateau	1	Men	2021	58	0.960664586	0.008579966	9.61E-05	0.010977623	0.012467674	0.000425859	0.006788216	0.959838829	0.000897416	0.025779454	0.004572335	0.008911965	0.919463913	0.049959119	0.010963653	0.019613315	0.010927212	0.945444044	0.021913387	0.00227762	0.019437738	0.066468693	0.892843249	0.010290491	0.030397567	0.075276148	0.85898302	0.01798556	0.047755272	0.081365869	0.861530836	0.004271233	0.052832062	0.083898962	0.014949771	0.000146666	0.009568606	0.864256809	0.002150654	0.025028531
1. CVD Plateau	1	Men	2021	59	0.96601784	0.008627678	6.14E-05	0.007003792	0.011255416	0.000408335	0.00662555	0.948880624	0.006295831	0.031746824	0.004379851	0.00869687	0.92619786	0.044193112	0.010486135	0.019122894	0.01157397	0.949598374	0.017692741	0.002182932	0.018951983	0.074718685	0.885826525	0.009843869	0.029610921	0.063371588	0.873002502	0.017173506	0.046452404	0.090970536	0.853568707	0.004091718	0.05136904	0.09135628	0.01814481	0.000384581	0.020370607	0.8432907	0.002061307	0.024391715
1. CVD Plateau	1	Men	2021	60	0.959003228	0.008007929	6.32E-05	0.00776458	0.01370318	0.000605409	0.010852494	0.938590146	0.013142921	0.027537558	0.00648682	0.014242556	0.911600444	0.041607302	0.015505328	0.031286926	0.010932132	0.933380341	0.021444794	0.003234948	0.031007786	0.07275629	0.864285794	0.014558132	0.048399784	0.055596331	0.843244653	0.025348458	0.075810558	0.061037919	0.849104717	0.006060543	0.083796821	0.095619188	0.016539559	0.000411935	0.023888847	0.820597716	0.003054808	0.039887947
1. CVD Plateau	1	Men	2021	61	0.962352236	0.007781333	4.01E-05	0.005082512	0.013569473	0.000580564	0.010593815	0.933282503	0.014302735	0.032300989	0.006213546	0.013900226	0.914379364	0.040290796	0.0148263	0.03050354	0.011311622	0.933097822	0.022258042	0.003100615	0.030231898	0.07595587	0.862981732	0.013923128	0.04713927	0.064183007	0.83791009	0.024192454	0.073714449	0.070770301	0.84198321	0.005805706	0.081440783	0.085267943	0.014752909	0.000116827	0.007739862	0.850325359	0.002928057	0.038869044
1. CVD Plateau	1	Men	2021	62	0.957209448	0.008185058	7.04E-05	0.008454739	0.015181502	0.000556778	0.010342097	0.947853882	0.004363092	0.028264356	0.005951711	0.013566959	0.897627358	0.058458175	0.014175136	0.029739332	0.009291639	0.929754351	0.028507026	0.002971957	0.029475028	0.069395868	0.871382397	0.013314225	0.04590751	0.082621084	0.822633841	0.023083281	0.071661795	0.091440719	0.823865286	0.005561547	0.079132447	0.09009484	0.015874343	3.07E-05	0.001898234	0.851421051	0.002806664	0.037874188
1. CVD Plateau	1	Men	2021	63	0.958927322	0.008780483	5.25E-05	0.005886018	0.015722488	0.000534007	0.010097228	0.944865226	0.001889945	0.034301374	0.005700855	0.013242601	0.912637019	0.044818351	0.013550714	0.028993916	0.011899438	0.930165392	0.02634963	0.002848747	0.028736793	0.072970754	0.869595012	0.012730373	0.044703861	0.075949951	0.83237939	0.02201909	0.069651568	0.091035186	0.826766481	0.005327638	0.076870694	0.089268501	0.015963664	0	0	0.855174553	0.002690414	0.036902868
1. CVD Plateau	1	Men	2021	64	0.952827511	0.009591462	8.60E-05	0.008801588	0.018322113	0.000512213	0.009859103	0.927366054	0.01870238	0.035544019	0.005460538	0.012927008	0.906219374	0.052561735	0.012951966	0.028266925	0.013040047	0.931209988	0.025002365	0.002730768	0.028016832	0.071695195	0.872606522	0.01217057	0.043527713	0.042763353	0.86855572	0.020998121	0.067682805	0.082051639	0.838190314	0.005103571	0.074654476	0.092083069	0.020082876	0.000533486	0.025343335	0.823423536	0.002579103	0.035954595
1. CVD Plateau	1	Men	2021	65	0.951541694	0.009144383	6.24E-05	0.006714464	0.017968799	0.000671717	0.01389655	0.934132055	0.005732713	0.034769183	0.007150227	0.018215822	0.879660873	0.063640413	0.016921374	0.03977734	0.014868212	0.907139335	0.034987442	0.003578726	0.039426285	0.064710723	0.85821575	0.015904258	0.061169269	0.068560118	0.809162549	0.027366893	0.094910439	0.075729203	0.812965297	0.006683523	0.104621977	0.098832085	0.018717036	0.00067631	0.034196968	0.793636628	0.003380122	0.050560853
1. CVD Plateau	1	Men	2021	66	0.946580928	0.009864883	9.13E-05	0.009081388	0.020165141	0.000644437	0.013571898	0.92782965	0.013489677	0.034046818	0.006848823	0.017785032	0.884606782	0.060444581	0.01616892	0.038779718	0.013271629	0.918144907	0.02671417	0.00343091	0.038438384	0.078916589	0.84633401	0.015200856	0.059548546	0.063151459	0.818581366	0.026082572	0.092184603	0.078805309	0.813241719	0.006402533	0.101550439	0.091671785	0.018835917	0	0	0.836994956	0.003240668	0.049256673
1. CVD Plateau	1	Men	2021	67	0.947230057	0.010049245	8.13E-05	0.007943201	0.02082127	0.000618342	0.013256591	0.932017771	0.007995951	0.036059736	0.006560186	0.017366356	0.89763344	0.049111718	0.015447568	0.037807274	0.013213556	0.916838571	0.02918298	0.003289435	0.037475458	0.069346588	0.858161677	0.014526583	0.057965152	0.074302883	0.811331332	0.024850792	0.089514993	0.078572795	0.816752979	0.006133463	0.098540763	0.093730336	0.018535445	0.00049275	0.025403026	0.810747377	0.003107202	0.047983863
1. CVD Plateau	1	Men	2021	68	0.944525457	0.01108498	0.000101898	0.00900684	0.021736915	0.000593386	0.012950524	0.927050283	0.01273934	0.036966919	0.006283816	0.016959642	0.905092214	0.043292081	0.01475611	0.036859595	0.015651419	0.912999845	0.031657584	0.003154056	0.036537096	0.071915614	0.857785688	0.013880304	0.056418394	0.084295665	0.805134156	0.023669583	0.086900595	0.071913979	0.826618275	0.005875848	0.095591898	0.097271759	0.020718377	0.000316962	0.014751101	0.817220444	0.002979492	0.046741865
1. CVD Plateau	1	Men	2021	69	0.941335322	0.010907035	0.000118039	0.010588353	0.023828123	0.000569526	0.012653602	0.923050295	0.020194154	0.034171556	0.006019238	0.016564757	0.876475177	0.073495135	0.014093393	0.035936296	0.015034808	0.914684452	0.031633282	0.00302454	0.035622918	0.079624333	0.852207101	0.013260937	0.054907628	0.057470045	0.835652378	0.022537074	0.084340502	0.071414669	0.830253171	0.005629245	0.092702915	0.096445836	0.020963046	0.000608629	0.027605619	0.805989395	0.002857317	0.045530159
1. CVD Plateau	1	Men	2021	70	0.930627331	0.012019672	0.000141896	0.011525694	0.023797115	0.000945528	0.020942763	0.916087791	0.011333286	0.035201585	0.009972031	0.027405307	0.859776501	0.057608859	0.02327554	0.059339099	0.016033555	0.88247157	0.037654831	0.00501656	0.058823484	0.065903048	0.82169569	0.021907773	0.090493489	0.05200456	0.772301241	0.03709935	0.138594849	0.077242967	0.761219728	0.009327342	0.152209964	0.093474791	0.020900867	0.000454384	0.020823005	0.784498713	0.004739509	0.075108731
1. CVD Plateau	1	Men	2021	71	0.931183086	0.01237126	0.000123836	0.009786942	0.025156563	0.000907844	0.02047047	0.905468329	0.017471401	0.040731335	0.009552934	0.026776002	0.852632601	0.067287966	0.022223219	0.057856213	0.013930677	0.881786663	0.04211555	0.004811705	0.057355405	0.061928458	0.829093279	0.020924442	0.088053821	0.060365108	0.769895693	0.035300112	0.134439087	0.078212468	0.765334619	0.008936783	0.147516129	0.092434781	0.022203085	0.000534091	0.022955694	0.784169257	0.004546284	0.073156807
1. CVD Plateau	1	Men	2021	72	0.923844561	0.01227686	0.00018378	0.014565041	0.028244596	0.000871853	0.020013309	0.905949127	0.019386273	0.039346412	0.009151992	0.026166197	0.850940362	0.071431481	0.021215189	0.056412967	0.017214711	0.881798867	0.040443881	0.004615887	0.055926654	0.069526606	0.82481847	0.019982569	0.085672354	0.04951921	0.786532686	0.033576342	0.130371762	0.065439869	0.783076649	0.00856318	0.142920302	0.093879508	0.023804364	0.000161765	0.006587956	0.799950864	0.004361592	0.071253951
1. CVD Plateau	1	Men	2021	73	0.923054482	0.012760569	0.000203688	0.015507781	0.028064779	0.000837494	0.019571208	0.904758422	0.020387754	0.040509525	0.008768531	0.025575768	0.860681335	0.064059928	0.02024982	0.055008917	0.021195677	0.873412488	0.046426268	0.004428774	0.054536793	0.064445378	0.83312565	0.019080623	0.083348349	0.057524354	0.784158154	0.03192542	0.126392072	0.085841807	0.7675305	0.008205903	0.138421791	0.109688966	0.027784807	0.000219733	0.007626614	0.781095205	0.004185121	0.069399554
1. CVD Plateau	1	Men	2021	74	0.923508229	0.013561644	0.000201678	0.014451624	0.028328001	0.000804709	0.019144114	0.899876925	0.022972753	0.04374379	0.008401908	0.025004624	0.855867781	0.071162987	0.019325562	0.053643671	0.023282953	0.874413288	0.044868273	0.004250051	0.053185434	0.058532234	0.842169463	0.018217148	0.081081154	0.063503008	0.783652733	0.03034486	0.122499399	0.060348756	0.797766764	0.007864351	0.134020129	0.108715563	0.026541511	0.00146343	0.050792715	0.740877128	0.004016574	0.067593079
1. CVD Plateau	1	Men	2021	75	0.897620884	0.015618314	0.000311501	0.019243095	0.034539591	0.001302995	0.031363621	0.884270544	0.015197632	0.046025747	0.013564105	0.040941972	0.821921632	0.05941562	0.031066818	0.087595929	0.019302854	0.844595325	0.042377919	0.006872458	0.086851445	0.076987665	0.761659674	0.029297615	0.132055046	0.050286178	0.702408827	0.048572782	0.198732212	0.060676729	0.709438029	0.012698935	0.217186308	0.097771768	0.027838716	0.001210395	0.040456797	0.715998638	0.00649551	0.110228175
1. CVD Plateau	1	Men	2021	76	0.901960324	0.015914031	0.000276692	0.016812873	0.033084595	0.001252797	0.030698687	0.875743852	0.024968641	0.046237353	0.013000173	0.040049981	0.81412618	0.070794465	0.029640966	0.085438388	0.023679039	0.830004416	0.055002216	0.006598157	0.084716171	0.068557997	0.775029701	0.027965707	0.128446595	0.048731105	0.712629315	0.046135435	0.192504145	0.077368572	0.700317813	0.012173697	0.210139917	0.104025764	0.024716683	0.001342287	0.050167313	0.706149314	0.006236864	0.107361774
1. CVD Plateau	1	Men	2021	77	0.896484115	0.015973174	0.000318592	0.019236815	0.036723444	0.001204991	0.03005887	0.871679484	0.034480455	0.042188281	0.012461681	0.039190099	0.808048139	0.080330153	0.028277315	0.083344393	0.019997735	0.840750724	0.050271019	0.006336562	0.08264396	0.074583532	0.773793575	0.026691977	0.124930916	0.053683787	0.71609033	0.04380532	0.186420563	0.065145584	0.719926646	0.011672225	0.203255546	0.11280897	0.030616013	0.001113578	0.033982304	0.710915304	0.005990219	0.104573611
1. CVD Plateau	1	Men	2021	78	0.896816753	0.017869208	0.000306124	0.016536683	0.037867481	0.0011595	0.029444252	0.870144898	0.031699448	0.047845531	0.011947755	0.038362369	0.794734607	0.096977996	0.02697375	0.081313647	0.024642902	0.83721619	0.05141914	0.006087247	0.08063452	0.065008483	0.788009551	0.025474435	0.121507531	0.044691868	0.733247423	0.041579043	0.180481666	0.06099643	0.731276026	0.011193702	0.196533842	0.113807513	0.029234789	0.003051594	0.091464837	0.654822838	0.005755174	0.101863254
1. CVD Plateau	1	Men	2021	79	0.890052849	0.019176598	0.000355526	0.017846612	0.042597206	0.001116252	0.028854956	0.865309768	0.036757148	0.048908634	0.011457564	0.037566885	0.817541097	0.077384696	0.025728265	0.079345942	0.023681504	0.827595818	0.064185218	0.00584981	0.078687649	0.067348983	0.790163715	0.024311197	0.118176105	0.057700849	0.728157836	0.039453382	0.174687932	0.066259291	0.733027582	0.010737356	0.189975771	0.120161308	0.030924536	0.001010905	0.030643727	0.712497788	0.005531351	0.099230384
1. CVD Plateau	1	Men	2021	80	0.87648734	0.017760541	0.000189983	0.010393726	0.042101425	0.002009009	0.051057976	0.829428216	0.029601028	0.054013959	0.020535778	0.066421019	0.731126377	0.083261201	0.045851827	0.139760596	0.023459639	0.766624634	0.06079803	0.01050839	0.138609307	0.070156395	0.679063197	0.043350828	0.20742958	0.049409836	0.575587636	0.069930303	0.305072226	0.064108483	0.585323525	0.019250472	0.33131752	0.110233224	0.035677943	0.004872034	0.115276832	0.549530204	0.009937591	0.174472173
1. CVD Plateau	1	Men	2021	81	0.864382666	0.022259299	0.000314383	0.013612584	0.04740799	0.001936214	0.050086864	0.8206131	0.040165366	0.054414627	0.019704236	0.06510267	0.730947401	0.088884992	0.043731164	0.136436443	0.032038833	0.755921426	0.066611624	0.010107049	0.135321069	0.071509789	0.685371469	0.041370363	0.201748379	0.054945483	0.58359254	0.066317485	0.295144491	0.057043679	0.604399855	0.018476638	0.320079828	0.116546939	0.040974263	0.002920009	0.063603672	0.596396471	0.009559354	0.169999292
1. CVD Plateau	1	Men	2021	82	0.859844974	0.019809327	0.000527395	0.025405755	0.043382663	0.001867259	0.049162627	0.825173139	0.037482484	0.05458788	0.018912894	0.063843602	0.707842095	0.117223172	0.041708893	0.13322584	0.035258979	0.752560391	0.070309171	0.009725914	0.132145545	0.068524237	0.695761097	0.039481846	0.196232821	0.051584781	0.600055019	0.062876209	0.285483991	0.066241731	0.606872335	0.017740378	0.309145556	0.110746576	0.03705488	0	0	0.677332644	0.009200214	0.165665687
1. CVD Plateau	1	Men	2021	83	0.852367065	0.021790061	0.00064171	0.027965468	0.047147828	0.001802045	0.048285824	0.815069941	0.044457891	0.059667279	0.018160521	0.062644368	0.730357779	0.099731261	0.03978197	0.13012899	0.031340792	0.758438995	0.071772865	0.009364404	0.129082945	0.065827955	0.705606381	0.037682419	0.190883245	0.027892479	0.636412888	0.059601442	0.276093191	0.059566659	0.624874656	0.017040547	0.298518137	0.124658544	0.040879514	0.003724435	0.079775679	0.580630688	0.008859622	0.161471518
1. CVD Plateau	1	Men	2021	84	0.835268156	0.023763966	0.00092772	0.036644455	0.05419812	0.001740481	0.047457102	0.798066075	0.06726584	0.055716513	0.017445958	0.061505614	0.736047592	0.098858689	0.037947498	0.12714622	0.0387371	0.740976572	0.085130753	0.009021976	0.126133598	0.062955109	0.715375351	0.035969364	0.185700176	0.041131709	0.635405148	0.056488331	0.266974812	0.065588651	0.62983405	0.016376068	0.288201231	0.110743215	0.045952931	0.003645288	0.069851057	0.603853338	0.008537071	0.1574171
1. CVD Plateau	1	Men	2021	85	0.806751504	0.023948808	0.001324765	0.051092245	0.054835625	0.002183483	0.059863571	0.776716533	0.067296504	0.056726621	0.021761239	0.077499104	0.695603517	0.098026819	0.046982983	0.159386682	0.03871555	0.707636805	0.08422963	0.011288214	0.158129801	0.069573841	0.65413255	0.044565721	0.231727888	0.047218099	0.55225481	0.069472739	0.331054351	0.050630717	0.572144454	0.020434675	0.356790155	0.113154482	0.047497191	0	0	0.631797259	0.010683397	0.196867672
1. CVD Plateau	1	Men	2021	86	0.792973992	0.030075638	0.00187131	0.056704244	0.057335083	0.002112743	0.058926989	0.758368907	0.083852995	0.060653495	0.02092786	0.076196744	0.69419806	0.105114638	0.044831606	0.155855696	0.037700983	0.70509232	0.09167569	0.010891434	0.154639573	0.070156623	0.661776068	0.042556815	0.225510495	0.046878157	0.567217716	0.065834099	0.320070029	0.068984547	0.566985455	0.01966022	0.344369778	0.123553197	0.041219153	0.004621702	0.096198893	0.532069038	0.010309825	0.192028193
1. CVD Plateau	1	Men	2021	87	0.78870006	0.028553699	0.001712996	0.054883734	0.066047845	0.002046446	0.058055219	0.770051259	0.068374562	0.066459505	0.020139541	0.074975134	0.67824442	0.126492633	0.042789906	0.152473042	0.042450382	0.70077755	0.094957845	0.010517597	0.151296626	0.062818432	0.677021464	0.040650361	0.219509743	0.048353361	0.579812723	0.062387453	0.309446463	0.057474998	0.591234915	0.01892793	0.332362157	0.115692664	0.053009865	0	0	0.633969462	0.009957957	0.187370052
1. CVD Plateau	1	Men	2021	88	0.782435283	0.029487393	0.00166993	0.051926789	0.075246563	0.001984517	0.057249524	0.76322902	0.069207946	0.074332386	0.019395096	0.073835552	0.717060959	0.092844751	0.040854719	0.149239572	0.046223104	0.710996004	0.084512887	0.010166187	0.148101818	0.074719643	0.672710073	0.03884341	0.213726874	0.05056538	0.591120122	0.059127124	0.299187374	0.067441478	0.593550001	0.018236712	0.320771809	0.115814307	0.056180026	0	0	0.635484211	0.009627311	0.182894144
1. CVD Plateau	1	Men	2021	89	0.770901876	0.031136813	0.002475182	0.071164653	0.065883315	0.001926888	0.056511274	0.750767203	0.090698295	0.067061721	0.018693411	0.07277937	0.684886063	0.129934767	0.039022991	0.146156179	0.04949582	0.673366555	0.122244848	0.00983673	0.145056046	0.062181377	0.692522361	0.037133118	0.208163144	0.043469139	0.611187108	0.056047516	0.289296237	0.049031641	0.623779977	0.01758554	0.309602843	0.125811072	0.059523522	0.007098013	0.099444304	0.520204246	0.009317447	0.178601397
1. CVD Plateau	1	Men	2021	90	0.690446513	0.033627485	0.002477235	0.066135273	0.073625822	0.004194321	0.12949335	0.64192791	0.078167794	0.073014272	0.040372429	0.166517595	0.4721211	0.112266395	0.083487082	0.332125424	0.047957681	0.485732799	0.11531776	0.021332629	0.329659131	0.070407868	0.379754707	0.079513238	0.470324186	0.02704715	0.205198127	0.118974304	0.648780418	0.065598101	0.203370843	0.037999373	0.693031683	0.107196158	0.062325487	0.005379627	0.074077109	0.326174392	0.020211387	0.404635839
1. CVD Plateau	1	Men	2021	91	0.68908304	0.039178215	0.00269024	0.061564349	0.075295329	0.004084219	0.128104607	0.609414222	0.105685667	0.081448573	0.038986048	0.16446549	0.433063331	0.161429351	0.079829793	0.325677524	0.053072544	0.500370925	0.102572323	0.020690534	0.323293676	0.055726994	0.409727354	0.076098792	0.45844686	0.050725059	0.208852541	0.11285182	0.62757058	0.062676084	0.231500363	0.03671449	0.669109063	0.131481258	0.060379603	0.009953304	0.131563722	0.251477044	0.019608112	0.395536957
1. CVD Plateau	1	Men	2021	92	0.651713517	0.030233114	0.003876666	0.109775964	0.073534205	0.00398345	0.126883084	0.6377121	0.097260956	0.064720845	0.0376887	0.162617399	0.47854121	0.125490455	0.076384685	0.319583651	0.048716409	0.491679426	0.122229353	0.020094939	0.317279873	0.066242858	0.413789125	0.072882729	0.447085288	0.041367463	0.244303813	0.107096831	0.607231893	0.055920323	0.262383433	0.035513124	0.646183121	0.128772608	0.079574839	6.92E-05	0.000799394	0.384866445	0.019048912	0.386868627
1. CVD Plateau	1	Men	2021	93	0.668460309	0.033126152	0.003190171	0.084653838	0.080844807	0.003891962	0.125832762	0.572755011	0.165646578	0.064142933	0.036478373	0.160977105	0.501652174	0.111356879	0.073145516	0.313845432	0.051623173	0.469534902	0.147677426	0.019545126	0.311619373	0.058129655	0.435769937	0.069859292	0.436241115	0.032829425	0.277706298	0.10169699	0.587767288	0.068366915	0.272983333	0.034393445	0.624256307	0.117646305	0.047476435	0.031377166	0.366539551	0.039795222	0.01853313	0.378632189
1. CVD Plateau	1	Men	2021	94	0.652796976	0.044602073	0.003596031	0.071013356	0.099224068	0.003809729	0.124957767	0.620207936	0.079667987	0.105222492	0.035353141	0.159548444	0.464865544	0.156564201	0.070106111	0.308464144	0.072756316	0.450683026	0.151206731	0.019040449	0.306313478	0.053901608	0.453160309	0.067022797	0.425915286	0.043040838	0.291141514	0.096639895	0.569177754	0.067185139	0.296132562	0.033353711	0.603328587	0.125120013	0.053216943	0.015886809	0.214011112	0.202876462	0.018060181	0.37082848
1. CVD Plateau	1	Men	2021	95	0.6310137	0.042208115	0.005543768	0.110551516	0.082683811	0.003736748	0.124262341	0.601321702	0.12872504	0.077306852	0.034311152	0.158335254	0.487768975	0.141530093	0.067260327	0.303440605	0.066226182	0.486796613	0.127033834	0.018580331	0.30136304	0.056656734	0.462867769	0.064367597	0.4161079	0.035199488	0.321425312	0.091913075	0.551462125	0.050030276	0.334180239	0.032392251	0.583397235	0.138157726	0.076738918	0.002232888	0.026041607	0.375741613	0.017629545	0.363457703
1. CVD Plateau	1	Men	2021	96	0.577824243	0.037818092	0.006701441	0.143826662	0.106405719	0.003673044	0.1237508	0.581834534	0.148948288	0.07852525	0.03335061	0.157341319	0.494195068	0.142427837	0.064602025	0.298775071	0.061041834	0.461767672	0.162257888	0.018164255	0.296768351	0.068986526	0.462307349	0.061888061	0.406818064	0.053851784	0.324027343	0.087503977	0.534616896	0.071644284	0.3323916	0.031507451	0.564456665	0.156768263	0.061783981	0.034011302	0.321030208	0.052646174	0.017240766	0.356519307
1. CVD Plateau	1	Men	2021	97	0.604295021	0.04910479	0.006545848	0.111078107	0.101930078	0.003618664	0.123427491	0.571219311	0.170374744	0.069365884	0.03246976	0.156570302	0.515022285	0.128385541	0.062125049	0.294467126	0.041800791	0.491785535	0.15609287	0.017791763	0.292529042	0.075216227	0.467161465	0.059578545	0.398043762	0.055415188	0.342548764	0.083399959	0.518636088	0.059565266	0.363238673	0.030697743	0.546498318	0.098410464	0.074728401	0.018835585	0.182476755	0.258643484	0.016893442	0.350011868
1. CVD Plateau	1	Men	2021	98	0.589142352	0.050600986	0.006594644	0.108705141	0.11808645	0.003573683	0.123296743	0.489172342	0.265054148	0.05808096	0.031666873	0.156025677	0.436501873	0.213159343	0.059823204	0.290515581	0.077758177	0.438835096	0.177300311	0.017462443	0.288643972	0.07702026	0.47576463	0.057433376	0.389781734	0.042402844	0.374497706	0.0795883	0.50351115	0.055359656	0.385168156	0.029961587	0.529510601	0.11625999	0.094163259	0	0	0.429056549	0.016587222	0.34393298
1. CVD Plateau	1	Men	2021	99	0.578358765	0.053990124	0.00998111	0.146043862	0.084725122	0.003538201	0.123362817	0.56561492	0.169211668	0.078522527	0.030940228	0.155710657	0.546126466	0.109264923	0.057690237	0.286918373	0.078987613	0.445231197	0.173494123	0.017175926	0.285111141	0.051992084	0.510533711	0.055446828	0.382027376	0.022565986	0.412146891	0.07605621	0.489230913	0.035987514	0.421236147	0.029297455	0.513478885	0.153911691	0.095776472	0	0	0.395710892	0.016321796	0.33827915
1. CVD Plateau	1	Men	2021	100	0.528624027	0.048531969	0.009359114	0.152308516	0.134034197	0.003512343	0.123629832	0.499628437	0.22702428	0.087431078	0.030288099	0.155628107	0.560039058	0.100568631	0.055719832	0.283672479	0.075350392	0.431503822	0.194286323	0.016931876	0.281927586	0.045633687	0.525978537	0.053613114	0.374774662	0.014812652	0.4366149	0.072790857	0.475781591	0.040486282	0.432424345	0.028703819	0.498385554	0.12156317	0.112133677	0.005661529	0.042400947	0.369098067	0.01609689	0.333045718
1. CVD Plateau	1	Men	2022	35	0.991631744	0.002615906	0	0	0.003159437	0.000105012	0.002487902	0.982081609	0	0.013506108	0.001139835	0.003272447	0.981176972	0.008771623	0.002780071	0.007271335	0	0.992230532	0	0.000564365	0.007205103	0.075951338	0.910064085	0.002604664	0.011379914	0	0.977186913	0.00464835	0.018164738	0	0.978745592	0.001063927	0.020190481	0.059858911	0.005800737	0	0	0.924483225	0.000532727	0.0093244
1. CVD Plateau	1	Men	2022	36	0.990595491	0.003294707	0	0	0.003581959	0.00010065	0.002427194	0.976448872	0	0.019266358	0.001092278	0.003192492	0.969294364	0.020949884	0.002663251	0.007092501	0	0.992431206	0	0.000540877	0.007027917	0.060239126	0.926167432	0.002495297	0.011098145	0	0.977838548	0.004451449	0.017710003	0	0.979297063	0.001019552	0.019683385	0.051935737	0.006557071	0	0	0.931902334	0.000510559	0.0090943
1. CVD Plateau	1	Men	2022	37	0.989697558	0.004241633	0	0	0.003596365	9.65E-05	0.002367974	0.978324087	0	0.017514729	0.001046693	0.003114491	0.978694515	0.011836251	0.002551254	0.006917981	0	0.992626629	0	0.000518365	0.006855006	0.05977191	0.927014562	0.002390448	0.01082308	0	0.978471513	0.004262636	0.017265851	0	0.979834969	0.000977017	0.019188013	0.089242031	0.006971424	0	0	0.894427522	0.000489312	0.008869711
1. CVD Plateau	1	Men	2022	38	0.990603398	0.002929086	0	0	0.004064845	9.25E-05	0.002310207	0.973835829	0	0.022122773	0.001002999	0.003038399	0.958142939	0.032665515	0.002443878	0.006747668	0	0.992816946	0	0.000496788	0.006686266	0.098341284	0.888814237	0.002289928	0.01055455	0	0.979086423	0.004081574	0.016832003	0	0.980359699	0.000936247	0.018704054	0.057066395	0.007053155	0	0	0.926761004	0.000468948	0.008650498
1. CVD Plateau	1	Men	2022	39	0.989794953	0.004645727	0	0	0.003216837	8.86E-05	0.002253859	0.977076857	0	0.018997856	0.000961117	0.002964169	0.959917797	0.031159811	0.002340932	0.00658146	0	0.993002299	0	0.000476108	0.006521592	0.060847488	0.926666565	0.002193557	0.01029239	0	0.979683874	0.003907939	0.016408187	0	0.98087163	0.000897169	0.018231202	0.074983408	0.004762839	0	0	0.911367797	0.00044943	0.008436526
1. CVD Plateau	1	Men	2022	40	0.988091955	0.003694963	0	0	0.004538996	0.000204734	0.003469351	0.971694531	0	0.021523202	0.002219739	0.004562528	0.963005378	0.021462263	0.005404253	0.010128106	0	0.988864237	0	0.00109975	0.010036013	0.096282893	0.882817675	0.005064246	0.015835186	0	0.965747319	0.00901762	0.025235061	0	0.969892276	0.002072086	0.028035638	0.063163745	0.006773652	0	0	0.916043111	0.001038134	0.012981358
1. CVD Plateau	1	Men	2022	41	0.988089193	0.003300569	0	0	0.005029238	0.000196235	0.003384766	0.983189514	0	0.010232412	0.002126993	0.004451081	0.959037585	0.025907902	0.005176168	0.009878346	0	0.989157474	0	0.001053963	0.009788563	0.073455745	0.906252616	0.004850739	0.015440899	0	0.966770502	0.008632715	0.024596783	0	0.970691214	0.00198555	0.027323236	0.054530958	0.00639182	0	0	0.925422618	0.000994921	0.012659683
1. CVD Plateau	1	Men	2022	42	0.98613702	0.004051322	0	0	0.006321305	0.000188089	0.003302264	0.97947207	0	0.014147469	0.002038093	0.004342368	0.966827507	0.018580418	0.00495748	0.009634595	0	0.989442852	0	0.00101008	0.009547069	0.060601744	0.919696305	0.004646035	0.015055917	0	0.967763334	0.008263562	0.023973104	0	0.971470415	0.001902604	0.026626981	0.064346438	0.007626881	0	0	0.914727504	0.000953505	0.012345673
1. CVD Plateau	1	Men	2022	43	0.989037508	0.003456275	0	0	0.004104137	0.000180283	0.003221797	0.977216602	0	0.016594193	0.001952879	0.004236326	0.953360697	0.032494798	0.004747797	0.009396708	0	0.989720594	0	0.000968021	0.009311385	0.078331539	0.902538694	0.004449766	0.014680001	0	0.968726863	0.007909505	0.023363632	0	0.972230468	0.001823098	0.025946434	0.070826427	0.007738545	0	0	0.908482082	0.000913811	0.012039136
1. CVD Plateau	1	Men	2022	44	0.986083653	0.003935953	0	0	0.006664275	0.000172802	0.003143317	0.970447939	0	0.023547971	0.001871199	0.00413289	0.968775745	0.017512969	0.004546746	0.00916454	0	0.98999092	0	0.000927711	0.00908137	0.075921616	0.905503879	0.004261582	0.014312923	0	0.969662101	0.007569913	0.022767986	0	0.972971943	0.00174689	0.025281167	0.090558968	0.006961983	0	0	0.889863396	0.000875767	0.011739886
1. CVD Plateau	1	Men	2022	45	0.985036522	0.004474097	0	0	0.005946827	0.00027539	0.004267163	0.978927425	0	0.012481404	0.002980982	0.005610188	0.942361999	0.037962463	0.007239138	0.0124364	0	0.986198171	0	0.001478227	0.012323602	0.058107341	0.915690683	0.006785534	0.019416442	0	0.957085787	0.012044569	0.030869644	0	0.962945367	0.002783022	0.03427161	0.071789405	0.007402494	0	0	0.903484067	0.001395475	0.015928559
1. CVD Plateau	1	Men	2022	46	0.984988623	0.00415131	0	0	0.006432793	0.000263968	0.004163306	0.973869974	0	0.017800547	0.002856206	0.005473272	0.958082625	0.022856884	0.006931795	0.012128696	0	0.986564577	0	0.001416665	0.012018758	0.085313779	0.889258995	0.006497881	0.018929345	0	0.958397133	0.011525084	0.030077783	0	0.963946654	0.00266661	0.033386736	0.07538489	0.008536599	0	0	0.89920943	0.001337376	0.015531705
1. CVD Plateau	1	Men	2022	47	0.985828806	0.004191208	0	0	0.005664935	0.000253023	0.004062029	0.967401255	0	0.024522403	0.002736605	0.005339737	0.942571782	0.038962749	0.006637086	0.011828382	0	0.986921097	0	0.001357664	0.011721238	0.083900795	0.891423513	0.006222064	0.018453628	0	0.959669591	0.01102677	0.02930364	0	0.964923555	0.002555028	0.032521418	0.085157169	0.01036204	0	0	0.888054847	0.001281694	0.01514425
1. CVD Plateau	1	Men	2022	48	0.984333354	0.004149163	0	0	0.007311677	0.000242534	0.003963273	0.961442074	0	0.030726455	0.002621964	0.005209506	0.951161196	0.030949038	0.006354486	0.01153528	0	0.987268013	0	0.00130112	0.011430867	0.069990662	0.906062745	0.00595759	0.017989003	0	0.960904523	0.010548744	0.028546733	0	0.96587681	0.002448075	0.031675115	0.075530132	0.008770581	0	0	0.899704994	0.001228331	0.014765962
1. CVD Plateau	1	Men	2022	49	0.983855373	0.005481554	0	0	0.006563609	0.000232483	0.003866981	0.975820633	0	0.016584783	0.002512079	0.005082505	0.939461377	0.043205914	0.006083492	0.011249217	0	0.987605598	0	0.00124693	0.011147472	0.078231417	0.898529407	0.005703988	0.017535188	0	0.962103242	0.010090165	0.027806593	0	0.966807137	0.002345562	0.030847302	0.083485083	0.01145191	0	0	0.889489203	0.00117719	0.014396614
1. CVD Plateau	1	Men	2022	50	0.973655404	0.005489965	3.52E-05	0.006337371	0.009024182	0.000351081	0.005106787	0.960475808	0.000356214	0.028664994	0.003791573	0.006711411	0.967985273	0.007992629	0.009174473	0.014847626	0.006255405	0.967953465	0.009195096	0.001882587	0.014713448	0.077599717	0.890663953	0.008602898	0.023133432	0.066286097	0.88185526	0.015202859	0.036655784	0.099610459	0.856194272	0.003540378	0.040654892	0.086570109	0.00995724	0	0	0.882698005	0.001777324	0.018997322
1. CVD Plateau	1	Men	2022	51	0.978020314	0.005947784	1.07E-05	0.001781739	0.008920029	0.000336544	0.004982911	0.965981452	0	0.023838053	0.003632528	0.006547967	0.922714088	0.054025216	0.008781877	0.014478818	0.009857427	0.965781318	0.008208981	0.001804184	0.014348091	0.065602291	0.903614813	0.008235533	0.022547363	0.079703165	0.870061333	0.014537928	0.035697573	0.116042461	0.840983073	0.00339201	0.039582456	0.063738359	0.009508029	0.000294193	0.029718694	0.876516662	0.001703334	0.018520729
1. CVD Plateau	1	Men	2022	52	0.973998323	0.005742689	4.54E-05	0.007802397	0.007226395	0.000322616	0.004862156	0.952702373	0.01965957	0.017769363	0.003480086	0.006388608	0.954641689	0.022834056	0.008405385	0.01411887	0.007917614	0.963433783	0.012928036	0.00172905	0.013991517	0.066198446	0.90394346	0.007883254	0.02197484	0.09764495	0.853694818	0.01389998	0.034760251	0.112181643	0.846035532	0.003249805	0.038533021	0.094769398	0.012146884	0.000133636	0.010748301	0.862513986	0.001632431	0.018055364
1. CVD Plateau	1	Men	2022	53	0.977704846	0.006429843	2.05E-05	0.003160623	0.007630442	0.000309272	0.004744456	0.968592681	0	0.021840099	0.003333973	0.006233246	0.944767922	0.033420174	0.008044331	0.013767574	0.008865559	0.962176097	0.013657773	0.001657052	0.013643518	0.064705176	0.906333862	0.007545438	0.021415524	0.064821116	0.888047735	0.013287899	0.03384325	0.110739375	0.848641167	0.003113508	0.037505949	0.073450628	0.011506795	1.20E-05	0.001028018	0.89483714	0.001564487	0.017600952
1. CVD Plateau	1	Men	2022	54	0.973122356	0.007585054	3.17E-05	0.004134173	0.010200454	0.000296487	0.004629746	0.954846014	0.00821555	0.027662711	0.00319393	0.006081794	0.945696839	0.033180358	0.007698077	0.013424726	0.011701234	0.961942028	0.011464781	0.001588062	0.013303895	0.068998968	0.902910462	0.007221487	0.020869083	0.061336605	0.893016758	0.012700621	0.032946017	0.122712536	0.837803961	0.002982877	0.036500625	0.08861173	0.011449524	4.62E-05	0.003972699	0.877263236	0.001499382	0.017157229
1. CVD Plateau	1	Men	2022	55	0.966918627	0.006295607	5.22E-05	0.008170655	0.01091432	0.000468561	0.007180033	0.952386507	0.004328025	0.028810934	0.005043838	0.009430696	0.931336208	0.035718054	0.012142657	0.020803082	0.01001472	0.951444979	0.015415334	0.002508898	0.020616068	0.070034948	0.886255675	0.0113923	0.032317077	0.08499602	0.844033188	0.020007695	0.050963097	0.112638255	0.826207532	0.004710801	0.056443412	0.09087691	0.013244216	0.000154703	0.011391233	0.855386092	0.002368852	0.026577994
1. CVD Plateau	1	Men	2022	56	0.967806724	0.007054049	4.83E-05	0.006747887	0.010886902	0.000449221	0.007006948	0.955598207	0.007788078	0.02257989	0.004831777	0.009202048	0.917958239	0.050139919	0.011617689	0.020284154	0.011066457	0.950949994	0.015477024	0.002404483	0.020102043	0.055918491	0.90169223	0.010901204	0.031488075	0.103217998	0.828068098	0.019116389	0.049597515	0.105309221	0.83526573	0.004513005	0.054912043	0.084533085	0.013563498	8.03E-06	0.000583999	0.873135483	0.002270321	0.025905579
1. CVD Plateau	1	Men	2022	57	0.966605642	0.00638082	5.75E-05	0.008867643	0.010819404	0.000430696	0.006838332	0.940214504	0.018924095	0.027253623	0.004628541	0.008979237	0.928046967	0.041061051	0.011114229	0.019777752	0.010174415	0.948592187	0.019328521	0.002304441	0.019600436	0.070259565	0.888632123	0.010430257	0.030678055	0.048710431	0.884767531	0.018261148	0.04826089	0.079545417	0.862718645	0.004323448	0.05341249	0.080734555	0.014794566	0.00012536	0.008276848	0.868643787	0.002175919	0.025248964
1. CVD Plateau	1	Men	2022	58	0.961088004	0.00858256	9.35E-05	0.010681228	0.012467674	0.000412953	0.0066741	0.960151443	0.000873186	0.025779454	0.00443377	0.008762147	0.920125886	0.049959119	0.010631397	0.019283597	0.010927212	0.945839834	0.021913387	0.002208596	0.019110971	0.066468693	0.893666115	0.009978635	0.029886556	0.075276148	0.860330886	0.017440505	0.046952461	0.081365869	0.862548433	0.004141792	0.051943906	0.083898962	0.014953731	0.000142706	0.009310254	0.86500109	0.002085478	0.024607778
1. CVD Plateau	1	Men	2022	59	0.966330698	0.008629335	5.97E-05	0.006814689	0.011255416	0.00039596	0.006514169	0.949329546	0.006125843	0.031746824	0.004247119	0.008550667	0.926837117	0.044193112	0.01016835	0.018801421	0.01157397	0.949983128	0.017692741	0.002116778	0.018633383	0.074718685	0.886622632	0.009545549	0.029113134	0.063371588	0.874303856	0.01665306	0.045671496	0.090970536	0.854556268	0.003967718	0.050505479	0.09135628	0.018155194	0.000374197	0.0198206	0.844313222	0.001998838	0.023981668
1. CVD Plateau	1	Men	2022	60	0.959356115	0.008009635	6.15E-05	0.007554937	0.01370318	0.000585868	0.010728792	0.939316728	0.012788062	0.027537558	0.00627744	0.014080212	0.912457546	0.041607302	0.015004851	0.030930302	0.010932132	0.9338382	0.021444794	0.003130531	0.030654343	0.07275629	0.865307383	0.014088228	0.047848099	0.055596331	0.844926971	0.024530267	0.074946432	0.061037919	0.850255495	0.005864923	0.082841663	0.095619188	0.016550681	0.000400812	0.023243848	0.82179598	0.002956205	0.039433284
1. CVD Plateau	1	Men	2022	61	0.962628957	0.007782415	3.90E-05	0.004945284	0.013569473	0.000561825	0.010473061	0.934027678	0.013916562	0.032300989	0.006012987	0.013741785	0.915205618	0.040290796	0.014347741	0.030155846	0.011311622	0.933542501	0.022258042	0.003000534	0.0298873	0.07595587	0.863968456	0.01347372	0.046601954	0.064183007	0.839531202	0.023411576	0.072874215	0.070770301	0.843098908	0.00561831	0.080512481	0.085267943	0.014756063	0.000113673	0.007530886	0.851071895	0.002833546	0.038425995
1. CVD Plateau	1	Men	2022	62	0.957573582	0.008186958	6.85E-05	0.008226461	0.015181502	0.000538806	0.010224213	0.948318436	0.004245288	0.028264356	0.005759603	0.013412316	0.898423883	0.058458175	0.013717594	0.029400348	0.009291639	0.93018625	0.028507026	0.002876029	0.029139057	0.069395868	0.872335427	0.012884472	0.045384233	0.082621084	0.824195754	0.022338204	0.070844958	0.091440719	0.824946792	0.005382033	0.078230456	0.09009484	0.015875172	2.99E-05	0.001846982	0.851994605	0.002716071	0.037442479
1. CVD Plateau	1	Men	2022	63	0.959218574	0.008781899	5.10E-05	0.005727095	0.015722488	0.000516771	0.009982135	0.945251211	0.001838916	0.034301374	0.005516844	0.013091655	0.913404893	0.044818351	0.013113328	0.028663429	0.011899438	0.930584899	0.02634963	0.002756796	0.028409237	0.072970754	0.870515477	0.012319465	0.044194304	0.075949951	0.83388404	0.021308363	0.068857645	0.091035186	0.827814656	0.005155674	0.075994484	0.089268501	0.015963664	0	0	0.855682031	0.002603574	0.036482231
1. CVD Plateau	1	Men	2022	64	0.953194066	0.009593784	8.37E-05	0.008563945	0.018322113	0.00049568	0.009746724	0.928194621	0.018197416	0.035544019	0.005284285	0.012779659	0.906959635	0.052561735	0.012533906	0.027944725	0.013040047	0.931617481	0.025002365	0.002642625	0.027697482	0.071695195	0.873495511	0.011777731	0.043031563	0.042763353	0.870004975	0.020320349	0.066911323	0.082051639	0.839205994	0.004938839	0.073803527	0.092083069	0.02009728	0.000519082	0.024659065	0.824600882	0.002495856	0.035544767
1. CVD Plateau	1	Men	2022	65	0.952026901	0.009146068	6.07E-05	0.006533174	0.017968799	0.000640381	0.01362397	0.934977706	0.005577929	0.034769183	0.006816662	0.01785852	0.881230502	0.063640413	0.016131975	0.03899711	0.014868212	0.90807963	0.034987442	0.003411775	0.03865294	0.064710723	0.860157531	0.015162309	0.059969437	0.068560118	0.812300905	0.026090201	0.093048776	0.075729203	0.815329244	0.00637173	0.102569822	0.098832085	0.018735296	0.000658049	0.033273649	0.79570938	0.003222436	0.049569104
1. CVD Plateau	1	Men	2022	66	0.947122401	0.009867349	8.89E-05	0.00883619	0.020165141	0.000614374	0.013305686	0.928862228	0.013125455	0.034046818	0.006529319	0.01743618	0.886121739	0.060444581	0.015414624	0.038019055	0.013271629	0.919058929	0.02671417	0.003270854	0.037684417	0.078916589	0.848211186	0.014491722	0.058380504	0.063151459	0.821606339	0.024865794	0.090376407	0.078805309	0.81553231	0.006103849	0.099558533	0.091671785	0.018835917	0	0	0.838112303	0.003089488	0.048290506
1. CVD Plateau	1	Men	2022	67	0.947733397	0.01005144	7.91E-05	0.007728735	0.02082127	0.000589496	0.012996564	0.932880341	0.007780061	0.036059736	0.006254147	0.017025715	0.899095671	0.049111718	0.014726924	0.037065687	0.013213556	0.917727105	0.02918298	0.00313598	0.036740379	0.069346588	0.859976339	0.013848904	0.056828169	0.074302883	0.814246478	0.023691478	0.087759161	0.078572795	0.818971982	0.005847331	0.096607892	0.093730336	0.01854875	0.000479446	0.024717144	0.812519414	0.002962248	0.047042663
1. CVD Plateau	1	Men	2022	68	0.945050348	0.011087731	9.91E-05	0.008763655	0.021736915	0.000565704	0.012696501	0.928020054	0.012395377	0.036966919	0.00599067	0.01662698	0.9065036	0.043292081	0.014067723	0.036136596	0.015651419	0.913863657	0.031657584	0.003006916	0.035820423	0.071915614	0.859539861	0.013232774	0.055311751	0.084295665	0.807942916	0.022565374	0.085196045	0.071913979	0.828767419	0.005601734	0.093716868	0.097271759	0.020726935	0.000308404	0.014352821	0.818674559	0.002840496	0.045825026
1. CVD Plateau	1	Men	2022	69	0.941895976	0.010910222	0.000114852	0.010302468	0.023828123	0.000542957	0.012405403	0.924201257	0.019648912	0.034171556	0.005738435	0.01623984	0.877837536	0.073495135	0.013435922	0.035231407	0.015034808	0.915524291	0.031633282	0.002883442	0.034924177	0.079624333	0.853902747	0.012642301	0.053830618	0.057470045	0.838358089	0.021485697	0.082686168	0.071414669	0.832334144	0.005366635	0.090884552	0.096445836	0.020979479	0.000592196	0.026860267	0.807761115	0.00272402	0.044637087
1. CVD Plateau	1	Men	2022	70	0.931323161	0.012023503	0.000138065	0.011214501	0.023797115	0.000901218	0.020602437	0.917306455	0.011027288	0.035201585	0.009504709	0.026959963	0.861831546	0.057608859	0.022184772	0.058374823	0.016033555	0.88366256	0.037654831	0.004781468	0.057867587	0.065903048	0.824192904	0.020881103	0.089022946	0.05200456	0.776292042	0.035360753	0.136342645	0.077242967	0.764130291	0.008890232	0.14973651	0.093474791	0.020913136	0.000442116	0.020260784	0.786503581	0.0045174	0.073888193
1. CVD Plateau	1	Men	2022	71	0.931822528	0.012374603	0.000120493	0.009522694	0.025156563	0.0008653	0.020137819	0.906822855	0.016999673	0.040731335	0.009105252	0.026340885	0.854614233	0.067287966	0.021181767	0.056916034	0.013930677	0.882944196	0.04211555	0.004586213	0.056423364	0.061928458	0.831504765	0.019943854	0.086622923	0.060365108	0.773734644	0.033645833	0.132254415	0.078212468	0.768150603	0.008517977	0.145118952	0.092434781	0.022217505	0.000519671	0.022335891	0.786190933	0.00433323	0.071967989
1. CVD Plateau	1	Men	2022	72	0.924603896	0.012281822	0.000178818	0.014171785	0.028244596	0.000830996	0.019688087	0.907326656	0.018862843	0.039346412	0.0087231	0.025740989	0.852851302	0.071431481	0.020220976	0.055496241	0.017214711	0.882924006	0.040443881	0.004399572	0.055017831	0.069526606	0.827147118	0.01904612	0.084280155	0.04951921	0.790224759	0.032002845	0.128253186	0.065439869	0.785800442	0.008161882	0.140597808	0.093879508	0.023808731	0.000157397	0.006410081	0.801491034	0.004157194	0.070096055
1. CVD Plateau	1	Men	2022	73	0.923830477	0.012766068	0.000198188	0.015089071	0.028064779	0.000798247	0.01925317	0.906135426	0.019837284	0.040509525	0.008357609	0.025160155	0.862524218	0.064059928	0.019300847	0.054115007	0.021195677	0.874506273	0.046426268	0.004221227	0.053650555	0.064445378	0.835374264	0.018186443	0.081993915	0.057524354	0.787708189	0.030429291	0.124338166	0.085841807	0.770164447	0.007821347	0.136172399	0.109688966	0.027790739	0.000213801	0.007420695	0.782625013	0.003988993	0.068271792
1. CVD Plateau	1	Men	2022	74	0.924247231	0.013567089	0.000196233	0.014061431	0.028328001	0.000766998	0.018833017	0.901297263	0.022352489	0.04374379	0.008008167	0.024598292	0.857645164	0.071162987	0.018419903	0.052771946	0.023282953	0.875476737	0.044868273	0.00405088	0.052321156	0.058532234	0.844340769	0.017363433	0.079763563	0.063503008	0.787065441	0.028922801	0.120508751	0.060348756	0.800313177	0.007495802	0.131842266	0.108715563	0.026581024	0.001423918	0.049421311	0.743535167	0.003828344	0.066494673
1. CVD Plateau	1	Men	2022	75	0.898711747	0.015626724	0.000303091	0.018723531	0.034539591	0.00123601	0.030859307	0.886036522	0.014787296	0.046025747	0.012866794	0.040283642	0.824927239	0.05941562	0.029469718	0.086187422	0.019302854	0.846345163	0.042377919	0.006519154	0.085454909	0.076987665	0.765289214	0.027791467	0.129931655	0.050286178	0.708101417	0.046075725	0.19553668	0.060676729	0.71358313	0.012046101	0.213694041	0.097771768	0.027871397	0.001177714	0.039364464	0.71919732	0.006161586	0.108455751
1. CVD Plateau	1	Men	2022	76	0.902972299	0.015921501	0.000269222	0.016358926	0.033084595	0.001188392	0.030205065	0.877730313	0.024294488	0.046237353	0.012331853	0.039405993	0.817023794	0.070794465	0.028117167	0.084064574	0.023679039	0.831705819	0.055002216	0.006258955	0.08335397	0.068557997	0.778532747	0.02652803	0.126381226	0.048731105	0.718096459	0.043763679	0.189408757	0.077368572	0.704322609	0.011547865	0.206760953	0.104025764	0.024752924	0.001306045	0.048812796	0.709550793	0.005916236	0.10563544
1. CVD Plateau	1	Men	2022	77	0.89754879	0.015981776	0.00030999	0.018717421	0.036723444	0.001143044	0.029575536	0.873881254	0.033549482	0.042188281	0.011821044	0.038559938	0.810841979	0.080330153	0.026823619	0.082004249	0.019997735	0.842405359	0.050271019	0.006010809	0.081315079	0.074583532	0.777174609	0.02531978	0.122922078	0.053683787	0.721339865	0.041553351	0.183422997	0.065145584	0.723794964	0.011072173	0.19998728	0.11280897	0.03064608	0.001083511	0.033064782	0.713822276	0.005682271	0.10289211
1. CVD Plateau	1	Men	2022	78	0.897796304	0.017877473	0.000297858	0.016090192	0.037867481	0.001099892	0.0289708	0.872231851	0.030843563	0.047845531	0.011333538	0.037745518	0.797428778	0.096977996	0.025587068	0.080006157	0.024642902	0.838825697	0.05141914	0.00577431	0.07933795	0.065008483	0.791272946	0.024164831	0.11955374	0.044691868	0.738287013	0.039441524	0.177579595	0.06099643	0.735011661	0.01061825	0.193373659	0.113807513	0.029317182	0.002969201	0.088995287	0.659226173	0.005459309	0.100225335
1. CVD Plateau	1	Men	2022	79	0.891056068	0.019186198	0.000345927	0.017364754	0.042597206	0.001058867	0.02839098	0.867495288	0.035764705	0.048908634	0.010868548	0.036962825	0.8201396	0.077384696	0.024405612	0.078070092	0.023681504	0.829161814	0.064185218	0.00554908	0.077422384	0.067348983	0.793313742	0.023061394	0.116275881	0.057700849	0.732994988	0.03742514	0.171879022	0.066259291	0.736634307	0.010185364	0.186921038	0.120161308	0.030951831	0.00098361	0.029816346	0.715205111	0.005246993	0.097634801
1. CVD Plateau	1	Men	2022	80	0.877488505	0.017765671	0.000184854	0.010113096	0.042101425	0.001910601	0.050435849	0.832042673	0.0288018	0.054013959	0.019529869	0.065611698	0.73507529	0.083261201	0.043605856	0.138057654	0.023459639	0.768828283	0.06079803	0.009993655	0.136920394	0.070156395	0.68371413	0.041227364	0.204902112	0.049409836	0.582730264	0.066504889	0.30135501	0.064108483	0.590303482	0.018307521	0.327280514	0.110233224	0.035809488	0.004740489	0.112164358	0.555255346	0.009450815	0.172346281
1. CVD Plateau	1	Men	2022	81	0.865455341	0.022267788	0.000305895	0.013245044	0.04740799	0.001841372	0.04947657	0.823456	0.039080901	0.054414627	0.018739059	0.064309413	0.734751933	0.088884992	0.041589069	0.134774005	0.032038833	0.758065349	0.066611624	0.009611973	0.133672221	0.071509789	0.689856168	0.039343908	0.199290134	0.054945483	0.590437235	0.063069039	0.291548242	0.057043679	0.609204979	0.017571592	0.31617975	0.116546939	0.041053103	0.002841168	0.061886373	0.60065341	0.009091106	0.167927901
1. CVD Plateau	1	Men	2022	82	0.861221426	0.019823566	0.000513156	0.0247198	0.043382663	0.001775795	0.048563595	0.827889497	0.036470457	0.05458788	0.017986479	0.063065687	0.71150845	0.117223172	0.039665856	0.131602522	0.035258979	0.754646953	0.070309171	0.009249507	0.13053539	0.068524237	0.700086085	0.037547897	0.193841782	0.051584781	0.606613439	0.059796328	0.282005453	0.066241731	0.611508164	0.016871397	0.305378709	0.110746576	0.03705488	0	0	0.679801888	0.008749557	0.163647099
1. CVD Plateau	1	Men	2022	83	0.853798751	0.021807387	0.000624383	0.0272104	0.047147828	0.001713775	0.047697475	0.817923168	0.043257528	0.059667279	0.01727096	0.061881065	0.733892012	0.099731261	0.03783332	0.128543406	0.031340792	0.760470531	0.071772865	0.008905705	0.127510107	0.065827955	0.709778045	0.035836611	0.188557389	0.027892479	0.642696474	0.056681969	0.272729077	0.059566659	0.629346713	0.016205846	0.294880782	0.124658544	0.040980074	0.003623875	0.077621736	0.585186088	0.008425649	0.159504035
1. CVD Plateau	1	Men	2022	84	0.836921061	0.023789014	0.000902672	0.035655055	0.05419812	0.001655226	0.046878851	0.80148624	0.065449663	0.055716513	0.016591398	0.060756187	0.739455623	0.098858689	0.036088706	0.125596981	0.0387371	0.742955399	0.085130753	0.00858005	0.124596698	0.062955109	0.719399949	0.034207467	0.183437475	0.041131709	0.641425139	0.053721349	0.263721802	0.065588651	0.63414785	0.015573915	0.284689584	0.110743215	0.046051354	0.003546865	0.067965079	0.608075571	0.008118897	0.155499019
1. CVD Plateau	1	Men	2022	85	0.80856738	0.023984577	0.001288996	0.049712754	0.054835625	0.002085856	0.059524812	0.779945074	0.065479498	0.056726621	0.020788259	0.077060549	0.698606146	0.098026819	0.044882298	0.158484737	0.03871555	0.709036351	0.08422963	0.010783499	0.15723497	0.069573841	0.657436467	0.042573115	0.230416576	0.047218099	0.557234433	0.066366501	0.329180967	0.050630717	0.575077141	0.019521007	0.354771135	0.113154482	0.047497191	0	0	0.633388974	0.010205726	0.195753628
1. CVD Plateau	1	Men	2022	86	0.79493293	0.030126164	0.001820785	0.055173229	0.057335083	0.002018279	0.058593531	0.761999841	0.081588964	0.060653495	0.019992142	0.075765558	0.697084516	0.105114638	0.042827113	0.154973733	0.037700983	0.706454375	0.09167569	0.01040446	0.153764492	0.070156623	0.66495498	0.040654031	0.224234366	0.046878157	0.57197249	0.06289055	0.318258803	0.068984547	0.569813229	0.01878118	0.342421043	0.123553197	0.041343939	0.004496916	0.093601523	0.536214034	0.009848856	0.190941535
1. CVD Plateau	1	Men	2022	87	0.790601946	0.02859995	0.001666745	0.053401873	0.066047845	0.001954946	0.057726694	0.773222116	0.066528449	0.066459505	0.019239069	0.074550862	0.681020447	0.126492633	0.0408767	0.151610221	0.042450382	0.702103972	0.094957845	0.010047338	0.150440463	0.062818432	0.680081178	0.038832818	0.218267572	0.048353361	0.584353275	0.059598009	0.307695354	0.057474998	0.593961998	0.018081632	0.330481372	0.115692664	0.053009865	0	0	0.635474996	0.009512721	0.186309754
1. CVD Plateau	1	Men	2022	88	0.784250003	0.029532481	0.001624842	0.050524766	0.075246563	0.001895786	0.056925558	0.766382644	0.067339331	0.074332386	0.01852791	0.073417728	0.719732163	0.092844751	0.039028038	0.148395048	0.046223104	0.712288635	0.084512887	0.009711641	0.147263733	0.074719643	0.675656272	0.037106658	0.212517427	0.05056538	0.595456845	0.056483455	0.29749432	0.067441478	0.596180591	0.01742132	0.318956612	0.115814307	0.056180026	0	0	0.636949633	0.009196859	0.181859175
1. CVD Plateau	1	Men	2022	89	0.773229264	0.031203643	0.002408352	0.069243207	0.065883315	0.001840734	0.056191485	0.754463716	0.088249441	0.067061721	0.017857599	0.072367523	0.687457918	0.129934767	0.03727821	0.145329104	0.04949582	0.674627221	0.122244848	0.009396914	0.144235197	0.062181377	0.695360605	0.035472836	0.206985182	0.043469139	0.615330165	0.053541541	0.287659155	0.049031641	0.626318248	0.016799262	0.307850849	0.125811072	0.059715168	0.006906366	0.096759308	0.524316518	0.008900849	0.17759072
1. CVD Plateau	1	Men	2022	90	0.690596091	0.03369437	0.00241035	0.064349621	0.073625822	0.00408267	0.131241075	0.642865704	0.076057264	0.073014272	0.039297738	0.168765022	0.4698609	0.112266395	0.081264704	0.336608001	0.047957681	0.481851371	0.11531776	0.020764767	0.334108421	0.070407868	0.375523508	0.077396642	0.476671982	0.02704715	0.199608799	0.115807278	0.657536773	0.065598101	0.195028766	0.036987852	0.702385281	0.107196158	0.062470737	0.005234378	0.072077027	0.323251266	0.019673372	0.410097063
1. CVD Plateau	1	Men	2022	91	0.689125016	0.039250852	0.002617604	0.059902111	0.075295329	0.0039755	0.129833589	0.611085789	0.102832154	0.081448573	0.037948263	0.166685222	0.430792802	0.161429351	0.077704771	0.330073076	0.053072544	0.496558317	0.102572323	0.020139764	0.327657053	0.055726994	0.405565568	0.074073086	0.464634352	0.050725059	0.203386498	0.10984777	0.636040674	0.062676084	0.223446959	0.035737171	0.678139786	0.131481258	0.060648342	0.009684565	0.128011502	0.250212802	0.019086155	0.400875376
1. CVD Plateau	1	Men	2022	92	0.65307101	0.030337784	0.003771996	0.106812013	0.073534205	0.003877413	0.128595579	0.639146609	0.09463491	0.064720845	0.036685449	0.164812187	0.47626122	0.125490455	0.074351369	0.323896956	0.048716409	0.487932129	0.122229353	0.019560024	0.321562085	0.066242858	0.409695072	0.070942633	0.453119437	0.041367463	0.238959079	0.104245976	0.615427482	0.055920323	0.254607471	0.034567785	0.654904421	0.128772608	0.079576707	6.73E-05	0.00077781	0.380173673	0.018541841	0.392090053
1. CVD Plateau	1	Men	2022	93	0.669151245	0.033212286	0.003104037	0.082368184	0.080844807	0.00378836	0.127531081	0.576025852	0.161174121	0.064142933	0.03550734	0.163149754	0.499363406	0.111356879	0.071198425	0.31808129	0.051623173	0.465849368	0.147677426	0.019024846	0.315825187	0.058129655	0.431741762	0.067999679	0.442128904	0.032829425	0.27248053	0.098989875	0.59570017	0.068366915	0.265473504	0.033477912	0.632681669	0.117646305	0.048323619	0.030529983	0.356642983	0.045074869	0.018039789	0.383742451
1. CVD Plateau	1	Men	2022	94	0.65312924	0.044699166	0.003498938	0.069095995	0.099224068	0.003708316	0.126644277	0.621146684	0.077516952	0.105222492	0.034412061	0.161701812	0.462568499	0.156564201	0.068239927	0.312627373	0.072756316	0.447055669	0.151206731	0.018533604	0.31044768	0.053901608	0.449195992	0.065238689	0.431663711	0.043040838	0.286032025	0.094067397	0.576859741	0.067185139	0.288877511	0.032465855	0.611471495	0.125120013	0.053645887	0.015457865	0.208232812	0.204130575	0.017579429	0.375833418
1. CVD Plateau	1	Men	2022	95	0.632420937	0.042357797	0.005394087	0.107566625	0.082683811	0.003637278	0.125939465	0.603573627	0.125249463	0.077306852	0.033397809	0.160472248	0.485463978	0.141530093	0.065469896	0.307536033	0.066226182	0.483223822	0.127033834	0.018085733	0.305430428	0.056656734	0.458965139	0.062654169	0.421723958	0.035199488	0.316429099	0.089466403	0.55890501	0.050030276	0.3271686	0.031529988	0.591271136	0.138157726	0.076799206	0.0021726	0.025338484	0.372008567	0.017160257	0.36836316
1. CVD Plateau	1	Men	2022	96	0.580135118	0.03799903	0.006520502	0.139943342	0.106405719	0.00357527	0.125421019	0.584620332	0.144926684	0.07852525	0.032462836	0.159464898	0.491882277	0.142427837	0.062882357	0.30280753	0.061041834	0.458245819	0.162257888	0.017680733	0.300773726	0.068986526	0.458464096	0.060240637	0.412308741	0.053851784	0.319141117	0.085174673	0.541832427	0.071644284	0.325612042	0.030668741	0.572074933	0.156768263	0.062702286	0.033092996	0.312362392	0.056961117	0.016781827	0.361331119
1. CVD Plateau	1	Men	2022	97	0.605724601	0.049281528	0.00636911	0.108078999	0.101930078	0.003522338	0.125093347	0.574570582	0.165774626	0.069365884	0.031605434	0.158683474	0.512701701	0.128385541	0.060471316	0.298441442	0.041800791	0.488310982	0.15609287	0.017318157	0.2964772	0.075216227	0.463375159	0.057992599	0.403416015	0.055415188	0.337768979	0.081179901	0.525635932	0.059565266	0.356679939	0.029880587	0.553874208	0.098410464	0.075236962	0.018327024	0.177549882	0.259296067	0.016443749	0.354735852
1. CVD Plateau	1	Men	2022	98	0.590508429	0.050779042	0.006416588	0.105770102	0.11808645	0.003478554	0.124960835	0.495065936	0.257897686	0.05808096	0.030823919	0.1581315	0.434173348	0.213159343	0.058230745	0.294436564	0.077758177	0.435404212	0.177300311	0.016997603	0.292539696	0.07702026	0.472032729	0.055904533	0.395042477	0.042402844	0.369820592	0.077469706	0.510306858	0.055359656	0.378819103	0.029164027	0.536657214	0.11625999	0.094163259	0	0	0.424856152	0.01614568	0.348574919
1. CVD Plateau	1	Men	2022	99	0.580731151	0.054259614	0.00971162	0.142100677	0.084725122	0.003444016	0.1250278	0.568905675	0.164642953	0.078522527	0.030116617	0.157812228	0.543789713	0.109264923	0.056154557	0.290790807	0.078987613	0.441840368	0.173494123	0.016718713	0.288959183	0.051992084	0.506853588	0.053970866	0.387183462	0.022565986	0.40756849	0.074031638	0.495833886	0.035987514	0.415085789	0.028517574	0.520409123	0.153911691	0.095776472	0	0	0.391579737	0.015887319	0.342844781
1. CVD Plateau	1	Men	2022	100	0.531161267	0.048784665	0.009106418	0.148196186	0.134034197	0.003418847	0.125298419	0.504463887	0.220894624	0.087431078	0.029481847	0.157728564	0.557693663	0.100568631	0.054236603	0.287501104	0.075350392	0.428149464	0.194286323	0.01648116	0.285732661	0.045633687	0.522347489	0.052185965	0.37983286	0.014812652	0.432131098	0.070853207	0.482203043	0.040486282	0.426461894	0.02793974	0.505112083	0.12156317	0.112286539	0.005508668	0.041256122	0.366176385	0.015668401	0.337540716
1. CVD Plateau	1	Men	2023	35	0.991675083	0.002615906	0	0	0.003159437	0.000100892	0.002448682	0.982177908	0	0.013506108	0.001095125	0.00322086	0.981400648	0.008771623	0.002671021	0.007156708	0	0.992366252	0	0.000542228	0.00709152	0.075951338	0.91034565	0.002502494	0.011200518	0	0.9776556	0.004466016	0.017878384	0	0.979105612	0.001022194	0.019872194	0.059858911	0.005800737	0	0	0.924651114	0.00051183	0.009177408
1. CVD Plateau	1	Men	2023	36	0.990637702	0.003294707	0	0	0.003581959	9.67E-05	0.002388931	0.976542044	0	0.019266358	0.001049433	0.003142164	0.969510639	0.020949884	0.002558783	0.006980693	0	0.992563212	0	0.000519661	0.006917128	0.060239126	0.926440265	0.002397418	0.010923191	0	0.978292343	0.004276839	0.017430819	0	0.979647349	0.000979559	0.019373092	0.051935737	0.006557071	0	0	0.932065726	0.000490532	0.008950935
1. CVD Plateau	1	Men	2023	37	0.989738671	0.004241633	0	0	0.003596365	9.27E-05	0.002330645	0.978414241	0	0.017514729	0.001005636	0.003065394	0.978903646	0.011836251	0.002451179	0.006808924	0	0.992755026	0	0.000498032	0.006746943	0.05977191	0.927278946	0.002296682	0.010652462	0	0.9789109	0.004095432	0.016993668	0	0.980175777	0.000938693	0.018885529	0.089242031	0.006971424	0	0	0.89458654	0.000470118	0.008729887
1. CVD Plateau	1	Men	2023	38	0.990643444	0.002929086	0	0	0.004064845	8.88E-05	0.002273789	0.97392307	0	0.022122773	0.000963656	0.002990501	0.958345173	0.032665515	0.002348016	0.006641296	0	0.992941837	0	0.000477302	0.006580862	0.098341284	0.889070445	0.002200104	0.010388166	0	0.979511868	0.003921472	0.016566659	0	0.980691279	0.000899523	0.018409199	0.057066395	0.007053155	0	0	0.926915767	0.000450553	0.00851413
1. CVD Plateau	1	Men	2023	39	0.98983396	0.004645727	0	0	0.003216837	8.51E-05	0.002218329	0.977161285	0	0.018997856	0.000923417	0.002917442	0.960113373	0.031159811	0.002249108	0.006477709	0	0.993123783	0	0.000457433	0.006418785	0.060847488	0.92691486	0.002107513	0.010130138	0	0.980095828	0.003754648	0.016149524	0	0.981194222	0.000861977	0.017943801	0.074983408	0.004762839	0	0	0.911518421	0.000431801	0.008303531
1. CVD Plateau	1	Men	2023	40	0.988114401	0.003694963	0	0	0.004538996	0.00020075	0.003450889	0.971762004	0	0.021523202	0.002176546	0.004538248	0.963164435	0.021462263	0.005299094	0.010074208	0	0.988939044	0	0.00107835	0.009982606	0.096282893	0.883000486	0.004965703	0.015750918	0	0.96605708	0.00884215	0.02510077	0	0.97008179	0.002031766	0.027886444	0.063163745	0.006773652	0	0	0.916132393	0.001017934	0.012912276
1. CVD Plateau	1	Men	2023	41	0.988111023	0.003300569	0	0	0.005029238	0.000192416	0.003366754	0.983254589	0	0.010232412	0.002085605	0.004427394	0.959190875	0.025907902	0.005075447	0.009825777	0	0.989230073	0	0.001033455	0.009736472	0.073455745	0.906429175	0.004756351	0.015358729	0	0.967069376	0.008464734	0.024465889	0	0.970875253	0.001946914	0.027177833	0.054530958	0.00639182	0	0	0.925509347	0.000975562	0.012592313
1. CVD Plateau	1	Men	2023	42	0.986158253	0.004051322	0	0	0.006321305	0.000184429	0.003284691	0.979534836	0	0.014147469	0.001998435	0.00431926	0.966975244	0.018580418	0.004861014	0.009583324	0	0.989513312	0	0.000990425	0.009496263	0.060601744	0.919866832	0.004555629	0.014975795	0	0.968051706	0.008102765	0.023845529	0	0.971649135	0.001865582	0.026485283	0.064346438	0.007626881	0	0	0.914811756	0.000934951	0.012279974
1. CVD Plateau	1	Men	2023	43	0.989058161	0.003456275	0	0	0.004104137	0.000176775	0.003204652	0.977277146	0	0.016594193	0.001914879	0.004213782	0.953503088	0.032494798	0.004655412	0.009346702	0	0.989788982	0	0.000949184	0.009261834	0.078331539	0.902703401	0.004363179	0.014601881	0	0.969005103	0.007755597	0.023239301	0	0.972404019	0.001787623	0.025808358	0.070826427	0.007738545	0	0	0.90856393	0.000896029	0.011975069
1. CVD Plateau	1	Men	2023	44	0.986103743	0.003935953	0	0	0.006664275	0.00016944	0.00312659	0.970506343	0	0.023547971	0.001834789	0.004110897	0.968912988	0.017512969	0.004458273	0.00911577	0	0.990057299	0	0.000909659	0.009033042	0.075921616	0.905662971	0.004178658	0.014236756	0	0.969930563	0.007422613	0.022646824	0	0.973140471	0.001712898	0.025146631	0.090558968	0.006961983	0	0	0.889942912	0.000858726	0.011677411
1. CVD Plateau	1	Men	2023	45	0.985073513	0.004474097	0	0	0.005946827	0.000268144	0.004237418	0.979044969	0	0.012481404	0.002902545	0.005571082	0.942639169	0.037962463	0.007048658	0.01234971	0	0.98632297	0	0.001439331	0.012237699	0.058107341	0.916004573	0.006606989	0.019281097	0	0.957617892	0.011727645	0.030654463	0	0.963257491	0.002709794	0.034032715	0.071789405	0.007402494	0	0	0.903631817	0.001358757	0.015817527
1. CVD Plateau	1	Men	2023	46	0.985024589	0.00415131	0	0	0.006432793	0.000257023	0.004134285	0.973983281	0	0.017800547	0.002781052	0.00543512	0.958349564	0.022856884	0.006749402	0.012044151	0	0.986685632	0	0.001379389	0.011934979	0.085313779	0.889561921	0.006326905	0.018797395	0	0.958910049	0.011221829	0.029868121	0	0.964249547	0.002596444	0.033154009	0.07538489	0.008536599	0	0	0.899352886	0.001302186	0.015423439
1. CVD Plateau	1	Men	2023	47	0.985863778	0.004191208	0	0	0.005664935	0.000246365	0.004033714	0.967510484	0	0.024522403	0.002664598	0.005302516	0.942828873	0.038962749	0.006462447	0.011745931	0	0.987038525	0	0.001321941	0.011639534	0.083900795	0.891715865	0.006058345	0.018324995	0	0.960163999	0.010736627	0.029099374	0	0.965217479	0.002487798	0.032294722	0.085157169	0.01036204	0	0	0.888194137	0.00124797	0.015038685
1. CVD Plateau	1	Men	2023	48	0.984367362	0.004149163	0	0	0.007311677	0.000236152	0.003935646	0.961547378	0	0.030726455	0.002552974	0.005173193	0.951408807	0.030949038	0.006187283	0.011454872	0	0.987381929	0	0.001266884	0.011351187	0.069990662	0.906344899	0.00580083	0.017863608	0	0.961381077	0.010271179	0.028347744	0	0.966162021	0.00238366	0.031454319	0.075530132	0.008770581	0	0	0.899840242	0.00119601	0.014663034
1. CVD Plateau	1	Men	2023	49	0.983888445	0.005481554	0	0	0.006563609	0.000226366	0.003840026	0.97592216	0	0.016584783	0.00244598	0.005047076	0.939699864	0.043205914	0.00592342	0.011170802	0	0.987716113	0	0.00121412	0.011069767	0.078231417	0.898801725	0.005553901	0.017412956	0	0.96256257	0.009824666	0.027612763	0	0.96708388	0.002283844	0.030632276	0.083485083	0.01145191	0	0	0.889620532	0.001146216	0.01429626
1. CVD Plateau	1	Men	2023	50	0.973922245	0.005490916	3.43E-05	0.006166262	0.009024182	0.000339801	0.005022335	0.960718227	0.000346596	0.028664994	0.00366976	0.006600422	0.968525562	0.007992629	0.008879723	0.014602086	0.006255405	0.968257268	0.009195096	0.001822105	0.014470127	0.077599717	0.891322905	0.008326511	0.022750867	0.066286097	0.882949873	0.014714434	0.036049595	0.099610459	0.856980337	0.003426635	0.039982569	0.086570109	0.00995724	0	0	0.88306927	0.001720224	0.018683157
1. CVD Plateau	1	Men	2023	51	0.978161637	0.005948072	1.04E-05	0.001733632	0.008920029	0.000325732	0.004900507	0.96620644	0	0.023838053	0.003515826	0.006439681	0.923235666	0.054025216	0.00849974	0.014239377	0.009857427	0.96607656	0.008208981	0.00174622	0.014110812	0.065602291	0.90425227	0.007970949	0.02217449	0.079703165	0.871118737	0.014070866	0.035107231	0.116042461	0.841746636	0.003283034	0.038927868	0.063738359	0.009515972	0.00028625	0.028916289	0.877680073	0.001648611	0.018214446
1. CVD Plateau	1	Men	2023	52	0.97429976	0.005743916	4.42E-05	0.007591732	0.007226395	0.000312251	0.004781749	0.953450637	0.019128762	0.017769363	0.003368281	0.006282958	0.955145218	0.022834056	0.008135344	0.013885382	0.007917614	0.963720714	0.012928036	0.001673501	0.013760134	0.066198446	0.904560132	0.007629988	0.021611435	0.09764495	0.854716227	0.013453413	0.03418541	0.112181643	0.846777172	0.003145398	0.037895788	0.094769398	0.012150493	0.000130028	0.010458097	0.863155223	0.001579985	0.017756776
1. CVD Plateau	1	Men	2023	53	0.977878579	0.006430397	2.00E-05	0.003075286	0.007630442	0.000299336	0.004665995	0.968802874	0	0.021840099	0.003226862	0.006130165	0.945254042	0.033420174	0.00778589	0.013539895	0.008865559	0.962454961	0.013657773	0.001603816	0.013417891	0.064705176	0.906930431	0.007303024	0.021061368	0.064821116	0.889034314	0.012860997	0.033283573	0.110739375	0.849361443	0.00301348	0.036885701	0.073450628	0.011507119	1.17E-05	0.001000262	0.895206232	0.001514225	0.01730988
1. CVD Plateau	1	Men	2023	54	0.973320067	0.007585911	3.09E-05	0.00402255	0.010200454	0.000286962	0.004553182	0.955271022	0.007993731	0.027662711	0.003091318	0.005981218	0.946166165	0.033180358	0.00745076	0.013202717	0.011701234	0.962213059	0.011464781	0.001537042	0.013083885	0.068998968	0.903487587	0.006989481	0.020523964	0.061336605	0.893969631	0.012292586	0.032401178	0.122712536	0.838503415	0.002887046	0.035897003	0.08861173	0.011450772	4.50E-05	0.003865436	0.877702404	0.001451211	0.016873494
1. CVD Plateau	1	Men	2023	55	0.96727388	0.006297017	5.08E-05	0.007950047	0.01091432	0.000454388	0.007059561	0.952814165	0.004211168	0.028810934	0.004891274	0.00927246	0.932052546	0.035718054	0.011775369	0.02045403	0.01001472	0.951866781	0.015415334	0.002433009	0.020270155	0.070034948	0.887142509	0.011047709	0.031774834	0.08499602	0.845493476	0.019402508	0.050107996	0.112638255	0.827297078	0.00456831	0.055496357	0.09087691	0.013248393	0.000150526	0.01108367	0.856211255	0.0022972	0.026132046
1. CVD Plateau	1	Men	2023	56	0.968120073	0.007055352	4.70E-05	0.006565694	0.010886902	0.000435633	0.006889379	0.956109035	0.0075778	0.02257989	0.004685627	0.009047648	0.918649991	0.050139919	0.01126628	0.019943809	0.011066457	0.951360013	0.015477024	0.002331753	0.019764754	0.055918491	0.9025503	0.010571468	0.030959742	0.103217998	0.829478513	0.018538162	0.048765327	0.105309221	0.836323598	0.004376497	0.053990683	0.084533085	0.013563715	7.82E-06	0.000568231	0.873654588	0.002201649	0.025470914
1. CVD Plateau	1	Men	2023	57	0.966972836	0.006382372	5.59E-05	0.008628216	0.010819404	0.000417669	0.006723593	0.941016119	0.018413144	0.027253623	0.004488538	0.008828576	0.928714995	0.041061051	0.010778049	0.019445905	0.010174415	0.948990763	0.019328521	0.002234737	0.019271563	0.070259565	0.889462356	0.010114766	0.030163313	0.048710431	0.88612965	0.01770879	0.047451129	0.079545417	0.863745619	0.004192673	0.052516291	0.080734555	0.014797951	0.000121976	0.008053373	0.869356727	0.002110102	0.024825316
1. CVD Plateau	1	Men	2023	58	0.961500872	0.008585084	9.10E-05	0.010392834	0.012467674	0.000400462	0.006562116	0.960456149	0.00084961	0.025779454	0.004299659	0.008615128	0.920771018	0.049959119	0.010309822	0.018960041	0.010927212	0.946227299	0.021913387	0.002141791	0.018790311	0.066468693	0.894469407	0.009676805	0.029385095	0.075276148	0.861646228	0.016912969	0.046164654	0.081365869	0.86354527	0.004016513	0.051072348	0.083898962	0.014957585	0.000138853	0.009058877	0.865728438	0.002022397	0.024194889
1. CVD Plateau	1	Men	2023	59	0.966635972	0.008630948	5.81E-05	0.006630693	0.011255416	0.000383983	0.006404869	0.94976688	0.005960446	0.031746824	0.004118653	0.008407197	0.927460152	0.044193112	0.009860781	0.018485955	0.01157397	0.950359802	0.017692741	0.00205275	0.018320737	0.074718685	0.887399847	0.009256818	0.02862465	0.063371588	0.875573887	0.016149343	0.044905182	0.090970536	0.855523705	0.003847703	0.049658056	0.09135628	0.018165297	0.000364094	0.019285444	0.845311223	0.001938378	0.023579283
1. CVD Plateau	1	Men	2023	60	0.959701031	0.008011295	5.98E-05	0.007350953	0.01370318	0.000566993	0.010606734	0.940024429	0.012442784	0.027537558	0.006075202	0.013920027	0.913292834	0.041607302	0.014521445	0.030578419	0.010932132	0.934287799	0.021444794	0.003029676	0.0303056	0.07275629	0.866305609	0.013634353	0.047303748	0.055596331	0.846569892	0.023739985	0.074093792	0.061037919	0.851386904	0.005675975	0.081899203	0.095619188	0.016561503	0.00038999	0.022616265	0.822967422	0.002860966	0.038984666
1. CVD Plateau	1	Men	2023	61	0.962899728	0.007783468	3.79E-05	0.004811761	0.013569473	0.000543725	0.010353913	0.934753479	0.013540814	0.032300989	0.005819269	0.013585449	0.916010926	0.040290796	0.013885505	0.029812773	0.011311622	0.933979185	0.022258042	0.002903867	0.029547283	0.07595587	0.864932708	0.013039643	0.046071779	0.064183007	0.841114508	0.022657334	0.072045151	0.070770301	0.844195873	0.005437308	0.079596518	0.085267943	0.014759132	0.000110603	0.007327552	0.851803675	0.002742259	0.037988836
1. CVD Plateau	1	Men	2023	62	0.957929372	0.008188807	6.66E-05	0.008004346	0.015181502	0.000521448	0.010107895	0.948771201	0.004130665	0.028264356	0.005574048	0.013259729	0.899200295	0.058458175	0.01327566	0.029065871	0.009291639	0.930610411	0.028507026	0.002783373	0.028807552	0.069395868	0.873266841	0.012469378	0.044867912	0.082621084	0.825721394	0.021618543	0.070038979	0.091440719	0.826010183	0.005208642	0.077340456	0.09009484	0.015875978	2.90E-05	0.001797113	0.852557947	0.002628568	0.037016509
1. CVD Plateau	1	Men	2023	63	0.959503417	0.008783277	4.97E-05	0.005572464	0.015722488	0.000500122	0.009868572	0.945627535	0.001789265	0.034301374	0.00533911	0.012942716	0.914153453	0.044818351	0.012690861	0.028337335	0.011899438	0.930996916	0.02634963	0.002667981	0.028086035	0.072970754	0.871415151	0.011922574	0.043691521	0.075949951	0.835353893	0.02062188	0.068074276	0.091035186	0.828845317	0.004989576	0.075129921	0.089268501	0.015963664	0	0	0.856180955	0.002519695	0.036067185
1. CVD Plateau	1	Men	2023	64	0.953552147	0.009596044	8.14E-05	0.008332718	0.018322113	0.000479711	0.009635839	0.929001583	0.017706086	0.035544019	0.005114043	0.01263427	0.907681352	0.052561735	0.012130106	0.027626807	0.013040047	0.932017722	0.025002365	0.002557489	0.027382377	0.071695195	0.874364505	0.011398293	0.042542008	0.042763353	0.871420854	0.019665696	0.066150096	0.082051639	0.840204744	0.004779726	0.07296389	0.092083069	0.020111296	0.000505067	0.02399327	0.825751465	0.002415448	0.035140386
1. CVD Plateau	1	Men	2023	65	0.952499838	0.009147707	5.91E-05	0.006356778	0.017968799	0.000610563	0.013357247	0.93579534	0.005427325	0.034769183	0.006499257	0.017508895	0.882745123	0.063640413	0.01538082	0.038233644	0.014868212	0.908995221	0.034987442	0.003252912	0.037896213	0.064710723	0.862037586	0.014456305	0.058795386	0.068560118	0.815337408	0.02487536	0.091227115	0.075729203	0.817633992	0.006075043	0.100561762	0.098832085	0.018753063	0.000640282	0.032375261	0.797728254	0.003072389	0.048598665
1. CVD Plateau	1	Men	2023	66	0.947650077	0.009869748	8.65E-05	0.008597613	0.020165141	0.000585767	0.013045194	0.929861997	0.012771068	0.034046818	0.006225294	0.017094823	0.88758381	0.060444581	0.014696871	0.037274738	0.013271629	0.919948996	0.02671417	0.003118553	0.036946651	0.078916589	0.850028909	0.013816942	0.05723756	0.063151459	0.824533511	0.023707965	0.088607064	0.078805309	0.81776563	0.005819635	0.097609426	0.091671785	0.018835917	0	0	0.839201567	0.002945632	0.047345099
1. CVD Plateau	1	Men	2023	67	0.948223962	0.010053576	7.70E-05	0.007520059	0.02082127	0.000562047	0.012742124	0.933714936	0.007569999	0.036059736	0.005962934	0.016692395	0.900507056	0.049111718	0.014041192	0.036340033	0.013213556	0.918592411	0.02918298	0.002989959	0.036021095	0.069346588	0.86173374	0.013204056	0.055715616	0.074302883	0.817067731	0.022588329	0.086041057	0.078572795	0.821135593	0.005575061	0.094716552	0.093730336	0.018561695	0.000466501	0.024049781	0.814245686	0.002824317	0.046121685
1. CVD Plateau	1	Men	2023	68	0.945561873	0.011090408	9.65E-05	0.008527036	0.021736915	0.000539363	0.012447935	0.928959188	0.012060702	0.036966919	0.005711725	0.016301465	0.9078661	0.043292081	0.013412686	0.035429132	0.015651419	0.914704943	0.031657584	0.002866905	0.035119149	0.071915614	0.861238886	0.012616615	0.054228885	0.084295665	0.810661555	0.02151466	0.08352812	0.071913979	0.830862994	0.0053409	0.091882127	0.097271759	0.020735262	0.000300077	0.013965295	0.820091487	0.002708234	0.044927887
1. CVD Plateau	1	Men	2023	69	0.942442291	0.010913323	0.000111751	0.010024301	0.023828123	0.000517675	0.012162536	0.925316912	0.019118392	0.034171556	0.005471236	0.015921905	0.879152897	0.073495135	0.012810304	0.034541665	0.015034808	0.916342281	0.031633282	0.00274918	0.034240449	0.079624333	0.85554528	0.012053636	0.05277675	0.057470045	0.840977318	0.020485256	0.08106738	0.071414669	0.834363323	0.005116748	0.08910526	0.096445836	0.020995468	0.000576206	0.02613504	0.809487063	0.002597181	0.043763205
1. CVD Plateau	1	Men	2023	70	0.932002263	0.012027231	0.000134337	0.010911709	0.023797115	0.000859063	0.020268282	0.918486046	0.010729551	0.035201585	0.009060124	0.026522694	0.863816037	0.057608859	0.021147074	0.057428029	0.016033555	0.884824781	0.037654831	0.004557814	0.05692902	0.065903048	0.826613504	0.019904385	0.087579064	0.05200456	0.78015742	0.033706745	0.134131275	0.077242967	0.766974741	0.008474389	0.147307902	0.093474791	0.020925073	0.000430178	0.019713743	0.788460332	0.004306098	0.072689785
1. CVD Plateau	1	Men	2023	71	0.932446735	0.012377856	0.000117239	0.009265582	0.025156563	0.000824825	0.019811199	0.908134975	0.016540682	0.040731335	0.008679352	0.025913656	0.856528149	0.067287966	0.020190985	0.055992901	0.013930677	0.88407386	0.04211555	0.004371692	0.055508222	0.061928458	0.833842599	0.019010975	0.085217967	0.060365108	0.777453498	0.032072041	0.130109353	0.078212468	0.770902748	0.008119546	0.142765237	0.092434781	0.022231536	0.00050564	0.021732822	0.788163954	0.004130542	0.070800725
1. CVD Plateau	1	Men	2023	72	0.92534473	0.012286651	0.00017399	0.013789147	0.028244596	0.000792126	0.019368762	0.908661477	0.018353546	0.039346412	0.008315075	0.02532349	0.854697248	0.071431481	0.019275135	0.054596136	0.017214711	0.884022143	0.040443881	0.004193781	0.054125485	0.069526606	0.829404962	0.018155234	0.082913198	0.04951921	0.793801865	0.030505905	0.12617302	0.065439869	0.788462601	0.007780108	0.138317423	0.093879508	0.023812981	0.000153147	0.006237009	0.802995462	0.00396274	0.068959152
1. CVD Plateau	1	Men	2023	73	0.924587491	0.012771419	0.000192837	0.014681666	0.028064779	0.000760908	0.018940899	0.90747004	0.019301678	0.040509525	0.00796668	0.024752077	0.864304722	0.064059928	0.018398045	0.053237304	0.021195677	0.875573891	0.046426268	0.004023778	0.052780385	0.064445378	0.837554816	0.017335767	0.080664039	0.057524354	0.791148193	0.029005954	0.122321499	0.085841807	0.772738901	0.007455502	0.13396379	0.109688966	0.027796512	0.000208028	0.007220337	0.784119273	0.003802407	0.067164478
1. CVD Plateau	1	Men	2023	74	0.924968223	0.013572387	0.000190935	0.013681772	0.028328001	0.000731122	0.018527561	0.902674329	0.021748972	0.04374379	0.007633583	0.024199327	0.859362679	0.071162987	0.017558307	0.051916027	0.023282953	0.876514826	0.044868273	0.003861399	0.051472549	0.058532234	0.84644665	0.016551255	0.078469861	0.063503008	0.790372869	0.02756993	0.118554194	0.060348756	0.802802172	0.007145184	0.129703888	0.108715563	0.02661947	0.001385472	0.048086936	0.746127105	0.003649272	0.065416182
1. CVD Plateau	1	Men	2023	75	0.899775959	0.015634908	0.000294907	0.018217996	0.034539591	0.001172587	0.030364052	0.887742504	0.014388039	0.046025747	0.012206572	0.039637138	0.827822596	0.05941562	0.027957566	0.084804218	0.019302854	0.848051123	0.042377919	0.006184643	0.084083461	0.076987665	0.768800498	0.026365429	0.127846409	0.050286178	0.713603786	0.043711484	0.192398552	0.060676729	0.717630772	0.01142799	0.210264509	0.097771768	0.027903195	0.001145916	0.038301623	0.722316908	0.005845422	0.106715167
1. CVD Plateau	1	Men	2023	76	0.903959723	0.01592877	0.000261953	0.015917235	0.033084595	0.001127413	0.02972031	0.879651455	0.023638537	0.046237353	0.01169908	0.038773575	0.819815679	0.070794465	0.026674417	0.082715439	0.023679039	0.83336471	0.055002216	0.005937796	0.082016239	0.068557997	0.781922221	0.025166822	0.12435296	0.048731105	0.723381846	0.041518074	0.186368975	0.077368572	0.708233418	0.01095532	0.20344269	0.104025764	0.024788188	0.001270782	0.047494851	0.712867635	0.005612662	0.103940119
1. CVD Plateau	1	Men	2023	77	0.898587464	0.015990145	0.00030162	0.018212051	0.036723444	0.001084392	0.029100884	0.876012493	0.032643646	0.042188281	0.011214482	0.037941098	0.813534424	0.080330153	0.025447244	0.08068818	0.019997735	0.844018795	0.050271019	0.005702382	0.08001007	0.074583532	0.78044657	0.02402057	0.120949327	0.053683787	0.726415772	0.039421163	0.180479279	0.065145584	0.727572654	0.010504036	0.196777725	0.11280897	0.030675335	0.001054257	0.032172033	0.716657888	0.005390702	0.101240816
1. CVD Plateau	1	Men	2023	78	0.898752123	0.017885516	0.000289816	0.015655757	0.037867481	0.001043454	0.028505854	0.874251945	0.030010787	0.047845531	0.01075199	0.037139748	0.800025706	0.096977996	0.024274143	0.078722154	0.024642902	0.840395267	0.05141914	0.005478018	0.078064672	0.065008483	0.794431587	0.022924884	0.117635046	0.044691868	0.743160778	0.037417698	0.174729656	0.06099643	0.73865992	0.010073405	0.190270245	0.113807513	0.029397351	0.002889032	0.086592414	0.66351767	0.005179181	0.098616839
1. CVD Plateau	1	Men	2023	79	0.89203489	0.019195538	0.000336587	0.016895905	0.042597206	0.001004534	0.027935339	0.869611831	0.034799058	0.048908634	0.01031086	0.036369617	0.822644833	0.077384696	0.02315331	0.076817161	0.023681504	0.830689084	0.064185218	0.005264345	0.076179848	0.067348983	0.796363158	0.021878066	0.114409794	0.057700849	0.737673801	0.035504779	0.169120571	0.066259291	0.740156796	0.009662732	0.183921181	0.120161308	0.030978388	0.000957053	0.029011305	0.717846308	0.004977758	0.09606788
1. CVD Plateau	1	Men	2023	80	0.87846834	0.017770662	0.000179863	0.009840042	0.042101425	0.001817189	0.04982248	0.83457309	0.028024152	0.054013959	0.01857503	0.064813769	0.738886205	0.083261201	0.041473913	0.136378681	0.023459639	0.770982026	0.06079803	0.009505053	0.135255252	0.070156395	0.688221678	0.039211709	0.202410218	0.049409836	0.589646662	0.063253386	0.297690116	0.064108483	0.595178743	0.017412445	0.323300329	0.110233224	0.035937481	0.004612496	0.10913592	0.560841815	0.008988754	0.170250311
1. CVD Plateau	1	Men	2023	81	0.866504688	0.022276047	0.000297635	0.012887428	0.04740799	0.001751345	0.048874867	0.826209451	0.038025717	0.054414627	0.017822884	0.063527322	0.738424311	0.088884992	0.03955573	0.133134967	0.032038833	0.760160929	0.066611624	0.009142032	0.132046582	0.071509789	0.694203383	0.037420338	0.19686649	0.054945483	0.597066386	0.059985519	0.288002612	0.057043679	0.613909259	0.016712496	0.312334566	0.116546939	0.041129815	0.002764457	0.060215441	0.604811053	0.008646631	0.165885665
1. CVD Plateau	1	Men	2023	82	0.862566282	0.019837421	0.0004993	0.024052365	0.043382663	0.001688974	0.047972994	0.830520546	0.035485755	0.05458788	0.017107099	0.06229872	0.71504823	0.117223172	0.037726545	0.130002053	0.035258979	0.756686663	0.070309171	0.008797288	0.128947899	0.068524237	0.704279231	0.035712135	0.191484397	0.051584781	0.612966529	0.056872815	0.278575875	0.066241731	0.616046855	0.016046534	0.30166488	0.110746576	0.03705488	0	0	0.68221984	0.008321781	0.161656923
1. CVD Plateau	1	Men	2023	83	0.855197288	0.021824246	0.000607525	0.026475719	0.047147828	0.001629987	0.047117408	0.820688079	0.042089575	0.059667279	0.016426562	0.061128505	0.737304994	0.099731261	0.035983604	0.12698014	0.031340792	0.762456641	0.071772865	0.008470294	0.125959407	0.065827955	0.713823258	0.034084517	0.18626427	0.027892479	0.648784486	0.053910721	0.269412314	0.059566659	0.633725195	0.015413523	0.291294623	0.124658544	0.041077918	0.00352603	0.075525949	0.589633605	0.008013709	0.157564245
1. CVD Plateau	1	Men	2023	84	0.838534786	0.023813386	0.0008783	0.034692368	0.05419812	0.0015743	0.046308739	0.804803434	0.063682522	0.055716513	0.015780225	0.060017307	0.742747476	0.098858689	0.034324286	0.124069548	0.0387371	0.744890156	0.085130753	0.008160561	0.123081429	0.062955109	0.723303247	0.032535024	0.181206621	0.041131709	0.647258863	0.051094848	0.26051458	0.065588651	0.638371497	0.014812488	0.281227364	0.110743215	0.046147119	0.0034511	0.066130021	0.612198655	0.007721955	0.153607935
1. CVD Plateau	1	Men	2023	85	0.810338905	0.024019379	0.001254194	0.04837051	0.054835625	0.001992769	0.059188618	0.783075984	0.063711552	0.056726621	0.019860531	0.076625313	0.701504247	0.098026819	0.042879314	0.15758962	0.03871555	0.71040565	0.08422963	0.010302259	0.156346911	0.069573841	0.660637784	0.040673185	0.22911519	0.047218099	0.562055408	0.063404731	0.327321762	0.050630717	0.577952051	0.018649834	0.352767398	0.113154482	0.047497191	0	0	0.634950041	0.00975027	0.194648018
1. CVD Plateau	1	Men	2023	86	0.796843612	0.030175325	0.001771624	0.053683552	0.057335083	0.001928208	0.058262596	0.765522864	0.079386062	0.060653495	0.019099943	0.075337637	0.699871069	0.105114638	0.040915847	0.154098446	0.037700983	0.707787157	0.09167569	0.009940135	0.152896034	0.070156623	0.668035736	0.038839744	0.222967897	0.046878157	0.576576654	0.060083903	0.316461286	0.068984547	0.57258537	0.017943023	0.340487059	0.123553197	0.041465355	0.0043755	0.091074282	0.540259237	0.009409326	0.189863103
1. CVD Plateau	1	Men	2023	87	0.79245708	0.028644952	0.001621743	0.051960023	0.066047845	0.001867702	0.057400655	0.776298036	0.064732181	0.066459505	0.018380478	0.0741298	0.683700961	0.126492633	0.039052476	0.150753931	0.042450382	0.703402043	0.094957845	0.009598951	0.149590779	0.062818432	0.683046958	0.037099807	0.217034803	0.048353361	0.588750839	0.0569383	0.3059575	0.057474998	0.596635485	0.017274694	0.328614822	0.115692664	0.053009865	0	0	0.636951797	0.009088192	0.185257482
1. CVD Plateau	1	Men	2023	88	0.78602029	0.029576352	0.001580971	0.049160597	0.075246563	0.001811182	0.056604044	0.769442321	0.065521169	0.074332386	0.017701056	0.073003067	0.722312017	0.092844751	0.037286315	0.147556917	0.046223104	0.713553783	0.084512887	0.009278235	0.146431992	0.074719643	0.678512541	0.035450681	0.211317135	0.05056538	0.599657799	0.053962741	0.29581408	0.067441478	0.598759518	0.01664385	0.317155154	0.115814307	0.056180026	0	0	0.638387201	0.008786426	0.18083204
1. CVD Plateau	1	Men	2023	89	0.775498346	0.031268668	0.002343326	0.067373641	0.065883315	0.001758587	0.055874117	0.758052121	0.085866706	0.067061721	0.017060659	0.071958793	0.689942366	0.129934767	0.035614577	0.14450829	0.04949582	0.675861218	0.122244848	0.008977554	0.14342056	0.062181377	0.698112715	0.033889773	0.205816135	0.043469139	0.61934428	0.051152117	0.286034465	0.049031641	0.62880669	0.016049553	0.306112116	0.125811072	0.05990164	0.006719894	0.094146806	0.528329269	0.008503626	0.176587692
1. CVD Plateau	1	Men	2023	90	0.690674128	0.03375945	0.002345271	0.062612181	0.073625822	0.003974198	0.13300895	0.643690008	0.074003718	0.073014272	0.03825364	0.171038362	0.467485757	0.112266395	0.079105589	0.34114226	0.047957681	0.47790248	0.11531776	0.020213069	0.33860901	0.070407868	0.37115887	0.075340297	0.483092965	0.02704715	0.193828361	0.112730403	0.666394085	0.065598101	0.186550052	0.036005124	0.711846723	0.107196158	0.062612065	0.005093049	0.070130947	0.320195856	0.019150672	0.415621253
1. CVD Plateau	1	Men	2023	91	0.689099081	0.039321527	0.002546929	0.058284754	0.075295329	0.003869875	0.131582505	0.612625178	0.100055686	0.081448573	0.036940018	0.168930546	0.428411103	0.161429351	0.075640238	0.334519307	0.053072544	0.492679723	0.102572323	0.019604672	0.332070739	0.055726994	0.401274779	0.072105044	0.470893183	0.050725059	0.197737284	0.106929233	0.644608424	0.062676084	0.215261613	0.034787673	0.68727463	0.131481258	0.060909826	0.009423081	0.124555191	0.248776242	0.018579056	0.406275346
1. CVD Plateau	1	Men	2023	92	0.654325714	0.030439628	0.003670152	0.103928088	0.073534205	0.003774394	0.130327819	0.640456351	0.092079767	0.064720845	0.035710756	0.167032281	0.47387362	0.125490455	0.072375933	0.328259992	0.048716409	0.484120234	0.122229353	0.019040335	0.325893669	0.066242858	0.405476221	0.069057763	0.459223157	0.041367463	0.2334387	0.101476273	0.623717564	0.055920323	0.246704047	0.033649356	0.663726275	0.128772608	0.079578525	6.55E-05	0.000756809	0.375405684	0.018049204	0.39737168
1. CVD Plateau	1	Men	2023	93	0.669757939	0.033296095	0.003020228	0.080144243	0.080844807	0.003687707	0.129248981	0.579123245	0.156822419	0.064142933	0.034563948	0.165347454	0.496970375	0.111356879	0.069306759	0.322365986	0.051623173	0.462100532	0.147677426	0.018519377	0.320079493	0.058129655	0.427592768	0.066193	0.448084577	0.032829425	0.267086238	0.096359821	0.603724516	0.068366915	0.257840473	0.03258844	0.641204172	0.117646305	0.049147929	0.029705673	0.347013623	0.050014346	0.017560491	0.388911633
1. CVD Plateau	1	Men	2023	94	0.653387403	0.044793637	0.003404467	0.067230404	0.099224068	0.00360979	0.128350232	0.621975737	0.075423994	0.105222492	0.03349777	0.163880007	0.46017033	0.156564201	0.066426866	0.316838602	0.072756316	0.443366219	0.151206731	0.018041186	0.314629549	0.053901608	0.445114612	0.063505367	0.437478413	0.043040838	0.280760737	0.091568128	0.584630297	0.067185139	0.281503301	0.031603272	0.619708288	0.125120013	0.054063249	0.015040503	0.202610526	0.205157285	0.017112363	0.380896061
1. CVD Plateau	1	Men	2023	95	0.633725414	0.042503437	0.005248446	0.104662326	0.082683811	0.00354064	0.127635926	0.605681074	0.121867728	0.077306852	0.032510466	0.162633881	0.483060795	0.141530093	0.063730431	0.31167868	0.066226182	0.479590057	0.127033834	0.017605215	0.309544711	0.056656734	0.454948984	0.060989515	0.427404767	0.035199488	0.311277426	0.087089377	0.566433709	0.050030276	0.320041633	0.03069227	0.599235821	0.138157726	0.076857866	0.00211394	0.024654345	0.368186621	0.016704327	0.373325175
1. CVD Plateau	1	Men	2023	96	0.582319102	0.038175084	0.006344448	0.136164872	0.106405719	0.003480279	0.127110496	0.587247792	0.141013663	0.07852525	0.031600334	0.161612961	0.489474042	0.142427837	0.06121164	0.306886482	0.061041834	0.454664021	0.162257888	0.017210975	0.304825282	0.068986526	0.454510643	0.058640108	0.417862723	0.053851784	0.314105392	0.082911673	0.549131151	0.071644284	0.318720774	0.029853906	0.579781036	0.156768263	0.063595797	0.032199486	0.303928608	0.060973486	0.016335952	0.36619841
1. CVD Plateau	1	Men	2023	97	0.607051256	0.049453494	0.006197144	0.105160866	0.101930078	0.003428753	0.12677841	0.577748682	0.161298711	0.069365884	0.030765712	0.160821011	0.51028822	0.128385541	0.058864659	0.302461581	0.041800791	0.484777427	0.15609287	0.016858032	0.30047088	0.075216227	0.459481767	0.056451798	0.408850208	0.055415188	0.332845292	0.079023039	0.532716481	0.059565266	0.350012902	0.029086692	0.56133514	0.098410464	0.075731792	0.017832195	0.172756036	0.259748357	0.016006856	0.359514302
1. CVD Plateau	1	Men	2023	98	0.591773365	0.05095229	0.006243341	0.10291431	0.11808645	0.003386132	0.126644113	0.50071803	0.250934448	0.05808096	0.030004961	0.160261601	0.431754285	0.213159343	0.056683617	0.298402756	0.077758177	0.431915181	0.177300311	0.016545995	0.296480335	0.07702026	0.468196655	0.05441921	0.400363875	0.042402844	0.365004819	0.075411419	0.517180918	0.055359656	0.372364948	0.02838917	0.543886225	0.11625999	0.094163259	0	0	0.420589666	0.015716707	0.353270378
1. CVD Plateau	1	Men	2023	99	0.582975193	0.054521827	0.009449406	0.138263959	0.084725122	0.003352512	0.12671198	0.5720254	0.160197593	0.078522527	0.029316451	0.159938028	0.541364598	0.109264923	0.054662591	0.294707888	0.078987613	0.438392158	0.173494123	0.016274515	0.292851591	0.051992084	0.503072003	0.052536918	0.392398995	0.022565986	0.402856328	0.072064697	0.502512989	0.035987514	0.408833328	0.027759893	0.527419266	0.153911691	0.095776472	0	0	0.387383575	0.01546521	0.347463053
1. CVD Plateau	1	Men	2023	100	0.533565573	0.049030539	0.008860545	0.144194889	0.134034197	0.003328012	0.126986245	0.509086669	0.21493047	0.087431078	0.028698546	0.159853237	0.555261903	0.100568631	0.052795594	0.291373872	0.075350392	0.424738405	0.194286323	0.016043273	0.289581606	0.045633687	0.518617496	0.05079944	0.384949377	0.014812652	0.427518102	0.068970714	0.488698532	0.040486282	0.420400139	0.027197411	0.511916168	0.12156317	0.112435273	0.005359934	0.040142206	0.363159769	0.015252108	0.342087539
1. CVD Plateau	1	Men	2024	35	0.991717683	0.002615906	0	0	0.003159437	9.69E-05	0.002410043	0.982271728	0	0.013506108	0.001052127	0.003170037	0.981618448	0.008771623	0.00256615	0.00704378	0	0.992499441	0	0.000520938	0.006979621	0.075951338	0.910620641	0.00240424	0.011023781	0	0.978113057	0.004290668	0.017596275	0	0.979459317	0.00098206	0.019558623	0.059858911	0.005800737	0	0	0.924816023	0.000491735	0.009032595
1. CVD Plateau	1	Men	2024	36	0.990679194	0.003294707	0	0	0.003581959	9.29E-05	0.002351235	0.976632829	0	0.019266358	0.001008229	0.003092583	0.969721255	0.020949884	0.002458319	0.006870542	0	0.992692763	0	0.000499258	0.00680798	0.060239126	0.926706755	0.002303289	0.01075083	0	0.97873531	0.004108918	0.017155772	0	0.979991504	0.000941099	0.019067397	0.051935737	0.006557071	0	0	0.932226225	0.000471272	0.008809695
1. CVD Plateau	1	Men	2024	37	0.989779087	0.004241633	0	0	0.003596365	8.90E-05	0.002293869	0.978502095	0	0.017514729	0.000966152	0.003017024	0.979107326	0.011836251	0.002354939	0.006701484	0	0.992881042	0	0.000478478	0.00664048	0.05977191	0.927537209	0.002206508	0.010484374	0	0.979339846	0.003934634	0.016725519	0	0.980510634	0.000901838	0.018587528	0.089242031	0.006971424	0	0	0.89474275	0.00045166	0.008592135
1. CVD Plateau	1	Men	2024	38	0.99068281	0.002929086	0	0	0.004064845	8.53E-05	0.00223791	0.974008094	0	0.022122773	0.00092582	0.002943313	0.958542158	0.032665515	0.002255826	0.006536501	0	0.993064418	0	0.000458561	0.00647702	0.098341284	0.889320746	0.002113722	0.010224247	0	0.979927247	0.003767505	0.016305248	0	0.981017081	0.000864205	0.018118714	0.057066395	0.007053155	0	0	0.927067804	0.000432863	0.008379782
1. CVD Plateau	1	Men	2024	39	0.989872307	0.004645727	0	0	0.003216837	8.18E-05	0.002183325	0.977243577	0	0.018997856	0.000887161	0.002871406	0.960303893	0.031159811	0.002160802	0.006375495	0	0.993243027	0	0.000439473	0.0063175	0.060847488	0.927157453	0.002024767	0.009970291	0	0.980498074	0.003607231	0.015894695	0	0.981511207	0.000828133	0.017660659	0.074983408	0.004762839	0	0	0.911666399	0.000414847	0.008172507
1. CVD Plateau	1	Men	2024	40	0.988136693	0.003694963	0	0	0.004538996	0.00019684	0.003432507	0.971828571	0	0.021523202	0.002134153	0.004514075	0.963321307	0.021462263	0.005195883	0.010020547	0	0.989013221	0	0.001057347	0.009929432	0.096282893	0.883181103	0.004868986	0.015667019	0	0.966363002	0.00866993	0.024967068	0	0.970269904	0.001992193	0.027737903	0.063163745	0.006773652	0	0	0.916220998	0.000998107	0.012843498
1. CVD Plateau	1	Men	2024	41	0.988132704	0.003300569	0	0	0.005029238	0.000188668	0.00334882	0.983318794	0	0.010232412	0.002044983	0.004403811	0.959342068	0.025907902	0.004976592	0.009773439	0	0.989302065	0	0.001013326	0.00968461	0.073455745	0.906603625	0.004663711	0.015276919	0	0.967364566	0.008299865	0.024335569	0	0.971057939	0.001908994	0.027033067	0.054530958	0.00639182	0	0	0.925595423	0.00095656	0.012525239
1. CVD Plateau	1	Men	2024	42	0.986179342	0.004051322	0	0	0.006321305	0.000180837	0.003267194	0.979596767	0	0.014147469	0.001959511	0.004296253	0.96712097	0.018580418	0.004766335	0.009532277	0	0.989583186	0	0.000971134	0.00944568	0.060601744	0.920035333	0.004466898	0.014896025	0	0.968336541	0.007944946	0.023718513	0	0.971826548	0.001829246	0.026344206	0.064346438	0.007626881	0	0	0.914895377	0.000916741	0.012214563
1. CVD Plateau	1	Men	2024	43	0.989078674	0.003456275	0	0	0.004104137	0.000173332	0.003187582	0.977336888	0	0.016594193	0.001877583	0.004191336	0.953643548	0.032494798	0.004564737	0.009296916	0	0.989856804	0	0.000930697	0.009212499	0.078331539	0.902866162	0.004278197	0.014524102	0	0.969279947	0.00760454	0.023115514	0	0.972576308	0.001752805	0.025670887	0.070826427	0.007738545	0	0	0.908645169	0.000878577	0.011911282
1. CVD Plateau	1	Men	2024	44	0.986123697	0.003935953	0	0	0.006664275	0.000166139	0.003109936	0.970563977	0	0.023547971	0.001799052	0.004089	0.969048379	0.017512969	0.004371438	0.009067214	0	0.990123132	0	0.000891941	0.008984927	0.075921616	0.905820193	0.004097269	0.014160922	0	0.970195766	0.007278042	0.022526193	0	0.97330778	0.001679536	0.025012684	0.090558968	0.006961983	0	0	0.890021839	0.000842	0.01161521
1. CVD Plateau	1	Men	2024	45	0.985110141	0.004474097	0	0	0.005946827	0.000261082	0.004207852	0.979160287	0	0.012481404	0.002826099	0.005532211	0.942910982	0.037962463	0.006863013	0.012263542	0	0.986446265	0	0.001401422	0.012152313	0.058107341	0.916313116	0.006432976	0.019146567	0	0.958140656	0.011418766	0.030440578	0	0.963566317	0.002638424	0.033795259	0.071789405	0.007402494	0	0	0.903777968	0.00132297	0.015707163
1. CVD Plateau	1	Men	2024	46	0.985060205	0.00415131	0	0	0.006432793	0.000250253	0.004105439	0.97409445	0	0.017800547	0.002707806	0.005397197	0.958611363	0.022856884	0.006571638	0.011960115	0	0.986805236	0	0.001343059	0.011851705	0.085313779	0.889859712	0.006160269	0.01866624	0	0.959414005	0.010926273	0.029659723	0	0.964549256	0.00252806	0.032922684	0.07538489	0.008536599	0	0	0.899494796	0.001267889	0.015315825
1. CVD Plateau	1	Men	2024	47	0.985898411	0.004191208	0	0	0.005664935	0.000239876	0.00400557	0.96761766	0	0.024522403	0.002594419	0.005265518	0.943081034	0.038962749	0.006292242	0.011663976	0	0.987154555	0	0.001287124	0.011558321	0.083900795	0.892003287	0.005898782	0.018197136	0	0.960649812	0.010453849	0.028896339	0	0.965508332	0.002422275	0.032069392	0.085157169	0.01036204	0	0	0.888331935	0.001215101	0.014933756
1. CVD Plateau	1	Men	2024	48	0.984401042	0.004149163	0	0	0.007311677	0.000229933	0.003908186	0.961650713	0	0.030726455	0.002485734	0.005137098	0.95165169	0.030949038	0.006024325	0.011374948	0	0.987494496	0	0.001233517	0.011271986	0.069990662	0.906622319	0.00564805	0.017738969	0	0.961849387	0.01000066	0.028149953	0	0.966444267	0.00232088	0.031234853	0.075530132	0.008770581	0	0	0.899974051	0.00116451	0.014560726
1. CVD Plateau	1	Men	2024	49	0.9839212	0.005481554	0	0	0.006563609	0.000220404	0.003813233	0.976021797	0	0.016584783	0.002381558	0.005011861	0.939933815	0.043205914	0.005767411	0.01109286	0	0.987825327	0	0.001182143	0.01099253	0.078231417	0.899069497	0.005407624	0.017291461	0	0.963013992	0.009565907	0.027420101	0	0.967357762	0.002223693	0.030418546	0.083485083	0.01145191	0	0	0.88975047	0.001116027	0.014196511
1. CVD Plateau	1	Men	2024	50	0.974182796	0.005491841	3.33E-05	0.005999773	0.009024182	0.000328874	0.004939199	0.960954854	0.000337238	0.028664994	0.003551749	0.006491164	0.969052823	0.007992629	0.008594172	0.014360376	0.006255405	0.968555388	0.009195096	0.00176351	0.014230601	0.077599717	0.891967264	0.00805875	0.022374269	0.066286097	0.884019788	0.014241253	0.035452862	0.099610459	0.857752366	0.003316443	0.039320732	0.086570109	0.00995724	0	0	0.883433853	0.001664905	0.018373893
1. CVD Plateau	1	Men	2024	51	0.978300038	0.005948353	1.01E-05	0.001686824	0.008920029	0.000315257	0.004819388	0.966426098	0	0.023838053	0.003402765	0.006333084	0.923744704	0.054025216	0.008226409	0.014003671	0.009857427	0.966366293	0.008208981	0.001690066	0.013877234	0.065602291	0.904875654	0.007714622	0.021807432	0.079703165	0.872152358	0.01361838	0.034526097	0.116042461	0.842496589	0.00317746	0.03828349	0.063738359	0.009523701	0.000278521	0.028135549	0.878815334	0.001595595	0.01791294
1. CVD Plateau	1	Men	2024	52	0.974593931	0.005745109	4.30E-05	0.007386755	0.007226395	0.00030221	0.004702596	0.954179432	0.018612285	0.017769363	0.003259965	0.006178955	0.955636678	0.022834056	0.007873731	0.013655536	0.007917614	0.964002303	0.012928036	0.001619685	0.013532361	0.066198446	0.905163231	0.007384625	0.021253698	0.09764495	0.855714732	0.013020783	0.033619535	0.112181643	0.847505614	0.003044249	0.037268494	0.094769398	0.012154003	0.000126517	0.010175728	0.86378233	0.001529177	0.017462846
1. CVD Plateau	1	Men	2024	53	0.978048474	0.006430936	1.94E-05	0.002992253	0.007630442	0.00028971	0.004588758	0.969008115	0	0.021840099	0.003123094	0.006028691	0.945728545	0.033420174	0.007535514	0.013315767	0.008865559	0.962728644	0.013657773	0.001552241	0.013195783	0.064705176	0.907513911	0.007068176	0.020712737	0.064821116	0.889998841	0.012447418	0.032732626	0.110739375	0.850068924	0.002916574	0.036275128	0.073450628	0.011507433	1.13E-05	0.000973254	0.895568465	0.001465531	0.017023347
1. CVD Plateau	1	Men	2024	54	0.973513274	0.007586745	3.00E-05	0.003913941	0.010200454	0.000277734	0.004477813	0.95568527	0.0077779	0.027662711	0.002991909	0.00588221	0.94662431	0.033180358	0.007211161	0.01298417	0.011701234	0.962479066	0.011464781	0.001487614	0.012867305	0.068998968	0.904052088	0.006764716	0.020184229	0.061336605	0.894901273	0.011897285	0.031864837	0.122712536	0.839190463	0.002794205	0.035302795	0.08861173	0.011451985	4.37E-05	0.003761069	0.878132747	0.001404544	0.016594185
1. CVD Plateau	1	Men	2024	55	0.967620853	0.006298388	4.94E-05	0.007735396	0.01091432	0.000440631	0.006940996	0.953231687	0.004097467	0.028810934	0.004743183	0.009116729	0.932752587	0.035718054	0.011418853	0.020110506	0.01001472	0.95228088	0.015415334	0.002359347	0.019929719	0.070034948	0.88801065	0.010713224	0.031241178	0.08499602	0.846922476	0.01881507	0.049266435	0.112638255	0.828367448	0.004429998	0.054564299	0.09087691	0.013252458	0.000146462	0.010784411	0.857018952	0.002227649	0.02569316
1. CVD Plateau	1	Men	2024	56	0.968426243	0.00705662	4.57E-05	0.00638842	0.010886902	0.000422444	0.006773673	0.956607454	0.007373199	0.02257989	0.004543763	0.008895693	0.919326049	0.050139919	0.010925178	0.019608854	0.011066457	0.951762558	0.015477024	0.002261155	0.019432806	0.055918491	0.903390333	0.010251401	0.030439775	0.103217998	0.830858794	0.017976893	0.047946316	0.105309221	0.837362874	0.004243992	0.053083912	0.084533085	0.013563926	7.61E-06	0.000552889	0.874164371	0.002134991	0.025043131
1. CVD Plateau	1	Men	2024	57	0.967331365	0.006383881	5.44E-05	0.008395255	0.010819404	0.000405023	0.006610671	0.941797446	0.017915989	0.027253623	0.004352642	0.0086803	0.929367909	0.041061051	0.010451729	0.019119312	0.010174415	0.949382088	0.019328521	0.002167078	0.018947898	0.070259565	0.890275186	0.009808527	0.029656722	0.048710431	0.887462749	0.017172631	0.04665419	0.079545417	0.864754567	0.004065734	0.051634283	0.080734555	0.014801245	0.000118682	0.007835932	0.870054994	0.002046216	0.024408376
1. CVD Plateau	1	Men	2024	58	0.961903813	0.008587539	8.85E-05	0.010112228	0.012467674	0.000388338	0.006451906	0.960753957	0.00082667	0.025779454	0.00416948	0.008470438	0.921401595	0.049959119	0.009997677	0.018641608	0.010927212	0.946607727	0.021913387	0.002076946	0.018474729	0.066468693	0.895255907	0.009383826	0.028891573	0.075276148	0.862933625	0.016400905	0.045389321	0.081365869	0.864524633	0.003894907	0.050214591	0.083898962	0.014961334	0.000135104	0.008814287	0.86644061	0.001961166	0.023788537
1. CVD Plateau	1	Men	2024	59	0.966934196	0.008632517	5.66E-05	0.006451664	0.011255416	0.000372357	0.006297299	0.950193709	0.005799514	0.031746824	0.003993955	0.008265999	0.928069172	0.044193112	0.009562232	0.018175484	0.01157397	0.950729648	0.017692741	0.0019906	0.018013041	0.074718685	0.88816086	0.008976554	0.0281439	0.063371588	0.876817012	0.015660399	0.044151002	0.090970536	0.856474204	0.003731209	0.048824052	0.09135628	0.018175128	0.000354263	0.018764737	0.84628663	0.001879691	0.02318327
1. CVD Plateau	1	Men	2024	60	0.960038576	0.00801291	5.82E-05	0.007152478	0.01370318	0.000548709	0.010485949	0.940714808	0.012106829	0.027537558	0.005879293	0.013761511	0.914109325	0.041607302	0.014053169	0.030230205	0.010932132	0.934730605	0.021444794	0.002931977	0.029960492	0.07275629	0.867283954	0.013194683	0.046765073	0.055596331	0.84817919	0.022974436	0.073250044	0.061037919	0.852502571	0.00549294	0.08096657	0.095619188	0.016572033	0.000379461	0.022005625	0.82411426	0.002768708	0.038540725
1. CVD Plateau	1	Men	2024	61	0.963165085	0.007784492	3.69E-05	0.004681844	0.013569473	0.000526191	0.010236007	0.935461442	0.013175212	0.032300989	0.005631613	0.013430744	0.91679819	0.040290796	0.013437736	0.029473278	0.011311622	0.934409299	0.022258042	0.002810225	0.029210811	0.07595587	0.865877846	0.01261915	0.045547134	0.064183007	0.842665563	0.021926698	0.071224732	0.070770301	0.845277623	0.005261969	0.078690107	0.085267943	0.014762119	0.000107617	0.007129708	0.85252255	0.002653828	0.037556235
1. CVD Plateau	1	Men	2024	62	0.958277409	0.008190606	6.48E-05	0.007788229	0.015181502	0.000504633	0.009992791	0.949213473	0.004019137	0.028264356	0.0053943	0.013108733	0.899959388	0.058458175	0.012847556	0.028734881	0.009291639	0.931028215	0.028507026	0.002693617	0.028479504	0.069395868	0.874179881	0.012067275	0.044356976	0.082621084	0.827216106	0.020921405	0.069241406	0.091440719	0.827058867	0.005040677	0.076459736	0.09009484	0.015876762	2.83E-05	0.001748591	0.853112761	0.002543804	0.036594981
1. CVD Plateau	1	Men	2024	63	0.959782381	0.008784618	4.83E-05	0.005422007	0.015722488	0.000483995	0.009756193	0.945995403	0.001740955	0.034301374	0.005166938	0.01279533	0.914885392	0.044818351	0.012281615	0.028014641	0.011899438	0.931402783	0.02634963	0.002581946	0.027766203	0.072970754	0.872297162	0.011538104	0.04319398	0.075949951	0.836794092	0.019956881	0.067299075	0.091035186	0.829861764	0.004828676	0.074274374	0.089268501	0.015963664	0	0	0.856672926	0.002438442	0.035656468
1. CVD Plateau	1	Men	2024	64	0.953902329	0.009598242	7.92E-05	0.008107735	0.018322113	0.000464242	0.00952611	0.929788435	0.017228022	0.035544019	0.004949129	0.012490396	0.908387117	0.052561735	0.011738944	0.027312205	0.013040047	0.932412013	0.025002365	0.002475017	0.027070558	0.071695195	0.875216518	0.011030729	0.042057558	0.042763353	0.872808307	0.019031532	0.065396807	0.082051639	0.841189758	0.004625593	0.072133009	0.092083069	0.020124932	0.00049143	0.023345452	0.826877339	0.002337556	0.034740223
1. CVD Plateau	1	Men	2024	65	0.952961679	0.009149302	5.75E-05	0.006185145	0.017968799	0.000582106	0.013095495	0.936587898	0.005280787	0.034769183	0.006196346	0.017165787	0.884211213	0.063640413	0.014663966	0.037484409	0.014868212	0.909889452	0.034987442	0.003101304	0.03715359	0.064710723	0.86386352	0.013782539	0.057643218	0.068560118	0.818284482	0.023715992	0.089439408	0.075729203	0.819887762	0.005791903	0.098591132	0.098832085	0.018770351	0.000622994	0.031501129	0.799697932	0.002929194	0.047646315
1. CVD Plateau	1	Men	2024	66	0.94816515	0.009872083	8.41E-05	0.008365478	0.020165141	0.000558466	0.012789557	0.930831953	0.012426249	0.034046818	0.005935151	0.016759829	0.888999232	0.060444581	0.014011893	0.036544294	0.013271629	0.920818358	0.02671417	0.002973207	0.036222636	0.078916589	0.851794516	0.013172975	0.05611592	0.063151459	0.827374834	0.022603007	0.0868707	0.078805309	0.819949643	0.005548399	0.09569665	0.091671785	0.018835917	0	0	0.840266639	0.002808345	0.046417314
1. CVD Plateau	1	Men	2024	67	0.948702896	0.010055654	7.49E-05	0.007317017	0.02082127	0.000535852	0.012492426	0.934524349	0.007365609	0.036059736	0.005685019	0.016365287	0.901873602	0.049111718	0.013386774	0.035627906	0.013213556	0.919437641	0.02918298	0.002850605	0.035315217	0.069346588	0.863440958	0.012588653	0.0546238	0.074302883	0.819806586	0.021535554	0.084354977	0.078572795	0.823251517	0.005315224	0.092860465	0.093730336	0.01857429	0.000453905	0.023400437	0.815930474	0.002692684	0.045217874
1. CVD Plateau	1	Men	2024	68	0.946061173	0.011093013	9.39E-05	0.008296806	0.021736915	0.000514225	0.012204002	0.929870481	0.011735063	0.036966919	0.005445519	0.015982018	0.909185504	0.043292081	0.01278756	0.034734855	0.015651419	0.915526764	0.031657584	0.002733287	0.034430947	0.071915614	0.862889591	0.012028591	0.053166204	0.084295665	0.813301126	0.020511925	0.081891284	0.071913979	0.83291246	0.005091976	0.090081584	0.097271759	0.020743364	0.000291975	0.013588232	0.82147519	0.002582011	0.04404747
1. CVD Plateau	1	Men	2024	69	0.942975414	0.01091634	0.000108733	0.009753645	0.023828123	0.000493548	0.011924196	0.926400116	0.018602195	0.034171556	0.005216237	0.015609896	0.880426834	0.073495135	0.012213253	0.033864778	0.015034808	0.917141396	0.031633282	0.002621049	0.033569466	0.079624333	0.85714129	0.011491852	0.051742525	0.057470045	0.84352069	0.019530499	0.079478766	0.071414669	0.836347926	0.004878271	0.087359134	0.096445836	0.021011026	0.000560649	0.025429394	0.81117135	0.002476134	0.042905612
1. CVD Plateau	1	Men	2024	70	0.932666149	0.012030858	0.00013071	0.010617093	0.023797115	0.000818842	0.019939232	0.91963052	0.010439853	0.035201585	0.008635936	0.026092106	0.865738455	0.057608859	0.020156984	0.056495702	0.016033555	0.8859624	0.037654831	0.00434442	0.056004794	0.065903048	0.828967233	0.018972476	0.086157243	0.05200456	0.783913126	0.032128621	0.131953693	0.077242967	0.769763006	0.008077625	0.144916402	0.093474791	0.020936688	0.000418564	0.019181472	0.790374309	0.004104489	0.071509688
1. CVD Plateau	1	Men	2024	71	0.933057153	0.012381022	0.000114074	0.009015411	0.025156563	0.000786208	0.01948957	0.909408635	0.016094084	0.040731335	0.008272991	0.025492956	0.858382504	0.067287966	0.019245658	0.055083873	0.013930677	0.885179699	0.04211555	0.004167013	0.054607062	0.061928458	0.836116168	0.018120896	0.083834479	0.060365108	0.781067374	0.030570452	0.127997066	0.078212468	0.773600651	0.007739395	0.140447486	0.092434781	0.022245189	0.000491988	0.021146035	0.790093558	0.003937154	0.069651296
1. CVD Plateau	1	Men	2024	72	0.92606857	0.012291348	0.000169292	0.01341684	0.028244596	0.000755039	0.019054316	0.909957447	0.017858001	0.039346412	0.007925769	0.024912371	0.856486047	0.071431481	0.018372688	0.053709784	0.017214711	0.885097204	0.040443881	0.003997431	0.053246774	0.069526606	0.831601048	0.017305219	0.081567126	0.04951921	0.797278511	0.029077641	0.124124638	0.065439869	0.791072402	0.007415849	0.13607188	0.093879508	0.023817116	0.000149012	0.00606861	0.804468926	0.003777208	0.06783962
1. CVD Plateau	1	Men	2024	73	0.925327021	0.012776626	0.00018763	0.014285261	0.028064779	0.000725283	0.018633399	0.908766022	0.018780532	0.040509525	0.007593686	0.024350235	0.866030397	0.064059928	0.017536663	0.052373012	0.021195677	0.876619156	0.046426268	0.003835388	0.051923511	0.064445378	0.83967602	0.01652412	0.079354482	0.057524354	0.794492084	0.027647917	0.120335645	0.085841807	0.775262825	0.007106441	0.131788927	0.109688966	0.027802129	0.000202411	0.007025388	0.785582643	0.003624381	0.066074082
1. CVD Plateau	1	Men	2024	74	0.925672651	0.013577543	0.000185779	0.013312364	0.028328001	0.000696891	0.018226771	0.904011818	0.021161749	0.04374379	0.007276185	0.023806458	0.861027587	0.071162987	0.016736241	0.051073186	0.023282953	0.877531255	0.044868273	0.003680611	0.050636907	0.058532234	0.848495502	0.015776337	0.077195926	0.063503008	0.793588364	0.026279127	0.116629501	0.060348756	0.805242409	0.006810652	0.127598184	0.108715563	0.026656878	0.001348064	0.046788589	0.748658321	0.003478416	0.06435417
1. CVD Plateau	1	Men	2024	75	0.900815844	0.01564287	0.000286945	0.01772611	0.034539591	0.001112363	0.029876278	0.889394654	0.013999562	0.046025747	0.011579639	0.039000399	0.830620818	0.05941562	0.026521656	0.083441906	0.019302854	0.849719502	0.042377919	0.005866998	0.082732727	0.076987665	0.772208386	0.025011292	0.125792658	0.050286178	0.718939552	0.041466448	0.189307821	0.060676729	0.72159545	0.010841045	0.206886776	0.097771768	0.027934135	0.001114976	0.03726748	0.72536557	0.005545199	0.105000873
1. CVD Plateau	1	Men	2024	76	0.904924826	0.015935843	0.00025488	0.015487469	0.033084595	0.001069509	0.029242877	0.881513431	0.023000296	0.046237353	0.011098211	0.038150708	0.822514444	0.070794465	0.02530441	0.081386681	0.023679039	0.834987203	0.055002216	0.005632828	0.080698713	0.068557997	0.785212429	0.023874246	0.122355328	0.048731105	0.728508098	0.039385692	0.183375105	0.077368572	0.712064232	0.010392651	0.200174544	0.104025764	0.024822499	0.001236471	0.04621249	0.716107979	0.005324394	0.102270403
1. CVD Plateau	1	Men	2024	77	0.899602367	0.015998289	0.000293477	0.017720325	0.036723444	0.001028697	0.028633402	0.878079345	0.031762268	0.042188281	0.010638502	0.037331604	0.816137594	0.080330153	0.024140265	0.079391988	0.019997735	0.845596969	0.050271019	0.005409505	0.078724772	0.074583532	0.78362323	0.022786866	0.119006372	0.053683787	0.731339712	0.037396479	0.177580023	0.065145584	0.731273224	0.009964546	0.193616647	0.11280897	0.0307038	0.001025792	0.031303388	0.719429755	0.005113834	0.099614463
1. CVD Plateau	1	Men	2024	78	0.899686344	0.017893341	0.000281991	0.015233052	0.037867481	0.000989862	0.02804793	0.876211082	0.029200495	0.047845531	0.010199765	0.036543127	0.802537043	0.096977996	0.023027415	0.077457545	0.024642902	0.841930667	0.05141914	0.005196666	0.076810625	0.065008483	0.79749873	0.021747454	0.115745332	0.044691868	0.747889456	0.035495913	0.171922763	0.06099643	0.742233834	0.009556032	0.187213704	0.113807513	0.029475355	0.002811028	0.084254419	0.667705871	0.004913176	0.097032638
1. CVD Plateau	1	Men	2024	79	0.892991432	0.019204625	0.000327499	0.016439716	0.042597206	0.000952941	0.02748658	0.871665224	0.033859484	0.048908634	0.009781291	0.035785367	0.825068002	0.077384696	0.021964148	0.075583154	0.023681504	0.832183232	0.064185218	0.004993967	0.074956079	0.067348983	0.799324725	0.020754401	0.112571891	0.057700849	0.742214126	0.033681242	0.166403783	0.066259291	0.743607625	0.009166451	0.180966633	0.120161308	0.031004229	0.000931212	0.028228	0.720428526	0.004722099	0.094524625
1. CVD Plateau	1	Men	2024	80	0.879429443	0.017775518	0.000175006	0.009574361	0.042101425	0.001728261	0.049215986	0.837027734	0.0272675	0.054013959	0.017666022	0.064024785	0.742575968	0.083261201	0.039444299	0.134718532	0.023459639	0.773093651	0.06079803	0.009039903	0.133608778	0.070156395	0.692604544	0.037292801	0.19994626	0.049409836	0.59636591	0.060157947	0.294066307	0.064108483	0.599966422	0.01656033	0.319364765	0.110233224	0.036062019	0.004487958	0.10618925	0.566300841	0.00854887	0.168177839
1. CVD Plateau	1	Men	2024	81	0.867533312	0.022284083	0.000289599	0.012539468	0.04740799	0.001665639	0.048279909	0.828881669	0.036999023	0.054414627	0.016950683	0.062753998	0.741980719	0.088884992	0.037619987	0.131514303	0.032038833	0.762215729	0.066611624	0.008694647	0.130439167	0.071509789	0.6984311	0.035589094	0.194470016	0.054945483	0.603507786	0.05705	0.28449673	0.057043679	0.618529197	0.015894635	0.308532489	0.116546939	0.041204455	0.002689816	0.058589624	0.608879352	0.00822349	0.163866324
1. CVD Plateau	1	Men	2024	82	0.863882329	0.019850903	0.000485819	0.023402951	0.043382663	0.001606321	0.047389014	0.833074201	0.03452764	0.05458788	0.016269927	0.061540353	0.718476985	0.117223172	0.035880316	0.128419526	0.035258979	0.758686872	0.070309171	0.008366774	0.127378205	0.068524237	0.708357837	0.033964486	0.18915344	0.051584781	0.61914085	0.054089623	0.275184746	0.066241731	0.62050432	0.015261263	0.297992686	0.110746576	0.03705488	0	0	0.684594948	0.007914537	0.159689059
1. CVD Plateau	1	Men	2024	83	0.856565463	0.021840649	0.000591122	0.025760875	0.047147828	0.00155022	0.046543844	0.823372489	0.040953156	0.059667279	0.015622694	0.060384383	0.740611669	0.099731261	0.03422267	0.1254344	0.031340792	0.764404468	0.071772865	0.008055782	0.124426092	0.065827955	0.717758668	0.032416519	0.183996858	0.027892479	0.654702302	0.051272485	0.266132733	0.059566659	0.638025444	0.014659229	0.287748667	0.124658544	0.041173121	0.003430828	0.073486748	0.593983017	0.007621541	0.155646201
1. CVD Plateau	1	Men	2024	84	0.840112242	0.023837101	0.000854586	0.033755674	0.05419812	0.001497258	0.045745019	0.808025697	0.061963094	0.055716513	0.015007986	0.059286711	0.745937518	0.098858689	0.032644554	0.122559238	0.0387371	0.746787792	0.085130753	0.007761207	0.121583148	0.062955109	0.727101262	0.030942853	0.179000776	0.041131709	0.652930565	0.048594413	0.257343312	0.065588651	0.642519783	0.014087607	0.277803958	0.110743215	0.046240299	0.00335792	0.064344511	0.616231939	0.007344064	0.151738052
1. CVD Plateau	1	Men	2024	85	0.812068543	0.024053243	0.00122033	0.047064506	0.054835625	0.001903753	0.058854	0.786116551	0.06199134	0.056726621	0.01897337	0.076192119	0.704310566	0.098026819	0.040963915	0.156698701	0.03871555	0.711749741	0.08422963	0.009842062	0.155463017	0.069573841	0.66374992	0.038856332	0.227819907	0.047218099	0.566738153	0.060572471	0.325471277	0.050630717	0.580779471	0.017816755	0.350773058	0.113154482	0.047497191	0	0	0.636486006	0.00931473	0.193547592
1. CVD Plateau	1	Men	2024	86	0.798708583	0.030223159	0.00172379	0.052234096	0.057335083	0.001842076	0.057933213	0.768945388	0.077242638	0.060653495	0.018246757	0.074911722	0.702569944	0.105114638	0.039088155	0.153227264	0.037700983	0.709095563	0.09167569	0.009496114	0.152031649	0.070156623	0.671031219	0.037104791	0.221707367	0.046878157	0.581049661	0.057399983	0.314672199	0.068984547	0.575311791	0.017141517	0.338562145	0.123553197	0.041583494	0.004257361	0.088615276	0.544211928	0.008989016	0.188789728
1. CVD Plateau	1	Men	2024	87	0.79426794	0.028688739	0.001577956	0.050557102	0.066047845	0.001784273	0.057076145	0.779285939	0.062984412	0.066459505	0.017559431	0.073710714	0.686297691	0.126492633	0.03730802	0.149901656	0.042450382	0.704676522	0.094957845	0.00917017	0.14874508	0.062818432	0.685931177	0.035442576	0.215807815	0.048353361	0.593023951	0.054394893	0.304227795	0.057474998	0.599264934	0.016503042	0.326757027	0.115692664	0.053009865	0	0	0.6384051	0.008682227	0.184210145
1. CVD Plateau	1	Men	2024	88	0.787748537	0.029619038	0.001538285	0.047833261	0.075246563	0.001730277	0.056284038	0.772414807	0.063752098	0.074332386	0.016910358	0.072590351	0.72481178	0.092844751	0.035620753	0.146722717	0.046223104	0.714796078	0.084512887	0.00886378	0.145604151	0.074719643	0.681290769	0.033867116	0.210122471	0.05056538	0.603740649	0.05155225	0.294141721	0.067441478	0.601296001	0.015900377	0.315362144	0.115814307	0.056180026	0	0	0.639802005	0.00839394	0.179809721
1. CVD Plateau	1	Men	2024	89	0.777711869	0.031331938	0.002280056	0.065554552	0.065883315	0.001680032	0.055558238	0.761539426	0.083548305	0.067061721	0.016298568	0.07155198	0.692350218	0.129934767	0.034023691	0.143691324	0.04949582	0.677073057	0.122244848	0.008576531	0.142609745	0.062181377	0.700790119	0.032375933	0.204652571	0.043469139	0.623246292	0.048867176	0.284417393	0.049031641	0.631254195	0.015332627	0.304381537	0.125811072	0.060083077	0.006538457	0.091604843	0.532249409	0.008123773	0.175589369
1. CVD Plateau	1	Men	2024	90	0.690676908	0.033822772	0.002281948	0.060921652	0.073625822	0.003868508	0.134802389	0.644399219	0.072005617	0.073014272	0.037236317	0.173344575	0.464989676	0.112266395	0.077001844	0.345742085	0.047957681	0.473874361	0.11531776	0.01967552	0.343174677	0.070407868	0.366648649	0.073336687	0.489606796	0.02704715	0.187840939	0.109732436	0.675379475	0.065598101	0.177909322	0.035047599	0.721444978	0.107196158	0.062749578	0.004955537	0.068237412	0.316994617	0.018641376	0.421225322
1. CVD Plateau	1	Men	2024	91	0.68900148	0.039390294	0.002478162	0.056711066	0.075295329	0.003766959	0.133356711	0.614031278	0.097354182	0.081448573	0.03595763	0.171208337	0.425912166	0.161429351	0.073628652	0.339029831	0.053072544	0.488723584	0.102572323	0.019083303	0.336548248	0.055726994	0.396843016	0.070187473	0.477242517	0.050725059	0.191889334	0.104085543	0.653300065	0.062676084	0.206919826	0.033862525	0.696541565	0.131481258	0.061164249	0.009168658	0.121192201	0.247155272	0.018084963	0.411753399
1. CVD Plateau	1	Men	2024	92	0.655474861	0.030538722	0.003571058	0.10112203	0.073534205	0.003674017	0.132085107	0.641640005	0.089593614	0.064720845	0.03476106	0.169284477	0.47137227	0.125490455	0.070451158	0.332686117	0.048716409	0.480232376	0.122229353	0.018533974	0.330287888	0.066242858	0.401120772	0.067221232	0.465415137	0.041367463	0.227727417	0.098777599	0.63212752	0.055920323	0.238649504	0.032754481	0.672675693	0.128772608	0.079580293	6.37E-05	0.000736375	0.370548121	0.017569201	0.40272968
1. CVD Plateau	1	Men	2024	93	0.670277163	0.033377641	0.002938682	0.077980349	0.080844807	0.003589636	0.130991723	0.582047171	0.152588214	0.064142933	0.03364475	0.167576933	0.494466875	0.111356879	0.067463606	0.32671264	0.051623173	0.458277216	0.147677426	0.01802687	0.324395316	0.058129655	0.423311321	0.064432655	0.454126369	0.032829425	0.261508466	0.093797215	0.611864895	0.068366915	0.250061396	0.031721778	0.649849911	0.117646305	0.049949982	0.02890362	0.337644255	0.054606792	0.017093485	0.394155561
1. CVD Plateau	1	Men	2024	94	0.653568	0.044885558	0.003312546	0.065415183	0.099224068	0.003513791	0.130080855	0.622693337	0.073387546	0.105222492	0.032606926	0.166089699	0.457664771	0.156564201	0.064660301	0.321110727	0.072756316	0.43960367	0.151206731	0.017561396	0.318871887	0.053901608	0.440904699	0.061816497	0.443377196	0.043040838	0.275312993	0.089132952	0.592513217	0.067185139	0.273987865	0.030762811	0.628064185	0.125120013	0.054469343	0.014634409	0.197140042	0.205947008	0.016657274	0.38603191
1. CVD Plateau	1	Men	2024	95	0.634924465	0.042645145	0.005106738	0.101836444	0.082683811	0.003446479	0.129356917	0.607643201	0.118577299	0.077306852	0.031645878	0.16482677	0.480553101	0.141530093	0.062035576	0.31588123	0.066226182	0.475884476	0.127033834	0.017137019	0.313718488	0.056656734	0.450807993	0.059367552	0.433167721	0.035199488	0.305955929	0.08477331	0.574071273	0.050030276	0.312778012	0.029876036	0.607315676	0.138157726	0.076914942	0.002056863	0.023988678	0.364262759	0.01626009	0.378358942
1. CVD Plateau	1	Men	2024	96	0.584374202	0.038346384	0.006173148	0.13248842	0.106405719	0.003387724	0.128824403	0.589716421	0.137206294	0.07852525	0.03075995	0.163792085	0.486963978	0.142427837	0.059583769	0.311024416	0.061041834	0.451011591	0.162257888	0.016753264	0.308935423	0.068986526	0.450435833	0.057080625	0.423497016	0.053851784	0.308906093	0.080706709	0.556535414	0.071644284	0.311697179	0.029059967	0.58759857	0.156768263	0.064465183	0.031330099	0.295722535	0.064676327	0.015901511	0.371136082
1. CVD Plateau	1	Men	2024	97	0.608272355	0.049620817	0.006029821	0.102321522	0.101930078	0.003337568	0.128487839	0.580753489	0.156943646	0.069365884	0.029947524	0.162989457	0.507775404	0.128385541	0.057299204	0.306539851	0.041800791	0.481174324	0.15609287	0.016409707	0.304522308	0.075216227	0.455470282	0.054950512	0.414362979	0.055415188	0.327763906	0.076921489	0.539899416	0.059565266	0.34321762	0.028313157	0.568903957	0.098410464	0.076213261	0.017350725	0.168091623	0.259990912	0.015581168	0.364361848
1. CVD Plateau	1	Men	2024	98	0.592934484	0.05112086	0.00607477	0.100135623	0.11808645	0.003296081	0.128351731	0.506130313	0.244159218	0.05808096	0.029207005	0.162422504	0.429238194	0.213159343	0.055176165	0.302426298	0.077758177	0.428357586	0.177300311	0.016105969	0.300477957	0.07702026	0.464245541	0.052971978	0.40576222	0.042402844	0.360036861	0.073405917	0.524154378	0.055359656	0.365786391	0.027634185	0.551219768	0.11625999	0.094163259	0	0	0.416244283	0.015298734	0.358033733
1. CVD Plateau	1	Men	2024	99	0.585088944	0.054776961	0.009194272	0.134530832	0.084725122	0.003263355	0.128420513	0.574973841	0.155872258	0.078522527	0.028536805	0.162094569	0.53884458	0.109264923	0.053208886	0.298681611	0.078987613	0.434876271	0.173494123	0.015841708	0.296800284	0.051992084	0.499178226	0.051139744	0.397689945	0.022565986	0.397997144	0.070148199	0.509288672	0.035987514	0.402460069	0.027021642	0.534530775	0.153911691	0.095776472	0	0	0.383109806	0.015053927	0.352148105
1. CVD Plateau	1	Men	2024	100	0.53583511	0.049269773	0.00862131	0.140301627	0.134034197	0.003239506	0.128698476	0.513497608	0.209127347	0.087431078	0.027935333	0.162008634	0.552737188	0.100568631	0.051391541	0.29530264	0.075350392	0.42126046	0.194286323	0.015616616	0.293486208	0.045633687	0.514777961	0.049448473	0.39013988	0.014812652	0.422762904	0.067136497	0.495287947	0.040486282	0.414220959	0.02647412	0.518818639	0.12156317	0.112579991	0.005215216	0.039058367	0.360036655	0.014846491	0.34670011
1. CVD Plateau	1	Men	2025	35	0.991759477	0.002615906	0	0	0.003159437	9.31E-05	0.002372051	0.982362972	0	0.013506108	0.001010857	0.003120063	0.981830146	0.008771623	0.002465491	0.00693274	0	0.992629903	0	0.000500504	0.006869593	0.075951338	0.91088873	0.002309932	0.01085	0	0.978558752	0.004122364	0.017318884	0	0.979806165	0.000943538	0.019250297	0.059858911	0.005800737	0	0	0.924977703	0.000472446	0.008890203
1. CVD Plateau	1	Men	2025	36	0.990719904	0.003294707	0	0	0.003581959	8.93E-05	0.002314169	0.97672113	0	0.019266358	0.000968681	0.003043831	0.969925992	0.020949884	0.00236189	0.006762233	0	0.992819669	0	0.000479674	0.006700657	0.060239126	0.926966581	0.002212941	0.010581352	0	0.979166932	0.003947744	0.016885324	0	0.980329002	0.000904184	0.018766814	0.051935737	0.006557071	0	0	0.932383589	0.000452786	0.008670817
1. CVD Plateau	1	Men	2025	37	0.989818741	0.004241633	0	0	0.003596365	8.56E-05	0.002257708	0.978587554	0	0.017514729	0.000928255	0.002969463	0.979305343	0.011836251	0.002262566	0.00659584	0	0.993004493	0	0.000459709	0.006535798	0.05977191	0.927789039	0.002119956	0.010319096	0	0.979757849	0.003780296	0.016461854	0	0.980839027	0.000866463	0.01829451	0.089242031	0.006971424	0	0	0.894895915	0.000433943	0.008456687
1. CVD Plateau	1	Men	2025	38	0.990721437	0.002929086	0	0	0.004064845	8.20E-05	0.002202631	0.974090809	0	0.022122773	0.000889505	0.002896914	0.958733687	0.032665515	0.00216734	0.006433458	0	0.993184511	0	0.000440574	0.006374915	0.098341284	0.889564835	0.002030811	0.01006307	0	0.980332069	0.003619722	0.016048209	0	0.981336608	0.000830306	0.017833086	0.057066395	0.007053155	0	0	0.927216884	0.000415884	0.008247682
1. CVD Plateau	1	Men	2025	39	0.989909934	0.004645727	0	0	0.003216837	7.86E-05	0.002148907	0.977323641	0	0.018997856	0.000852362	0.002826141	0.960489156	0.031159811	0.002076043	0.00627499	0	0.993359856	0	0.000422234	0.00621791	0.060847488	0.92739405	0.001945344	0.009813118	0	0.980890137	0.003465735	0.015644128	0	0.981822098	0.000795649	0.017382253	0.074983408	0.004762839	0	0	0.911811505	0.000398574	0.008043673
1. CVD Plateau	1	Men	2025	40	0.98815879	0.003694963	0	0	0.004538996	0.00019301	0.003414241	0.97189412	0	0.021523202	0.002092625	0.004490053	0.963475737	0.021462263	0.005094778	0.009967222	0	0.989086635	0	0.001036772	0.009876592	0.096282893	0.88335922	0.004774242	0.015583646	0	0.96666457	0.008501225	0.024834205	0	0.970456277	0.001953428	0.027590295	0.063163745	0.006773652	0	0	0.916308767	0.000978685	0.012775151
1. CVD Plateau	1	Men	2025	41	0.988154197	0.003300569	0	0	0.005029238	0.000184997	0.003330999	0.983382021	0	0.010232412	0.002005191	0.004380376	0.959490915	0.025907902	0.004879754	0.009721429	0	0.98937332	0	0.000993608	0.009633073	0.073455745	0.906775671	0.004572961	0.015195622	0	0.967655572	0.008138362	0.024206066	0	0.971238943	0.001871847	0.02688921	0.054530958	0.00639182	0	0	0.925680689	0.000937947	0.012458585
1. CVD Plateau	1	Men	2025	42	0.986200247	0.004051322	0	0	0.006321305	0.000177318	0.003249808	0.979657759	0	0.014147469	0.001921381	0.00427339	0.967264442	0.018580418	0.004673589	0.009481551	0	0.989652348	0	0.000952237	0.009395415	0.060601744	0.920201522	0.004379979	0.014816755	0	0.968617358	0.007790348	0.023592294	0	0.972002334	0.001793651	0.026204015	0.064346438	0.007626881	0	0	0.914978216	0.000898902	0.012149563
1. CVD Plateau	1	Men	2025	43	0.98909901	0.003456275	0	0	0.004104137	0.000169959	0.003170619	0.977395727	0	0.016594193	0.001841048	0.004169032	0.953781846	0.032494798	0.004475914	0.009247442	0	0.989923938	0	0.000912587	0.009163475	0.078331539	0.9030267	0.004194949	0.014446811	0	0.969550931	0.007456566	0.022992504	0	0.972747024	0.001718698	0.025534278	0.070826427	0.007738545	0	0	0.908725651	0.000861481	0.011847896
1. CVD Plateau	1	Men	2025	44	0.986143479	0.003935953	0	0	0.006664275	0.000162907	0.003093386	0.970620744	0	0.023547971	0.001764045	0.00406724	0.969181693	0.017512969	0.004286376	0.009018962	0	0.990188302	0	0.000874585	0.008937113	0.075921616	0.905975278	0.004017542	0.014085564	0	0.97045726	0.007136421	0.022406319	0	0.973473567	0.001646854	0.024879578	0.090558968	0.006961983	0	0	0.890100034	0.000825616	0.011553399
1. CVD Plateau	1	Men	2025	45	0.985146342	0.004474097	0	0	0.005946827	0.000254212	0.004178521	0.979273212	0	0.012481404	0.002751737	0.005493648	0.94317705	0.037962463	0.006682429	0.012178058	0	0.986567849	0	0.001364547	0.012067604	0.058107341	0.916615847	0.006263708	0.019013104	0	0.958653302	0.011118309	0.030228389	0	0.963871314	0.002569	0.033559686	0.071789405	0.007402494	0	0	0.903922266	0.00128816	0.015597675
1. CVD Plateau	1	Men	2025	46	0.985095407	0.00415131	0	0	0.006432793	0.000243668	0.004076822	0.974203321	0	0.017800547	0.002636556	0.005359576	0.958867649	0.022856884	0.006398722	0.011876746	0	0.986923188	0	0.001307719	0.011769092	0.085313779	0.890151919	0.005998176	0.018536125	0	0.959908249	0.010638774	0.029452977	0	0.964845267	0.00246154	0.032693193	0.07538489	0.008536599	0	0	0.899634918	0.001234528	0.015209064
1. CVD Plateau	1	Men	2025	47	0.985932644	0.004191208	0	0	0.005664935	0.000233564	0.003977648	0.96772263	0	0.024522403	0.002526153	0.005228815	0.943327904	0.038962749	0.006126676	0.011582671	0	0.987268991	0	0.001253256	0.011477753	0.083900795	0.892285344	0.00574357	0.018070291	0	0.961126304	0.010178781	0.028694915	0	0.965795611	0.002358539	0.03184585	0.085157169	0.01036204	0	0	0.888468004	0.001183128	0.014829659
1. CVD Plateau	1	Men	2025	48	0.984434334	0.004149163	0	0	0.007311677	0.000223882	0.003880944	0.961751927	0	0.030726455	0.002420328	0.005101289	0.951889495	0.030949038	0.005865809	0.011295658	0	0.987605526	0	0.00120106	0.011193414	0.069990662	0.906894585	0.005499435	0.017615318	0	0.962308752	0.009737517	0.027953731	0	0.966723061	0.002259812	0.031017128	0.075530132	0.008770581	0	0	0.900106189	0.001133869	0.014459229
1. CVD Plateau	1	Men	2025	49	0.98395358	0.005481554	0	0	0.006563609	0.000214605	0.003786652	0.976119397	0	0.016584783	0.002318893	0.004976926	0.940162894	0.043205914	0.005615655	0.011015537	0	0.987933057	0	0.001151038	0.010915906	0.078231417	0.899332317	0.005265336	0.017170929	0	0.96345683	0.009314204	0.027228967	0	0.967628308	0.002165182	0.03020651	0.083485083	0.01145191	0	0	0.889878793	0.001086661	0.014097553
1. CVD Plateau	1	Men	2025	50	0.974437037	0.005492741	3.24E-05	0.005837779	0.009024182	0.000318308	0.004857518	0.961185413	0.000328133	0.028664994	0.003437642	0.006383818	0.969566412	0.007992629	0.008318066	0.014122894	0.006255405	0.968847381	0.009195096	0.001706854	0.013995265	0.077599717	0.892596179	0.007799846	0.022004259	0.066286097	0.885063614	0.013783722	0.034866566	0.099610459	0.858509174	0.003209895	0.038670472	0.086570109	0.00995724	0	0	0.883791197	0.001611417	0.018070038
1. CVD Plateau	1	Men	2025	51	0.978435411	0.005948626	9.84E-06	0.00164128	0.008920029	0.000305129	0.004739689	0.966640151	0	0.023838053	0.003293444	0.006228352	0.924240578	0.054025216	0.007962118	0.013772088	0.009857427	0.966650082	0.008208981	0.001635769	0.013647742	0.065602291	0.90548414	0.007466773	0.021446796	0.079703165	0.873160846	0.013180861	0.033955127	0.116042461	0.843231778	0.003075377	0.037650384	0.063738359	0.009531221	0.000271001	0.027375889	0.879922488	0.001544333	0.017616708
1. CVD Plateau	1	Men	2025	52	0.974880851	0.00574627	4.18E-05	0.007187313	0.007226395	0.000292501	0.004624828	0.95488888	0.018109754	0.017769363	0.003155231	0.006076772	0.956115465	0.022834056	0.00762077	0.01342971	0.007917614	0.964278128	0.012928036	0.001567649	0.013308572	0.066198446	0.905751957	0.007147378	0.020902219	0.09764495	0.85668903	0.012602463	0.033063557	0.112181643	0.848219738	0.002946446	0.036652173	0.094769398	0.012157419	0.000123101	0.009900983	0.864394992	0.001480049	0.017174057
1. CVD Plateau	1	Men	2025	53	0.978214459	0.00643146	1.89E-05	0.002911462	0.007630442	0.000280402	0.004512872	0.96920815	0	0.021840099	0.003022758	0.005928993	0.946190847	0.033420174	0.007293419	0.01309556	0.008865559	0.962996736	0.013657773	0.001502372	0.01297756	0.064705176	0.908083524	0.006841096	0.020370204	0.064821116	0.890940051	0.012047518	0.032191316	0.110739375	0.850762518	0.002822872	0.035675234	0.073450628	0.01150774	1.10E-05	0.000946977	0.895923347	0.001418447	0.016741826
1. CVD Plateau	1	Men	2025	54	0.973701924	0.007587556	2.92E-05	0.003808265	0.010200454	0.000268811	0.004403761	0.956088671	0.007567897	0.027662711	0.002895787	0.005784934	0.947070708	0.033180358	0.006979487	0.012769447	0.011701234	0.96273965	0.011464781	0.001439821	0.012654515	0.068998968	0.904603212	0.006547385	0.019850435	0.061336605	0.895810457	0.01151506	0.031337878	0.122712536	0.839864047	0.002704435	0.034718981	0.08861173	0.011453166	4.26E-05	0.00365952	0.878553844	0.00135942	0.016319762
1. CVD Plateau	1	Men	2025	55	0.967959499	0.006299722	4.81E-05	0.007526541	0.01091432	0.000427303	0.006824534	0.953638757	0.003986835	0.028810934	0.004599713	0.008963761	0.933435412	0.035718054	0.011073459	0.019773075	0.01001472	0.952686642	0.015415334	0.002287982	0.019595321	0.070034948	0.888858891	0.010389174	0.030716987	0.08499602	0.848318221	0.018245957	0.048439801	0.112638255	0.82941697	0.004296	0.053648774	0.09087691	0.013256412	0.000142507	0.010493231	0.857808613	0.002160267	0.025262059
1. CVD Plateau	1	Men	2025	56	0.968725163	0.007057854	4.45E-05	0.006215933	0.010886902	0.000409666	0.006660018	0.957093228	0.007174123	0.02257989	0.004406325	0.008746434	0.919985524	0.050139919	0.010594716	0.019279841	0.011066457	0.952157012	0.015477024	0.002192761	0.019106746	0.055918491	0.904211158	0.00994132	0.029929031	0.103217998	0.832207036	0.017433134	0.047141832	0.105309221	0.838381931	0.004115621	0.052193226	0.084533085	0.013564131	7.40E-06	0.000537961	0.874664072	0.002070412	0.024622937
1. CVD Plateau	1	Men	2025	57	0.967681208	0.00638535	5.29E-05	0.008168583	0.010819404	0.000392772	0.006499751	0.94255848	0.017432257	0.027253623	0.004220984	0.008534655	0.930004849	0.041061051	0.010135588	0.018798512	0.010174415	0.949765561	0.019328521	0.002101528	0.018629975	0.070259565	0.891069477	0.009511842	0.029159117	0.048710431	0.888764984	0.016653199	0.045871387	0.079545417	0.865743909	0.003942755	0.05076792	0.080734555	0.014804449	0.000115478	0.007624362	0.870738002	0.001984323	0.023998832
1. CVD Plateau	1	Men	2025	58	0.962296845	0.008589929	8.61E-05	0.009839198	0.012467674	0.000376591	0.00634365	0.961044519	0.00080435	0.025779454	0.004043363	0.008328314	0.922016786	0.049959119	0.009695271	0.018328824	0.010927212	0.946980534	0.021913387	0.002014123	0.018164745	0.066468693	0.896024513	0.009099987	0.028406807	0.075276148	0.864191295	0.015904816	0.044627741	0.081365869	0.865484988	0.003777095	0.049372048	0.083898962	0.014964981	0.000131456	0.008576302	0.867137061	0.001901846	0.023389393
1. CVD Plateau	1	Men	2025	59	0.967225315	0.008634044	5.50E-05	0.006277469	0.011255416	0.000361094	0.006191638	0.950609797	0.005642927	0.031746824	0.003873147	0.008127305	0.928663371	0.044193112	0.009272997	0.017870521	0.01157397	0.951092097	0.017692741	0.001930389	0.017710803	0.074718685	0.888904602	0.008705034	0.027671679	0.063371588	0.878031505	0.015186708	0.043410199	0.090970536	0.857406275	0.003618348	0.048004841	0.09135628	0.018184693	0.000344698	0.018258089	0.847239122	0.001822835	0.022794282
1. CVD Plateau	1	Men	2025	60	0.960368665	0.008014481	5.66E-05	0.006959361	0.01370318	0.000531032	0.010366654	0.941387663	0.011779945	0.027537558	0.005689882	0.013604951	0.914905988	0.041607302	0.013600423	0.029886286	0.010932132	0.935165913	0.021444794	0.002837519	0.029619643	0.07275629	0.868241072	0.012769595	0.046233044	0.055596331	0.849752688	0.022234277	0.072416704	0.061037919	0.853600663	0.005315976	0.080045442	0.095619188	0.016582279	0.000369215	0.021411474	0.825236074	0.00267951	0.038102261
1. CVD Plateau	1	Men	2025	61	0.963424899	0.007785488	3.59E-05	0.004555434	0.013569473	0.000509239	0.010119556	0.936151401	0.012819482	0.032300989	0.005450182	0.013277947	0.917566416	0.040290796	0.013004817	0.029137971	0.011311622	0.934832156	0.022258042	0.002719689	0.02887849	0.07595587	0.866802566	0.012212604	0.04502896	0.064183007	0.844182266	0.021220294	0.070414433	0.070770301	0.846342375	0.005092447	0.077794878	0.085267943	0.014765024	0.000104711	0.006937206	0.853227813	0.002568331	0.037128971
1. CVD Plateau	1	Men	2025	62	0.958617633	0.008192356	6.31E-05	0.007577947	0.015181502	0.000488375	0.009879107	0.949644909	0.003910621	0.028264356	0.005220514	0.012959599	0.900700199	0.058458175	0.012433652	0.028407975	0.009291639	0.931438995	0.028507026	0.002606838	0.028155502	0.069395868	0.875073281	0.011678508	0.043852342	0.082621084	0.828677858	0.020247388	0.068453671	0.091440719	0.828091116	0.004878284	0.07558988	0.09009484	0.015877525	2.75E-05	0.001701379	0.853658254	0.002461852	0.036178653
1. CVD Plateau	1	Men	2025	63	0.96005536	0.008785923	4.70E-05	0.005275613	0.015722488	0.000468402	0.0096452	0.946354438	0.00169395	0.034301374	0.005000477	0.012649762	0.915599777	0.044818351	0.011885943	0.027695929	0.011899438	0.93180185	0.02634963	0.002498764	0.027450317	0.072970754	0.873160283	0.011166385	0.042702578	0.075949951	0.838202673	0.019313938	0.066533437	0.091035186	0.830862321	0.004673112	0.07342938	0.089268501	0.015963664	0	0	0.857157135	0.002359884	0.035250817
1. CVD Plateau	1	Men	2025	64	0.954244569	0.009600382	7.71E-05	0.007888826	0.018322113	0.000449285	0.009417735	0.930555134	0.016762865	0.035544019	0.004789685	0.012348297	0.909076027	0.052561735	0.011360755	0.027001484	0.013040047	0.932799722	0.025002365	0.00239528	0.026762586	0.071695195	0.876050365	0.010675357	0.041579084	0.042763353	0.874165435	0.0184184	0.064652811	0.082051639	0.842159411	0.004476572	0.071312377	0.092083069	0.020138201	0.000478161	0.022715124	0.827978202	0.002262248	0.034344995
1. CVD Plateau	1	Men	2025	65	0.95341216	0.009150853	5.59E-05	0.006018146	0.017968799	0.000555002	0.012839117	0.937355064	0.005138206	0.034769183	0.005907824	0.016829723	0.885627866	0.063640413	0.013981165	0.036750556	0.014868212	0.910761235	0.034987442	0.002956897	0.036426214	0.064710723	0.865633791	0.01314078	0.056514706	0.068560118	0.821139778	0.0226117	0.087688404	0.075729203	0.822087624	0.005522213	0.09666096	0.098832085	0.018787172	0.000606173	0.030650598	0.801617652	0.002792802	0.046713517
1. CVD Plateau	1	Men	2025	66	0.94866741	0.009874354	8.19E-05	0.00813961	0.020165141	0.000532462	0.012539169	0.931771937	0.01209074	0.034046818	0.005658791	0.016431713	0.890367118	0.060444581	0.013359455	0.035828846	0.013271629	0.92166595	0.02671417	0.002834765	0.035513486	0.078916589	0.853506504	0.012559599	0.055017308	0.063151459	0.830128017	0.021550539	0.085169985	0.078805309	0.822081499	0.005290047	0.093823145	0.091671785	0.018835917	0	0	0.841306141	0.002677579	0.045508577
1. CVD Plateau	1	Men	2025	67	0.949169977	0.010057676	7.29E-05	0.007119458	0.02082127	0.000510901	0.012247855	0.935308325	0.007166738	0.036059736	0.005420307	0.016044895	0.90319444	0.049111718	0.012763443	0.034930399	0.013213556	0.92026176	0.02918298	0.002717872	0.034623832	0.069346588	0.865096526	0.012002486	0.0535544	0.074302883	0.822460813	0.02053279	0.082703514	0.078572795	0.82531699	0.00506773	0.091042485	0.093730336	0.018586546	0.00044165	0.022768625	0.81757292	0.002567304	0.04433262
1. CVD Plateau	1	Men	2025	68	0.946548055	0.011095547	9.13E-05	0.008072793	0.021736915	0.000490281	0.011965078	0.930753777	0.011418217	0.036966919	0.005191958	0.01566913	0.910460956	0.043292081	0.01219213	0.034054832	0.015651419	0.916328107	0.031657584	0.002606016	0.033756873	0.071915614	0.864490544	0.011468502	0.05212534	0.084295665	0.815859456	0.019556824	0.080288054	0.071913979	0.834913135	0.004854878	0.088318008	0.097271759	0.020751247	0.000284092	0.01322135	0.82282464	0.002461784	0.043185129
1. CVD Plateau	1	Men	2025	69	0.94349519	0.010919276	0.000105798	0.009490296	0.023828123	0.000470567	0.01169075	0.927450864	0.018099936	0.034171556	0.004973353	0.015304292	0.881658511	0.073495135	0.011644565	0.033201789	0.015034808	0.917920648	0.031633282	0.002499004	0.032912258	0.079624333	0.858689379	0.010956755	0.050729533	0.057470045	0.845986091	0.018621096	0.077922767	0.071414669	0.838285351	0.004651123	0.085648857	0.096445836	0.021026164	0.000545511	0.0247428	0.812813227	0.002360838	0.042065625
1. CVD Plateau	1	Men	2025	70	0.933314509	0.012034387	0.000127181	0.010330432	0.023797115	0.000780541	0.019615835	0.920739535	0.010157977	0.035201585	0.008231988	0.025668915	0.867597612	0.057608859	0.019214138	0.05557939	0.016033555	0.887073961	0.037654831	0.004141209	0.055096445	0.065903048	0.831252069	0.018085036	0.084759847	0.05200456	0.787556122	0.0306258	0.129813518	0.077242967	0.772491258	0.007699793	0.142565983	0.093474791	0.020947989	0.000407262	0.018663572	0.792244022	0.003912501	0.070349863
1. CVD Plateau	1	Men	2025	71	0.933653448	0.012384102	0.000110994	0.008771995	0.025156563	0.000749433	0.019173466	0.910643619	0.015659543	0.040731335	0.007886021	0.025079482	0.860176135	0.067287966	0.018345439	0.05419046	0.013930677	0.886260291	0.04211555	0.0039721	0.053721383	0.061928458	0.838323498	0.017273288	0.082474756	0.060365108	0.784573313	0.029140515	0.125921064	0.078212468	0.7762406	0.007377384	0.138169549	0.092434781	0.022258472	0.000478704	0.020575092	0.791978346	0.003752993	0.068521612
1. CVD Plateau	1	Men	2025	72	0.926775186	0.012295919	0.000164721	0.013054585	0.028244596	0.000719722	0.018745271	0.9112144	0.017375835	0.039346412	0.00755504	0.024508314	0.858216559	0.071431481	0.017513303	0.052838657	0.017214711	0.886147801	0.040443881	0.003810451	0.052383157	0.069526606	0.833733451	0.016495765	0.080244178	0.04951921	0.800651817	0.02771753	0.122111444	0.065439869	0.793626248	0.007068972	0.133864912	0.093879508	0.023821139	0.000144989	0.005904757	0.805909758	0.003600528	0.06673932
1. CVD Plateau	1	Men	2025	73	0.926048866	0.012781692	0.000182564	0.013899559	0.028064779	0.000691358	0.018331181	0.910023232	0.018273458	0.040509525	0.00723849	0.023955295	0.867700122	0.064059928	0.016716383	0.051523567	0.021195677	0.877640711	0.046426268	0.003655987	0.051081357	0.064445378	0.841736	0.015751201	0.078067421	0.057524354	0.79773706	0.026354681	0.118383905	0.085841807	0.777732733	0.006774036	0.129651425	0.109688966	0.027807594	0.000196946	0.006835702	0.787013524	0.00345485	0.065002418
1. CVD Plateau	1	Men	2025	74	0.926360304	0.013582559	0.000180763	0.01295293	0.028328001	0.000664294	0.017931149	0.905309651	0.020590382	0.04374379	0.00693584	0.023420338	0.86263879	0.071162987	0.0159534	0.050244823	0.023282953	0.878524703	0.044868273	0.00350845	0.04981562	0.058532234	0.850485494	0.015038397	0.075943875	0.063503008	0.796709205	0.025049916	0.114737871	0.060348756	0.80763051	0.006492082	0.125528651	0.108715563	0.026693275	0.001311666	0.045525297	0.751128085	0.003315712	0.063310401
1. CVD Plateau	1	Men	2025	75	0.901831005	0.015650618	0.000279197	0.017247505	0.034539591	0.001055285	0.029396799	0.890992728	0.013621574	0.046025747	0.010985463	0.038374489	0.833320844	0.05941562	0.025160774	0.082102762	0.019302854	0.851348312	0.042377919	0.00556595	0.081404965	0.076987665	0.775510591	0.023727909	0.123773835	0.050286178	0.724105449	0.039338717	0.186269656	0.060676729	0.725472014	0.010284768	0.20356649	0.097771768	0.02796424	0.001084872	0.036261258	0.728341467	0.005260663	0.103315733
1. CVD Plateau	1	Men	2025	76	0.90586718	0.015942725	0.000247998	0.015069308	0.033084595	0.00101463	0.028773563	0.883316186	0.022379288	0.046237353	0.010528738	0.037538435	0.825119026	0.070794465	0.024005987	0.080080521	0.023679039	0.836571354	0.055002216	0.005343796	0.079403595	0.068557997	0.788401125	0.022649208	0.120391671	0.048731105	0.733472014	0.037364729	0.180432153	0.077368572	0.715810065	0.009859382	0.19696198	0.104025764	0.024855884	0.001203086	0.044964752	0.719270241	0.005051188	0.100629085
1. CVD Plateau	1	Men	2025	77	0.900593132	0.016006213	0.000285553	0.017241877	0.036723444	0.000975913	0.02817387	0.880081938	0.030904687	0.042188281	0.010092618	0.036732476	0.81865043	0.080330153	0.022901577	0.078117841	0.019997735	0.847137981	0.050271019	0.005131932	0.077461333	0.074583532	0.786702383	0.021617623	0.117096461	0.053683787	0.736108553	0.035477586	0.174730074	0.065145584	0.734891843	0.009453244	0.19050933	0.11280897	0.030731496	0.000998095	0.030458197	0.722136042	0.004851432	0.098015769
1. CVD Plateau	1	Men	2025	78	0.900598565	0.017900954	0.000274377	0.014821759	0.037867481	0.00093907	0.027597794	0.878109341	0.028412082	0.047845531	0.009676393	0.035956653	0.80496173	0.096977996	0.021845829	0.076214444	0.024642902	0.843430038	0.05141914	0.004930014	0.075577906	0.065008483	0.800472213	0.020631546	0.113887757	0.044691868	0.752469983	0.033674542	0.169163607	0.06099643	0.745728732	0.009065692	0.184209147	0.113807513	0.029551252	0.002735131	0.081979549	0.671790104	0.004661071	0.095475379
1. CVD Plateau	1	Men	2025	79	0.893925329	0.019213468	0.000318657	0.015995844	0.042597206	0.000904044	0.027045453	0.873655641	0.032945278	0.048908634	0.009279392	0.035211055	0.827408049	0.077384696	0.020837121	0.074370134	0.023681504	0.833642439	0.064185218	0.004737716	0.073753123	0.067348983	0.802196322	0.019689449	0.110765246	0.057700849	0.746612965	0.031952986	0.1637332	0.066259291	0.746982274	0.008696101	0.178062334	0.120161308	0.031029371	0.00090607	0.027465844	0.722949991	0.004479798	0.093007618
1. CVD Plateau	1	Men	2025	80	0.88037098	0.017780243	0.000170281	0.009315853	0.042101425	0.001643765	0.048617453	0.839406298	0.026531277	0.054013959	0.016802308	0.063246158	0.746142808	0.083261201	0.037515819	0.133080173	0.023459639	0.775160485	0.06079803	0.008597931	0.131983915	0.070156395	0.696859451	0.03546951	0.197514644	0.049409836	0.602883348	0.057216751	0.290490065	0.064108483	0.604659983	0.015750675	0.315480859	0.110233224	0.036183194	0.004366783	0.103322141	0.571631184	0.008130905	0.16613257
1. CVD Plateau	1	Men	2025	81	0.868540462	0.022291902	0.00028178	0.012200902	0.04740799	0.001584204	0.04769276	0.831472556	0.036000049	0.054414627	0.016121943	0.061990825	0.745419397	0.088884992	0.035780699	0.129914912	0.032038833	0.764227137	0.066611624	0.008269555	0.128852851	0.071509789	0.702536112	0.0338491	0.192104999	0.054945483	0.609756895	0.054260755	0.281036867	0.057043679	0.623058476	0.015117527	0.304780319	0.116546939	0.04127708	0.002617191	0.057007704	0.612856164	0.007821433	0.161873489
1. CVD Plateau	1	Men	2025	82	0.865169058	0.01986402	0.000472702	0.022771072	0.043382663	0.001527786	0.0468127	0.835550318	0.033595393	0.05458788	0.01547447	0.060791939	0.721792973	0.117223172	0.034126084	0.126857772	0.035258979	0.760645024	0.070309171	0.007957712	0.125829114	0.068524237	0.712318763	0.032303921	0.18685308	0.051584781	0.625131976	0.051445115	0.271838129	0.066241731	0.624874454	0.014515121	0.294368694	0.110746576	0.03705488	0	0	0.686923934	0.007527586	0.157747025
1. CVD Plateau	1	Men	2025	83	0.857902835	0.021856609	0.000575162	0.025065331	0.047147828	0.001474428	0.045977808	0.825976392	0.039847421	0.059667279	0.014858881	0.059650027	0.743810309	0.099731261	0.032549482	0.123908949	0.031340792	0.766311514	0.071772865	0.007661925	0.122912903	0.065827955	0.721581201	0.030831635	0.181759208	0.027892479	0.66044561	0.04876571	0.262896201	0.059566659	0.642241563	0.013942522	0.284249256	0.124658544	0.041265754	0.003338195	0.071502606	0.598232653	0.007248915	0.153753334
1. CVD Plateau	1	Men	2025	84	0.841653169	0.023860174	0.000831512	0.032844271	0.05419812	0.001424056	0.045188698	0.811153465	0.06029009	0.055716513	0.014274227	0.058565705	0.749024036	0.098858689	0.031048522	0.121068753	0.0387371	0.748645862	0.085130753	0.007381752	0.120104533	0.062955109	0.730790987	0.029430019	0.176823886	0.041131709	0.658436047	0.046218572	0.254213671	0.065588651	0.646587014	0.013398847	0.274425488	0.110743215	0.046330962	0.003267256	0.062607209	0.62017364	0.006985004	0.149892713
1. CVD Plateau	1	Men	2025	85	0.813756647	0.024086192	0.001187381	0.045793764	0.054835625	0.001818794	0.058521597	0.789067376	0.060317574	0.056726621	0.018126638	0.075761791	0.707023701	0.098026819	0.039135803	0.155813678	0.03871555	0.71306701	0.08422963	0.009402836	0.154584973	0.069573841	0.666770686	0.037122276	0.226533197	0.047218099	0.571279582	0.057869281	0.323633038	0.050630717	0.583555727	0.017021639	0.348791917	0.113154482	0.047497191	0	0	0.637994841	0.008899038	0.192454449
1. CVD Plateau	1	Men	2025	86	0.800528313	0.030269701	0.001677247	0.050823776	0.057335083	0.001759869	0.057606011	0.77226834	0.075157087	0.060653495	0.017432452	0.074488626	0.705179762	0.105114638	0.037343753	0.152361847	0.037700983	0.710378014	0.09167569	0.009072327	0.151172986	0.070156623	0.673939296	0.035448901	0.22045518	0.046878157	0.585388517	0.054838373	0.312894953	0.068984547	0.577988947	0.016376536	0.33664997	0.123553197	0.041698442	0.004142412	0.086222664	0.548071967	0.00858786	0.187723457
1. CVD Plateau	1	Men	2025	87	0.796034971	0.028731344	0.001535351	0.04919206	0.066047845	0.001704645	0.056753783	0.782186462	0.061283833	0.066459505	0.016775799	0.073294401	0.688809284	0.126492633	0.035643061	0.149055023	0.042450382	0.705925864	0.094957845	0.00876093	0.147904979	0.062818432	0.688731753	0.033860866	0.214588948	0.048353361	0.597169709	0.051967391	0.302509539	0.057474998	0.601846921	0.015766554	0.324911526	0.115692664	0.053009865	0	0	0.63983297	0.008294761	0.183169739
1. CVD Plateau	1	Men	2025	88	0.789435141	0.029660572	0.001496752	0.046541763	0.075246563	0.001653059	0.05596615	0.775300764	0.062030791	0.074332386	0.016155693	0.072180366	0.72723012	0.092844751	0.034031092	0.145894038	0.046223104	0.716014007	0.084512887	0.008468213	0.144781789	0.074719643	0.683988927	0.032355715	0.208935715	0.05056538	0.607702582	0.049251609	0.292480429	0.067441478	0.603786736	0.015190785	0.313581002	0.115814307	0.056180026	0	0	0.641192157	0.008019341	0.178794169
1. CVD Plateau	1	Men	2025	89	0.779870606	0.031393499	0.002218495	0.06378458	0.065883315	0.001605056	0.055244449	0.764926713	0.0812925	0.067061721	0.015571205	0.07114786	0.694680164	0.129934767	0.032505302	0.142879766	0.04949582	0.678261254	0.122244848	0.008193782	0.141804295	0.062181377	0.703390835	0.03093108	0.203496708	0.043469139	0.627033475	0.046686362	0.282811024	0.049031641	0.633657574	0.014648372	0.302662412	0.125811072	0.060259616	0.006361919	0.089131512	0.536076999	0.00776123	0.174597653
1. CVD Plateau	1	Men	2025	90	0.690608725	0.033884385	0.002220336	0.059276768	0.073625822	0.003765726	0.136618238	0.644997668	0.070061466	0.073014272	0.03624699	0.175679604	0.462378227	0.112266395	0.074955991	0.350399387	0.047957681	0.4697744	0.11531776	0.019152764	0.347797395	0.070407868	0.362001898	0.071388213	0.496202021	0.02704715	0.18165874	0.106816968	0.684477141	0.065598101	0.169122308	0.034116424	0.731163167	0.107196158	0.062883377	0.004821737	0.066395002	0.313658213	0.018146096	0.426899418
1. CVD Plateau	1	Men	2025	91	0.688836388	0.039457204	0.002411251	0.055179867	0.075295329	0.003666875	0.135153086	0.615308941	0.094725619	0.081448573	0.035002276	0.173514591	0.423301512	0.161429351	0.071672421	0.343596716	0.053072544	0.484697149	0.102572323	0.018576281	0.341081704	0.055726994	0.392279146	0.06832267	0.483671189	0.050725059	0.185854524	0.101320106	0.662100311	0.062676084	0.198436786	0.032962836	0.705924294	0.131481258	0.061411803	0.008921104	0.117920011	0.245361455	0.017604465	0.417299903
1. CVD Plateau	1	Men	2025	92	0.656523524	0.030635141	0.00347464	0.098391735	0.073534205	0.003576403	0.133864353	0.642702257	0.087174586	0.064720845	0.033837497	0.171564815	0.468762646	0.125490455	0.068579349	0.33716755	0.048716409	0.476275676	0.122229353	0.018041547	0.334737015	0.066242858	0.396637413	0.065435239	0.471684489	0.041367463	0.221836784	0.096153189	0.640642563	0.055920323	0.230458509	0.031884231	0.681736938	0.128772608	0.079582013	6.20E-05	0.000716493	0.365609846	0.017102407	0.40815463
1. CVD Plateau	1	Men	2025	93	0.670713488	0.033456986	0.002859337	0.075874879	0.080844807	0.003494263	0.13275624	0.584803619	0.148468332	0.064142933	0.032750847	0.16983427	0.491858341	0.111356879	0.065671174	0.331113606	0.051623173	0.454386418	0.147677426	0.017547916	0.328765067	0.058129655	0.418905937	0.062720752	0.460243656	0.032829425	0.255758457	0.091305128	0.620106991	0.068366915	0.242150436	0.030878966	0.658603683	0.117646305	0.050730379	0.028123223	0.32852786	0.058867888	0.01663933	0.399465014
1. CVD Plateau	1	Men	2025	94	0.65367532	0.044974996	0.003223107	0.063648973	0.099224068	0.003420433	0.131833103	0.623303827	0.071406082	0.105222492	0.031740596	0.168327002	0.455057216	0.156564201	0.062942349	0.325436233	0.072756316	0.435774909	0.151206731	0.017094809	0.323167235	0.053901608	0.436574603	0.060174102	0.449349687	0.043040838	0.269699735	0.08676479	0.600494638	0.067185139	0.266344891	0.029945477	0.636524493	0.125120013	0.054864472	0.01423928	0.191817261	0.20651233	0.016214709	0.391231934
1. CVD Plateau	1	Men	2025	95	0.636023122	0.042783027	0.004968856	0.09908686	0.082683811	0.00335491	0.131099413	0.609465292	0.115375712	0.077306852	0.030805082	0.167047061	0.477946254	0.141530093	0.06038736	0.320136293	0.066226182	0.472113858	0.127033834	0.016681708	0.317944417	0.056656734	0.446550358	0.057790223	0.439002686	0.035199488	0.300475261	0.082520979	0.581804272	0.050030276	0.305390969	0.029082263	0.615496492	0.138157726	0.076970478	0.002001328	0.023340983	0.3602458	0.015828078	0.383455607
1. CVD Plateau	1	Men	2025	96	0.586306074	0.038513059	0.006006473	0.128911233	0.106405719	0.003297716	0.130559726	0.592031895	0.133501725	0.07852525	0.029942693	0.165998438	0.484357413	0.142427837	0.058000695	0.315214055	0.061041834	0.447295207	0.162257888	0.016308149	0.313096923	0.068986526	0.446247706	0.055564057	0.429201711	0.053851784	0.303553597	0.078562422	0.564032197	0.071644284	0.304554052	0.028287876	0.595513788	0.156768263	0.065311095	0.030484187	0.287738027	0.06808395	0.015479026	0.376135452
1. CVD Plateau	1	Men	2025	97	0.609392922	0.049783622	0.005867016	0.099558841	0.101930078	0.003248893	0.130218628	0.583591098	0.152706167	0.069365884	0.029151852	0.165184999	0.50516855	0.128385541	0.055776828	0.310669081	0.041800791	0.477508258	0.15609287	0.01597372	0.308624361	0.075216227	0.451348599	0.053490538	0.419944636	0.055415188	0.322534935	0.074877772	0.547172105	0.059565266	0.336306476	0.027560908	0.57656735	0.098410464	0.07668173	0.016882256	0.163553149	0.260035241	0.015167194	0.369269966
1. CVD Plateau	1	Men	2025	98	0.593996764	0.051284879	0.005910752	0.097431961	0.11808645	0.003208508	0.130080687	0.511310705	0.237566919	0.05808096	0.028431007	0.164610409	0.426630344	0.213159343	0.053710196	0.306500117	0.077758177	0.424737929	0.177300311	0.015678051	0.304525531	0.07702026	0.460187147	0.051564572	0.41122802	0.042402844	0.354926578	0.071455605	0.531214974	0.055359656	0.359095421	0.026899975	0.558644947	0.11625999	0.094163259	0	0	0.411827877	0.014892264	0.362856609
1. CVD Plateau	1	Men	2025	99	0.587078098	0.055025207	0.008946027	0.1308985	0.084725122	0.003176651	0.130150396	0.577757096	0.151663707	0.078522527	0.027778614	0.164278056	0.536234904	0.109264923	0.051795186	0.302704987	0.078987613	0.431299134	0.173494123	0.015420812	0.300798318	0.051992084	0.495179889	0.049781019	0.403047008	0.022565986	0.393000554	0.06828444	0.51614902	0.035987514	0.395977633	0.026303708	0.541731145	0.153911691	0.095776472	0	0	0.378766179	0.014653961	0.356891699
1. CVD Plateau	1	Men	2025	100	0.537975697	0.049502549	0.008388535	0.136513483	0.134034197	0.003153436	0.130432103	0.517703928	0.203480908	0.087431078	0.027193123	0.164190964	0.550124744	0.100568631	0.050026126	0.299280499	0.075350392	0.417721985	0.194286323	0.0152017	0.2974396	0.045633687	0.510836391	0.048134682	0.39539524	0.014812652	0.417874893	0.065352756	0.501959699	0.040486282	0.407935625	0.025770732	0.52580736	0.12156317	0.112720802	0.005074405	0.038003791	0.356815478	0.014452037	0.351370317
1. CVD Plateau	1	Men	2026	35	0.991800484	0.002615906	0	0	0.003159437	8.95E-05	0.002334693	0.982451724	0	0.013506108	0.000971243	0.003070925	0.982035949	0.008771623	0.002368872	0.006823556	0	0.992757707	0	0.00048089	0.006761403	0.075951338	0.91115013	0.00221941	0.010679123	0	0.978993058	0.003960815	0.017046127	0	0.980146315	0.000906562	0.018947122	0.059858911	0.005800737	0	0	0.92513623	0.000453932	0.00875019
1. CVD Plateau	1	Men	2026	36	0.990759848	0.003294707	0	0	0.003581959	8.58E-05	0.002277723	0.976807028	0	0.019266358	0.00093072	0.002995893	0.97012505	0.020949884	0.002269331	0.006655734	0	0.992943996	0	0.000460876	0.006595128	0.060239126	0.92721995	0.00212622	0.010414705	0	0.979587566	0.003793038	0.016619396	0	0.980659995	0.000868751	0.018471254	0.051935737	0.006557071	0	0	0.932537891	0.000435042	0.00853426
1. CVD Plateau	1	Men	2026	37	0.98985765	0.004241633	0	0	0.003596365	8.22E-05	0.002222151	0.978670697	0	0.017514729	0.000891878	0.002922696	0.979497888	0.011836251	0.002173899	0.006491961	0	0.993125441	0	0.000441694	0.006432865	0.05977191	0.928034633	0.002036879	0.010156579	0	0.980165252	0.003632152	0.016202595	0	0.981161104	0.000832507	0.018006388	0.089242031	0.006971424	0	0	0.895046105	0.000416938	0.008323502
1. CVD Plateau	1	Men	2026	38	0.99075934	0.002929086	0	0	0.004064845	7.88E-05	0.002167941	0.974171291	0	0.022122773	0.000854646	0.00285129	0.958919942	0.032665515	0.002082406	0.006332137	0	0.993302175	0	0.000423309	0.006274516	0.098341284	0.889802904	0.001951226	0.009904586	0	0.980726665	0.003477871	0.015795464	0	0.981650001	0.000797768	0.017552232	0.057066395	0.007053155	0	0	0.927363076	0.000399586	0.008117788
1. CVD Plateau	1	Men	2026	39	0.989946858	0.004645727	0	0	0.003216837	7.55E-05	0.002115063	0.977401553	0	0.018997856	0.000818959	0.002781632	0.960669338	0.031159811	0.001994686	0.006176164	0	0.993474329	0	0.000405687	0.006119983	0.060847488	0.927624833	0.001869109	0.00965857	0	0.981272335	0.003329918	0.015397747	0	0.982127033	0.000764469	0.017108498	0.074983408	0.004762839	0	0	0.911953805	0.000382955	0.007916993
1. CVD Plateau	1	Men	2026	40	0.988180693	0.003694963	0	0	0.004538996	0.000189258	0.00339609	0.971958672	0	0.021523202	0.002051945	0.004466182	0.963627769	0.021462263	0.004995736	0.009914232	0	0.989159298	0	0.001016618	0.009824084	0.096282893	0.88353488	0.004681431	0.015500797	0	0.966961863	0.008335962	0.024702176	0	0.970640933	0.001915453	0.027443613	0.063163745	0.006773652	0	0	0.916395711	0.00095966	0.012707232
1. CVD Plateau	1	Men	2026	41	0.988175502	0.003300569	0	0	0.005029238	0.000181401	0.00331329	0.98344429	0	0.010232412	0.00196621	0.004357088	0.959637461	0.025907902	0.004784892	0.009669746	0	0.989443849	0	0.000974292	0.009581859	0.073455745	0.906945355	0.004484063	0.015114836	0	0.967942471	0.007980152	0.024077377	0	0.971418286	0.001835459	0.026746255	0.054530958	0.00639182	0	0	0.925765158	0.000919713	0.01239235
1. CVD Plateau	1	Men	2026	42	0.986220972	0.004051322	0	0	0.006321305	0.000173871	0.003232531	0.97971783	0	0.014147469	0.00188403	0.004250671	0.967405704	0.018580418	0.004582735	0.009431143	0	0.989720809	0	0.000933726	0.009345465	0.060601744	0.920365441	0.004294832	0.014737983	0	0.968894228	0.007638904	0.023466868	0	0.972176514	0.001758782	0.026064703	0.064346438	0.007626881	0	0	0.915060283	0.000881428	0.012084971
1. CVD Plateau	1	Men	2026	43	0.98911917	0.003456275	0	0	0.004104137	0.000166655	0.003153763	0.977453681	0	0.016594193	0.001805258	0.004146868	0.95391802	0.032494798	0.004388903	0.009198279	0	0.989990396	0	0.000894846	0.009114758	0.078331539	0.903185055	0.0041134	0.014370006	0	0.969818123	0.007311611	0.022870266	0	0.972916186	0.001685287	0.025398527	0.070826427	0.007738545	0	0	0.908805387	0.000844734	0.011784907
1. CVD Plateau	1	Men	2026	44	0.986163092	0.003935953	0	0	0.006664275	0.00015974	0.00307694	0.97067666	0	0.023547971	0.001729752	0.004045617	0.969312968	0.017512969	0.004203049	0.008971013	0	0.990252817	0	0.000857583	0.0088896	0.075921616	0.906128264	0.003939441	0.01401068	0	0.970715113	0.00699769	0.022287198	0	0.973637852	0.00161484	0.024747308	0.090558968	0.006961983	0	0	0.890177506	0.000809566	0.011491977
1. CVD Plateau	1	Men	2026	45	0.985182124	0.004474097	0	0	0.005946827	0.00024753	0.004149422	0.979383805	0	0.012481404	0.0026794	0.005455391	0.943437521	0.037962463	0.006506764	0.012093251	0	0.986687757	0	0.001328677	0.011983566	0.058107341	0.91691291	0.00609905	0.018880698	0	0.959156083	0.010826036	0.030017881	0	0.964172553	0.002501468	0.033325979	0.071789405	0.007402494	0	0	0.90406475	0.001254297	0.015489054
1. CVD Plateau	1	Men	2026	46	0.985130203	0.00415131	0	0	0.006432793	0.000237263	0.004048431	0.974309953	0	0.017800547	0.002567248	0.005322252	0.959118564	0.022856884	0.006230515	0.011794037	0	0.987039524	0	0.001273343	0.011687133	0.085313779	0.890438681	0.005840499	0.018407041	0	0.960393024	0.010359107	0.029247869	0	0.965137647	0.002396833	0.032465521	0.07538489	0.008536599	0	0	0.899773285	0.001202075	0.01510315
1. CVD Plateau	1	Men	2026	47	0.985966484	0.004191208	0	0	0.005664935	0.000227425	0.003949948	0.967825449	0	0.024522403	0.002459746	0.005192402	0.943569619	0.038962749	0.005965621	0.01150201	0	0.987381866	0	0.001220311	0.011397823	0.083900795	0.892562168	0.005592586	0.017944451	0	0.961593708	0.009911206	0.028495086	0	0.966079383	0.002296539	0.031624078	0.085157169	0.01036204	0	0	0.888602378	0.001152027	0.014726386
1. CVD Plateau	1	Men	2026	48	0.984467246	0.004149163	0	0	0.007311677	0.000217997	0.003853917	0.961851077	0	0.030726455	0.002356704	0.005065764	0.952122355	0.030949038	0.005711611	0.011216996	0	0.987715049	0	0.001169487	0.011115464	0.069990662	0.907161823	0.005354868	0.017492646	0	0.962759394	0.009481542	0.027759064	0	0.966998466	0.002200407	0.030801127	0.075530132	0.008770581	0	0	0.900236688	0.001104062	0.014358536
1. CVD Plateau	1	Men	2026	49	0.983985592	0.005481554	0	0	0.006563609	0.000208963	0.003760282	0.976215014	0	0.016584783	0.002257935	0.004942267	0.940387227	0.043205914	0.005468033	0.010938825	0	0.988039332	0	0.00112078	0.010839888	0.078231417	0.899590307	0.005126923	0.017051353	0	0.963891298	0.009069356	0.027039346	0	0.967895581	0.002108264	0.029996155	0.083485083	0.01145191	0	0	0.890005533	0.001058096	0.013999379
1. CVD Plateau	1	Men	2026	50	0.974685127	0.005493617	3.16E-05	0.005680159	0.009024182	0.000308092	0.004777265	0.961410079	0.000319273	0.028664994	0.003327305	0.006278348	0.970066724	0.007992629	0.008051084	0.013889563	0.006255405	0.969133387	0.009195096	0.001652069	0.013764043	0.077599717	0.893210069	0.007549497	0.021640717	0.066286097	0.886082071	0.013341311	0.034290521	0.099610459	0.859251092	0.003106868	0.038031581	0.086570109	0.00995724	0	0	0.88414146	0.001559696	0.017771495
1. CVD Plateau	1	Men	2026	51	0.978567825	0.005948891	9.57E-06	0.001596965	0.008920029	0.000295335	0.004661382	0.966848761	0	0.023838053	0.003187735	0.006125451	0.924723669	0.054025216	0.007706561	0.013544553	0.009857427	0.966928065	0.008208981	0.001583266	0.013422261	0.065602291	0.90607813	0.007227115	0.021092464	0.079703165	0.874144895	0.0127578	0.03339414	0.116042461	0.843952525	0.002976668	0.037028346	0.063738359	0.009538538	0.000263684	0.02663674	0.881002258	0.001494765	0.017325654
1. CVD Plateau	1	Men	2026	52	0.975160705	0.0057474	4.07E-05	0.006993255	0.007226395	0.000283112	0.004548419	0.955579513	0.01762079	0.017769363	0.003053959	0.005976375	0.956581943	0.022834056	0.007376169	0.013207832	0.007917614	0.964548321	0.012928036	0.001517333	0.013088696	0.066198446	0.906326698	0.006917972	0.020556884	0.09764495	0.857639783	0.012197966	0.0325173	0.112181643	0.848919855	0.002851875	0.036046626	0.094769398	0.012160743	0.000119777	0.009633657	0.864993563	0.001432544	0.016890317
1. CVD Plateau	1	Men	2026	53	0.978376627	0.006431971	1.84E-05	0.002832853	0.007630442	0.000271402	0.004438313	0.969403126	0	0.021840099	0.002925738	0.005831037	0.946641299	0.033420174	0.007059325	0.012879203	0.008865559	0.963259365	0.013657773	0.001454151	0.012763152	0.064705176	0.908639645	0.00662152	0.020033659	0.064821116	0.891858582	0.011660833	0.031659469	0.110739375	0.851442529	0.002732268	0.035085828	0.073450628	0.011508038	1.07E-05	0.000921408	0.896271042	0.00137292	0.016465227
1. CVD Plateau	1	Men	2026	54	0.973886131	0.007588345	2.84E-05	0.003705442	0.010200454	0.000260183	0.004331005	0.956481525	0.007363563	0.027662711	0.002802842	0.005689358	0.947505695	0.033180358	0.006755469	0.012558477	0.011701234	0.962994934	0.011464781	0.001393608	0.012445444	0.068998968	0.905141318	0.006337236	0.019522478	0.061336605	0.896697798	0.011145465	0.030820131	0.122712536	0.840524457	0.002617632	0.034145374	0.08861173	0.011454315	4.14E-05	0.003560713	0.878965909	0.001315787	0.016050136
1. CVD Plateau	1	Men	2026	55	0.968290026	0.00630102	4.68E-05	0.007323324	0.01091432	0.00041439	0.006710136	0.954035657	0.003879191	0.028810934	0.004460715	0.008813504	0.934101491	0.035718054	0.010738831	0.019441624	0.01001472	0.953084255	0.015415334	0.002218841	0.01926685	0.070034948	0.889687743	0.010075224	0.030202086	0.08499602	0.84968158	0.017694584	0.047627816	0.112638255	0.830446093	0.00416618	0.052749472	0.09087691	0.01326026	0.00013866	0.010209914	0.858580673	0.002094987	0.024838597
1. CVD Plateau	1	Men	2026	56	0.969017013	0.007059054	4.33E-05	0.006048103	0.010886902	0.000397286	0.006548378	0.957566699	0.006980422	0.02257989	0.00427317	0.00859982	0.920628869	0.050139919	0.010274555	0.018956657	0.011066457	0.952543557	0.015477024	0.002126498	0.018786464	0.055918491	0.905013268	0.009640904	0.029427337	0.103217998	0.833524074	0.016906323	0.046351605	0.105309221	0.839381203	0.003991252	0.051318324	0.084533085	0.013564331	7.20E-06	0.000523436	0.875153911	0.002007847	0.024210188
1. CVD Plateau	1	Men	2026	57	0.968022582	0.006386779	5.15E-05	0.007948031	0.010819404	0.000380903	0.006390797	0.943299769	0.016961586	0.027253623	0.004093431	0.00839159	0.930626251	0.041061051	0.009829301	0.018483397	0.010174415	0.950141357	0.019328521	0.002038022	0.018317685	0.070259565	0.891845702	0.009224404	0.028670329	0.048710431	0.890037157	0.016149957	0.045102456	0.079545417	0.866714065	0.003823609	0.049916909	0.080734555	0.014807567	0.00011236	0.007418504	0.87140611	0.001924359	0.023596545
1. CVD Plateau	1	Men	2026	58	0.962680221	0.008592254	8.38E-05	0.009573539	0.012467674	0.000365211	0.006237313	0.961328028	0.000782633	0.025779454	0.003921177	0.008188708	0.922617009	0.049959119	0.00940229	0.018021582	0.010927212	0.94734589	0.021913387	0.001953258	0.017860253	0.066468693	0.896775682	0.008824995	0.02793063	0.075276148	0.865420006	0.015424189	0.043879657	0.081365869	0.866426739	0.003662955	0.048544436	0.083898962	0.014968531	0.000127907	0.008344741	0.867818163	0.001844374	0.022997322
1. CVD Plateau	1	Men	2026	59	0.967509507	0.00863553	5.35E-05	0.006107978	0.011255416	0.000350183	0.006087849	0.951015435	0.005490568	0.031746824	0.003756105	0.007991069	0.92924315	0.044193112	0.008992777	0.017570961	0.01157397	0.951447313	0.017692741	0.001872055	0.017413921	0.074718685	0.889631512	0.008441978	0.027207825	0.063371588	0.879218106	0.014727782	0.042682524	0.090970536	0.858320312	0.003509005	0.047200147	0.09135628	0.018194	0.000335391	0.017765121	0.84816927	0.001767751	0.022412187
1. CVD Plateau	1	Men	2026	60	0.960691485	0.00801601	5.51E-05	0.006771458	0.01370318	0.00051394	0.010248829	0.942043487	0.011461886	0.027537558	0.005506748	0.013450321	0.915683413	0.041607302	0.01316268	0.029546606	0.010932132	0.935593891	0.021444794	0.00274619	0.029282993	0.07275629	0.869177548	0.012358592	0.045707569	0.055596331	0.851291392	0.021518644	0.071593632	0.061037919	0.854681542	0.005144876	0.079135664	0.095619188	0.016592247	0.000359246	0.020833364	0.826333488	0.002593267	0.037669199
1. CVD Plateau	1	Men	2026	61	0.963679302	0.007786458	3.49E-05	0.004432437	0.013569473	0.000492849	0.010004539	0.93682386	0.012473356	0.032300989	0.005274762	0.013127033	0.918316164	0.040290796	0.012586244	0.028806796	0.011311622	0.935247918	0.022258042	0.002632153	0.028550264	0.07595587	0.86770743	0.011819529	0.044517171	0.064183007	0.845665577	0.020537297	0.069614119	0.070770301	0.847390479	0.004928541	0.076910679	0.085267943	0.014767852	0.000101884	0.006749901	0.853919781	0.002485667	0.036706972
1. CVD Plateau	1	Men	2026	62	0.95895024	0.008194059	6.14E-05	0.007373342	0.015181502	0.000472656	0.009766823	0.950065819	0.003805034	0.028264356	0.005052487	0.012812304	0.901423267	0.058458175	0.012033462	0.028085096	0.009291639	0.931842908	0.028507026	0.002522934	0.027835494	0.069395868	0.875947582	0.011302623	0.043353927	0.082621084	0.830107569	0.019595705	0.067675642	0.091440719	0.829107266	0.004721271	0.074730743	0.09009484	0.015878267	2.68E-05	0.001655442	0.854194626	0.002382614	0.035767455
1. CVD Plateau	1	Men	2026	63	0.960322503	0.008787192	4.57E-05	0.005133171	0.015722488	0.000453326	0.009535575	0.946704894	0.001648213	0.034301374	0.004839532	0.012505988	0.916297123	0.044818351	0.011503382	0.027381143	0.011899438	0.93219427	0.02634963	0.002418339	0.027138323	0.072970754	0.874005032	0.010806984	0.04221723	0.075949951	0.839580516	0.0186923	0.065777233	0.091035186	0.831847312	0.004522703	0.072594799	0.089268501	0.015963664	0	0	0.857633743	0.002283928	0.034850164
1. CVD Plateau	1	Men	2026	64	0.954579068	0.009602463	7.50E-05	0.007675828	0.018322113	0.000434825	0.009310695	0.93130224	0.016310268	0.035544019	0.004635524	0.012207949	0.909748577	0.052561735	0.010995097	0.026694591	0.013040047	0.933180993	0.025002365	0.002318186	0.026458409	0.071695195	0.876866541	0.010331759	0.041106505	0.042763353	0.875493079	0.017825586	0.063917982	0.082051639	0.843114014	0.004332489	0.070501857	0.092083069	0.020151111	0.000465251	0.022101816	0.82905468	0.002189435	0.033954638
1. CVD Plateau	1	Men	2026	65	0.953851586	0.009152363	5.44E-05	0.005855656	0.017968799	0.000529183	0.012587999	0.938097793	0.004999475	0.034769183	0.005632996	0.016500553	0.886997058	0.063640413	0.013330771	0.036031758	0.014868212	0.911611242	0.034987442	0.002819344	0.03571376	0.064710723	0.867350452	0.01252948	0.055409344	0.068560118	0.82390674	0.02155982	0.085973321	0.075729203	0.824235088	0.005265324	0.094770384	0.098832085	0.018803539	0.000589807	0.029823032	0.8034888	0.002662882	0.045799856
1. CVD Plateau	1	Men	2026	66	0.949157201	0.009876564	7.96E-05	0.00791984	0.020165141	0.000507692	0.012293917	0.932683015	0.01176429	0.034046818	0.005395549	0.016110328	0.891689361	0.060444581	0.012737982	0.035128076	0.013271629	0.922492423	0.02671417	0.002702893	0.034818884	0.078916589	0.855166842	0.011975336	0.053941234	0.063151459	0.832796357	0.020548023	0.08350416	0.078805309	0.824162659	0.005043958	0.091988074	0.091671785	0.018835917	0	0	0.842320795	0.00255302	0.044618483
1. CVD Plateau	1	Men	2026	67	0.949625523	0.010059643	7.09E-05	0.006927233	0.02082127	0.000487134	0.012008302	0.936067795	0.006973236	0.036059736	0.005168158	0.015731075	0.904471384	0.049111718	0.012169697	0.034247201	0.013213556	0.921065395	0.02918298	0.002591439	0.03394663	0.069346588	0.866702334	0.011444139	0.052506939	0.074302883	0.825033568	0.019577619	0.08108593	0.078572795	0.827333422	0.004831983	0.089261801	0.093730336	0.01859847	0.000429725	0.022153872	0.819174196	0.002447875	0.043465525
1. CVD Plateau	1	Men	2026	68	0.947022851	0.011098013	8.89E-05	0.007854827	0.021736915	0.000467473	0.011731055	0.931610065	0.011109925	0.036966919	0.004950432	0.01536266	0.911694198	0.043292081	0.011624961	0.033388759	0.015651419	0.917109582	0.031657584	0.002484786	0.033096628	0.071915614	0.866043561	0.010934995	0.051105829	0.084295665	0.818339566	0.018647055	0.078717714	0.071913979	0.836866377	0.004629032	0.086590611	0.097271759	0.020758918	0.000276421	0.012864373	0.824140787	0.002347264	0.042340478
1. CVD Plateau	1	Men	2026	69	0.944001976	0.010922132	0.000102941	0.009234058	0.023828123	0.000448676	0.011462092	0.928470253	0.017611237	0.034171556	0.004741996	0.015004958	0.882849596	0.073495135	0.011102868	0.032552401	0.015034808	0.918680625	0.031633282	0.002382752	0.032268533	0.079624333	0.860191289	0.010447054	0.049737323	0.057470045	0.848376409	0.017754857	0.076398689	0.071414669	0.840176909	0.004434756	0.083973665	0.096445836	0.021040892	0.000530782	0.024074744	0.814413861	0.002251013	0.041242871
1. CVD Plateau	1	Men	2026	70	0.933947756	0.012037821	0.000123747	0.01005151	0.023797115	0.000744065	0.019297986	0.921814422	0.009883712	0.035201585	0.007847298	0.025252983	0.869396103	0.057608859	0.01831624	0.054678798	0.016033555	0.888160251	0.037654831	0.003947686	0.054203678	0.065903048	0.833470628	0.017239902	0.083386423	0.05200456	0.791090761	0.029194621	0.127710058	0.077242967	0.775161176	0.007339973	0.140255885	0.093474791	0.020958985	0.000396266	0.018159655	0.794070703	0.003729666	0.069209934
1. CVD Plateau	1	Men	2026	71	0.934235995	0.012387099	0.000107997	0.008535151	0.025156563	0.000714411	0.018862785	0.91184133	0.015236736	0.040731335	0.007517498	0.024673101	0.861911525	0.067287966	0.017488136	0.053312373	0.013930677	0.887316398	0.04211555	0.003786479	0.052850897	0.061928458	0.840467096	0.016466088	0.081138359	0.060365108	0.787975471	0.027778746	0.123880675	0.078212468	0.778824213	0.00703263	0.135930689	0.092434781	0.022271397	0.000465779	0.020019565	0.793819559	0.003577611	0.067411308
1. CVD Plateau	1	Men	2026	72	0.927465036	0.012300367	0.000160274	0.012702111	0.028244596	0.000686088	0.018441528	0.912433728	0.016906687	0.039346412	0.007201985	0.024111188	0.859891158	0.071431481	0.016694886	0.051982475	0.017214711	0.887174669	0.040443881	0.003632384	0.051534355	0.069526606	0.83580457	0.015724899	0.078943925	0.04951921	0.803925747	0.026422258	0.120132785	0.065439869	0.796125698	0.006738631	0.131695803	0.093879508	0.023825054	0.000141074	0.005745329	0.807318868	0.003432271	0.065657896
1. CVD Plateau	1	Men	2026	73	0.926753495	0.012786621	0.000177635	0.013524271	0.028064779	0.00065905	0.018034148	0.911243043	0.017780075	0.040509525	0.006900227	0.02356713	0.869316171	0.064059928	0.015935207	0.050688694	0.021195677	0.878639267	0.046426268	0.003485139	0.050253649	0.064445378	0.843737053	0.01501513	0.076802439	0.057524354	0.800886902	0.025123097	0.116465647	0.085841807	0.780150125	0.006457478	0.12755059	0.109688966	0.027812912	0.000191629	0.006651138	0.788412818	0.003293401	0.063949137
1. CVD Plateau	1	Men	2026	74	0.927031628	0.013587439	0.000175883	0.012603201	0.028328001	0.000633251	0.017640597	0.906569207	0.020034442	0.04374379	0.00661172	0.023040841	0.864198463	0.071162987	0.01520788	0.04943067	0.023282953	0.879495855	0.044868273	0.003344496	0.049008422	0.058532234	0.852418828	0.014335635	0.074713302	0.063503008	0.799738995	0.023879305	0.112878692	0.060348756	0.809967923	0.0061887	0.123494621	0.108715563	0.02672869	0.001276251	0.044296114	0.753538079	0.003160765	0.062284537
1. CVD Plateau	1	Men	2026	75	0.902822117	0.015658156	0.000271659	0.016781823	0.034539591	0.001001187	0.028925468	0.892538942	0.013253791	0.046025747	0.010422306	0.037759215	0.835927069	0.05941562	0.023870935	0.080786375	0.019302854	0.852938843	0.042377919	0.005280618	0.080099766	0.076987665	0.778711492	0.022511525	0.121789319	0.050286178	0.729108641	0.037322062	0.183283119	0.060676729	0.729263115	0.009757531	0.200302625	0.097771768	0.027993531	0.00105558	0.035282204	0.731246706	0.004990981	0.10165923
1. CVD Plateau	1	Men	2026	76	0.906787404	0.015949421	0.000241302	0.014662436	0.033084595	0.000962616	0.028312225	0.885062039	0.021775047	0.046237353	0.009988995	0.036936566	0.82763363	0.070794465	0.022775347	0.078796558	0.023679039	0.838118407	0.055002216	0.005069852	0.078130485	0.068557997	0.791492499	0.021488122	0.118461382	0.048731105	0.738280416	0.035449268	0.177539211	0.077368572	0.719473467	0.009353952	0.193804009	0.104025764	0.024888367	0.001170603	0.043750704	0.72235666	0.004792244	0.099015658
1. CVD Plateau	1	Men	2026	77	0.901560415	0.016013923	0.000277843	0.016776346	0.036723444	0.000925883	0.027722146	0.882022698	0.03007026	0.042188281	0.009575232	0.036143529	0.821076948	0.080330153	0.021727553	0.076865346	0.019997735	0.848643033	0.050271019	0.00486885	0.076219363	0.074583532	0.789688041	0.02050942	0.115219006	0.053683787	0.740728789	0.033658868	0.171928556	0.065145584	0.738430966	0.008968634	0.187454816	0.11280897	0.030758445	0.000971147	0.029635825	0.724778643	0.004602729	0.096444242
1. CVD Plateau	1	Men	2026	78	0.901489379	0.017908363	0.000266969	0.014421572	0.037867481	0.000890929	0.027155307	0.879949024	0.027644956	0.047845531	0.009180344	0.035380146	0.807303609	0.096977996	0.020725928	0.074992467	0.024642902	0.844894541	0.05141914	0.004677282	0.074366134	0.065008483	0.803355875	0.019573893	0.112061749	0.044691868	0.756908539	0.031948255	0.166451338	0.06099643	0.749146974	0.008600949	0.181255646	0.113807513	0.029625101	0.002661282	0.079766102	0.675773292	0.004422126	0.093944584
1. CVD Plateau	1	Men	2026	79	0.894837192	0.019222072	0.000310053	0.015563956	0.042597206	0.000857699	0.026611823	0.875585414	0.032055755	0.048908634	0.008803694	0.034646502	0.829668647	0.077384696	0.01976893	0.073177728	0.023681504	0.835067826	0.064185218	0.004494842	0.07257061	0.067348983	0.804981624	0.018680092	0.108989302	0.057700849	0.750876199	0.030314952	0.161107999	0.066259291	0.750283016	0.008250305	0.175207388	0.120161308	0.031053835	0.000881606	0.026724266	0.72541245	0.004250147	0.091516389
1. CVD Plateau	1	Men	2026	80	0.881293485	0.017784841	0.000165683	0.009064325	0.042101425	0.001563475	0.048026766	0.841711775	0.025814933	0.054013959	0.015981597	0.062477736	0.749592157	0.083261201	0.035683353	0.131463289	0.023459639	0.777184017	0.06079803	0.008177964	0.13038035	0.070156395	0.700991708	0.033736996	0.195114901	0.049409836	0.609207475	0.05442199	0.286960699	0.064108483	0.609262324	0.014981331	0.311647862	0.110233224	0.036301097	0.00424888	0.100532443	0.576836498	0.00773375	0.164114109
1. CVD Plateau	1	Men	2026	81	0.869526719	0.02229951	0.000274172	0.011871478	0.04740799	0.001506823	0.047113307	0.833985206	0.035028048	0.054414627	0.015334465	0.061237655	0.748745538	0.088884992	0.034032985	0.128336485	0.032038833	0.766196588	0.066611624	0.007865628	0.127287328	0.071509789	0.706523494	0.032195735	0.189770981	0.054945483	0.615821782	0.05161038	0.277622354	0.057043679	0.627499883	0.014379109	0.30107733	0.116546939	0.041347744	0.002546527	0.055468496	0.616744125	0.007439394	0.159906775
1. CVD Plateau	1	Men	2026	82	0.866427262	0.019876783	0.000459939	0.022156253	0.043382663	0.001453161	0.04624394	0.83795185	0.032688318	0.05458788	0.014718617	0.060053335	0.72500115	0.117223172	0.03245919	0.125316488	0.035258979	0.762562505	0.070309171	0.007569016	0.124300329	0.068524237	0.716166861	0.030726031	0.184582871	0.051584781	0.630947571	0.04893227	0.268535378	0.066241731	0.629159938	0.013806128	0.290792204	0.110746576	0.03705488	0	0	0.689208199	0.0071599	0.155830447
1. CVD Plateau	1	Men	2026	83	0.859210234	0.021872138	0.000559632	0.024388567	0.047147828	0.001402409	0.045419191	0.828502787	0.038771541	0.059667279	0.014133097	0.058925297	0.74690565	0.099731261	0.030959597	0.122403492	0.031340792	0.768179117	0.071772865	0.007287677	0.121419549	0.065827955	0.725295497	0.029325659	0.179550889	0.027892479	0.666021688	0.046383742	0.259702092	0.059566659	0.64637613	0.013261497	0.280795713	0.124658544	0.041355885	0.003248064	0.069572036	0.602385354	0.00689484	0.151885277
1. CVD Plateau	1	Men	2026	84	0.843158551	0.023882625	0.000809061	0.031957476	0.05419812	0.001354497	0.044639669	0.81419008	0.058662258	0.055716513	0.013577	0.057854149	0.752011554	0.098858689	0.029531952	0.119597804	0.0387371	0.750465658	0.085130753	0.007021189	0.118645299	0.062955109	0.734376857	0.027992505	0.174675529	0.041131709	0.663782219	0.043961019	0.251125052	0.065588651	0.650575669	0.012744378	0.271091301	0.110743215	0.046419178	0.00317904	0.060916814	0.624026369	0.006643821	0.148071562
1. CVD Plateau	1	Men	2026	85	0.815404383	0.024118251	0.001155322	0.044557333	0.054835625	0.001737702	0.058191384	0.791931626	0.058688999	0.056726621	0.017318455	0.075334299	0.709647777	0.098026819	0.037390918	0.154934486	0.03871555	0.714358498	0.08422963	0.008983607	0.153712715	0.069573841	0.669704029	0.035467165	0.225254964	0.047218099	0.575685831	0.055289157	0.321806912	0.050630717	0.58628273	0.016262723	0.34682383	0.113154482	0.047497191	0	0	0.639477548	0.008502271	0.191368509
1. CVD Plateau	1	Men	2026	86	0.802304066	0.030314987	0.001631962	0.049451534	0.057335083	0.001681405	0.057280964	0.775495122	0.073127845	0.060653495	0.01665522	0.074068318	0.707704462	0.105114638	0.035678768	0.151502133	0.037700983	0.711635513	0.09167569	0.008667834	0.15031998	0.070156623	0.676763735	0.033868398	0.219211243	0.046878157	0.589599042	0.052393383	0.311129418	0.068984547	0.580618676	0.015646382	0.334750395	0.123553197	0.041810288	0.004030567	0.083894652	0.551842117	0.008204967	0.186664212
1. CVD Plateau	1	Men	2026	87	0.797759397	0.028772799	0.001493897	0.047863875	0.066047845	0.001628643	0.056433545	0.785002651	0.059629169	0.066459505	0.016027844	0.072880832	0.691239499	0.126492633	0.034053901	0.148213967	0.042450382	0.70715104	0.094957845	0.00837032	0.147070413	0.062818432	0.691452288	0.032351167	0.213378113	0.048353361	0.601193629	0.049650406	0.300802604	0.057474998	0.604383219	0.015063596	0.323078187	0.115692664	0.053009865	0	0	0.641236346	0.007924936	0.182136189
1. CVD Plateau	1	Men	2026	88	0.791081264	0.029700984	0.001456339	0.045285136	0.075246563	0.001579357	0.055650356	0.778103186	0.06035596	0.074332386	0.015435385	0.071773082	0.729570628	0.092844751	0.032513803	0.145070819	0.046223104	0.717208509	0.084512887	0.008090654	0.143964846	0.074719643	0.686610455	0.030913124	0.207756778	0.05056538	0.611548828	0.047055707	0.290830085	0.067441478	0.606233429	0.014513498	0.311811595	0.115814307	0.056180026	0	0	0.642558563	0.007661795	0.177785308
1. CVD Plateau	1	Men	2026	89	0.781976073	0.031453399	0.002158596	0.062062396	0.065883315	0.001533494	0.054932727	0.768217316	0.079097603	0.067061721	0.014876957	0.070746402	0.696935636	0.129934767	0.031056041	0.142073555	0.04949582	0.679426719	0.122244848	0.00782846	0.141004153	0.062181377	0.705918156	0.029552006	0.202348462	0.043469139	0.630710788	0.044604833	0.28121524	0.049031641	0.636018475	0.013995269	0.300954615	0.125811072	0.060431387	0.006190147	0.086724961	0.539814768	0.007415193	0.173612471
1. CVD Plateau	1	Men	2026	90	0.690470637	0.033944334	0.002160387	0.057676295	0.073625822	0.00366577	0.138456755	0.645487273	0.068169806	0.073014272	0.035284866	0.178043783	0.459652386	0.112266395	0.072966393	0.355114827	0.047957681	0.465602359	0.11531776	0.018644381	0.352477819	0.070407868	0.357219241	0.069493316	0.502879575	0.02704715	0.175282809	0.103981665	0.693688376	0.065598101	0.160188376	0.033210852	0.741002671	0.107196158	0.063013564	0.004691551	0.064602336	0.310187614	0.017664434	0.432644344
1. CVD Plateau	1	Men	2026	91	0.688604777	0.039522308	0.002346147	0.053690011	0.075295329	0.003569543	0.136971885	0.616460575	0.092168027	0.081448573	0.034073191	0.175849634	0.420580059	0.161429351	0.06976998	0.34822061	0.053072544	0.480600181	0.102572323	0.0180832	0.345671753	0.055726994	0.387583751	0.066509144	0.490180111	0.050725059	0.179633818	0.09863071	0.671010413	0.062676084	0.189811882	0.032087885	0.715424149	0.131481258	0.061652672	0.008680235	0.114736171	0.243396838	0.01713718	0.422915645
1. CVD Plateau	1	Men	2026	92	0.657473575	0.030728956	0.003380824	0.095735158	0.073534205	0.003481472	0.135665809	0.643645334	0.084820872	0.064720845	0.03293933	0.173873619	0.466045611	0.125490455	0.066759009	0.341704924	0.048716409	0.472249897	0.122229353	0.01756266	0.339241681	0.066242858	0.392026684	0.063698355	0.478032103	0.041367463	0.215767694	0.093600941	0.649263901	0.055920323	0.222130471	0.03103791	0.690911296	0.128772608	0.079583687	6.03E-05	0.000697148	0.360590479	0.016648448	0.413647302
1. CVD Plateau	1	Men	2026	93	0.671068315	0.033534188	0.002782135	0.073826258	0.080844807	0.003401513	0.134542785	0.587396072	0.144459687	0.064142933	0.031881523	0.172119785	0.489145583	0.111356879	0.063928027	0.335569511	0.051623173	0.450427902	0.147677426	0.017082132	0.333189367	0.058129655	0.414377119	0.06105592	0.466437306	0.032829425	0.249837036	0.088881565	0.628451975	0.068366915	0.234107027	0.030059329	0.667466729	0.117646305	0.051489706	0.027363895	0.319657608	0.062804076	0.016197663	0.404840746
1. CVD Plateau	1	Men	2026	94	0.653710511	0.04506202	0.003136084	0.06193045	0.099224068	0.003329643	0.133607224	0.623809068	0.069478118	0.105222492	0.030898088	0.170592234	0.452348428	0.156564201	0.061271635	0.329815735	0.072756316	0.431879698	0.151206731	0.016641052	0.327516203	0.053901608	0.432124791	0.058576867	0.455396733	0.043040838	0.263921727	0.084461744	0.608575692	0.067185139	0.258573831	0.029150618	0.645090412	0.125120013	0.055248933	0.01385482	0.186638195	0.206856855	0.015784313	0.396496871
1. CVD Plateau	1	Men	2026	95	0.637023271	0.042917186	0.004834697	0.096411514	0.082683811	0.003265859	0.132863661	0.611150106	0.112260568	0.077306852	0.029987406	0.169295069	0.47524097	0.141530093	0.058784464	0.324444472	0.066226182	0.468277967	0.127033834	0.016238916	0.3222231	0.056656734	0.442176512	0.056256264	0.444910489	0.035199488	0.29483613	0.080330578	0.589633804	0.050030276	0.297879977	0.028310316	0.623779431	0.138157726	0.077024513	0.001947292	0.022710777	0.356135851	0.015407944	0.388615896
1. CVD Plateau	1	Men	2026	96	0.588117226	0.038675234	0.005844298	0.125430629	0.106405719	0.003210182	0.132316711	0.594197331	0.129897178	0.07852525	0.029147907	0.168232334	0.481655019	0.142427837	0.056461151	0.319455994	0.061041834	0.443514635	0.162257888	0.015875273	0.317310371	0.068986526	0.441946665	0.054089189	0.43497762	0.053851784	0.298048556	0.076477096	0.571622564	0.071644284	0.297290888	0.027537015	0.603527813	0.156768263	0.066134168	0.029661114	0.2799691	0.071201967	0.015068158	0.381197231
1. CVD Plateau	1	Men	2026	97	0.610414853	0.049942032	0.005708607	0.096870752	0.101930078	0.003162655	0.131971023	0.58626501	0.148583101	0.069365884	0.028378058	0.167407948	0.502468289	0.128385541	0.054296313	0.314849857	0.041800791	0.473778998	0.15609287	0.01554972	0.312777621	0.075216227	0.447117095	0.052070709	0.425595969	0.055415188	0.317158983	0.072890249	0.55453558	0.059565266	0.329278984	0.026829343	0.584326407	0.098410464	0.077137551	0.016426435	0.159137214	0.25988438	0.014764602	0.374239354
1. CVD Plateau	1	Men	2026	98	0.594962053	0.051444469	0.005751161	0.094801298	0.11808645	0.003123343	0.131831226	0.516264456	0.231152613	0.05808096	0.027676347	0.166825625	0.423931331	0.213159343	0.052284536	0.31062479	0.077758177	0.42105598	0.177300311	0.0152619	0.308623631	0.07702026	0.456021824	0.050195865	0.416762051	0.042402844	0.349674529	0.069558919	0.538363708	0.055359656	0.352291573	0.026185954	0.566162816	0.11625999	0.094163259	0	0	0.40734009	0.014496971	0.36773969
1. CVD Plateau	1	Men	2026	99	0.5889452	0.055266749	0.008704484	0.12736424	0.084725122	0.003092332	0.131901872	0.580378615	0.147568787	0.078522527	0.027041271	0.166488799	0.533536132	0.109264923	0.050420357	0.306778588	0.078987613	0.427660515	0.173494123	0.015011489	0.30484626	0.051992084	0.491077318	0.048459653	0.408470944	0.022565986	0.387867079	0.066471928	0.523095007	0.035987514	0.389385573	0.025605514	0.5490214	0.153911691	0.095776472	0	0	0.374352338	0.014264992	0.361694508
1. CVD Plateau	1	Men	2026	100	0.539989997	0.049729039	0.008162044	0.132827619	0.134034197	0.003069733	0.13218737	0.521710143	0.197986924	0.087431078	0.02647132	0.166400535	0.547425099	0.100568631	0.048698254	0.303308016	0.075350392	0.414122749	0.194286323	0.014798193	0.301442343	0.045633687	0.506793093	0.046857016	0.400716204	0.014812652	0.412854551	0.063618061	0.508714736	0.040486282	0.40154371	0.025086685	0.532883323	0.12156317	0.112857811	0.004937396	0.036977689	0.353496683	0.014068428	0.356098823
1. CVD Plateau	1	Men	2027	35	0.99184076	0.002615906	0	0	0.003159437	8.60E-05	0.002297924	0.98253815	0	0.013506108	0.000933181	0.003022561	0.982236247	0.008771623	0.00227604	0.006716091	0	0.992883038	0	0.000462045	0.006654917	0.075951338	0.911405292	0.002132434	0.010510936	0	0.979416737	0.003805597	0.016777666	0	0.980480242	0.000871036	0.018648722	0.059858911	0.005800737	0	0	0.925291827	0.000436143	0.008612383
1. CVD Plateau	1	Men	2027	36	0.990799081	0.003294707	0	0	0.003581959	8.24E-05	0.002241851	0.976890685	0	0.019266358	0.000894246	0.002948711	0.970318803	0.020949884	0.002180399	0.006550913	0	0.993065924	0	0.000442815	0.006491261	0.060239126	0.927467295	0.002042896	0.010250683	0	0.97999795	0.003644395	0.016357655	0	0.980984946	0.000834705	0.018180349	0.051935737	0.006557071	0	0	0.932689346	0.000417994	0.008399853
1. CVD Plateau	1	Men	2027	37	0.989895868	0.004241633	0	0	0.003596365	7.90E-05	0.002187154	0.978751678	0	0.017514729	0.000856926	0.002876666	0.979685322	0.011836251	0.002088707	0.006389719	0	0.993244062	0	0.000424385	0.006331554	0.05977191	0.928274412	0.001957056	0.009996622	0	0.980562767	0.003489814	0.015947419	0	0.981477314	0.000799883	0.017722804	0.089242031	0.006971424	0	0	0.895193532	0.000400599	0.008192414
1. CVD Plateau	1	Men	2027	38	0.990796571	0.002929086	0	0	0.004064845	7.57E-05	0.002133798	0.974249688	0	0.022122773	0.000821154	0.002806385	0.959101274	0.032665515	0.002000799	0.006232412	0	0.993417582	0	0.00040672	0.006175698	0.098341284	0.890035357	0.001874761	0.009748598	0	0.981111721	0.003341579	0.0155467	0	0.981957696	0.000766504	0.0172758	0.057066395	0.007053155	0	0	0.927506583	0.000383927	0.00798994
1. CVD Plateau	1	Men	2027	39	0.989983127	0.004645727	0	0	0.003216837	7.26E-05	0.002081753	0.977477455	0	0.018997856	0.000786865	0.002737823	0.960844776	0.031159811	0.001916518	0.006078895	0	0.993586612	0	0.000389789	0.006023599	0.060847488	0.927850194	0.001795862	0.009506456	0	0.98164533	0.003199424	0.015155246	0	0.982426434	0.000734511	0.016839055	0.074983408	0.004762839	0	0	0.912093498	0.000367947	0.007792307
1. CVD Plateau	1	Men	2027	40	0.988202428	0.003694963	0	0	0.004538996	0.000185579	0.003378034	0.972022306	0	0.021523202	0.002012055	0.004442437	0.963777595	0.021462263	0.004898619	0.009861523	0	0.989231291	0	0.000996855	0.009771854	0.096282893	0.883708297	0.004590424	0.015418387	0	0.967255243	0.008173911	0.024570846	0	0.970824074	0.001878217	0.027297709	0.063163745	0.006773652	0	0	0.916481925	0.000941004	0.012639674
1. CVD Plateau	1	Men	2027	41	0.988196643	0.003300569	0	0	0.005029238	0.000177874	0.003295675	0.983505677	0	0.010232412	0.001927987	0.004333923	0.959781888	0.025907902	0.004691873	0.009618337	0	0.989513731	0	0.000955352	0.009530917	0.073455745	0.907112884	0.004396893	0.015034478	0	0.968225613	0.007825018	0.023949369	0	0.971596164	0.001799778	0.026604058	0.054530958	0.00639182	0	0	0.925848921	0.000901834	0.012326466
1. CVD Plateau	1	Men	2027	42	0.986241537	0.004051322	0	0	0.006321305	0.000170491	0.003215345	0.979777054	0	0.014147469	0.001847404	0.004228072	0.967544934	0.018580418	0.004493646	0.009381002	0	0.989788646	0	0.000915574	0.009295779	0.060601744	0.920527287	0.004211341	0.014659628	0	0.969167491	0.007490404	0.023342106	0	0.972349279	0.001724592	0.02592613	0.064346438	0.007626881	0	0	0.915141668	0.000864293	0.012020721
1. CVD Plateau	1	Men	2027	43	0.989139177	0.003456275	0	0	0.004104137	0.000163415	0.003136996	0.977510823	0	0.016594193	0.001770164	0.004124821	0.954052244	0.032494798	0.004303582	0.009149376	0	0.99005625	0	0.00087745	0.009066299	0.078331539	0.903341418	0.004033435	0.014293608	0	0.970081851	0.007169473	0.022748676	0	0.97308398	0.001652525	0.025263495	0.070826427	0.007738545	0	0	0.908884463	0.000828312	0.011722253
1. CVD Plateau	1	Men	2027	44	0.986182556	0.003935953	0	0	0.006664275	0.000156634	0.003060582	0.970731795	0	0.023547971	0.001696126	0.004024108	0.96944237	0.017512969	0.004121342	0.008923319	0	0.99031675	0	0.000840912	0.008842338	0.075921616	0.906279334	0.003862859	0.013936191	0	0.970969638	0.006861654	0.022168707	0	0.973800814	0.001583447	0.024615739	0.090558968	0.006961983	0	0	0.890254342	0.000793828	0.011430879
1. CVD Plateau	1	Men	2027	45	0.985217527	0.004474097	0	0	0.005946827	0.000241023	0.004120526	0.979492231	0	0.012481404	0.002608965	0.0054174	0.943692784	0.037962463	0.006335718	0.012009035	0	0.986806137	0	0.001293749	0.011900114	0.058107341	0.917204722	0.005938721	0.018749215	0	0.959649714	0.010541446	0.02980884	0	0.964470389	0.00243571	0.033093901	0.071789405	0.007402494	0	0	0.904205586	0.001221325	0.01538119
1. CVD Plateau	1	Men	2027	46	0.985164633	0.00415131	0	0	0.006432793	0.000231026	0.004020238	0.974414503	0	0.017800547	0.002499761	0.005285188	0.959364481	0.022856884	0.00606673	0.011711905	0	0.987154385	0	0.00123987	0.011605745	0.085313779	0.890720398	0.005686967	0.018278857	0	0.960869019	0.010086791	0.02904419	0	0.96542674	0.002333826	0.032239434	0.07538489	0.008536599	0	0	0.899910061	0.001170476	0.014997973
1. CVD Plateau	1	Men	2027	47	0.98599997	0.004191208	0	0	0.005664935	0.000221446	0.003922441	0.967926269	0	0.024522403	0.002395086	0.005156242	0.94380654	0.038962749	0.0058088	0.011421912	0	0.987493318	0	0.001188232	0.01131845	0.083900795	0.892834146	0.00544557	0.017819488	0	0.962052686	0.009650665	0.028296649	0	0.96635998	0.002236168	0.031403852	0.085157169	0.01036204	0	0	0.888735215	0.001121743	0.014623833
1. CVD Plateau	1	Men	2027	48	0.984499815	0.004149163	0	0	0.007311677	0.000212266	0.003827079	0.961948306	0	0.030726455	0.002294752	0.005030487	0.952350613	0.030949038	0.005561467	0.011138882	0	0.987823199	0	0.001138744	0.011038057	0.069990662	0.907424407	0.005214102	0.017370829	0	0.963201952	0.009232295	0.027565753	0	0.967270805	0.002142563	0.030586631	0.075530132	0.008770581	0	0	0.900365703	0.001075039	0.014258545
1. CVD Plateau	1	Men	2027	49	0.984017271	0.005481554	0	0	0.006563609	0.00020347	0.003734096	0.976308787	0	0.016584783	0.00219858	0.00490785	0.940607145	0.043205914	0.005324292	0.010862649	0	0.988144282	0	0.001091317	0.0107644	0.078231417	0.899843825	0.004992149	0.016932609	0	0.964318008	0.008830945	0.026851047	0	0.968159892	0.002052843	0.029787265	0.083485083	0.01145191	0	0	0.890130838	0.001030281	0.013901888
1. CVD Plateau	1	Men	2027	50	0.974927308	0.005494469	3.07E-05	0.005526795	0.009024182	0.000298203	0.004698337	0.961629223	0.000310653	0.028664994	0.00322051	0.00617462	0.970554613	0.007992629	0.007792672	0.013660087	0.006255405	0.969413815	0.009195096	0.001599044	0.013536641	0.077599717	0.89380992	0.007307184	0.02128318	0.066286097	0.887076813	0.0129131	0.03372399	0.099610459	0.85997915	0.003007148	0.037403242	0.086570109	0.00995724	0	0	0.884485133	0.001509635	0.017477883
1. CVD Plateau	1	Men	2027	51	0.978697435	0.00594915	9.31E-06	0.001553847	0.008920029	0.000285856	0.004584369	0.967052278	0	0.023838053	0.00308542	0.006024249	0.9251948	0.054025216	0.007459206	0.013320777	0.009857427	0.967200638	0.008208981	0.001532449	0.013200506	0.065602291	0.906658575	0.006995149	0.020743985	0.079703165	0.875106098	0.012348317	0.032842419	0.116042461	0.84465983	0.002881127	0.036416582	0.063738359	0.009545657	0.000256564	0.025917548	0.882055673	0.001446789	0.017039409
1. CVD Plateau	1	Men	2027	52	0.975433757	0.005748499	3.96E-05	0.006804438	0.007226395	0.000274025	0.004473272	0.956252035	0.017145029	0.017769363	0.002955937	0.005877636	0.957036907	0.022834056	0.007139419	0.012989618	0.007917614	0.964813267	0.012928036	0.001468632	0.012872451	0.066198446	0.906888372	0.006695928	0.020217254	0.09764495	0.858568532	0.011806452	0.031980066	0.112181643	0.849606935	0.00276034	0.035451082	0.094769398	0.012163977	0.000116543	0.009373548	0.865578705	0.001386564	0.016611264
1. CVD Plateau	1	Men	2027	53	0.978535153	0.006432467	1.79E-05	0.002756366	0.007630442	0.000262691	0.004364986	0.969593369	0	0.021840099	0.002831831	0.0057347	0.947080663	0.033420174	0.006832745	0.012666419	0.008865559	0.963516904	0.013657773	0.001407478	0.012552286	0.064705176	0.90918316	0.006408992	0.019702673	0.064821116	0.892755917	0.01128656	0.031136407	0.110739375	0.852109896	0.002644571	0.034506158	0.073450628	0.011508327	1.04E-05	0.00089653	0.896612016	0.001328854	0.016193197
1. CVD Plateau	1	Men	2027	54	0.974066084	0.007589113	2.77E-05	0.003605395	0.010200454	0.000251832	0.00425945	0.956864299	0.007164747	0.027662711	0.002712881	0.005595362	0.947930008	0.033180358	0.006538641	0.012350993	0.011701234	0.963245281	0.011464781	0.001348878	0.012239827	0.068998968	0.905667263	0.006133832	0.019199937	0.061336605	0.897564725	0.010787733	0.030310937	0.122712536	0.841172607	0.002533615	0.033581241	0.08861173	0.011455433	4.03E-05	0.003464574	0.879369453	0.001273555	0.015784964
1. CVD Plateau	1	Men	2027	55	0.968612759	0.006302283	4.55E-05	0.007125594	0.01091432	0.000401868	0.006597655	0.954422932	0.003774453	0.028810934	0.004325917	0.008665765	0.934751903	0.035718054	0.010414316	0.019115728	0.01001472	0.953474272	0.015415334	0.00215179	0.018943883	0.070034948	0.890498476	0.009770762	0.029695814	0.08499602	0.851014666	0.017159873	0.046829441	0.112638255	0.831456219	0.004040283	0.051865244	0.09087691	0.013264004	0.000134916	0.009934247	0.859336014	0.002031678	0.024422232
1. CVD Plateau	1	Men	2027	56	0.969302087	0.007060223	4.21E-05	0.005884804	0.010886902	0.000385281	0.006438609	0.958028458	0.00679195	0.02257989	0.00414404	0.008455663	0.921257121	0.050139919	0.00996407	0.018638891	0.011066457	0.952922731	0.015477024	0.002062237	0.018471551	0.055918491	0.90579789	0.009349566	0.028934053	0.103217998	0.834811947	0.016395432	0.045574623	0.105309221	0.840362053	0.00387064	0.050458085	0.084533085	0.013564526	7.01E-06	0.000509303	0.875634549	0.001947172	0.023804358
1. CVD Plateau	1	Men	2027	57	0.968355817	0.00638817	5.01E-05	0.007733434	0.010819404	0.000369393	0.00628367	0.944022098	0.016503624	0.027253623	0.003969732	0.008250924	0.931233115	0.041061051	0.009532271	0.018173564	0.010174415	0.950509999	0.019328521	0.001976436	0.018010629	0.070259565	0.892605048	0.008945653	0.028189734	0.048710431	0.891281234	0.015661923	0.044346413	0.079545417	0.867666357	0.003708064	0.049080162	0.080734555	0.014810601	0.000109326	0.007218205	0.872060106	0.001866207	0.023201001
1. CVD Plateau	1	Men	2027	58	0.963054297	0.008594516	8.15E-05	0.009315054	0.012467674	0.000354175	0.006132759	0.961604918	0.000761502	0.025779454	0.003802683	0.008051442	0.923203227	0.049959119	0.009118163	0.01771949	0.010927212	0.947704303	0.021913387	0.001894233	0.017560866	0.066468693	0.897510559	0.008558313	0.027462435	0.075276148	0.866621653	0.014958087	0.043144111	0.081365869	0.86735117	0.003552265	0.047730696	0.083898962	0.014971984	0.000124453	0.008119433	0.868484706	0.001788639	0.022611823
1. CVD Plateau	1	Men	2027	59	0.967787054	0.008636975	5.21E-05	0.005943062	0.011255416	0.0003396	0.005985799	0.951411138	0.005342322	0.031746824	0.003642599	0.007857116	0.929809441	0.044193112	0.008721025	0.017276423	0.01157397	0.951795791	0.017692741	0.001815483	0.017122015	0.074718685	0.890342699	0.00818687	0.026751746	0.063371588	0.880378641	0.014282724	0.041967046	0.090970536	0.859217556	0.003402967	0.046408941	0.09135628	0.018203055	0.000326336	0.017285462	0.849078039	0.001714331	0.022036496
1. CVD Plateau	1	Men	2027	60	0.961007341	0.008017498	5.36E-05	0.006588629	0.01370318	0.000497398	0.010132344	0.942683071	0.011152415	0.027537558	0.005329508	0.013297448	0.916442884	0.041607302	0.012739026	0.029210788	0.010932132	0.936015102	0.021444794	0.002657802	0.028950171	0.07275629	0.87009482	0.011960819	0.045188071	0.055596331	0.852797702	0.020826046	0.070779921	0.061037919	0.855746566	0.004979283	0.078236232	0.095619188	0.016601947	0.000349547	0.020270863	0.827407593	0.0025098	0.037241063
1. CVD Plateau	1	Men	2027	61	0.963928549	0.007787401	3.40E-05	0.004312761	0.013569473	0.000476986	0.009890831	0.937479612	0.012136575	0.032300989	0.005104989	0.012977835	0.919048674	0.040290796	0.012181144	0.028479387	0.011311622	0.93565713	0.022258042	0.002547435	0.02822577	0.07595587	0.868593821	0.011439106	0.044011203	0.064183007	0.847117803	0.019876284	0.068822906	0.070770301	0.848423252	0.004769911	0.076036536	0.085267943	0.014770602	9.91E-05	0.006567654	0.854599232	0.002405663	0.036289772
1. CVD Plateau	1	Men	2027	62	0.95927554	0.008195717	5.97E-05	0.007174262	0.015181502	0.000457443	0.009655816	0.950476795	0.003702298	0.028264356	0.004889867	0.012666683	0.902129783	0.058458175	0.011646153	0.027765889	0.009291639	0.932240481	0.028507026	0.002441731	0.027519124	0.069395868	0.876804115	0.010938837	0.042861179	0.082621084	0.831507457	0.018964998	0.066906461	0.091440719	0.830108592	0.004569313	0.073881376	0.09009484	0.01587899	2.60E-05	0.001610745	0.854722532	0.002305928	0.035360933
1. CVD Plateau	1	Men	2027	63	0.960584068	0.008788427	4.45E-05	0.004994576	0.015722488	0.000438735	0.009427196	0.9470473	0.001603711	0.034301374	0.004683766	0.012363848	0.916978577	0.044818351	0.011133135	0.027069937	0.011899438	0.932580552	0.02634963	0.002340503	0.026829877	0.072970754	0.874832694	0.01045915	0.041737402	0.075949951	0.84092975	0.01809067	0.06502963	0.091035186	0.832817969	0.004377136	0.071769709	0.089268501	0.015963664	0	0	0.85810335	0.002210418	0.034454068
1. CVD Plateau	1	Men	2027	64	0.954906133	0.009604488	7.30E-05	0.00746858	0.018322113	0.000420829	0.009204873	0.932030568	0.01586989	0.035544019	0.004486325	0.012069198	0.910405868	0.052561735	0.010641209	0.026391189	0.013040047	0.933556325	0.025002365	0.002243572	0.026157691	0.071695195	0.877666282	0.009999222	0.040639301	0.042763353	0.876793285	0.017251852	0.06319151	0.082051639	0.844054762	0.004193044	0.069700555	0.092083069	0.020163673	0.000452689	0.021505067	0.830107816	0.002118966	0.03356872
1. CVD Plateau	1	Men	2027	65	0.954280512	0.009153833	5.29E-05	0.005697553	0.017968799	0.000504566	0.012341793	0.938817553	0.004864489	0.034769183	0.005370954	0.016177822	0.888321933	0.063640413	0.012710634	0.03532702	0.014868212	0.912440914	0.034987442	0.002688191	0.035015242	0.064710723	0.869017054	0.011946619	0.054325604	0.068560118	0.826591222	0.020556874	0.084291786	0.075729203	0.826333622	0.005020385	0.092916789	0.098832085	0.018819463	0.000573882	0.02901781	0.805313687	0.002539007	0.044904065
1. CVD Plateau	1	Men	2027	66	0.949635108	0.009878715	7.75E-05	0.007706005	0.020165141	0.000484075	0.012053463	0.933566746	0.011446655	0.034046818	0.005144552	0.015795229	0.892968985	0.060444581	0.012145421	0.034441013	0.013271629	0.923299176	0.02671417	0.002577157	0.034137868	0.078916589	0.856778951	0.011418252	0.052886208	0.063151459	0.835385477	0.019592145	0.081870919	0.078805309	0.826196477	0.004809317	0.090188897	0.091671785	0.018835917	0	0	0.843312244	0.002434255	0.043745799
1. CVD Plateau	1	Men	2027	67	0.950070088	0.010061557	6.90E-05	0.006740197	0.02082127	0.000464473	0.011773434	0.936804172	0.006784958	0.036059736	0.004927739	0.015423394	0.905707343	0.049111718	0.011603572	0.033577367	0.013213556	0.921849902	0.02918298	0.002470887	0.033282675	0.069346588	0.868261679	0.010911766	0.051479966	0.074302883	0.827530247	0.018666883	0.079499986	0.078572795	0.829304056	0.004607203	0.087515947	0.093730336	0.018610073	0.000418123	0.021555718	0.820736358	0.002334001	0.042615392
1. CVD Plateau	1	Men	2027	68	0.947486124	0.011100413	8.65E-05	0.007642747	0.021736915	0.000445727	0.01150161	0.932440798	0.010809957	0.036966919	0.004720142	0.015062185	0.912888026	0.043292081	0.011084177	0.032735715	0.015651419	0.917872503	0.031657584	0.002369196	0.032449298	0.071915614	0.867551817	0.010426308	0.050106261	0.084295665	0.820746637	0.017779608	0.07717809	0.071913979	0.838775325	0.004413693	0.084897003	0.097271759	0.020766381	0.000268958	0.012517035	0.825425447	0.002238071	0.041512349
1. CVD Plateau	1	Men	2027	69	0.944496352	0.010924912	0.000100162	0.008984739	0.023828123	0.000427804	0.011237907	0.929459829	0.017135734	0.034171556	0.004521402	0.014711479	0.884002778	0.073495135	0.010586371	0.031915715	0.015034808	0.919422603	0.031633282	0.002271909	0.031637399	0.079624333	0.861650081	0.009961065	0.048764521	0.057470045	0.850696618	0.016928914	0.074904422	0.071414669	0.842025635	0.004228455	0.082331241	0.096445836	0.021055223	0.000516451	0.023424726	0.815975256	0.002146298	0.04043621
1. CVD Plateau	1	Men	2027	70	0.934566616	0.012041162	0.000120406	0.009780119	0.023797115	0.000709294	0.018985288	0.922857186	0.009616851	0.035201585	0.007480585	0.024843792	0.871138038	0.057608859	0.017460302	0.053792801	0.016033555	0.889223029	0.037654831	0.003763206	0.053325379	0.065903048	0.835627433	0.016434262	0.082035257	0.05200456	0.79452443	0.027830325	0.125640686	0.077242967	0.777776841	0.006996968	0.137983225	0.093474791	0.020969684	0.000385567	0.017669345	0.79585676	0.003555374	0.068088479
1. CVD Plateau	1	Men	2027	71	0.934805475	0.012390015	0.000105081	0.008304702	0.025156563	0.000681026	0.018557139	0.913003818	0.014825344	0.040731335	0.007166197	0.024273306	0.863592621	0.067287966	0.016670896	0.052448517	0.013930677	0.888349722	0.04211555	0.003609533	0.051994518	0.061928458	0.842551313	0.015696609	0.079823619	0.060365108	0.791280924	0.026480614	0.121873353	0.078212468	0.781355431	0.006703988	0.133728113	0.092434781	0.022283973	0.000453203	0.019479037	0.795619584	0.003410425	0.066318997
1. CVD Plateau	1	Men	2027	72	0.928138875	0.012304694	0.000155946	0.012359154	0.028244596	0.000654027	0.018142708	0.913617455	0.016450207	0.039346412	0.006865428	0.023720498	0.861513635	0.071431481	0.015914716	0.051140168	0.017214711	0.88817946	0.040443881	0.003462639	0.05069931	0.069526606	0.837818593	0.014990057	0.077664743	0.04951921	0.80710708	0.025187517	0.118186193	0.065439869	0.798574557	0.006423727	0.129561848	0.093879508	0.023828863	0.000137265	0.005590205	0.808698284	0.003271877	0.064593997
1. CVD Plateau	1	Men	2027	73	0.927441668	0.012791417	0.000172839	0.013159116	0.028064779	0.000628252	0.017741929	0.912427434	0.017300013	0.040509525	0.006577772	0.023185256	0.870882183	0.064059928	0.015190537	0.049867351	0.021195677	0.879616425	0.046426268	0.003322274	0.049439355	0.064445378	0.845683208	0.014313456	0.075557957	0.057524354	0.803948103	0.023949067	0.114578476	0.085841807	0.782518678	0.006155713	0.125483803	0.109688966	0.027818085	0.000186455	0.006471557	0.789782513	0.003139496	0.062912927
1. CVD Plateau	1	Men	2027	74	0.927687349	0.013592188	0.000171134	0.012262915	0.028328001	0.000603658	0.017354755	0.907792456	0.019493512	0.04374379	0.006302747	0.022667495	0.865710102	0.071162987	0.014497199	0.048629712	0.023282953	0.880446264	0.044868273	0.003188204	0.048214306	0.058532234	0.854299378	0.013665715	0.073502672	0.063503008	0.80268395	0.022763399	0.111049643	0.060348756	0.812258194	0.005899495	0.121493555	0.108715563	0.026763149	0.001241793	0.043100119	0.755891018	0.003013059	0.061275299
1. CVD Plateau	1	Men	2027	75	0.903790325	0.015665491	0.000264324	0.016328713	0.034539591	0.000949862	0.028461694	0.894036491	0.012895939	0.046025747	0.009888018	0.037153805	0.838446068	0.05941562	0.022647218	0.079491093	0.019302854	0.854493822	0.042377919	0.005009913	0.078815492	0.076987665	0.78181822	0.021357497	0.119836619	0.050286178	0.733960571	0.035408788	0.180344463	0.060676729	0.732974861	0.009257322	0.197091088	0.097771768	0.028022032	0.00102708	0.034329584	0.734085128	0.004735124	0.100029285
1. CVD Plateau	1	Men	2027	76	0.907686579	0.015955936	0.000234787	0.014266551	0.033084595	0.000913269	0.027858283	0.88675426	0.021187121	0.046237353	0.00947692	0.036344346	0.830064561	0.070794465	0.021607795	0.077533179	0.023679039	0.839631007	0.055002216	0.004809952	0.076877785	0.068557997	0.794493405	0.020386557	0.11656204	0.048731105	0.742944245	0.033632001	0.174692649	0.077368572	0.723060328	0.008874432	0.190696667	0.104025764	0.024919973	0.001138997	0.042569435	0.725371158	0.004546575	0.097428098
1. CVD Plateau	1	Men	2027	77	0.902505322	0.016021425	0.000270341	0.016323385	0.036723444	0.000878419	0.027277666	0.883904963	0.029258363	0.042188281	0.009084368	0.035564025	0.823423202	0.080330153	0.020613715	0.075632931	0.019997735	0.850114687	0.050271019	0.004619253	0.074997306	0.074583532	0.792586789	0.019458028	0.113371651	0.053683787	0.745210877	0.031933384	0.169171953	0.065145584	0.741896275	0.008508867	0.184449274	0.11280897	0.030784666	0.000944926	0.028835658	0.727361095	0.004366775	0.094897911
1. CVD Plateau	1	Men	2027	78	0.902359827	0.017915571	0.000259761	0.014032189	0.037867481	0.000845257	0.026719915	0.881733323	0.026898542	0.047845531	0.008709724	0.034812881	0.809568487	0.096977996	0.019663436	0.073790081	0.024642902	0.846326661	0.05141914	0.004437506	0.073173791	0.065008483	0.806156042	0.01857046	0.110265015	0.044691868	0.761215116	0.030310464	0.163782553	0.06099643	0.752494041	0.008160031	0.178349498	0.113807513	0.029696956	0.002589427	0.077612417	0.679659926	0.004195431	0.09243833
1. CVD Plateau	1	Men	2027	79	0.895728066	0.019230443	0.000301682	0.015143729	0.042597206	0.00081373	0.026185144	0.877457733	0.03119025	0.048908634	0.008352383	0.034091	0.831855368	0.077384696	0.018755498	0.072004438	0.023681504	0.836461805	0.064185218	0.004264419	0.071407054	0.067348983	0.80768671	0.017722477	0.10724183	0.057700849	0.755013374	0.02876089	0.158524886	0.066259291	0.753515133	0.007827362	0.172398214	0.120161308	0.031077639	0.000857802	0.026002711	0.727819205	0.004032267	0.090049068
1. CVD Plateau	1	Men	2027	80	0.882198103	0.017789314	0.00016121	0.008819588	0.042101425	0.001487106	0.047443253	0.84394849	0.02511793	0.054013959	0.015200974	0.061718647	0.752932361	0.083261201	0.033940396	0.129866043	0.023459639	0.779167559	0.06079803	0.00777851	0.128796262	0.070156395	0.705010192	0.032089109	0.192744304	0.049409836	0.615352224	0.051763742	0.283474198	0.064108483	0.613780532	0.014249566	0.307861419	0.110233224	0.036415817	0.00413416	0.097818067	0.581922575	0.007355994	0.162120164
1. CVD Plateau	1	Men	2027	81	0.870493265	0.022306913	0.000266769	0.011550948	0.04740799	0.001433222	0.046540892	0.836423999	0.034082291	0.054414627	0.014585451	0.060493633	0.751967139	0.088884992	0.03237064	0.126777228	0.032038833	0.768127295	0.066611624	0.00748143	0.125740819	0.071509789	0.710401768	0.030623131	0.187465311	0.054945483	0.621715739	0.049089466	0.274249311	0.057043679	0.631860246	0.01367676	0.297419316	0.116546939	0.041416501	0.002477771	0.053970847	0.620547979	0.007076016	0.157963947
1. CVD Plateau	1	Men	2027	82	0.867658313	0.019889201	0.000447521	0.021558034	0.043382663	0.001382181	0.045682088	0.840283	0.031805733	0.05458788	0.013999685	0.059323702	0.728109187	0.117223172	0.030873717	0.123793924	0.035258979	0.764442433	0.070309171	0.007199307	0.122790111	0.068524237	0.719910313	0.029225214	0.182340235	0.051584781	0.636600311	0.046542168	0.26527274	0.066241731	0.633367353	0.013131766	0.287259151	0.110746576	0.03705488	0	0	0.691451226	0.006810173	0.153937146
1. CVD Plateau	1	Men	2027	83	0.860489058	0.021887248	0.000544522	0.023730076	0.047147828	0.001333908	0.044867359	0.830955879	0.037724709	0.059667279	0.013442764	0.05820937	0.749905046	0.099731261	0.029447372	0.12091632	0.031340792	0.770010301	0.071772865	0.00693171	0.119944331	0.065827955	0.72890941	0.027893244	0.177369391	0.027892479	0.671442622	0.044118123	0.256546776	0.059566659	0.650435488	0.012613738	0.277384115	0.124658544	0.041443583	0.003160366	0.067693591	0.606445947	0.006558061	0.150039909
1. CVD Plateau	1	Men	2027	84	0.844629925	0.02390447	0.000787216	0.031094624	0.05419812	0.001288337	0.044097308	0.817140045	0.057078377	0.055716513	0.01291383	0.057151236	0.754907129	0.098858689	0.028089461	0.118144721	0.0387371	0.75225012	0.085130753	0.006678239	0.117203788	0.062955109	0.737866418	0.026625208	0.172553265	0.041131709	0.668980607	0.041813738	0.248073945	0.065588651	0.654491862	0.012121877	0.26779761	0.110743215	0.046505012	0.003093206	0.05927206	0.627794674	0.006319302	0.14627253
1. CVD Plateau	1	Men	2027	85	0.817013251	0.024149445	0.001124128	0.043354285	0.054835625	0.001660226	0.05786304	0.79471345	0.057104396	0.056726621	0.016546307	0.074909227	0.712189077	0.098026819	0.035723832	0.154060272	0.03871555	0.715626355	0.08422963	0.00858307	0.152845394	0.069573841	0.67255634	0.03388585	0.223983968	0.047218099	0.579966705	0.052824072	0.319991124	0.050630717	0.588964755	0.015537645	0.344866884	0.113154482	0.047497191	0	0	0.640936417	0.008123194	0.190288716
1. CVD Plateau	1	Men	2027	86	0.80403743	0.03035905	0.001587899	0.048116342	0.057335083	0.001606439	0.056957758	0.778630081	0.071153394	0.060653495	0.015912642	0.073650389	0.710150058	0.105114638	0.034088018	0.150647285	0.037700983	0.712870148	0.09167569	0.008281376	0.149471802	0.070156623	0.679510663	0.032358365	0.217974349	0.046878157	0.593690559	0.050057407	0.309373877	0.068984547	0.583205097	0.014948783	0.332861573	0.123553197	0.041919113	0.003921742	0.081629496	0.555526343	0.007839146	0.185610963
1. CVD Plateau	1	Men	2027	87	0.79944276	0.028813134	0.001453561	0.04657155	0.066047845	0.001556029	0.05611512	0.787738473	0.058019182	0.066459505	0.015313237	0.072469603	0.693594097	0.126492633	0.032535597	0.147377673	0.042450382	0.708354075	0.094957845	0.007997127	0.146240571	0.062818432	0.694098657	0.03090878	0.212174131	0.048353361	0.605104581	0.047436727	0.299105332	0.057474998	0.606877796	0.014391981	0.321255225	0.115692664	0.053009865	0	0	0.642617381	0.007571601	0.181108489
1. CVD Plateau	1	Men	2027	88	0.792688385	0.029740305	0.001417018	0.044062437	0.075246563	0.001508941	0.055336351	0.780825967	0.058726349	0.074332386	0.014747194	0.071368104	0.731838825	0.092844751	0.031064165	0.14425226	0.046223104	0.718381552	0.084512887	0.00772993	0.143152528	0.074719643	0.68916099	0.029534852	0.206584515	0.05056538	0.615287825	0.044957713	0.289189082	0.067441478	0.608639908	0.013866409	0.310052205	0.115814307	0.056180026	0	0	0.643903317	0.007320192	0.176782159
1. CVD Plateau	1	Men	2027	89	0.784030086	0.031511681	0.002100314	0.060386711	0.065883315	0.001465123	0.054622771	0.771415431	0.076961968	0.067061721	0.014213663	0.070347217	0.699121926	0.129934767	0.029671398	0.141271908	0.04949582	0.680571367	0.122244848	0.007479425	0.14020854	0.062181377	0.708377488	0.02823442	0.201206715	0.043469139	0.63428626	0.042616112	0.279628489	0.049031641	0.638340589	0.013371285	0.299256485	0.125811072	0.060598521	0.006023013	0.084383387	0.543466556	0.007084584	0.172632867
1. CVD Plateau	1	Men	2027	90	0.690261923	0.034002664	0.002102056	0.056119035	0.073625822	0.003568467	0.140320032	0.645868428	0.066329221	0.073014272	0.034348279	0.1804398	0.456810231	0.112266395	0.071029603	0.359893771	0.047957681	0.46135379	0.11531776	0.018149492	0.357221276	0.070407868	0.35229636	0.067648714	0.509647058	0.02704715	0.16870757	0.101221619	0.703023661	0.065598101	0.151097895	0.032329317	0.750974686	0.107196158	0.063140236	0.004564879	0.062858073	0.306578459	0.017195556	0.438466639
1. CVD Plateau	1	Men	2027	91	0.688305861	0.039585654	0.002282801	0.052240381	0.075295329	0.003474795	0.138815179	0.617487046	0.089679491	0.081448573	0.033168767	0.178216124	0.417745839	0.161429351	0.067918035	0.352906776	0.053072544	0.476428309	0.102572323	0.017603207	0.350323618	0.055726994	0.382752562	0.064743752	0.496776692	0.050725059	0.173221733	0.096012697	0.680040511	0.062676084	0.181035815	0.031236157	0.725051943	0.131481258	0.061887039	0.008445868	0.111638295	0.241258225	0.016682298	0.428607017
1. CVD Plateau	1	Men	2027	92	0.658325118	0.030820238	0.003289542	0.093150309	0.073534205	0.003389062	0.137491527	0.644469928	0.082530709	0.064720845	0.032065002	0.176213517	0.463219154	0.125490455	0.064986986	0.346303406	0.048716409	0.46815074	0.122229353	0.017096484	0.343807013	0.066242858	0.387284367	0.062007572	0.484465202	0.041367463	0.209514754	0.091116437	0.658001346	0.055920323	0.213656416	0.030214052	0.700209209	0.128772608	0.079585316	5.87E-05	0.000678325	0.355484568	0.016206539	0.419213945
1. CVD Plateau	1	Men	2027	93	0.671341308	0.033609305	0.002707017	0.071832949	0.080844807	0.003311225	0.136353389	0.589826438	0.140559276	0.064142933	0.031035273	0.174436081	0.486326548	0.111356879	0.062231148	0.340085425	0.051623173	0.44639744	0.147677426	0.016628711	0.33767325	0.058129655	0.409720699	0.059435277	0.472714369	0.032829425	0.243738902	0.086522329	0.636909344	0.068366915	0.225922501	0.029261446	0.676449138	0.117646305	0.052228532	0.02662507	0.311026852	0.066416646	0.015767719	0.410288875
1. CVD Plateau	1	Men	2027	94	0.653673	0.045146695	0.003051409	0.060258328	0.099224068	0.003241262	0.135405238	0.624209385	0.067602209	0.105222492	0.030077942	0.172887973	0.449536314	0.156564201	0.059645266	0.334254218	0.072756316	0.427913874	0.151206731	0.016199339	0.33192374	0.053901608	0.427551147	0.057022027	0.461525218	0.043040838	0.25797376	0.082219826	0.616765576	0.067185139	0.250666312	0.028376856	0.653771693	0.125120013	0.055623013	0.013480739	0.181598964	0.206979217	0.015365341	0.401832713
1. CVD Plateau	1	Men	2027	95	0.637925061	0.043047723	0.00470416	0.093808403	0.082683811	0.003179171	0.134651669	0.612698832	0.109229533	0.077306852	0.029191433	0.171573351	0.472435121	0.141530093	0.057224114	0.328810672	0.066226182	0.464372701	0.127033834	0.015807877	0.326559405	0.056656734	0.437682389	0.054763021	0.450897855	0.035199488	0.289033417	0.078198317	0.597568779	0.050030276	0.290236946	0.027558859	0.63217392	0.138157726	0.07707709	0.001894715	0.022097586	0.35192824	0.014998962	0.39384568
1. CVD Plateau	1	Men	2027	96	0.589808415	0.03883303	0.005686502	0.122044002	0.106405719	0.003124973	0.134097358	0.596214265	0.126389954	0.07852525	0.028374217	0.170496314	0.478854633	0.142427837	0.054962469	0.323755061	0.061041834	0.439665829	0.162257888	0.015453886	0.321580564	0.068986526	0.437528691	0.052653468	0.440831315	0.053851784	0.292385943	0.07444712	0.579315154	0.071644284	0.289899866	0.026806084	0.611649766	0.156768263	0.066935018	0.028860264	0.272409934	0.074031148	0.014668195	0.386327178
1. CVD Plateau	1	Men	2027	97	0.611338316	0.050096164	0.005554474	0.094255242	0.101930078	0.003078707	0.133747018	0.588777123	0.144571357	0.069365884	0.027624803	0.169660834	0.499672428	0.128385541	0.052855094	0.319086938	0.041800791	0.46998255	0.15609287	0.015136975	0.316986814	0.075216227	0.442771796	0.050688566	0.431323411	0.055415188	0.311631109	0.07095548	0.561998222	0.059565266	0.32212758	0.026117196	0.592189957	0.098410464	0.077581065	0.015982921	0.154840509	0.259536678	0.014372697	0.379275666
1. CVD Plateau	1	Men	2027	98	0.595830479	0.05159975	0.00559588	0.092241663	0.11808645	0.003040438	0.133605339	0.520995156	0.224911492	0.05808096	0.026941718	0.169070675	0.421138928	0.213159343	0.050896717	0.314805012	0.077758177	0.417307795	0.177300311	0.014856794	0.312776922	0.07702026	0.451745642	0.048863487	0.422370611	0.042402844	0.344275863	0.067712575	0.545608718	0.055359656	0.345367527	0.025490885	0.573781931	0.11625999	0.094163259	0	0	0.402776048	0.014112169	0.372688533
1. CVD Plateau	1	Men	2027	99	0.590691052	0.05550177	0.008469463	0.123925406	0.084725122	0.00301025	0.133676937	0.582840228	0.14358443	0.078522527	0.026323499	0.168729316	0.530746008	0.109264923	0.04908202	0.310907049	0.078987613	0.423956517	0.173494123	0.01461303	0.308948717	0.051992084	0.486866629	0.04717336	0.413967927	0.022565986	0.382591951	0.064707524	0.530134539	0.035987514	0.3826768	0.024925852	0.556409835	0.153911691	0.095776472	0	0	0.369863491	0.013886348	0.366561998
1. CVD Plateau	1	Men	2027	100	0.541878918	0.049949415	0.007941669	0.129241273	0.134034197	0.002988251	0.133966277	0.525519104	0.192641277	0.087431078	0.025768677	0.168639864	0.544635969	0.100568631	0.047405628	0.307389772	0.075350392	0.410458897	0.194286323	0.014405396	0.305498992	0.045633687	0.502644223	0.045613263	0.406108827	0.014812652	0.407697193	0.06192941	0.515560745	0.040486282	0.395038343	0.024420795	0.540054581	0.12156317	0.11299112	0.004804086	0.035979291	0.350076321	0.013695002	0.36089101
1. CVD Plateau	1	Men	2028	35	0.991880282	0.002615906	0	0	0.003159437	8.26E-05	0.002261768	0.982622242	0	0.013506108	0.000896646	0.002975004	0.982431028	0.008771623	0.00218693	0.00661042	0	0.993005837	0	0.000443955	0.006550208	0.075951338	0.911654159	0.002048947	0.010345557	0	0.979829712	0.003656603	0.016513686	0	0.980807764	0.000836933	0.018355303	0.059858911	0.005800737	0	0	0.92544441	0.000419067	0.008476875
1. CVD Plateau	1	Men	2028	36	0.99083758	0.003294707	0	0	0.003581959	7.92E-05	0.002206578	0.976972091	0	0.019266358	0.000859236	0.002902316	0.970507241	0.020949884	0.002095034	0.00644784	0	0.993185395	0	0.000425478	0.006389127	0.060239126	0.927708562	0.001962914	0.010089398	0	0.980398005	0.003501712	0.016100284	0	0.981303676	0.000802026	0.017894298	0.051935737	0.006557071	0	0	0.932837875	0.000401629	0.008267689
1. CVD Plateau	1	Men	2028	37	0.989933373	0.004241633	0	0	0.003596365	7.59E-05	0.002152741	0.97883049	0	0.017514729	0.000823377	0.002831405	0.979867634	0.011836251	0.002006932	0.006289183	0	0.993360298	0	0.000407769	0.006231933	0.05977191	0.92850832	0.001880435	0.009839335	0	0.980950315	0.003353183	0.015696502	0	0.981787481	0.000768566	0.017443953	0.089242031	0.006971424	0	0	0.895338116	0.000384915	0.008063515
1. CVD Plateau	1	Men	2028	38	0.990833108	0.002929086	0	0	0.004064845	7.27E-05	0.002100225	0.974325993	0	0.022122773	0.000789005	0.002762229	0.959277669	0.032665515	0.001922465	0.006134351	0	0.993530674	0	0.000390796	0.006078529	0.098341284	0.890262142	0.001801361	0.009595213	0	0.981487161	0.003210751	0.015302088	0	0.982259524	0.000736495	0.017003982	0.057066395	0.007053155	0	0	0.927647328	0.000368895	0.007864226
1. CVD Plateau	1	Men	2028	39	0.990018722	0.004645727	0	0	0.003216837	6.97E-05	0.002048999	0.977551339	0	0.018997856	0.000756059	0.002694746	0.961015456	0.031159811	0.001841483	0.00598325	0	0.993696648	0	0.000374528	0.005928824	0.060847488	0.928070079	0.001725551	0.009356881	0	0.982009045	0.003074162	0.014916793	0	0.982720138	0.000705754	0.016574109	0.074983408	0.004762839	0	0	0.912230508	0.000353542	0.007669703
1. CVD Plateau	1	Men	2028	40	0.988223974	0.003694963	0	0	0.004538996	0.000181974	0.003360093	0.972084978	0	0.021523202	0.001972978	0.004418842	0.963925111	0.021462263	0.004803481	0.009809145	0	0.989302553	0	0.000977494	0.009719953	0.096282893	0.883879341	0.004501271	0.015336495	0	0.967544495	0.008015162	0.024440343	0	0.971005538	0.001841739	0.027152722	0.063163745	0.006773652	0	0	0.916567334	0.000922728	0.012572541
1. CVD Plateau	1	Men	2028	41	0.988217602	0.003300569	0	0	0.005029238	0.00017442	0.003278171	0.98356614	0	0.010232412	0.001890542	0.004310905	0.959924097	0.025907902	0.004600751	0.009567251	0	0.989582907	0	0.000936798	0.009480295	0.073455745	0.90727813	0.004311499	0.014954625	0	0.968504788	0.007673045	0.023822166	0	0.97177242	0.001764823	0.026462756	0.054530958	0.00639182	0	0	0.925931906	0.000884319	0.012260997
1. CVD Plateau	1	Men	2028	42	0.986261926	0.004051322	0	0	0.006321305	0.00016718	0.003198267	0.97983539	0	0.014147469	0.001811525	0.004205616	0.967682032	0.018580418	0.004406373	0.009331177	0	0.989855801	0	0.000897793	0.009246407	0.060601744	0.920686939	0.004129551	0.014581767	0	0.969436942	0.00734493	0.023218129	0	0.972520474	0.001691098	0.025788428	0.064346438	0.007626881	0	0	0.915222299	0.000847507	0.011956875
1. CVD Plateau	1	Men	2028	43	0.989159012	0.003456275	0	0	0.004104137	0.000160241	0.003120334	0.97756711	0	0.016594193	0.001735784	0.004102913	0.95418442	0.032494798	0.004220001	0.009100781	0	0.990121446	0	0.000860409	0.009018145	0.078331539	0.903495671	0.0039551	0.01421769	0	0.970341918	0.007030232	0.022627851	0	0.973250256	0.00162043	0.025129313	0.070826427	0.007738545	0	0	0.90896281	0.000812225	0.011659992
1. CVD Plateau	1	Men	2028	44	0.986201854	0.003935953	0	0	0.006664275	0.000153592	0.003044326	0.970786109	0	0.023547971	0.001663185	0.004002735	0.969569807	0.017512969	0.0040413	0.008875924	0	0.990380046	0	0.00082458	0.008795374	0.075921616	0.906428376	0.003787836	0.013862172	0	0.971220646	0.006728391	0.022050963	0	0.973962309	0.001552694	0.024484997	0.090558968	0.006961983	0	0	0.890330472	0.000778411	0.011370166
1. CVD Plateau	1	Men	2028	45	0.985252524	0.004474097	0	0	0.005946827	0.000234693	0.004091859	0.979598439	0	0.012481404	0.002540447	0.00537971	0.943942725	0.037962463	0.006169325	0.011925486	0	0.986922905	0	0.001259772	0.011817323	0.058107341	0.91749113	0.005782755	0.018618773	0	0.960133945	0.010264601	0.029601454	0	0.964764597	0.002371742	0.032863661	0.071789405	0.007402494	0	0	0.904344671	0.00118925	0.015274181
1. CVD Plateau	1	Men	2028	46	0.98519867	0.00415131	0	0	0.006432793	0.000224959	0.003992269	0.974516923	0	0.017800547	0.002434111	0.005248418	0.959605291	0.022856884	0.005907402	0.011630423	0	0.987267691	0	0.001207308	0.011525002	0.085313779	0.890996921	0.005537613	0.018151687	0	0.961335989	0.009821886	0.028842124	0	0.965712328	0.002272533	0.032015139	0.07538489	0.008536599	0	0	0.900045145	0.001139736	0.01489363
1. CVD Plateau	1	Men	2028	47	0.986033074	0.004191208	0	0	0.005664935	0.00021563	0.003895152	0.968025043	0	0.024522403	0.002332185	0.005120369	0.944038558	0.038962749	0.005656246	0.011342447	0	0.987603268	0	0.001157026	0.011239705	0.083900795	0.893101134	0.005302556	0.017695514	0	0.962503002	0.009397214	0.028099784	0	0.96663719	0.002177441	0.031185369	0.085157169	0.01036204	0	0	0.888866415	0.001092283	0.014522092
1. CVD Plateau	1	Men	2028	48	0.984532015	0.004149163	0	0	0.007311677	0.000206692	0.003800453	0.96204357	0	0.030726455	0.002234486	0.004995489	0.952574167	0.030949038	0.005415409	0.011061387	0	0.987929899	0	0.001108838	0.010961263	0.069990662	0.907682194	0.005077166	0.017249977	0	0.963636196	0.008989832	0.027373973	0	0.967539871	0.002086294	0.030373835	0.075530132	0.008770581	0	0	0.900493135	0.001046806	0.014159345
1. CVD Plateau	1	Men	2028	49	0.984048593	0.005481554	0	0	0.006563609	0.000198127	0.003708117	0.976400672	0	0.016584783	0.00214084	0.004873705	0.940822548	0.043205914	0.005184463	0.010787075	0	0.988247833	0	0.001062657	0.01068951	0.078231417	0.900092735	0.004861042	0.016814806	0	0.964736738	0.008599022	0.02666424	0	0.96842104	0.00199893	0.02958003	0.083485083	0.01145191	0	0	0.890254614	0.001003223	0.01380517
1. CVD Plateau	1	Men	2028	50	0.975163642	0.005495298	2.99E-05	0.005377571	0.009024182	0.000288641	0.004620789	0.961842795	0.000302265	0.028664994	0.00311724	0.006072705	0.971029962	0.007992629	0.007542791	0.013434619	0.006255405	0.96968852	0.009195096	0.001547768	0.01331321	0.077599717	0.894395524	0.007072871	0.020931889	0.066286097	0.88804752	0.012499027	0.033167356	0.099610459	0.86069294	0.002910721	0.03678588	0.086570109	0.00995724	0	0	0.884822024	0.001461227	0.0171894
1. CVD Plateau	1	Men	2028	51	0.978824223	0.005949401	9.06E-06	0.001511893	0.008920029	0.000276689	0.004508702	0.967250649	0	0.023838053	0.002986482	0.005924815	0.925653856	0.054025216	0.007220018	0.01310091	0.009857427	0.96746766	0.008208981	0.001483309	0.012982624	0.065602291	0.907225274	0.006770841	0.020401594	0.079703165	0.876044145	0.011952354	0.032300336	0.116042461	0.845353293	0.00278874	0.035815505	0.063738359	0.009552585	0.000249637	0.025217775	0.883083085	0.001400396	0.016758163
1. CVD Plateau	1	Men	2028	52	0.975700097	0.005749569	3.85E-05	0.006620718	0.007226395	0.000265239	0.004399438	0.95690675	0.016682113	0.017769363	0.002861152	0.005780622	0.957480242	0.022834056	0.006910485	0.012775217	0.007917614	0.965072828	0.012928036	0.001421538	0.012659983	0.066198446	0.907436783	0.006481215	0.019883556	0.09764495	0.859474969	0.011427865	0.031452216	0.112181643	0.850280589	0.002671826	0.034865942	0.094769398	0.012167124	0.000113397	0.009120462	0.866150431	0.001342102	0.016337086
1. CVD Plateau	1	Men	2028	53	0.978690045	0.00643295	1.74E-05	0.002681944	0.007630442	0.000254268	0.004292939	0.96977883	0	0.021840099	0.002741025	0.005640045	0.947508829	0.033420174	0.006613645	0.012457352	0.008865559	0.963769219	0.013657773	0.001362345	0.012345103	0.064705176	0.909713876	0.00620348	0.019377469	0.064821116	0.893631758	0.010924643	0.030622483	0.110739375	0.852764241	0.00255977	0.033936614	0.073450628	0.01150861	1.02E-05	0.000872324	0.896946112	0.001286243	0.015925919
1. CVD Plateau	1	Men	2028	54	0.97424181	0.00758986	2.69E-05	0.003508049	0.010200454	0.000243757	0.004189146	0.957237094	0.006971299	0.027662711	0.002625889	0.005503007	0.948343537	0.033180358	0.006328972	0.012147132	0.011701234	0.96349056	0.011464781	0.001305624	0.012037801	0.068998968	0.906180857	0.005937144	0.018883031	0.061336605	0.898410946	0.010441812	0.029810637	0.122712536	0.841808128	0.002452372	0.033026964	0.08861173	0.011456521	3.92E-05	0.00337103	0.879764375	0.001232717	0.015524424
1. CVD Plateau	1	Men	2028	55	0.968927771	0.006303512	4.43E-05	0.006933203	0.01091432	0.000389736	0.006487166	0.954800565	0.003672542	0.028810934	0.004195317	0.008520642	0.935386437	0.035718054	0.010099906	0.018795603	0.01001472	0.953856482	0.015415334	0.002086828	0.018626636	0.070034948	0.891290763	0.009475781	0.029198508	0.08499602	0.852316962	0.016641814	0.046045204	0.112638255	0.832446765	0.003918306	0.050996673	0.09087691	0.013267646	0.000131273	0.009666022	0.860074566	0.001970342	0.024013241
1. CVD Plateau	1	Men	2028	56	0.969580433	0.007061359	4.10E-05	0.005725914	0.010886902	0.000373649	0.006330784	0.958478554	0.006608567	0.02257989	0.004018931	0.008314058	0.921870077	0.050139919	0.009663253	0.018326751	0.011066457	0.953294327	0.015477024	0.001999978	0.018162214	0.055918491	0.906564703	0.009067302	0.028449504	0.103217998	0.836070151	0.015900452	0.044811399	0.105309221	0.841323913	0.003753785	0.04961308	0.084533085	0.013564715	6.82E-06	0.000495552	0.87610573	0.001888386	0.023405714
1. CVD Plateau	1	Men	2028	57	0.968681002	0.006389523	4.88E-05	0.007524631	0.010819404	0.000358241	0.006178439	0.944725718	0.016058026	0.027253623	0.003849885	0.008112748	0.931825242	0.041061051	0.00924449	0.017869217	0.010174415	0.950871286	0.019328521	0.001916767	0.017709011	0.070259565	0.893347203	0.008675582	0.02771765	0.048710431	0.892496724	0.015189087	0.043603758	0.079545417	0.868600233	0.003596117	0.048258233	0.080734555	0.014813552	0.000106374	0.007023313	0.872699878	0.001809866	0.022812461
1. CVD Plateau	1	Men	2028	58	0.9634192	0.008596717	7.93E-05	0.009063547	0.012467674	0.000343482	0.006030055	0.961875117	0.000740941	0.025779454	0.00368788	0.007916608	0.923775249	0.049959119	0.008842885	0.017422748	0.010927212	0.948055576	0.021913387	0.001837046	0.01726678	0.066468693	0.89822884	0.008299936	0.02700253	0.075276148	0.86779576	0.0145065	0.042421591	0.081365869	0.868257744	0.003445021	0.046931366	0.083898962	0.014975344	0.000121093	0.007900209	0.869136602	0.00173464	0.02223315
1. CVD Plateau	1	Men	2028	59	0.968058012	0.008638382	5.07E-05	0.005782599	0.011255416	0.000329348	0.005885557	0.951796932	0.00519808	0.031746824	0.003532629	0.007725536	0.930362052	0.044193112	0.008457736	0.0169871	0.01157397	0.952137337	0.017692741	0.001760673	0.016835278	0.074718685	0.891037864	0.007939707	0.026303743	0.063371588	0.881512647	0.013851527	0.041264238	0.090970536	0.860097488	0.003300231	0.045631746	0.09135628	0.018211867	0.000317525	0.016818755	0.84996554	0.001662575	0.021667458
1. CVD Plateau	1	Men	2028	60	0.961316279	0.008018945	5.22E-05	0.006410736	0.01370318	0.000481404	0.010017293	0.943306549	0.0108513	0.027537558	0.005158135	0.013146458	0.917184196	0.041607302	0.012329397	0.028879105	0.010932132	0.936429288	0.021444794	0.002572339	0.028621447	0.07275629	0.870992528	0.011576213	0.044674969	0.055596331	0.854271066	0.020156374	0.069976228	0.061037919	0.856795035	0.004819172	0.077347874	0.095619188	0.016611385	0.000340109	0.01972355	0.828458475	0.002429096	0.036818197
1. CVD Plateau	1	Men	2028	61	0.96417264	0.007788319	3.31E-05	0.004196317	0.013569473	0.000461648	0.009778522	0.938118814	0.011808888	0.032300989	0.004940835	0.012830474	0.919763743	0.040290796	0.011789453	0.028156008	0.011311622	0.936059542	0.022258042	0.002465521	0.027905272	0.07595587	0.86946139	0.011071276	0.043511464	0.064183007	0.848538405	0.019237153	0.068041435	0.070770301	0.849440012	0.004616532	0.075173155	0.085267943	0.014773279	9.65E-05	0.006390327	0.855265978	0.002328308	0.035877708
1. CVD Plateau	1	Men	2028	62	0.959593594	0.008197329	5.81E-05	0.006980557	0.015181502	0.000442734	0.009546176	0.950877821	0.003602336	0.028264356	0.004732632	0.012522855	0.902819547	0.058458175	0.011271666	0.027450613	0.009291639	0.93263147	0.028507026	0.002363216	0.027206649	0.069395868	0.877642539	0.010587094	0.042374498	0.082621084	0.832876996	0.01835517	0.066146751	0.091440719	0.831094429	0.004422384	0.073042467	0.09009484	0.015879693	2.53E-05	0.001567255	0.855241687	0.002231779	0.034959416
1. CVD Plateau	1	Men	2028	63	0.960840073	0.008789629	4.33E-05	0.004859722	0.015722488	0.000424628	0.009320152	0.947381598	0.001560411	0.034301374	0.004533158	0.012223459	0.917643942	0.044818351	0.010775144	0.026762563	0.011899438	0.93296046	0.02634963	0.002265243	0.026525229	0.072970754	0.875642933	0.010122832	0.041263481	0.075949951	0.842249863	0.017508956	0.06429123	0.091035186	0.83377365	0.004236387	0.070954777	0.089268501	0.015963664	0	0	0.858565646	0.002139341	0.034062848
1. CVD Plateau	1	Men	2028	64	0.955225836	0.009606459	7.10E-05	0.007266929	0.018322113	0.000407297	0.009100353	0.932740359	0.015441403	0.035544019	0.004342065	0.011932154	0.911047708	0.052561735	0.010299036	0.026091522	0.013040047	0.933925484	0.025002365	0.002171429	0.025860675	0.071695195	0.878449264	0.009677692	0.04017785	0.042763353	0.878065555	0.01669711	0.062473982	0.082051639	0.844981028	0.004058215	0.068909118	0.092083069	0.020175896	0.000440466	0.02092443	0.831137756	0.00205083	0.033187553
1. CVD Plateau	1	Men	2028	65	0.954698956	0.009155262	5.15E-05	0.005543719	0.017968799	0.000481116	0.012100634	0.939514627	0.004733148	0.034769183	0.005121336	0.015861706	0.889602958	0.063640413	0.012119901	0.034636728	0.014868212	0.913250049	0.034987442	0.002563256	0.034331041	0.064710723	0.870633805	0.011391394	0.053264078	0.068560118	0.829193679	0.019601484	0.082644719	0.075729203	0.828382548	0.004787061	0.091101188	0.098832085	0.018834958	0.000558387	0.028234329	0.807092598	0.002421006	0.044026637
1. CVD Plateau	1	Men	2028	66	0.950101193	0.009880807	7.54E-05	0.007497942	0.020165141	0.000461577	0.011817938	0.934423541	0.011137595	0.034046818	0.004905456	0.015486589	0.894206428	0.060444581	0.011580957	0.033768033	0.013271629	0.924086007	0.02671417	0.002457382	0.033470812	0.078916589	0.85834302	0.010887584	0.051852808	0.063151459	0.837895794	0.018681591	0.080271155	0.078805309	0.828182289	0.004585802	0.0884266	0.091671785	0.018835917	0	0	0.844280173	0.002321122	0.042891003
1. CVD Plateau	1	Men	2028	67	0.950503713	0.01006342	6.71E-05	0.006558212	0.02082127	0.000442886	0.01154338	0.937517759	0.006601764	0.036059736	0.00469872	0.01512202	0.906902728	0.049111718	0.011064291	0.032921263	0.013213556	0.922615083	0.02918298	0.002356051	0.032632329	0.069346588	0.869774731	0.010404637	0.050474044	0.074302883	0.829951234	0.017799332	0.077946551	0.078572795	0.831228245	0.004393081	0.085805879	0.093730336	0.018621362	0.000406833	0.020973713	0.822259544	0.002225528	0.041782684
1. CVD Plateau	1	Men	2028	68	0.947937935	0.011102747	8.41E-05	0.007436393	0.021736915	0.000425012	0.011276867	0.933246354	0.010518088	0.036966919	0.004500771	0.014767868	0.914042827	0.043292081	0.010569035	0.032096057	0.015651419	0.918616674	0.031657584	0.002259087	0.031815236	0.071915614	0.869015464	0.009941741	0.049127181	0.084295665	0.823081017	0.016953293	0.075670024	0.071913979	0.840639347	0.004208565	0.083238109	0.097271759	0.020773643	0.000261696	0.012179075	0.826678577	0.002134055	0.040701195
1. CVD Plateau	1	Men	2028	69	0.944978412	0.010927616	9.75E-05	0.008742151	0.023828123	0.000407922	0.011018318	0.930420092	0.016673069	0.034171556	0.004311268	0.014424016	0.88511842	0.073495135	0.010094365	0.03129208	0.015034808	0.920146388	0.031633282	0.002166321	0.031019202	0.079624333	0.863065888	0.009498121	0.047811658	0.057470045	0.852947035	0.016142136	0.073440784	0.071414669	0.843830913	0.004031936	0.080722483	0.096445836	0.021069168	0.000502507	0.022792259	0.8174976	0.002046548	0.039646083
1. CVD Plateau	1	Men	2028	70	0.93517113	0.012044413	0.000117155	0.009516056	0.023797115	0.000676179	0.018677951	0.923868262	0.009357196	0.035201585	0.007131339	0.024441617	0.872824012	0.057608859	0.016645133	0.052921996	0.016033555	0.89026196	0.037654831	0.003587513	0.052462141	0.065903048	0.837722697	0.015666996	0.080707259	0.05200456	0.797857631	0.026531011	0.123606798	0.077242967	0.780337199	0.0066703	0.135749534	0.093474791	0.020980094	0.000375157	0.017192272	0.797602048	0.003389385	0.066986253
1. CVD Plateau	1	Men	2028	71	0.935361903	0.012392852	0.000102244	0.008080475	0.025156563	0.000649231	0.018256733	0.91413161	0.01442506	0.040731335	0.006831629	0.023880367	0.865219978	0.067287966	0.015892583	0.051599473	0.013930677	0.889359935	0.04211555	0.003441015	0.051152824	0.061928458	0.844576336	0.014963782	0.078531424	0.060365108	0.794490126	0.025244314	0.119900451	0.078212468	0.783833229	0.006390999	0.131563305	0.092434781	0.02229621	0.000440966	0.018953103	0.797378321	0.003251203	0.065245416
1. CVD Plateau	1	Men	2028	72	0.928796803	0.012308905	0.000151736	0.012025457	0.028244596	0.000623492	0.017849011	0.914766128	0.016006051	0.039346412	0.006544902	0.023336508	0.863084509	0.071431481	0.015171706	0.050312304	0.017214711	0.889161848	0.040443881	0.003300979	0.049878582	0.069526606	0.839775681	0.014290217	0.076407496	0.04951921	0.810196223	0.024011588	0.116272979	0.065439869	0.800971826	0.006123823	0.127464483	0.093879508	0.023832569	0.000133559	0.005439269	0.81004763	0.003119123	0.06354834
1. CVD Plateau	1	Men	2028	73	0.928113504	0.012796084	0.000168172	0.01280382	0.028064779	0.000598921	0.01745472	0.913576957	0.016832912	0.040509525	0.006270676	0.02280993	0.872398643	0.064059928	0.014481337	0.049060092	0.021195677	0.880571863	0.046426268	0.003167168	0.048639025	0.064445378	0.847574602	0.013645204	0.074334815	0.057524354	0.806921024	0.022830958	0.112723664	0.085841807	0.784837418	0.005868321	0.123452454	0.109688966	0.02782312	0.00018142	0.006296825	0.791122262	0.002992923	0.061894484
1. CVD Plateau	1	Men	2028	74	0.928327572	0.013596809	0.000166513	0.011931816	0.028328001	0.000575475	0.017073814	0.908979981	0.018967187	0.04374379	0.006008491	0.022300551	0.867174157	0.071162987	0.013820369	0.047842488	0.023282953	0.881375611	0.044868273	0.003039357	0.047433806	0.058532234	0.85612726	0.013027704	0.072312801	0.063503008	0.805544391	0.021700645	0.109251957	0.060348756	0.814500377	0.005624066	0.119526801	0.108715563	0.026796678	0.001208264	0.041936416	0.758187324	0.002872389	0.060283366
1. CVD Plateau	1	Men	2028	75	0.90473575	0.015672628	0.000257187	0.015887838	0.034539591	0.000901215	0.028005791	0.895486236	0.012547748	0.046025747	0.009381597	0.036558672	0.840879256	0.05941562	0.021487327	0.078217797	0.019302854	0.856012882	0.042377919	0.004753327	0.077553018	0.076987665	0.784831612	0.020263659	0.117917064	0.050286178	0.73866283	0.033595305	0.177455687	0.060676729	0.736606006	0.008783202	0.193934063	0.097771768	0.028049763	0.000999349	0.033402685	0.736856818	0.004492612	0.098427005
1. CVD Plateau	1	Men	2028	76	0.908564786	0.015962275	0.000228448	0.013881354	0.033084595	0.000866495	0.027412046	0.888393846	0.020615069	0.046237353	0.008991554	0.035762178	0.832413152	0.070794465	0.020501138	0.076291245	0.023679039	0.841108788	0.055002216	0.004563607	0.075646349	0.068557997	0.797404618	0.019342447	0.114694938	0.048731105	0.747464973	0.031909517	0.171894404	0.077368572	0.726569437	0.008419923	0.187642068	0.104025764	0.024950726	0.001108244	0.04142006	0.728314002	0.00431372	0.095867485
1. CVD Plateau	1	Men	2028	77	0.903427978	0.016028724	0.000263042	0.015882653	0.036723444	0.00083343	0.026840729	0.885729869	0.028468387	0.042188281	0.008619106	0.034994357	0.825690442	0.080330153	0.01955797	0.074421435	0.019997735	0.851552579	0.050271019	0.004382675	0.073795992	0.074583532	0.795399343	0.018461473	0.111555652	0.053683787	0.749556179	0.030297896	0.166462139	0.065145584	0.74528659	0.00807308	0.181494747	0.11280897	0.030810179	0.000919413	0.028057095	0.72988339	0.004143128	0.093377826
1. CVD Plateau	1	Men	2028	78	0.903209988	0.017922584	0.000252747	0.01365332	0.037867481	0.000801967	0.026291912	0.883463294	0.026172281	0.047845531	0.00826365	0.034255244	0.811757539	0.096977996	0.018656361	0.072608104	0.024642902	0.847726035	0.05141914	0.004210237	0.072001685	0.065008483	0.808873376	0.017619362	0.108498779	0.044691868	0.765390971	0.028758094	0.161159067	0.06099643	0.755768783	0.00774211	0.175492677	0.113807513	0.02976687	0.002519513	0.075516882	0.683451019	0.003980559	0.090957644
1. CVD Plateau	1	Men	2028	79	0.896598059	0.019238589	0.000293536	0.014734848	0.042597206	0.000772054	0.025765708	0.879273716	0.030348113	0.048908634	0.00792461	0.033544926	0.833969317	0.077384696	0.017794923	0.070851064	0.023681504	0.837824015	0.064185218	0.004046014	0.070263249	0.067348983	0.810312188	0.01681481	0.10552402	0.057700849	0.759025649	0.027287883	0.155985618	0.066259291	0.756677509	0.007426479	0.169636721	0.120161308	0.031100799	0.000834642	0.025300638	0.730170209	0.003825752	0.088606652
1. CVD Plateau	1	Men	2028	80	0.88308467	0.017793667	0.000156857	0.008581459	0.042101425	0.001414537	0.046867385	0.846117612	0.024439745	0.054013959	0.014459179	0.060969504	0.756164942	0.083261201	0.032284133	0.128289724	0.023459639	0.781110478	0.06079803	0.007398925	0.127232928	0.070156395	0.708915651	0.030523187	0.190404766	0.049409836	0.621319071	0.049237715	0.280033378	0.064108483	0.618212732	0.013554199	0.304124585	0.110233224	0.036527439	0.004022538	0.095176979	0.58689045	0.006997028	0.160152343
1. CVD Plateau	1	Men	2028	81	0.871439996	0.022314115	0.000259567	0.011239072	0.04740799	0.001363282	0.045975977	0.838790252	0.033162069	0.054414627	0.013873693	0.059759359	0.755085625	0.088884992	0.03079098	0.125238402	0.032038833	0.770018629	0.066611624	0.007116343	0.124214572	0.071509789	0.714171612	0.029128748	0.185189851	0.054945483	0.627440112	0.046693941	0.270920463	0.057043679	0.636137747	0.013009345	0.293809229	0.116546939	0.041483401	0.002410871	0.052513634	0.624267868	0.006730713	0.156046575
1. CVD Plateau	1	Men	2028	82	0.86886232	0.019901284	0.000435438	0.020975967	0.043382663	0.001314732	0.045127597	0.842545001	0.030946978	0.05458788	0.013316512	0.058603629	0.731118413	0.117223172	0.029367106	0.122291309	0.035258979	0.766284184	0.070309171	0.006847987	0.12129968	0.068524237	0.723549732	0.027799049	0.180126983	0.051584781	0.64209142	0.044270949	0.26205285	0.066241731	0.637494934	0.012490947	0.283772389	0.110746576	0.03705488	0	0	0.693652051	0.006477843	0.152068651
1. CVD Plateau	1	Men	2028	83	0.861739465	0.021901951	0.00052982	0.023089364	0.047147828	0.001268815	0.044322758	0.833336989	0.036706142	0.059667279	0.012786768	0.057502822	0.75280974	0.099731261	0.028010365	0.119448634	0.031340792	0.771804452	0.071772865	0.006593448	0.118488443	0.065827955	0.732423493	0.026532077	0.175216474	0.027892479	0.676709523	0.041965195	0.253432802	0.059566659	0.654417926	0.011998198	0.274017217	0.124658544	0.041528913	0.003075036	0.065865864	0.610414891	0.006238033	0.148218719
1. CVD Plateau	1	Men	2028	84	0.846067604	0.023925725	0.000765962	0.030255069	0.05419812	0.001225467	0.043562053	0.820005049	0.055537261	0.055716513	0.012283646	0.056457532	0.757711916	0.098858689	0.026718719	0.116710676	0.0387371	0.753998636	0.085130753	0.006352346	0.115781165	0.062955109	0.741260164	0.02532592	0.170458807	0.041131709	0.674032213	0.039773263	0.245062815	0.065588651	0.658333936	0.01153034	0.264547072	0.110743215	0.046588529	0.00300969	0.057671715	0.631478857	0.006010926	0.144497068
1. CVD Plateau	1	Men	2028	85	0.81858395	0.024179796	0.001093777	0.042183719	0.054835625	0.001586274	0.057536858	0.797414568	0.055562577	0.056726621	0.015809281	0.074486953	0.71464879	0.098026819	0.034132578	0.153191813	0.03871555	0.716870283	0.08422963	0.008200753	0.151983784	0.069573841	0.675328353	0.032376466	0.22272134	0.047218099	0.584123492	0.050471119	0.31818729	0.050630717	0.591600913	0.014845548	0.342922822	0.113154482	0.047497191	0	0	0.642370934	0.007761361	0.189216033
1. CVD Plateau	1	Men	2028	86	0.805729206	0.030401923	0.001545026	0.046817201	0.057335083	0.001534883	0.056636679	0.7816752	0.069232252	0.060653495	0.015203842	0.073235211	0.712517667	0.105114638	0.032569629	0.149798066	0.037700983	0.71408162	0.09167569	0.007912497	0.14862921	0.070156623	0.68218076	0.03091702	0.216745598	0.046878157	0.597664259	0.04782769	0.307629894	0.068984547	0.585747349	0.014282916	0.330985187	0.123553197	0.042025	0.003815855	0.0794255	0.559125834	0.007489965	0.184564649
1. CVD Plateau	1	Men	2028	87	0.801085831	0.02885238	0.001414315	0.045314118	0.066047845	0.001486719	0.055798792	0.790395613	0.056452664	0.066459505	0.014631137	0.072061082	0.695874125	0.126492633	0.031086358	0.146546885	0.042450382	0.70953467	0.094957845	0.007640909	0.145416193	0.062818432	0.696671487	0.029532004	0.210978077	0.048353361	0.608903662	0.045323743	0.297419234	0.057474998	0.60932982	0.013750916	0.319444265	0.115692664	0.053009865	0	0	0.643975578	0.007234337	0.180087556
1. CVD Plateau	1	Men	2028	88	0.794257222	0.029778565	0.001378759	0.042872751	0.075246563	0.001441728	0.055024412	0.783470777	0.057140737	0.074332386	0.014090307	0.070965792	0.734035692	0.092844751	0.029680467	0.14343909	0.046223104	0.719532838	0.084512887	0.007385614	0.142345557	0.074719643	0.691641112	0.028219275	0.20541997	0.05056538	0.618920583	0.042955153	0.287558884	0.067441478	0.611005369	0.013248755	0.308304398	0.115814307	0.056180026	0	0	0.645225927	0.006994127	0.175785613
1. CVD Plateau	1	Men	2028	89	0.786033705	0.031568389	0.002043605	0.05875627	0.065883315	0.001399862	0.054314855	0.774523083	0.074883995	0.067061721	0.013580541	0.06995066	0.701239954	0.129934767	0.028349739	0.140475539	0.04949582	0.681694899	0.122244848	0.007146268	0.139418165	0.062181377	0.71076937	0.026976769	0.200072485	0.043469139	0.637760822	0.040717854	0.278052185	0.049031641	0.640623138	0.012775685	0.297569535	0.125811072	0.060761143	0.005860392	0.082105036	0.547033632	0.006769014	0.171659712
1. CVD Plateau	1	Men	2028	90	0.689985277	0.03405942	0.002045301	0.054603821	0.073625822	0.003473838	0.142206522	0.646144304	0.064538332	0.073014272	0.033437423	0.182865668	0.453855329	0.112266395	0.069146023	0.364732254	0.047957681	0.45703253	0.11531776	0.0176682	0.362023829	0.070407868	0.34723849	0.065854789	0.516498853	0.02704715	0.161940201	0.0985374	0.712475249	0.065598101	0.141858961	0.031472001	0.761070937	0.107196158	0.063263488	0.004441627	0.061160905	0.302836791	0.016739561	0.44436147
1. CVD Plateau	1	Men	2028	91	0.687942238	0.03964729	0.002221166	0.05082989	0.075295329	0.003382649	0.140681438	0.618391998	0.087258144	0.081448573	0.032289189	0.180612096	0.414802358	0.161429351	0.066116968	0.357651324	0.053072544	0.472185296	0.102572323	0.017136401	0.355033437	0.055726994	0.377790689	0.063026862	0.503455455	0.050725059	0.166625223	0.09346661	0.689183109	0.062676084	0.172116403	0.030407829	0.734799684	0.131481258	0.062115077	0.00821783	0.108624061	0.238952568	0.016239913	0.434369294
1. CVD Plateau	1	Men	2028	92	0.659081585	0.030909056	0.003200725	0.090635251	0.073534205	0.00329919	0.13933999	0.645179515	0.08030238	0.064720845	0.031214694	0.178582566	0.460286723	0.125490455	0.063263645	0.350959177	0.048716409	0.4639819	0.122229353	0.016643115	0.348429222	0.066242858	0.382415454	0.060363241	0.490978447	0.041367463	0.203084703	0.088700189	0.666847645	0.055920323	0.205043889	0.029412829	0.709622959	0.128772608	0.079586901	5.71E-05	0.00066001	0.350296658	0.01577677	0.424849939
1. CVD Plateau	1	Men	2028	93	0.671535444	0.033682395	0.002633928	0.069893459	0.080844807	0.003223417	0.138186551	0.592099386	0.136764175	0.064142933	0.030212272	0.176781234	0.483404633	0.111356879	0.060580887	0.344657601	0.051623173	0.442298659	0.147677426	0.016187747	0.342212996	0.058129655	0.404941554	0.057859158	0.479069634	0.032829425	0.237470588	0.084227909	0.645472078	0.068366915	0.217604148	0.028485484	0.685543453	0.117646305	0.052947409	0.025906193	0.302629127	0.069716499	0.015349587	0.415804879
1. CVD Plateau	1	Men	2028	94	0.653565512	0.045229083	0.002969021	0.058631353	0.099224068	0.003155309	0.137225653	0.624507919	0.065776949	0.105222492	0.029280328	0.175212313	0.446624222	0.156564201	0.058063579	0.338747998	0.072756316	0.423881004	0.151206731	0.015769761	0.336386188	0.053901608	0.422858435	0.055509903	0.467730054	0.043040838	0.251862168	0.080039501	0.625057494	0.067185139	0.242629382	0.027624351	0.662561128	0.125120013	0.055986993	0.01311676	0.176695792	0.206887533	0.014957879	0.407235031
1. CVD Plateau	1	Men	2028	95	0.638731911	0.043174735	0.004577148	0.091275577	0.082683811	0.003094865	0.136461953	0.614115469	0.106280335	0.077306852	0.028417327	0.173880016	0.469532009	0.141530093	0.055706631	0.333231267	0.066226182	0.46040157	0.127033834	0.01538868	0.330949734	0.056656734	0.433072649	0.053310802	0.456959815	0.035199488	0.283073267	0.076124635	0.605602611	0.050030276	0.282468688	0.026828047	0.64067299	0.138157726	0.077128248	0.001843558	0.021500951	0.347627683	0.014601216	0.399140618
1. CVD Plateau	1	Men	2028	96	0.591383641	0.038986566	0.005532967	0.118748814	0.106405719	0.003042104	0.13590019	0.598087042	0.122977425	0.07852525	0.027621783	0.1727885	0.475959514	0.142427837	0.053504961	0.328107688	0.061041834	0.435752247	0.162257888	0.015044076	0.325903956	0.068986526	0.432998345	0.05125719	0.446757938	0.053851784	0.286571723	0.072472913	0.58710358	0.071644284	0.282387576	0.026095234	0.619872906	0.156768263	0.067714246	0.028081036	0.265054866	0.076581332	0.01427922	0.391521037
1. CVD Plateau	1	Men	2028	97	0.612166729	0.050246135	0.005404504	0.091710351	0.101930078	0.002997065	0.135545139	0.591132157	0.14066793	0.069365884	0.026892241	0.171941787	0.496784185	0.128385541	0.05145347	0.323376805	0.041800791	0.466122323	0.15609287	0.014735569	0.321248447	0.075216227	0.438317171	0.049344394	0.437122207	0.055415188	0.30595711	0.069073866	0.569553836	0.059565266	0.314858645	0.025424614	0.600151475	0.098410464	0.078012604	0.015551382	0.150659815	0.258999454	0.013991558	0.384374722
1. CVD Plateau	1	Men	2028	98	0.596605415	0.051750839	0.005444791	0.089751138	0.11808645	0.002959811	0.135401556	0.525509194	0.218838882	0.05808096	0.026227271	0.171343694	0.418256319	0.213159343	0.049547026	0.319037312	0.077758177	0.413496737	0.177300311	0.014462818	0.316981956	0.07702026	0.447362983	0.047567713	0.428049044	0.042402844	0.338736211	0.065916957	0.552943989	0.055359656	0.338329464	0.024814912	0.581495968	0.11625999	0.094163259	0	0	0.39813978	0.013737939	0.377699031
1. CVD Plateau	1	Men	2028	99	0.592319685	0.055730446	0.008240788	0.12057942	0.084725122	0.002930424	0.135474116	0.58514663	0.13970765	0.078522527	0.025625446	0.170997746	0.527867681	0.109264923	0.047780451	0.315086944	0.078987613	0.420190462	0.173494123	0.014225518	0.313102284	0.051992084	0.482552117	0.045922406	0.419533393	0.022565986	0.377180648	0.062991595	0.537261772	0.035987514	0.375857307	0.024264862	0.563890318	0.153911691	0.095776472	0	0	0.365303602	0.013518107	0.371490129
1. CVD Plateau	1	Men	2028	100	0.543646606	0.05016384	0.007727244	0.125751759	0.134034197	0.002909008	0.135767346	0.529136531	0.187439963	0.087431078	0.025085337	0.170907092	0.541760475	0.100568631	0.046148514	0.31152238	0.075350392	0.406733715	0.194286323	0.01402339	0.30960618	0.045633687	0.498393999	0.04440368	0.411568634	0.014812652	0.402408152	0.06028715	0.522492045	0.040486282	0.38842534	0.023773198	0.54731518	0.12156317	0.113120831	0.004674376	0.03500785	0.346559039	0.013331834	0.365742899
1. CVD Plateau	1	Men	2029	35	0.991919103	0.002615906	0	0	0.003159437	7.94E-05	0.002226181	0.982704156	0	0.013506108	0.000861541	0.002928195	0.982620658	0.008771623	0.002101309	0.006506411	0	0.99312628	0	0.000426574	0.006447147	0.075951338	0.911897156	0.001968728	0.010182779	0	0.9802327	0.003513442	0.016253858	0	0.981129335	0.000804166	0.018066499	0.059858911	0.005800737	0	0	0.925594193	0.00040266	0.008343499
1. CVD Plateau	1	Men	2029	36	0.990875399	0.003294707	0	0	0.003581959	7.61E-05	0.00217186	0.977051396	0	0.019266358	0.000825595	0.00285665	0.970690715	0.020949884	0.002013011	0.006346389	0	0.99330258	0	0.00040882	0.0062886	0.060239126	0.92794416	0.001886063	0.009930651	0	0.980788424	0.003364615	0.01584696	0	0.981616627	0.000770625	0.017612748	0.051935737	0.006557071	0	0	0.932983684	0.000385904	0.008137605
1. CVD Plateau	1	Men	2029	37	0.989970216	0.004241633	0	0	0.003596365	7.29E-05	0.00211887	0.978907276	0	0.017514729	0.00079114	0.002786855	0.980045163	0.011836251	0.001928358	0.006190228	0	0.993474316	0	0.000391805	0.006133879	0.05977191	0.928736755	0.001806814	0.009684522	0	0.981328567	0.003221902	0.015449532	0	0.982092036	0.000738476	0.017169488	0.089242031	0.006971424	0	0	0.895480058	0.000369845	0.007936643
1. CVD Plateau	1	Men	2029	38	0.990869001	0.002929086	0	0	0.004064845	6.99E-05	0.00206718	0.974400345	0	0.022122773	0.000758114	0.002718768	0.959449455	0.032665515	0.001847198	0.006037832	0	0.993641615	0	0.000375496	0.005982889	0.098341284	0.890483639	0.001730836	0.009444241	0	0.98185363	0.003085046	0.015061323	0	0.9825559	0.00070766	0.01673644	0.057066395	0.007053155	0	0	0.927785507	0.000354453	0.00774049
1. CVD Plateau	1	Men	2029	39	0.990053691	0.004645727	0	0	0.003216837	6.70E-05	0.00201676	0.977623339	0	0.018997856	0.000726458	0.002652347	0.961181693	0.031159811	0.001769387	0.005889109	0	0.993804596	0	0.000359865	0.005835539	0.060847488	0.928284859	0.001657994	0.009209659	0	0.982364104	0.002953805	0.014682091	0	0.983008547	0.000678122	0.01631333	0.074983408	0.004762839	0	0	0.912365025	0.0003397	0.007549027
1. CVD Plateau	1	Men	2029	40	0.988245354	0.003694963	0	0	0.004538996	0.00017844	0.003342246	0.972146766	0	0.021523202	0.00193466	0.004395373	0.9640705	0.021462263	0.00471019	0.009757047	0	0.989373162	0	0.00095851	0.009668328	0.096282893	0.884048218	0.00441385	0.015255039	0	0.96782997	0.007859496	0.024310534	0	0.971185522	0.00180597	0.027008507	0.063163745	0.006773652	0	0	0.91665203	0.000904808	0.012505765
1. CVD Plateau	1	Men	2029	41	0.988238401	0.003300569	0	0	0.005029238	0.000171032	0.00326076	0.983625754	0	0.010232412	0.001853825	0.004288008	0.960064264	0.025907902	0.004511398	0.009516437	0	0.989651453	0	0.000918604	0.009429943	0.073455745	0.907441294	0.004227764	0.014875197	0	0.968780335	0.007524024	0.023695641	0	0.971947246	0.001730548	0.026322206	0.054530958	0.00639182	0	0	0.926014202	0.000867145	0.012195875
1. CVD Plateau	1	Men	2029	42	0.98628216	0.004051322	0	0	0.006321305	0.000163933	0.00318128	0.97989291	0	0.014147469	0.001776343	0.004183279	0.96781717	0.018580418	0.004320795	0.009281617	0	0.989922347	0	0.000880356	0.009197297	0.060601744	0.920844588	0.004049349	0.014504319	0	0.969702908	0.007202281	0.023094811	0	0.972690286	0.001658254	0.025651459	0.064346438	0.007626881	0	0	0.915302265	0.000831047	0.011893369
1. CVD Plateau	1	Men	2029	43	0.989178697	0.003456275	0	0	0.004104137	0.000157129	0.003103761	0.977622613	0	0.016594193	0.001702073	0.004081121	0.954314715	0.032494798	0.004138042	0.009052444	0	0.990186054	0	0.000843699	0.008970248	0.078331539	0.903647998	0.003878287	0.014142176	0	0.970598637	0.006893695	0.022507668	0	0.973415195	0.001588959	0.024995845	0.070826427	0.007738545	0	0	0.909040514	0.000796451	0.011598063
1. CVD Plateau	1	Men	2029	44	0.986221006	0.003935953	0	0	0.006664275	0.000150609	0.003028157	0.97083967	0	0.023547971	0.001630883	0.003981475	0.969695437	0.017512969	0.003962812	0.008828782	0	0.990442775	0	0.000808566	0.008748659	0.075921616	0.906575567	0.003714271	0.013788547	0	0.971468439	0.006597717	0.021933844	0	0.97412251	0.001522539	0.024354951	0.090558968	0.006961983	0	0	0.890405979	0.000763293	0.011309777
1. CVD Plateau	1	Men	2029	45	0.985287155	0.004474097	0	0	0.005946827	0.000228529	0.004063391	0.979702585	0	0.012481404	0.002473729	0.005342282	0.944187715	0.037962463	0.006007304	0.011842518	0	0.987038206	0	0.001226687	0.011735107	0.058107341	0.917772534	0.005630886	0.018489238	0	0.960609463	0.009995027	0.02939551	0	0.965055525	0.002309454	0.032635021	0.071789405	0.007402494	0	0	0.90448217	0.001158017	0.015167915
1. CVD Plateau	1	Men	2029	46	0.985232353	0.00415131	0	0	0.006432793	0.000219051	0.003964494	0.974617363	0	0.017800547	0.002370185	0.005211904	0.959841349	0.022856884	0.005752259	0.011549508	0	0.987379579	0	0.001175601	0.01144482	0.085313779	0.891268638	0.005392181	0.018025402	0	0.961794597	0.009563939	0.028641463	0	0.965994747	0.002212851	0.031792402	0.07538489	0.008536599	0	0	0.900178695	0.001109804	0.014790011
1. CVD Plateau	1	Men	2029	47	0.986065837	0.004191208	0	0	0.005664935	0.000209967	0.003868053	0.968121916	0	0.024522403	0.002270936	0.005084746	0.944266017	0.038962749	0.005507699	0.011263535	0	0.987711852	0	0.00112664	0.011161508	0.083900795	0.893363504	0.005163298	0.017572403	0	0.962945292	0.00915042	0.027904288	0	0.966911338	0.002120256	0.030968406	0.085157169	0.01036204	0	0	0.888996135	0.001063597	0.014421059
1. CVD Plateau	1	Men	2029	48	0.984563884	0.004149163	0	0	0.007311677	0.000201264	0.003774013	0.962137008	0	0.030726455	0.002175803	0.004960734	0.952793345	0.030949038	0.005273187	0.01098443	0	0.988035279	0	0.001079717	0.010885003	0.069990662	0.907935545	0.004943827	0.017129965	0	0.964062738	0.008753736	0.027183526	0	0.96780598	0.002031503	0.030162517	0.075530132	0.008770581	0	0	0.900619137	0.001019314	0.014060836
1. CVD Plateau	1	Men	2029	49	0.984079595	0.005481554	0	0	0.006563609	0.000192923	0.003682319	0.976490803	0	0.016584783	0.002084616	0.004839797	0.941033753	0.043205914	0.005048306	0.010712027	0	0.98835011	0	0.001034749	0.010615141	0.078231417	0.900337382	0.004733379	0.016697821	0	0.965148079	0.00837319	0.026478731	0	0.968679332	0.001946433	0.029374235	0.083485083	0.01145191	0	0	0.890377007	0.000976876	0.013709125
1. CVD Plateau	1	Men	2029	50	0.975394361	0.005496104	2.91E-05	0.005232377	0.009024182	0.000279385	0.00454452	0.962051148	0.000294104	0.028664994	0.003017283	0.005972471	0.971493577	0.007992629	0.007300922	0.013212872	0.006255405	0.969957895	0.009195096	0.001498137	0.013093467	0.077599717	0.894967819	0.006846071	0.020586394	0.066286097	0.888995765	0.012098231	0.032619907	0.099610459	0.861393451	0.002817385	0.036178705	0.086570109	0.00995724	0	0	0.885152602	0.001414371	0.016905678
1. CVD Plateau	1	Men	2029	51	0.978948336	0.005949646	8.82E-06	0.001471072	0.008920029	0.000267817	0.004434282	0.967444207	0	0.023838053	0.002890717	0.005827022	0.926101613	0.054025216	0.0069885	0.012884671	0.009857427	0.967729511	0.008208981	0.001435745	0.012768337	0.065602291	0.90777913	0.006553727	0.020064852	0.079703165	0.876960549	0.011569088	0.031767198	0.116042461	0.846033876	0.002699316	0.035224347	0.063738359	0.009559325	0.000242897	0.024536895	0.884085475	0.00135549	0.016481559
1. CVD Plateau	1	Men	2029	52	0.975959978	0.005750609	3.75E-05	0.006441958	0.007226395	0.000256733	0.004326823	0.957544326	0.016231696	0.017769363	0.002769406	0.005685209	0.957912698	0.022834056	0.006688893	0.012564354	0.007917614	0.965327373	0.012928036	0.001375955	0.012451022	0.066198446	0.907972801	0.006273388	0.019555365	0.09764495	0.860360556	0.011061417	0.030933077	0.112181643	0.85094175	0.002586151	0.034290456	0.094769398	0.012170185	0.000110335	0.00887421	0.866709374	0.001299066	0.016067431
1. CVD Plateau	1	Men	2029	53	0.978841469	0.00643342	1.69E-05	0.002609532	0.007630442	0.000246114	0.004222081	0.969959817	0	0.021840099	0.002653131	0.005546953	0.94792652	0.033420174	0.006401571	0.012251736	0.008865559	0.964016669	0.013657773	0.00131866	0.012141339	0.064705176	0.910232635	0.006004558	0.019057631	0.064821116	0.894487514	0.010574332	0.030117039	0.110739375	0.853406469	0.002477688	0.033376468	0.073450628	0.011508884	9.89E-06	0.000848771	0.897273777	0.001244998	0.015663051
1. CVD Plateau	1	Men	2029	54	0.974413488	0.007590587	2.62E-05	0.003413332	0.010200454	0.000235941	0.004120001	0.957600352	0.006783074	0.027662711	0.002541687	0.005412176	0.948746979	0.033180358	0.006126026	0.011946636	0.011701234	0.963731118	0.011464781	0.001263758	0.011839109	0.068998968	0.906682915	0.005746762	0.018571354	0.061336605	0.899237819	0.010106984	0.029318593	0.122712536	0.842431898	0.002373734	0.032481832	0.08861173	0.01145758	3.81E-05	0.003280013	0.880151162	0.001193188	0.015268183
1. CVD Plateau	1	Men	2029	55	0.969235373	0.006304708	4.31E-05	0.006746007	0.01091432	0.000377969	0.006378528	0.955169074	0.003573384	0.028810934	0.004068659	0.008377949	0.93600612	0.035718054	0.009794987	0.018480838	0.01001472	0.954231418	0.015415334	0.002023826	0.018314701	0.070034948	0.892065818	0.009189705	0.028709529	0.08499602	0.853590488	0.016139394	0.045274098	0.112638255	0.833419087	0.003800011	0.050142646	0.09087691	0.013271191	0.000127729	0.009405039	0.860797177	0.001910857	0.023611098
1. CVD Plateau	1	Men	2029	56	0.969852333	0.007062465	3.99E-05	0.005571315	0.010886902	0.000362369	0.006224764	0.958917551	0.006430136	0.02257989	0.003897598	0.008174825	0.922468726	0.050139919	0.009371517	0.018019838	0.011066457	0.953658865	0.015477024	0.001939598	0.017858056	0.055918491	0.907314883	0.008793558	0.027973068	0.103217998	0.837300633	0.015420414	0.044060955	0.105309221	0.842268097	0.003640458	0.048782224	0.084533085	0.013564899	6.63E-06	0.000482172	0.876568089	0.001831376	0.023013745
1. CVD Plateau	1	Men	2029	57	0.968998451	0.006390839	4.74E-05	0.007321466	0.010819404	0.000347425	0.006074971	0.945411375	0.015624459	0.027253623	0.003733656	0.007976887	0.932403586	0.041061051	0.008965397	0.017569966	0.010174415	0.951225721	0.019328521	0.001858899	0.017412443	0.070259565	0.8940733	0.008413664	0.02725347	0.048710431	0.893685506	0.014730525	0.042873538	0.079545417	0.869516968	0.003487549	0.047450066	0.080734555	0.014816424	0.000103502	0.006833684	0.873326182	0.001755225	0.022430427
1. CVD Plateau	1	Men	2029	58	0.963775269	0.008598859	7.72E-05	0.008818832	0.012467674	0.000333112	0.005929072	0.962139038	0.000720936	0.025779454	0.003576542	0.00778403	0.924333991	0.049959119	0.008575916	0.017130974	0.010927212	0.948400199	0.021913387	0.001781585	0.016977618	0.066468693	0.898931621	0.008049359	0.026550326	0.075276148	0.868944137	0.014068546	0.041711169	0.081365869	0.869147696	0.003341016	0.046145419	0.083898962	0.014978614	0.000117824	0.007686903	0.86977461	0.001682271	0.021860818
1. CVD Plateau	1	Men	2029	59	0.968322649	0.00863975	4.93E-05	0.005626469	0.011255416	0.000319405	0.005786993	0.952173308	0.005057732	0.031746824	0.003425978	0.007596158	0.930901871	0.044193112	0.008202395	0.016702622	0.01157397	0.952472428	0.017692741	0.001707518	0.016553343	0.074718685	0.891718067	0.007700006	0.025863242	0.063371588	0.882621869	0.013433346	0.040573197	0.090970536	0.860961304	0.003200596	0.044867564	0.09135628	0.01822044	0.000308952	0.016364649	0.850832699	0.001612382	0.021304599
1. CVD Plateau	1	Men	2029	60	0.961618593	0.008020353	5.08E-05	0.006237646	0.01370318	0.000465925	0.009903548	0.943914672	0.010558315	0.027537558	0.004992273	0.012997182	0.917908571	0.041607302	0.01193294	0.028551187	0.010932132	0.936836995	0.021444794	0.002489624	0.028296455	0.07275629	0.871872044	0.011203975	0.044167691	0.055596331	0.855713773	0.019508238	0.069181658	0.061037919	0.857828272	0.00466421	0.0764696	0.095619188	0.016620568	0.000330926	0.019191014	0.829487185	0.002350988	0.036400132
1. CVD Plateau	1	Men	2029	61	0.964411819	0.007789212	3.22E-05	0.004083016	0.013569473	0.000446804	0.009667488	0.938742217	0.011490048	0.032300989	0.004781961	0.012684786	0.920462545	0.040290796	0.011410359	0.027836301	0.011311622	0.936455683	0.022258042	0.002386241	0.027588411	0.07595587	0.870311458	0.010715275	0.043017397	0.064183007	0.849929585	0.018618574	0.067268834	0.070770301	0.850442039	0.004468086	0.074319574	0.085267943	0.014775883	9.39E-05	0.006217788	0.855920771	0.00225344	0.035470322
1. CVD Plateau	1	Men	2029	62	0.959904701	0.008198898	5.65E-05	0.006792082	0.015181502	0.000428498	0.009437781	0.951269459	0.003505073	0.028264356	0.004580452	0.01238066	0.90349369	0.058458175	0.010909221	0.027138915	0.009291639	0.933016388	0.028507026	0.002287226	0.026897722	0.069395868	0.878464128	0.010246662	0.041893342	0.082621084	0.834218301	0.017764952	0.065395664	0.091440719	0.83206602	0.004280181	0.07221308	0.09009484	0.015880376	2.46E-05	0.001524939	0.855752726	0.002160016	0.034562457
1. CVD Plateau	1	Men	2029	63	0.961090769	0.008790799	4.21E-05	0.00472851	0.015722488	0.000410973	0.009214323	0.947708291	0.00151828	0.034301374	0.004387392	0.012084663	0.918294306	0.044818351	0.010428664	0.026458678	0.011899438	0.93333449	0.02634963	0.002192403	0.026224038	0.072970754	0.876436978	0.009797328	0.04079494	0.075949951	0.843542889	0.016945948	0.063561212	0.091035186	0.834715554	0.004100164	0.070149095	0.089268501	0.015963664	0	0	0.859021217	0.00207055	0.033676069
1. CVD Plateau	1	Men	2029	64	0.955538473	0.009608376	6.91E-05	0.007070722	0.018322113	0.000394201	0.00899702	0.933432385	0.015024486	0.035544019	0.004202444	0.011796666	0.911675143	0.052561735	0.009967866	0.025795256	0.013040047	0.934288951	0.025002365	0.002101606	0.025567031	0.071695195	0.879216668	0.009366502	0.039721636	0.042763353	0.87931184	0.016160208	0.061764599	0.082051639	0.845893975	0.003927721	0.068126664	0.092083069	0.020187788	0.000428574	0.020359471	0.832145501	0.001984884	0.032810713
1. CVD Plateau	1	Men	2029	65	0.955107444	0.009156653	5.01E-05	0.005394039	0.017968799	0.000458756	0.011864186	0.940190377	0.004605353	0.034769183	0.00488332	0.015551767	0.890843039	0.063640413	0.011556624	0.033959924	0.014868212	0.914040008	0.034987442	0.002444127	0.03366021	0.064710723	0.872204008	0.010861975	0.052223294	0.068560118	0.831719549	0.018690498	0.081029835	0.075729203	0.830385152	0.00456458	0.089321065	0.098832085	0.018850035	0.000543311	0.027472003	0.808827726	0.002308489	0.043166353
1. CVD Plateau	1	Men	2029	66	0.950556013	0.009882843	7.34E-05	0.007295498	0.020165141	0.000440125	0.011587014	0.935254848	0.01083688	0.034046818	0.004677474	0.01518398	0.895404487	0.060444581	0.011042728	0.033108203	0.013271629	0.924854236	0.02671417	0.002343175	0.03281679	0.078916589	0.859862232	0.010381579	0.0508396	0.063151459	0.840332532	0.017813358	0.078702651	0.078805309	0.830123278	0.004372675	0.086698738	0.091671785	0.018835917	0	0	0.845226141	0.002213247	0.04205291
1. CVD Plateau	1	Men	2029	67	0.950926927	0.010065232	6.53E-05	0.00638114	0.02082127	0.000422303	0.011317821	0.938209867	0.006423517	0.036059736	0.004480346	0.014826535	0.908060229	0.049111718	0.010550074	0.032277979	0.013213556	0.92336222	0.02918298	0.002246553	0.031994691	0.069346588	0.871244557	0.009921078	0.049487777	0.074302883	0.832301546	0.016972101	0.07642347	0.078572795	0.833109068	0.004188911	0.084129226	0.093730336	0.018632347	0.000395849	0.020407423	0.823745703	0.002122095	0.040966247
1. CVD Plateau	1	Men	2029	68	0.948378821	0.011105019	8.19E-05	0.00723561	0.021736915	0.000405259	0.011056517	0.934028083	0.010234099	0.036966919	0.004291596	0.014479303	0.915161186	0.043292081	0.010077835	0.031468898	0.015651419	0.919343338	0.031657584	0.002154095	0.031193564	0.071915614	0.870437459	0.009479695	0.048167232	0.084295665	0.825347525	0.016165383	0.074191427	0.071913979	0.84246142	0.00401297	0.081611631	0.097271759	0.020780709	0.00025463	0.01185024	0.827901897	0.002034874	0.039905891
1. CVD Plateau	1	Men	2029	69	0.945448707	0.010930248	9.48E-05	0.008506113	0.023828123	0.000388964	0.010803019	0.931352479	0.016222896	0.034171556	0.0041109	0.014142169	0.886199009	0.073495135	0.009625226	0.03068063	0.015034808	0.920853185	0.031633282	0.00206564	0.030413084	0.079624333	0.86444156	0.009056692	0.046877415	0.057470045	0.855132285	0.015391924	0.072005746	0.071414669	0.845595621	0.00384455	0.07914516	0.096445836	0.021082735	0.000488939	0.022176868	0.818982792	0.001951434	0.038871396
1. CVD Plateau	1	Men	2029	70	0.935761993	0.012047576	0.000113992	0.009259122	0.023797115	0.000644611	0.018375591	0.92484951	0.009104552	0.035201585	0.006798399	0.024045954	0.874457829	0.057608859	0.015868022	0.05206529	0.016033555	0.891278712	0.037654831	0.003420023	0.05161288	0.065903048	0.839760638	0.014935551	0.079400764	0.05200456	0.801097241	0.025292358	0.121605841	0.077242967	0.782846139	0.006358884	0.13355201	0.093474791	0.020990224	0.000365028	0.016728081	0.799308858	0.003231144	0.065901875
1. CVD Plateau	1	Men	2029	71	0.935905928	0.012395612	9.95E-05	0.007862302	0.025156563	0.00061892	0.017961192	0.915226612	0.014035583	0.040731335	0.006512681	0.02349379	0.866797251	0.067287966	0.015150606	0.050764177	0.013930677	0.890348651	0.04211555	0.003280364	0.050324758	0.061928458	0.846546223	0.014265168	0.077260151	0.060365108	0.797609665	0.024065733	0.117959494	0.078212468	0.786261362	0.006092622	0.129433547	0.092434781	0.022308116	0.00042906	0.018441369	0.799098041	0.003099414	0.064189218
1. CVD Plateau	1	Men	2029	72	0.929439541	0.012313001	0.000147639	0.01170077	0.028244596	0.000594383	0.01756007	0.915881626	0.015573888	0.039346412	0.00623934	0.022958734	0.86460729	0.071431481	0.014463384	0.049497845	0.017214711	0.890123399	0.040443881	0.003146866	0.049071144	0.069526606	0.841679739	0.013623049	0.075170605	0.04951921	0.813199488	0.022890559	0.114390743	0.065439869	0.803321134	0.00583792	0.125401078	0.093879508	0.023836175	0.000129953	0.005292409	0.811368838	0.002973501	0.062519615
1. CVD Plateau	1	Men	2029	73	0.928769728	0.012800624	0.000163632	0.012458116	0.028064779	0.000570959	0.017172162	0.914693453	0.016378424	0.040509525	0.005977917	0.022440681	0.873868922	0.064059928	0.013805247	0.048265904	0.021195677	0.881507101	0.046426268	0.003019302	0.047851652	0.064445378	0.849414994	0.013008151	0.073131477	0.057524354	0.809811713	0.021765049	0.110898884	0.085841807	0.78710985	0.005594347	0.121453996	0.109688966	0.027828018	0.000176522	0.006126811	0.792433959	0.002853192	0.060892531
1. CVD Plateau	1	Men	2029	74	0.92895299	0.013601305	0.000162017	0.011609657	0.028328001	0.000548608	0.016797422	0.910133617	0.018455073	0.04374379	0.005727973	0.021939548	0.868593866	0.071162987	0.013175137	0.04706801	0.023282953	0.882285371	0.044868273	0.002897458	0.046665944	0.058532234	0.85790609	0.01241948	0.071142196	0.063503008	0.808326108	0.020687507	0.107483377	0.060348756	0.816697857	0.005361495	0.117591892	0.108715563	0.026829301	0.001175641	0.040804132	0.760429583	0.002738286	0.059307494
1. CVD Plateau	1	Men	2029	75	0.905659478	0.015679572	0.000250243	0.015458867	0.034539591	0.000855058	0.027557192	0.89689111	0.012208959	0.046025747	0.008901112	0.035973072	0.843232644	0.05941562	0.020386839	0.076964896	0.019302854	0.857498579	0.042377919	0.004509882	0.076310766	0.076987665	0.787758236	0.019225843	0.116028256	0.050286178	0.743225938	0.031874699	0.174613184	0.060676729	0.740162298	0.008333365	0.190827608	0.097771768	0.028076745	0.000972366	0.032500813	0.739565396	0.00426252	0.096850392
1. CVD Plateau	1	Men	2029	76	0.90942305	0.015968443	0.00022228	0.013506557	0.033084595	0.000822117	0.026972957	0.889983803	0.020058462	0.046237353	0.008531045	0.035189336	0.834685172	0.070794465	0.019451159	0.075069204	0.023679039	0.842554227	0.055002216	0.004329879	0.074434638	0.068557997	0.800232449	0.018351811	0.112857743	0.048731105	0.751852662	0.03027525	0.169140983	0.077368572	0.730006338	0.007988691	0.184636399	0.104025764	0.024980649	0.001078321	0.040301719	0.731188888	0.00409279	0.09433187
1. CVD Plateau	1	Men	2029	77	0.904329432	0.016035826	0.00025594	0.015453822	0.036723444	0.000790746	0.026410792	0.887500491	0.027699741	0.042188281	0.008177673	0.034433814	0.827884206	0.080330153	0.018556296	0.073229345	0.019997735	0.852959112	0.050271019	0.004158214	0.07261392	0.074583532	0.798131769	0.017515956	0.109768743	0.053683787	0.753774313	0.028746169	0.163795732	0.065145584	0.748607259	0.007659612	0.178587546	0.11280897	0.030835003	0.000894589	0.027299554	0.732348859	0.003930935	0.091882091
1. CVD Plateau	1	Men	2029	78	0.904040848	0.017929409	0.000245923	0.01328468	0.037867481	0.000760893	0.025870766	0.885141877	0.02546563	0.047845531	0.007840422	0.033706541	0.81387608	0.096977996	0.017700863	0.07144506	0.024642902	0.849094996	0.05141914	0.003994607	0.070848355	0.065008483	0.811513707	0.016716975	0.106760835	0.044691868	0.769445297	0.02728523	0.158577605	0.06099643	0.758976359	0.007345593	0.172681618	0.113807513	0.029834897	0.002451486	0.073477926	0.687150811	0.003776692	0.089500675
1. CVD Plateau	1	Men	2029	79	0.897448159	0.019246514	0.000285611	0.014337007	0.042597206	0.000732513	0.02535299	0.881036305	0.029528714	0.048908634	0.007518746	0.033007601	0.836015595	0.077384696	0.016883544	0.069716164	0.023681504	0.839156718	0.064185218	0.003838795	0.069137765	0.067348983	0.812863664	0.015953628	0.103833725	0.057700849	0.762921809	0.025890316	0.153487025	0.066259291	0.759775118	0.007046127	0.166919464	0.120161308	0.031123335	0.000812106	0.02461752	0.732468574	0.003629814	0.087187342
1. CVD Plateau	1	Men	2029	80	0.883954273	0.017797902	0.000152622	0.00834976	0.042101425	0.001345509	0.046298509	0.848223129	0.023779872	0.054013959	0.013753584	0.060229456	0.759297561	0.083261201	0.030708695	0.126732544	0.023459639	0.783015892	0.06079803	0.007037864	0.125688575	0.070156395	0.712716289	0.029033682	0.188093634	0.049409836	0.627120874	0.046834956	0.276634334	0.064108483	0.622565628	0.012892766	0.300433123	0.110233224	0.036636047	0.00391393	0.092607201	0.591745605	0.006655579	0.158208415
1. CVD Plateau	1	Men	2029	81	0.872368034	0.022321124	0.000252558	0.010935617	0.04740799	0.001296755	0.045417921	0.841088012	0.032266693	0.054414627	0.013196669	0.059034	0.758108342	0.088884992	0.029288406	0.123718259	0.032038833	0.771873616	0.066611624	0.006769071	0.122706856	0.071509789	0.717840904	0.02770729	0.182942017	0.054945483	0.633007168	0.044415316	0.267632032	0.057043679	0.640338847	0.0123745	0.290242974	0.116546939	0.041548494	0.002345778	0.051095766	0.627908282	0.00640226	0.154152483
1. CVD Plateau	1	Men	2029	82	0.870040587	0.019913041	0.000423681	0.020409616	0.043382663	0.001250574	0.044579838	0.844741734	0.03011141	0.05458788	0.012666677	0.057892299	0.734035874	0.117223172	0.027934016	0.120806938	0.035258979	0.768090695	0.070309171	0.006513811	0.119827345	0.068524237	0.727092682	0.026442478	0.177940603	0.051584781	0.647432601	0.042110564	0.258872054	0.066241731	0.641548909	0.011881399	0.280327961	0.110746576	0.03705488	0	0	0.695813973	0.006161729	0.150222842
1. CVD Plateau	1	Men	2029	83	0.862962785	0.021916256	0.000515515	0.022465951	0.047147828	0.001206898	0.043784768	0.835650007	0.035715076	0.059667279	0.012162785	0.056804853	0.755626489	0.099731261	0.026643483	0.117998767	0.031340792	0.773564418	0.071772865	0.006271694	0.117050231	0.065827955	0.735845013	0.025237334	0.173089698	0.027892479	0.681833556	0.039917329	0.250356636	0.059566659	0.658329447	0.011412696	0.270691197	0.124658544	0.041611939	0.00299201	0.064087485	0.614296758	0.005933623	0.146419641
1. CVD Plateau	1	Men	2029	84	0.847473048	0.023946406	0.000745281	0.029438182	0.05419812	0.001165665	0.043033297	0.822789267	0.054037755	0.055716513	0.011684215	0.055772251	0.760432401	0.098858689	0.025414868	0.115294042	0.0387371	0.755713976	0.085130753	0.006042357	0.114375813	0.062955109	0.744565075	0.024090037	0.168389779	0.041131709	0.678947685	0.037832361	0.242088244	0.065588651	0.662107678	0.010967669	0.261336002	0.110743215	0.046669791	0.002928428	0.056114579	0.635083226	0.005717598	0.142743164
1. CVD Plateau	1	Men	2029	85	0.82011791	0.024209328	0.001064245	0.041044759	0.054835625	0.001515616	0.057212517	0.800038844	0.054062388	0.056726621	0.015105085	0.074067063	0.717032723	0.098026819	0.032612203	0.152328255	0.03871555	0.718092319	0.08422963	0.007835465	0.151127036	0.069573841	0.678026008	0.030934314	0.221465837	0.047218099	0.588165292	0.048222972	0.316393637	0.050630717	0.594195272	0.014184279	0.340989732	0.113154482	0.047497191	0	0	0.64378328	0.007415645	0.188149403
1. CVD Plateau	1	Men	2029	86	0.807380905	0.030443639	0.00150331	0.045553137	0.057335083	0.001466514	0.056317412	0.784634534	0.067362981	0.060653495	0.014526613	0.072822377	0.71481285	0.105114638	0.031118872	0.148953639	0.037700983	0.715271906	0.09167569	0.007560049	0.147791372	0.070156623	0.68477972	0.029539876	0.215523781	0.046878157	0.601528799	0.04569729	0.305895754	0.068984547	0.588249353	0.013646709	0.32911939	0.123553197	0.042128028	0.003712827	0.077281011	0.562644359	0.007156338	0.18352424
1. CVD Plateau	1	Men	2029	87	0.802690079	0.028890567	0.001376129	0.044090637	0.066047845	0.001420496	0.055484248	0.792977768	0.054928442	0.066459505	0.013979419	0.071654866	0.698084911	0.126492633	0.029701671	0.145720786	0.042450382	0.710694747	0.094957845	0.007300558	0.144596468	0.062818432	0.699176243	0.028216553	0.209788772	0.048353361	0.61259911	0.043304877	0.295742652	0.057474998	0.61174307	0.013138406	0.317643526	0.115692664	0.053009865	0	0	0.64531299	0.006912096	0.179072384
1. CVD Plateau	1	Men	2029	88	0.795789184	0.029815791	0.001341532	0.041715187	0.075246563	0.001377509	0.054714234	0.786041246	0.055597937	0.074332386	0.013462679	0.070565751	0.736166337	0.092844751	0.028358403	0.142630509	0.046223104	0.720664233	0.084512887	0.007056635	0.141543141	0.074719643	0.694056063	0.026962297	0.204261997	0.05056538	0.622454943	0.041041791	0.285937886	0.067441478	0.613333454	0.012658612	0.306566456	0.115814307	0.056180026	0	0	0.646528389	0.006682586	0.174794692
1. CVD Plateau	1	Men	2029	89	0.787988656	0.031623567	0.001988428	0.057169851	0.065883315	0.001337507	0.054008676	0.777544191	0.072862127	0.067061721	0.01297562	0.069556341	0.703294618	0.129934767	0.02708695	0.139683665	0.04949582	0.682799131	0.122244848	0.00682795	0.138632251	0.062181377	0.713098831	0.025775136	0.198944656	0.043469139	0.641141935	0.038904149	0.276484777	0.049031641	0.642869638	0.012206615	0.295892106	0.125811072	0.060919373	0.005702161	0.0798882	0.550519645	0.0064675	0.170692049
1. CVD Plateau	1	Men	2029	90	0.689639828	0.034114643	0.001990078	0.053129518	0.073625822	0.003381718	0.144118393	0.646315035	0.062795797	0.073014272	0.03255072	0.185324175	0.450785381	0.112266395	0.067312389	0.369635835	0.047957681	0.452633892	0.11531776	0.017199669	0.366890998	0.070407868	0.342040863	0.064108434	0.523442835	0.02704715	0.154974489	0.095924358	0.722054003	0.065598101	0.132461454	0.030637417	0.771303028	0.107196158	0.063383412	0.004321703	0.059509561	0.298957897	0.016295656	0.450335613
1. CVD Plateau	1	Men	2029	91	0.68751298	0.039707261	0.002161194	0.049457483	0.075295329	0.003292947	0.142572806	0.619176012	0.084902175	0.081448573	0.031432936	0.183040305	0.411747282	0.161429351	0.06436366	0.362459707	0.053072544	0.467866536	0.102572323	0.016681973	0.359806625	0.055726994	0.37269343	0.061355498	0.510224078	0.050725059	0.15983819	0.090988036	0.698448715	0.062676084	0.163043875	0.029601466	0.744678575	0.131481258	0.062336959	0.007995948	0.105691211	0.236476267	0.015809258	0.440209099
1. CVD Plateau	1	Men	2029	92	0.659742892	0.030995475	0.003114305	0.088188099	0.073534205	0.003211701	0.141213323	0.645774516	0.078134215	0.064720845	0.030386934	0.18098349	0.457245954	0.125490455	0.061586002	0.355677588	0.048716409	0.459738849	0.122229353	0.016201768	0.35311362	0.066242858	0.377415306	0.058762511	0.497579324	0.041367463	0.196471558	0.086348013	0.675812966	0.055920323	0.19628346	0.028632851	0.719163366	0.128772608	0.079588443	5.56E-05	0.00064219	0.345021027	0.015358397	0.430561763
1. CVD Plateau	1	Men	2029	93	0.671650221	0.033753511	0.002562812	0.068006336	0.080844807	0.003137938	0.140044377	0.594216491	0.133071543	0.064142933	0.029411094	0.179157939	0.480377443	0.111356879	0.058974387	0.349291292	0.051623173	0.438127105	0.147677426	0.015758476	0.346813821	0.058129655	0.400035108	0.056324832	0.485510405	0.032829425	0.231026226	0.08199433	0.654150019	0.068366915	0.20914286	0.027730098	0.694760126	0.117646305	0.053646876	0.025206726	0.294458141	0.072704311	0.014942542	0.421395098
1. CVD Plateau	1	Men	2029	94	0.653387325	0.045309246	0.002888858	0.057048307	0.099224068	0.003071636	0.13907056	0.624704748	0.064000972	0.105222492	0.028503864	0.177567925	0.443609728	0.156564201	0.056523833	0.343302238	0.072756316	0.419776703	0.151206731	0.015351574	0.340908675	0.053901608	0.418042144	0.054037876	0.474018372	0.043040838	0.245581197	0.077916991	0.633460974	0.067185139	0.23445424	0.026891801	0.671468819	0.125120013	0.056341145	0.012762607	0.171925005	0.206579974	0.014561222	0.412710034
1. CVD Plateau	1	Men	2029	95	0.639443782	0.043298318	0.004453565	0.088811136	0.082683811	0.003012795	0.138296592	0.615400916	0.103410766	0.077306852	0.027663749	0.176217717	0.466529181	0.141530093	0.054229387	0.337711339	0.066226182	0.456360253	0.127033834	0.014980599	0.335399132	0.056656734	0.42834284	0.051897092	0.463103334	0.035199488	0.276950038	0.074105941	0.613744533	0.050030276	0.274566701	0.026116613	0.64928641	0.138157726	0.077178024	0.001793782	0.020920425	0.343229229	0.014214017	0.404506797
1. CVD Plateau	1	Men	2029	96	0.592843443	0.039135956	0.005383577	0.115542596	0.106405719	0.002961433	0.137727277	0.599816888	0.119657035	0.07852525	0.026889301	0.175111526	0.472967185	0.142427837	0.052086102	0.332518876	0.061041834	0.431769629	0.162257888	0.014645133	0.330285517	0.068986526	0.428351236	0.049897938	0.4527643	0.053851784	0.280600364	0.070551056	0.594996796	0.071644284	0.2747458	0.025403233	0.628206683	0.156768263	0.068472434	0.027322848	0.257898385	0.078852735	0.01390056	0.396784776
1. CVD Plateau	1	Men	2029	97	0.612900071	0.050392056	0.005258582	0.089234171	0.101930078	0.002917588	0.137367453	0.593331685	0.136869896	0.069365884	0.026179106	0.17425343	0.493801057	0.128385541	0.050089013	0.32772439	0.041800791	0.462194114	0.15609287	0.014344807	0.325567418	0.075216227	0.433748884	0.048035866	0.442999023	0.055415188	0.300131559	0.067242146	0.577211107	0.059565266	0.307464226	0.024750397	0.608220111	0.098410464	0.078432491	0.015131495	0.146592	0.25827064	0.013620526	0.389542384
1. CVD Plateau	1	Men	2029	98	0.597286801	0.051897848	0.005297782	0.087327858	0.11808645	0.002881322	0.137221939	0.529809744	0.212930232	0.05808096	0.025531769	0.173647295	0.415280978	0.213159343	0.048233124	0.323326556	0.077758177	0.409618655	0.177300311	0.014079289	0.321243567	0.07702026	0.442869563	0.046306299	0.433803878	0.042402844	0.333050252	0.064168953	0.560377951	0.055359656	0.331169688	0.024156863	0.589313793	0.11625999	0.094163259	0	0	0.393426176	0.013373633	0.382776942
1. CVD Plateau	1	Men	2029	99	0.59383168	0.055952947	0.008018286	0.117323775	0.084725122	0.002852714	0.137295475	0.587299329	0.135935543	0.078522527	0.024945903	0.173296697	0.524898603	0.109264923	0.046513396	0.319323078	0.078987613	0.416358247	0.173494123	0.013848282	0.317311736	0.051992084	0.478129554	0.044704623	0.425173739	0.022565986	0.371627951	0.061321166	0.544484897	0.035987514	0.36891964	0.023621399	0.571471446	0.153911691	0.095776472	0	0	0.360667642	0.01315963	0.376484566
1. CVD Plateau	1	Men	2029	100	0.545293744	0.050372475	0.007518609	0.122356461	0.134034197	0.002831866	0.137592647	0.532564899	0.182379084	0.087431078	0.024420117	0.173204824	0.538796044	0.100568631	0.044924735	0.315710591	0.075350392	0.402943142	0.194286323	0.013651514	0.313768628	0.045633687	0.494038243	0.04322617	0.417101899	0.014812652	0.396982307	0.058688439	0.529516602	0.040486282	0.381697477	0.023142774	0.554673467	0.12156317	0.113247039	0.004548168	0.034062638	0.34294062	0.012978297	0.370660068
1. CVD Plateau	1	Men	2030	35	0.9919572	0.002615906	0	0	0.003159437	7.63E-05	0.002191188	0.982783882	0	0.013506108	0.000827843	0.002882167	0.982805123	0.008771623	0.002019118	0.006404137	0	0.993244307	0	0.000409889	0.006345805	0.075951338	0.912134223	0.001891722	0.010022717	0	0.980625618	0.003376016	0.015998365	0	0.981444774	0.000772712	0.017782514	0.059858911	0.005800737	0	0	0.925741093	0.00038691	0.008212349
1. CVD Plateau	1	Men	2030	36	0.990912513	0.003294707	0	0	0.003581959	7.31E-05	0.00213772	0.977128592	0	0.019266358	0.000793303	0.002811747	0.970869211	0.020949884	0.001934273	0.006246631	0	0.99341742	0	0.00039283	0.00618975	0.060239126	0.928174031	0.001812292	0.009774552	0	0.981169125	0.003233011	0.015597864	0	0.981923622	0.000740483	0.017335895	0.051935737	0.006557071	0	0	0.933126692	0.00037081	0.00800969
1. CVD Plateau	1	Men	2030	37	0.990006374	0.004241633	0	0	0.003596365	7.01E-05	0.002085563	0.978982027	0	0.017514729	0.000760195	0.002743049	0.980217892	0.011836251	0.001852932	0.006092925	0	0.993586059	0	0.00037648	0.006037461	0.05977191	0.928959657	0.001736141	0.009532292	0	0.981697438	0.003095879	0.015206682	0	0.982390806	0.000709591	0.016899603	0.089242031	0.006971424	0	0	0.895619279	0.000355379	0.007811887
1. CVD Plateau	1	Men	2030	38	0.990904228	0.002929086	0	0	0.004064845	6.72E-05	0.002034686	0.974472734	0	0.022122773	0.000728461	0.002676032	0.959616614	0.032665515	0.001774947	0.005942924	0	0.993750346	0	0.000360809	0.005888845	0.098341284	0.890699792	0.001663135	0.009295788	0	0.982211047	0.002964377	0.014824576	0	0.982846658	0.00067998	0.016473361	0.057066395	0.007053155	0	0	0.927921043	0.000340589	0.007618818
1. CVD Plateau	1	Men	2030	39	0.990088012	0.004645727	0	0	0.003216837	6.44E-05	0.001985058	0.977693446	0	0.018997856	0.000698043	0.002610655	0.961343471	0.031159811	0.001700179	0.005796539	0	0.9939104	0	0.000345789	0.005743811	0.060847488	0.928494475	0.001593143	0.009064894	0	0.982710426	0.002838269	0.014451305	0	0.983291499	0.000651598	0.016056903	0.074983408	0.004762839	0	0	0.912496975	0.000326413	0.007430365
1. CVD Plateau	1	Men	2030	40	0.988266551	0.003694963	0	0	0.004538996	0.000174978	0.003324512	0.972207626	0	0.021523202	0.001897122	0.00437205	0.964213663	0.021462263	0.0046188	0.009705274	0	0.989443061	0	0.000939912	0.009617026	0.096282893	0.884214805	0.004328209	0.015174093	0	0.968111461	0.007707	0.024181538	0	0.971363875	0.001770929	0.026865196	0.063163745	0.006773652	0	0	0.916735944	0.000887252	0.012439408
1. CVD Plateau	1	Men	2030	41	0.988259022	0.003300569	0	0	0.005029238	0.000167714	0.003243458	0.983684476	0	0.010232412	0.001817856	0.004265256	0.960202293	0.025907902	0.004423864	0.009465941	0	0.989719313	0	0.00090078	0.009379906	0.073455745	0.907602254	0.004145733	0.014796267	0	0.969052055	0.007378037	0.023569908	0	0.972120493	0.001696971	0.026182536	0.054530958	0.00639182	0	0	0.92609574	0.00085032	0.012131162
1. CVD Plateau	1	Men	2030	42	0.986302221	0.004051322	0	0	0.006321305	0.000160752	0.0031644	0.979949573	0	0.014147469	0.001741877	0.004161081	0.967950255	0.018580418	0.00423696	0.009232367	0	0.989988231	0	0.000863275	0.009148494	0.060601744	0.921000119	0.00397078	0.014427357	0	0.969965197	0.007062537	0.022972266	0	0.972858572	0.00162608	0.025515349	0.064346438	0.007626881	0	0	0.915381498	0.000814923	0.011830261
1. CVD Plateau	1	Men	2030	43	0.989198215	0.003456275	0	0	0.004104137	0.000154081	0.003087292	0.977677293	0	0.016594193	0.001669048	0.004059466	0.954443038	0.032494798	0.004057753	0.009004411	0	0.990250021	0	0.000827329	0.00892265	0.078331539	0.903798288	0.003803037	0.014067136	0	0.970851823	0.006759938	0.022388239	0	0.973578658	0.001558129	0.024863213	0.070826427	0.007738545	0	0	0.909117509	0.000780998	0.011536522
1. CVD Plateau	1	Men	2030	44	0.986239996	0.003935953	0	0	0.006664275	0.000147687	0.003012089	0.97089244	0	0.023547971	0.00159924	0.003960349	0.969819173	0.017512969	0.003885922	0.008781935	0	0.990504885	0	0.000792877	0.008702237	0.075921616	0.906720798	0.003642204	0.013715382	0	0.971712837	0.006469703	0.02181746	0	0.974281283	0.001492997	0.02422572	0.090558968	0.006961983	0	0	0.890480801	0.000748483	0.011249765
1. CVD Plateau	1	Men	2030	45	0.985321394	0.004474097	0	0	0.005946827	0.000222533	0.004035148	0.979804621	0	0.012481404	0.002408825	0.005305151	0.944427642	0.037962463	0.005849688	0.011760207	0	0.987151956	0	0.001194502	0.011653542	0.058107341	0.918048783	0.005483146	0.018360729	0	0.961076019	0.009732783	0.029191197	0	0.965342948	0.00224886	0.032408191	0.071789405	0.007402494	0	0	0.904617977	0.001127634	0.01506249
1. CVD Plateau	1	Men	2030	46	0.985265655	0.00415131	0	0	0.006432793	0.000213303	0.003936938	0.974715776	0	0.017800547	0.002307998	0.005175679	0.960072548	0.022856884	0.005601335	0.011469233	0	0.987489971	0	0.001144756	0.011365273	0.085313779	0.8915354	0.005250704	0.017900117	0	0.962244602	0.009313007	0.028442391	0	0.966273779	0.002154792	0.031571429	0.07538489	0.008536599	0	0	0.900310612	0.001080685	0.014687213
1. CVD Plateau	1	Men	2030	47	0.986098231	0.004191208	0	0	0.005664935	0.000204458	0.003841168	0.968216841	0	0.024522403	0.002211352	0.005049404	0.944488812	0.038962749	0.005363191	0.011185248	0	0.98781899	0	0.00109708	0.01108393	0.083900795	0.893621112	0.005027826	0.017450266	0	0.963379324	0.008910336	0.02771034	0	0.967182214	0.002064626	0.03075316	0.085157169	0.01036204	0	0	0.889124274	0.001035691	0.014320826
1. CVD Plateau	1	Men	2030	48	0.984595396	0.004149163	0	0	0.007311677	0.000195983	0.003747781	0.962228575	0	0.030726455	0.002118715	0.004926255	0.953008047	0.030949038	0.005134832	0.010908083	0	0.988139264	0	0.001051388	0.010809347	0.069990662	0.90818432	0.004814114	0.017010904	0	0.964481352	0.008524061	0.026994587	0	0.968068926	0.001978202	0.029952873	0.075530132	0.008770581	0	0	0.900743611	0.00099257	0.013963106
1. CVD Plateau	1	Men	2030	49	0.984110251	0.005481554	0	0	0.006563609	0.000187862	0.003656725	0.976579137	0	0.016584783	0.002029921	0.004806158	0.941240661	0.043205914	0.004915852	0.010637573	0	0.98845104	0	0.0010076	0.010541361	0.078231417	0.900577632	0.004609188	0.016581763	0	0.96555181	0.0081535	0.026294691	0	0.968934566	0.001895364	0.029170069	0.083485083	0.01145191	0	0	0.890497922	0.000951245	0.01361384
1. CVD Plateau	1	Men	2030	50	0.975619524	0.005496889	2.83E-05	0.005091103	0.009024182	0.000270435	0.004469581	0.962254235	0.000286163	0.028664994	0.002920622	0.005873986	0.971945345	0.007992629	0.007067033	0.012994994	0.006255405	0.970221797	0.009195096	0.001450144	0.012877558	0.077599717	0.895526603	0.006626753	0.020246928	0.066286097	0.889921236	0.011710656	0.032082011	0.099610459	0.862080288	0.002727128	0.035582125	0.086570109	0.00995724	0	0	0.885476684	0.00136906	0.016626907
1. CVD Plateau	1	Men	2030	51	0.979069755	0.005949884	8.58E-06	0.001431353	0.008920029	0.000259237	0.004361162	0.9676329	0	0.023838053	0.002798111	0.005730936	0.92653796	0.054025216	0.006764619	0.012672205	0.009857427	0.967986053	0.008208981	0.00138975	0.012557789	0.065602291	0.908319949	0.006343774	0.019733986	0.079703165	0.877855007	0.011198465	0.031243362	0.116042461	0.846701193	0.002612842	0.034643504	0.063738359	0.009565883	0.000236339	0.023874398	0.885063173	0.001312066	0.016209781
1. CVD Plateau	1	Men	2030	52	0.976213484	0.005751622	3.65E-05	0.006268025	0.007226395	0.000248509	0.004255474	0.95816505	0.01579344	0.017769363	0.002680686	0.005591461	0.958334165	0.022834056	0.00647461	0.01235717	0.007917614	0.965576767	0.012928036	0.001331875	0.012245707	0.066198446	0.908496238	0.006072416	0.019232901	0.09764495	0.861224996	0.010707058	0.030422996	0.112181643	0.851590042	0.002503302	0.033725013	0.094769398	0.012173164	0.000107356	0.008634606	0.867255543	0.00125745	0.015802482
1. CVD Plateau	1	Men	2030	53	0.978989432	0.006433878	1.65E-05	0.002539074	0.007630442	0.00023823	0.00415246	0.97013628	0	0.021840099	0.002568136	0.005455485	0.948333627	0.033420174	0.006196492	0.012049707	0.008865559	0.964259121	0.013657773	0.001276416	0.011941131	0.064705176	0.910739252	0.005812198	0.018743374	0.064821116	0.895322893	0.010235576	0.029620414	0.110739375	0.854036215	0.002398314	0.032826096	0.073450628	0.011509151	9.62E-06	0.000825854	0.897594859	0.001205114	0.015404771
1. CVD Plateau	1	Men	2030	54	0.974581144	0.007591294	2.55E-05	0.003321172	0.010200454	0.000228382	0.004052063	0.957954165	0.006599931	0.027662711	0.002460262	0.00532293	0.949140228	0.033180358	0.005929775	0.011749638	0.011701234	0.963966828	0.011464781	0.001223273	0.011643885	0.068998968	0.907173255	0.005562661	0.018265116	0.061336605	0.90004506	0.0097832	0.028835135	0.122712536	0.843043562	0.00229769	0.031946212	0.08861173	0.01145861	3.71E-05	0.003191452	0.880529716	0.001154964	0.015016413
1. CVD Plateau	1	Men	2030	55	0.969535632	0.006305872	4.19E-05	0.006563864	0.01091432	0.000366569	0.006271811	0.955528441	0.003476902	0.028810934	0.003945943	0.008237781	0.936610747	0.035718054	0.009499557	0.018171642	0.01001472	0.954598877	0.015415334	0.001962784	0.018008285	0.070034948	0.892823321	0.008912531	0.0282292	0.08499602	0.85483474	0.015652607	0.044516633	0.112638255	0.83437262	0.003685398	0.049303727	0.09087691	0.013274639	0.00012428	0.009151103	0.861503776	0.001853222	0.023216069
1. CVD Plateau	1	Men	2030	56	0.970117833	0.007063541	3.88E-05	0.005420889	0.010886902	0.000351439	0.006120619	0.959345491	0.006256522	0.02257989	0.003780041	0.008038055	0.923052868	0.050139919	0.009088859	0.017718355	0.011066457	0.954016143	0.015477024	0.001881097	0.017559279	0.055918491	0.908048117	0.008528332	0.027505061	0.103217998	0.838502903	0.014955312	0.043323787	0.105309221	0.843194056	0.003530656	0.047966066	0.084533085	0.013565078	6.45E-06	0.000469153	0.87702138	0.001776139	0.02262871
1. CVD Plateau	1	Men	2030	57	0.969308248	0.00639212	4.62E-05	0.007123787	0.010819404	0.000336946	0.005973332	0.946079306	0.015202599	0.027253623	0.003621044	0.007843428	0.932967952	0.041061051	0.008694988	0.017276009	0.010174415	0.95157311	0.019328521	0.001802832	0.017121122	0.070259565	0.894783036	0.008159897	0.026797502	0.048710431	0.894847102	0.014286232	0.042156236	0.079545417	0.870416028	0.00338236	0.046656196	0.080734555	0.014819219	0.000100708	0.006649174	0.873938907	0.001702285	0.022055152
1. CVD Plateau	1	Men	2030	58	0.964122622	0.008600943	7.51E-05	0.008580723	0.012467674	0.000323065	0.005829874	0.962396608	0.000701471	0.025779454	0.003468668	0.007653798	0.924879265	0.049959119	0.008317254	0.016844361	0.010927212	0.948737981	0.021913387	0.00172785	0.016693571	0.066468693	0.899618605	0.007806579	0.026106122	0.075276148	0.870066319	0.013644219	0.041013314	0.081365869	0.870020509	0.003240246	0.045373377	0.083898962	0.014981795	0.000114642	0.007479357	0.870398641	0.001631531	0.021495072
1. CVD Plateau	1	Men	2030	59	0.968581017	0.008641082	4.80E-05	0.005474555	0.011255416	0.000309771	0.005690173	0.952540288	0.004921173	0.031746824	0.003322646	0.00746907	0.931428713	0.044193112	0.007954999	0.016423177	0.01157397	0.952800877	0.017692741	0.001656017	0.016276395	0.074718685	0.892383019	0.007467763	0.025430533	0.063371588	0.883705853	0.013028178	0.039894381	0.090970536	0.861808502	0.003104062	0.0441169	0.09135628	0.018228781	0.00030061	0.015922803	0.851679616	0.00156375	0.02094816
1. CVD Plateau	1	Men	2030	60	0.961914322	0.008021724	4.94E-05	0.006069229	0.01370318	0.000450957	0.009791204	0.944507561	0.01027324	0.027537558	0.004831897	0.012849744	0.918615797	0.041607302	0.011549596	0.028227305	0.010932132	0.937237966	0.021444794	0.002409645	0.027975463	0.07275629	0.872733003	0.010844049	0.043666657	0.055596331	0.857125262	0.018881539	0.068396869	0.061037919	0.858845572	0.004514373	0.075602137	0.095619188	0.016629503	0.000321991	0.018672856	0.830493787	0.002275463	0.035987213
1. CVD Plateau	1	Men	2030	61	0.964646081	0.007790081	3.13E-05	0.003972775	0.013569473	0.00043245	0.009557821	0.939349963	0.011179816	0.032300989	0.004628341	0.012540891	0.921144873	0.040290796	0.011043803	0.027520529	0.011311622	0.9368453	0.022258042	0.002309584	0.027275451	0.07595587	0.87114367	0.010371048	0.042529412	0.064183007	0.851290794	0.018020455	0.066505743	0.070770301	0.851428649	0.004324549	0.073476501	0.085267943	0.014778417	9.13E-05	0.006049908	0.856563414	0.002181049	0.03506795
1. CVD Plateau	1	Men	2030	62	0.960208914	0.008200424	5.50E-05	0.006608696	0.015181502	0.000414732	0.009330719	0.951651687	0.003410436	0.028264356	0.004433305	0.012240215	0.904152008	0.058458175	0.010558764	0.026831054	0.009291639	0.93339499	0.028507026	0.002213749	0.026592597	0.069395868	0.879268534	0.009917489	0.041418108	0.082621084	0.835530839	0.017194255	0.064653822	0.091440719	0.833022697	0.004142681	0.071393903	0.09009484	0.015881042	2.40E-05	0.001483766	0.856255362	0.002090625	0.034170384
1. CVD Plateau	1	Men	2030	63	0.961336167	0.008791936	4.10E-05	0.00460084	0.015722488	0.000397771	0.009109797	0.948027316	0.001477286	0.034301374	0.004246448	0.011947576	0.91892947	0.044818351	0.010093645	0.026158534	0.011899438	0.933702404	0.02634963	0.002121972	0.025926556	0.072970754	0.877214489	0.00948259	0.040332167	0.075949951	0.844808306	0.016401562	0.062840181	0.091035186	0.835643035	0.003968447	0.069353331	0.089268501	0.015963664	0	0	0.85946975	0.002004033	0.033294051
1. CVD Plateau	1	Men	2030	64	0.955844108	0.009610242	6.72E-05	0.006879812	0.018322113	0.000381537	0.008894959	0.934106869	0.014618824	0.035544019	0.004067441	0.011662846	0.912287978	0.052561735	0.00964765	0.025502637	0.013040047	0.934646495	0.025002365	0.002034092	0.025277001	0.071695195	0.879968163	0.009065604	0.039271038	0.042763353	0.880531636	0.015641064	0.061063947	0.082051639	0.846792974	0.003801544	0.067353843	0.092083069	0.02019936	0.000417002	0.019809765	0.833131172	0.00192112	0.032438512
1. CVD Plateau	1	Men	2030	65	0.955505989	0.009158006	4.88E-05	0.0052484	0.017968799	0.000437456	0.011632581	0.940845054	0.004481008	0.034769183	0.004656581	0.015248175	0.892042576	0.063640413	0.011020033	0.033296978	0.014868212	0.914810587	0.034987442	0.002330643	0.033003116	0.064710723	0.873727818	0.010357637	0.051203821	0.068560118	0.834169193	0.017822671	0.079448018	0.075729203	0.832340765	0.00435264	0.087577391	0.098832085	0.018864704	0.000528641	0.026730258	0.810519324	0.002201302	0.042323685
1. CVD Plateau	1	Men	2030	66	0.950999622	0.009884824	7.14E-05	0.00709852	0.020165141	0.000419689	0.011360819	0.936061039	0.010544284	0.034046818	0.004460292	0.014887567	0.896563536	0.060444581	0.010529998	0.032461884	0.013271629	0.925603663	0.02671417	0.002234378	0.03217616	0.078916589	0.861336724	0.009899547	0.04984714	0.063151459	0.842696019	0.016986257	0.077166264	0.078805309	0.83201879	0.004169645	0.085006256	0.091671785	0.018835917	0	0	0.846149837	0.002110483	0.041231977
1. CVD Plateau	1	Men	2030	67	0.951339766	0.010066995	6.35E-05	0.00620885	0.02082127	0.000402695	0.011096882	0.938880766	0.006250082	0.036059736	0.004272316	0.0145371	0.909180196	0.049111718	0.010060218	0.031647868	0.013213556	0.924091112	0.02918298	0.002142242	0.03137011	0.069346588	0.872671278	0.009460427	0.048521706	0.074302883	0.83458148	0.016184062	0.074931575	0.078572795	0.834945887	0.003994414	0.082486905	0.093730336	0.018643035	0.000385161	0.019856423	0.825194954	0.002023563	0.040166528
1. CVD Plateau	1	Men	2030	68	0.948808838	0.011107229	7.96E-05	0.007040249	0.021736915	0.000386442	0.010840678	0.934786325	0.009957779	0.036966919	0.004092331	0.014196647	0.916243432	0.043292081	0.009609906	0.030854581	0.015651419	0.920052298	0.031657584	0.002054077	0.030584622	0.071915614	0.871817908	0.009039538	0.04722694	0.084295665	0.827546429	0.0154148	0.072743105	0.071913979	0.844240922	0.003826642	0.080018456	0.097271759	0.020787584	0.000247755	0.011530284	0.829095355	0.001940392	0.039126871
1. CVD Plateau	1	Men	2030	69	0.945907323	0.010932808	9.23E-05	0.008276448	0.023828123	0.000370903	0.010592129	0.932257447	0.015784878	0.034171556	0.003920025	0.013866094	0.887244852	0.073495135	0.009178312	0.030081701	0.015034808	0.921542803	0.031633282	0.001969729	0.029819378	0.079624333	0.865777188	0.008636176	0.045962302	0.057470045	0.857252608	0.014677254	0.070600092	0.071414669	0.847319155	0.003666042	0.077600134	0.096445836	0.021095937	0.000475738	0.021578092	0.820431	0.001860826	0.038112571
1. CVD Plateau	1	Men	2030	70	0.936339237	0.012050654	0.000110914	0.009009126	0.023797115	0.000614544	0.01807841	0.925801316	0.008858729	0.035201585	0.006481301	0.023657068	0.876039993	0.057608859	0.01512789	0.051223258	0.016033555	0.892272947	0.037654831	0.003260503	0.050778164	0.065903048	0.841741395	0.014238913	0.078116645	0.05200456	0.804243637	0.024112647	0.119639156	0.077242967	0.785302623	0.006062287	0.131392124	0.093474791	0.021000079	0.000355172	0.016276423	0.800977032	0.003080434	0.064836069
1. CVD Plateau	1	Men	2030	71	0.936437558	0.012398298	9.68E-05	0.00765002	0.025156563	0.000590052	0.017670712	0.9162893	0.013656622	0.040731335	0.00620891	0.023113833	0.868324911	0.067287966	0.014443936	0.049943187	0.013930677	0.891315541	0.04211555	0.003127358	0.049510875	0.061928458	0.848461092	0.013599798	0.076010652	0.060365108	0.800639877	0.022943236	0.116051779	0.078212468	0.78863882	0.005808444	0.127340268	0.092434781	0.0223197	0.000417476	0.017943452	0.800778632	0.002954848	0.06315111
1. CVD Plateau	1	Men	2030	72	0.930067178	0.012316988	0.000143653	0.011384849	0.028244596	0.000566659	0.017276078	0.916964445	0.015153393	0.039346412	0.005948319	0.022587431	0.866082415	0.071431481	0.013788769	0.048697335	0.017214711	0.891063787	0.040443881	0.003000087	0.048277535	0.069526606	0.843530864	0.01298763	0.0739549	0.04951921	0.81611717	0.021822875	0.112540745	0.065439869	0.805621496	0.005565622	0.123373014	0.093879508	0.023839684	0.000126444	0.005149514	0.812661532	0.002834808	0.061508509
1. CVD Plateau	1	Men	2030	73	0.929410447	0.012805043	0.000159214	0.012121747	0.028064779	0.000544328	0.016894443	0.915777423	0.015936206	0.040509525	0.005699089	0.022077757	0.875293426	0.064059928	0.013161329	0.047485317	0.021195677	0.882421816	0.046426268	0.002878473	0.047077766	0.064445378	0.85120446	0.012401412	0.071948749	0.057524354	0.812620425	0.020749862	0.109105359	0.085841807	0.789335017	0.00533341	0.119489767	0.109688966	0.027832784	0.000171756	0.005961387	0.793717257	0.002720111	0.059907739
1. CVD Plateau	1	Men	2030	74	0.929563698	0.013605679	0.000157643	0.011296196	0.028328001	0.000523019	0.016525763	0.911253894	0.017956786	0.04374379	0.005460803	0.021584728	0.869969607	0.071162987	0.012560609	0.046306797	0.023282953	0.883175228	0.044868273	0.002762312	0.045911233	0.058532234	0.859635927	0.011840199	0.06999164	0.063503008	0.811029323	0.01972258	0.105745089	0.060348756	0.818849702	0.005111419	0.115690123	0.108715563	0.026861043	0.001143899	0.039702421	0.762618174	0.002610564	0.058348337
1. CVD Plateau	1	Men	2030	75	0.906561607	0.015686328	0.000243487	0.015041477	0.034539591	0.000811307	0.027116203	0.898251864	0.011879317	0.046025747	0.008445666	0.035397406	0.845507429	0.05941562	0.019343699	0.075733252	0.019302854	0.858950514	0.042377919	0.004279123	0.075089589	0.076987665	0.790598734	0.018242107	0.114171494	0.050286178	0.74765116	0.030243755	0.171818906	0.060676729	0.743642446	0.007906969	0.187773856	0.097771768	0.028102999	0.000946112	0.031623291	0.742210885	0.004044418	0.095300527
1. CVD Plateau	1	Men	2030	76	0.910261432	0.015974445	0.000216278	0.01314188	0.033084595	0.000780052	0.026541318	0.891525016	0.019516883	0.046237353	0.008094534	0.034626213	0.836881744	0.070794465	0.018455894	0.073867896	0.023679039	0.843966928	0.055002216	0.004108331	0.073243485	0.068557997	0.802977489	0.017412797	0.111051717	0.048731105	0.756108474	0.028726146	0.166434275	0.077368572	0.733369774	0.007579931	0.181681723	0.104025764	0.025009763	0.001049207	0.039213572	0.733996014	0.003883372	0.092822308
1. CVD Plateau	1	Men	2030	77	0.905209789	0.016042736	0.000249029	0.015036568	0.036723444	0.000750285	0.025988148	0.889217847	0.026951848	0.042188281	0.007759243	0.03388278	0.830005548	0.080330153	0.017606819	0.07205748	0.019997735	0.854333894	0.050271019	0.003945449	0.071451903	0.074583532	0.800784607	0.016619711	0.108012149	0.053683787	0.757866348	0.027275304	0.161174562	0.065145584	0.751857059	0.00726769	0.175729667	0.11280897	0.030859157	0.000870435	0.026562466	0.734757442	0.003729799	0.090411732
1. CVD Plateau	1	Men	2030	78	0.904852468	0.017936048	0.000239283	0.012925994	0.037867481	0.00072196	0.025456764	0.886770018	0.024778058	0.047845531	0.007439248	0.033167146	0.815925099	0.096977996	0.016795157	0.070301748	0.024642902	0.850433152	0.05141914	0.003790213	0.069714592	0.065008483	0.81407753	0.015861611	0.105052376	0.044691868	0.773379076	0.025889117	0.15603994	0.06099643	0.762115581	0.006969738	0.16991825	0.113807513	0.029901087	0.002385296	0.071494022	0.690760208	0.003583449	0.088068425
1. CVD Plateau	1	Men	2030	79	0.898278454	0.019254226	0.000277899	0.013949908	0.042597206	0.000695032	0.024947274	0.882746504	0.028731439	0.048908634	0.007134032	0.032479391	0.837995127	0.077384696	0.016019658	0.068600519	0.023681504	0.840459528	0.064185218	0.003642374	0.068031376	0.067348983	0.815341586	0.015137323	0.102172108	0.057700849	0.766702751	0.024565577	0.151030822	0.066259291	0.762806808	0.006685596	0.164248306	0.120161308	0.031145261	0.000790179	0.023952847	0.734714206	0.003444086	0.085792112
1. CVD Plateau	1	Men	2030	80	0.88480675	0.017802023	0.000148501	0.008124317	0.042101425	0.001279911	0.045737074	0.850266083	0.023137816	0.054013959	0.013083054	0.059499089	0.762331516	0.083261201	0.029211551	0.125195732	0.023459639	0.784883162	0.06079803	0.006694747	0.124164423	0.070156395	0.716412673	0.0276182	0.185812732	0.049409836	0.632758806	0.044551608	0.273279749	0.064108483	0.626837369	0.012264204	0.296789944	0.110233224	0.036741723	0.003808254	0.090106806	0.596488982	0.006331099	0.156289913
1. CVD Plateau	1	Men	2030	81	0.873277273	0.022327943	0.000245739	0.010640355	0.04740799	0.001233534	0.044867164	0.843318461	0.031395492	0.054414627	0.012553291	0.058318129	0.761036502	0.088884992	0.027860507	0.122217999	0.032038833	0.773691624	0.066611624	0.006439058	0.121218861	0.071509789	0.721410151	0.026356474	0.180723585	0.054945483	0.63841797	0.042249933	0.264386613	0.057043679	0.64446175	0.011771205	0.286723366	0.116546939	0.04161183	0.002282442	0.04971618	0.631469315	0.00609013	0.152283165
1. CVD Plateau	1	Men	2030	82	0.87119321	0.01992448	0.000412242	0.019858556	0.043382663	0.001189604	0.044039244	0.846874308	0.029298402	0.05458788	0.012049138	0.057190272	0.736862699	0.117223172	0.026572147	0.119341982	0.035258979	0.76986134	0.070309171	0.006196242	0.118374268	0.068524237	0.730539617	0.025153326	0.17578282	0.051584781	0.652624812	0.040057545	0.255732862	0.066241731	0.645527539	0.011302144	0.276928586	0.110746576	0.03705488	0	0	0.697936041	0.005861326	0.148401177
1. CVD Plateau	1	Men	2030	83	0.864159158	0.021930175	0.000501596	0.02185937	0.047147828	0.001148058	0.043253816	0.837896127	0.034750769	0.059667279	0.011569812	0.056116014	0.758356343	0.099731261	0.025344531	0.116567864	0.031340792	0.775289583	0.071772865	0.005965929	0.11563083	0.065827955	0.739174369	0.024006937	0.170990739	0.027892479	0.686815578	0.037971237	0.247320706	0.059566659	0.662168367	0.010856292	0.267408682	0.124658544	0.041692723	0.002911226	0.062357123	0.618091949	0.00564434	0.144644095
1. CVD Plateau	1	Men	2030	84	0.848846549	0.023966528	0.000725158	0.028643351	0.05419812	0.001108836	0.042511458	0.825494246	0.052578735	0.055716513	0.011114573	0.055095933	0.763069558	0.098858689	0.024175815	0.113895938	0.0387371	0.757395529	0.085130753	0.005747774	0.112988844	0.062955109	0.747781504	0.022915574	0.166347814	0.041131709	0.683727793	0.035987918	0.23915258	0.065588651	0.665811456	0.010432962	0.258166931	0.110743215	0.046748858	0.00284936	0.054599485	0.638608034	0.005438847	0.1410122
1. CVD Plateau	1	Men	2030	85	0.821615764	0.024238063	0.00103551	0.03993655	0.054835625	0.00144817	0.056890318	0.80258784	0.052602703	0.056726621	0.014432891	0.073649945	0.719341859	0.098026819	0.031160923	0.1514704	0.03871555	0.719292097	0.08422963	0.007486778	0.150275945	0.069573841	0.680649832	0.029557702	0.220218625	0.047218099	0.59209308	0.046076995	0.314611826	0.050630717	0.596746815	0.013553063	0.339069405	0.113154482	0.047497191	0	0	0.645172872	0.007085641	0.187089816
1. CVD Plateau	1	Men	2030	86	0.80899326	0.030484228	0.001462721	0.044323202	0.057335083	0.001401252	0.056000254	0.787509893	0.065544181	0.060653495	0.013880163	0.072412269	0.717036527	0.105114638	0.029734047	0.148114788	0.037700983	0.716440642	0.09167569	0.007223618	0.146959066	0.070156623	0.687308028	0.028225318	0.214310031	0.046878157	0.605285071	0.043663709	0.304173063	0.068984547	0.590710125	0.013039415	0.327265913	0.123553197	0.042228274	0.00361258	0.075194424	0.566082952	0.006837873	0.1824907
1. CVD Plateau	1	Men	2030	87	0.804256206	0.028927722	0.001338973	0.04290019	0.066047845	0.001357282	0.055171782	0.79548647	0.053445374	0.066459505	0.013357319	0.071251333	0.700227314	0.126492633	0.028379913	0.144900141	0.042450382	0.711833943	0.094957845	0.006975675	0.143782154	0.062818432	0.701613363	0.026960884	0.20860732	0.048353361	0.616191738	0.041377761	0.29407714	0.057474998	0.614116594	0.012553732	0.315854676	0.115692664	0.053009865	0	0	0.646629055	0.0066045	0.178063916
1. CVD Plateau	1	Men	2030	88	0.797284925	0.029852013	0.001305311	0.040588877	0.075246563	0.001316208	0.054406104	0.788538895	0.054096793	0.074332386	0.012863574	0.070168351	0.738231559	0.092844751	0.027096422	0.141827268	0.046223104	0.721775379	0.084512887	0.006742607	0.140746023	0.074719643	0.696406243	0.025762445	0.203111669	0.05056538	0.625891645	0.039215385	0.28432759	0.067441478	0.615623245	0.01209529	0.304839988	0.115814307	0.056180026	0	0	0.64781015	0.006385203	0.173810314
1. CVD Plateau	1	Men	2030	89	0.78989592	0.031677254	0.00193474	0.055626265	0.065883315	0.001277987	0.05370452	0.780480613	0.070894849	0.067061721	0.01239819	0.069164626	0.705286664	0.129934767	0.02588155	0.138897018	0.04949582	0.683883708	0.122244848	0.006524098	0.137851526	0.062181377	0.715366235	0.024628113	0.197824274	0.043469139	0.644430273	0.037172871	0.274927718	0.049031641	0.6450792	0.011663407	0.294225752	0.125811072	0.061073332	0.005548203	0.077731218	0.553925711	0.006179689	0.169730775
1. CVD Plateau	1	Men	2030	90	0.689228225	0.034168375	0.001936345	0.051695021	0.073625822	0.003292126	0.146054085	0.64638375	0.061100311	0.073014272	0.031688355	0.187813312	0.44760401	0.112266395	0.065529085	0.37460051	0.047957681	0.448161753	0.11531776	0.016743999	0.371818806	0.070407868	0.336708788	0.062410012	0.530473332	0.02704715	0.147817714	0.093383038	0.731752098	0.065598101	0.122913558	0.029825742	0.781662599	0.107196158	0.063500098	0.004205017	0.057902803	0.294947801	0.015863936	0.456384188
1. CVD Plateau	1	Men	2030	91	0.687020639	0.039765613	0.002102842	0.048122131	0.075295329	0.003205707	0.144487738	0.61984266	0.082609816	0.081448573	0.030600184	0.185498767	0.408584176	0.161429351	0.062658476	0.367327997	0.053072544	0.463475834	0.102572323	0.016240018	0.364639281	0.055726994	0.367465966	0.05973001	0.51707703	0.050725059	0.152867686	0.088577494	0.707829762	0.062676084	0.153826134	0.028817236	0.754680546	0.131481258	0.062552849	0.007780058	0.102837548	0.233836201	0.015390424	0.446121662
1. CVD Plateau	1	Men	2030	92	0.660312386	0.031079562	0.003030219	0.08580702	0.073534205	0.003126613	0.143109996	0.646258343	0.076024591	0.064720845	0.029581895	0.183414326	0.454100352	0.125490455	0.059954407	0.360454786	0.048716409	0.455425321	0.122229353	0.015772536	0.357856381	0.066242858	0.372288981	0.057205719	0.504262442	0.041367463	0.189682152	0.084060398	0.684889986	0.055920323	0.187382759	0.027874282	0.728822636	0.128772608	0.079589944	5.41E-05	0.000624851	0.339662268	0.014951508	0.43634475
1. CVD Plateau	1	Men	2030	93	0.671688553	0.033822707	0.002493616	0.066170165	0.080844807	0.003054804	0.141925349	0.596182292	0.129478611	0.064142933	0.028631908	0.181564256	0.477248427	0.111356879	0.057411981	0.353982714	0.051623173	0.433886447	0.147677426	0.015340987	0.351471967	0.058129655	0.395006302	0.054832621	0.492031421	0.032829425	0.224412439	0.079822058	0.662936078	0.068366915	0.200546009	0.026995446	0.70409163	0.117646305	0.054327457	0.024526145	0.286507771	0.075390686	0.01454667	0.427054965
1. CVD Plateau	1	Men	2030	94	0.653141113	0.045387245	0.002810859	0.055508003	0.099224068	0.002990259	0.140938453	0.624802964	0.062272945	0.105222492	0.027748712	0.179952886	0.440496229	0.156564201	0.055026349	0.34791322	0.072756316	0.415604579	0.151206731	0.014944866	0.345487508	0.053901608	0.413107103	0.052606253	0.480385036	0.043040838	0.23913727	0.07585274	0.641969153	0.067185139	0.226148011	0.026179358	0.680487492	0.125120013	0.056685736	0.012418017	0.16728303	0.206064503	0.014175452	0.41825325
1. CVD Plateau	1	Men	2030	95	0.640064003	0.043418565	0.004333319	0.086413235	0.082683811	0.002932977	0.14015409	0.616559075	0.100618676	0.077306852	0.026930854	0.178584543	0.463429989	0.141530093	0.05279269	0.342247227	0.066226182	0.4522523	0.127033834	0.014583718	0.339903965	0.056656734	0.423497686	0.050522184	0.469323396	0.035199488	0.270669962	0.072142655	0.621987896	0.050030276	0.266537873	0.025424707	0.658007145	0.138157726	0.077226456	0.00174535	0.020355574	0.338737615	0.013837446	0.409939833
1. CVD Plateau	1	Men	2030	96	0.594191699	0.039281312	0.00523822	0.112422946	0.106405719	0.002882975	0.139577128	0.601408037	0.116426295	0.07852525	0.026176924	0.177463495	0.469880952	0.142427837	0.050706187	0.336985024	0.061041834	0.427721471	0.162257888	0.01425714	0.334721668	0.068986526	0.423591985	0.048575994	0.458845495	0.053851784	0.274477914	0.06868195	0.602988352	0.071644284	0.266981199	0.024730226	0.63664429	0.156768263	0.06921015	0.026585132	0.250935128	0.080854939	0.013532293	0.402114095
1. CVD Plateau	1	Men	2030	97	0.613541671	0.050534038	0.0051166	0.086824848	0.101930078	0.002840293	0.139212471	0.595380291	0.133174409	0.069365884	0.025485544	0.176593873	0.490726311	0.128385541	0.048762006	0.332126142	0.041800791	0.45820137	0.15609287	0.013964771	0.329940198	0.075216227	0.429071461	0.046763253	0.448949059	0.055415188	0.294160329	0.065460703	0.58496378	0.059565266	0.299950775	0.024094686	0.616389274	0.098410464	0.078841042	0.014722944	0.142634016	0.257357427	0.013259678	0.394774429
1. CVD Plateau	1	Men	2030	98	0.597877924	0.052040888	0.005154742	0.084970006	0.11808645	0.002804987	0.139065003	0.533902971	0.207181116	0.05808096	0.024855357	0.175979597	0.412216133	0.213159343	0.046955286	0.327669239	0.077758177	0.405676951	0.177300311	0.013706287	0.325558273	0.07702026	0.438269821	0.045079508	0.43963041	0.042402844	0.327223695	0.062468927	0.567904533	0.055359656	0.323894448	0.023516876	0.59722902	0.11625999	0.094163259	0	0	0.388639306	0.013019325	0.387918119
1. CVD Plateau	1	Men	2030	99	0.595230948	0.056169441	0.007801793	0.114156033	0.084725122	0.002777137	0.139139526	0.589302887	0.132265284	0.078522527	0.024285012	0.17562429	0.521841969	0.109264923	0.045281119	0.323611989	0.078987613	0.412463232	0.173494123	0.0134814	0.321573632	0.051992084	0.473603293	0.043520265	0.430884358	0.022565986	0.365939412	0.059696587	0.551798016	0.035987514	0.36186986	0.022995599	0.579147028	0.153911691	0.095776472	0	0	0.355959617	0.012810992	0.381541228
1. CVD Plateau	1	Men	2030	100	0.546824351	0.050575478	0.007315606	0.119052837	0.134034197	0.002756841	0.13944069	0.535809736	0.177454848	0.087431078	0.023773156	0.175531183	0.535745842	0.100568631	0.043734546	0.319950982	0.075350392	0.399090503	0.194286323	0.013289845	0.317982936	0.045633687	0.489581228	0.042080981	0.422704104	0.014812652	0.391425062	0.057133609	0.536628677	0.040486282	0.374860634	0.022529653	0.562123431	0.12156317	0.113369839	0.004425367	0.033142947	0.339225713	0.012634464	0.3756385
1. CVD Plateau	1	Women	2019	35	0.99371523	0.000923419	0	0	0.003383818	7.79E-05	0.001899646	0.983789986	0	0.012863989	0.000847067	0.002498958	0.974300123	0.018071716	0.002072457	0.005555704	0	0.994076001	0	0.00041895	0.005505049	0.088151171	0.901207981	0.001941048	0.0086998	0	0.98262275	0.003477569	0.013899681	0	0.983755366	0.000790542	0.015454091	0.084848338	0.001588363	0	0	0.906041487	0.00039544	0.007126371
1. CVD Plateau	1	Women	2019	36	0.993763677	0.000895918	0	0	0.003421041	7.45E-05	0.001844909	0.980236773	0	0.016526622	0.000809709	0.002426896	0.962841768	0.02978253	0.001980836	0.005394867	0	0.994253823	0	0.000400488	0.005345689	0.090982246	0.898715568	0.001855259	0.008446928	0	0.983183599	0.003323408	0.013492993	0	0.984243284	0.000755681	0.015001035	0.085758799	0.001544668	0	0	0.905398869	0.000378015	0.006919649
1. CVD Plateau	1	Women	2019	37	0.992777888	0.001285774	0	0	0.004073409	7.12E-05	0.001791751	0.977538415	0	0.019330679	0.000773993	0.002356912	0.992868125	0	0.001893233	0.005238641	0	0.994426263	0	0.000382839	0.005190898	0.076223338	0.913802163	0.001773233	0.008201267	0	0.983726217	0.003175989	0.013097794	0	0.984716905	0.000722352	0.014560743	0.078662483	0.002296118	0	0	0.911961204	0.000361357	0.006718837
1. CVD Plateau	1	Women	2019	38	0.993125656	0.001102699	0	0	0.003963472	6.80E-05	0.001740129	0.976344632	0	0.020626573	0.000739848	0.002288947	0.975336485	0.017767148	0.001809472	0.005086895	0	0.994593487	0	0.000365967	0.005040546	0.081759335	0.908583254	0.001694804	0.007962606	0	0.984251242	0.003035011	0.012713746	0	0.985176673	0.00069049	0.014132837	0.078240249	0.002017575	0	0	0.912872978	0.000345433	0.006523765
1. CVD Plateau	1	Women	2019	39	0.992764118	0.001689058	0	0	0.003791779	6.50E-05	0.001689999	0.980608209	0	0.016461643	0.000707205	0.002222943	0.969846379	0.02348474	0.001729381	0.004939499	0	0.994755657	0	0.000349838	0.004894505	0.063410062	0.927239382	0.001619815	0.007730742	0	0.984759288	0.002900191	0.012340521	0	0.985623018	0.000660028	0.013716953	0.073746776	0.00255292	0	0	0.917035827	0.000330209	0.006334267
1. CVD Plateau	1	Women	2019	40	0.991590396	0.000955673	0	0	0.004806688	0.000120152	0.002527091	0.98326552	0	0.012104385	0.001306181	0.003323914	0.948683007	0.040738624	0.003193592	0.007384777	0	0.992036299	0	0.000646174	0.007317527	0.067014138	0.91843857	0.002991311	0.011555981	0	0.976203401	0.005354704	0.018441894	0	0.978283684	0.001219057	0.020497258	0.086232951	0.003009196	0	0	0.900678663	0.000609921	0.009469269
1. CVD Plateau	1	Women	2019	41	0.990850031	0.001476133	0	0	0.00510467	0.000114861	0.002454305	0.982986035	0	0.012537362	0.00124853	0.003228072	0.961387934	0.02838931	0.003052098	0.007170658	0	0.992276931	0	0.000617691	0.007105378	0.090778574	0.895143579	0.002858832	0.011219014	0	0.976984452	0.005116429	0.017899119	0	0.978942413	0.001165261	0.019892326	0.091321003	0.003361584	0	0	0.895540444	0.000583038	0.009193931
1. CVD Plateau	1	Women	2019	42	0.991814804	0.001163746	0	0	0.004528023	0.000109804	0.002383624	0.976593011	0	0.019078577	0.001193412	0.003134999	0.957310861	0.032809667	0.002916796	0.006962676	0	0.992510228	0	0.000590463	0.006899309	0.065277363	0.921098854	0.002732155	0.010891627	0	0.977739889	0.004888533	0.017371578	0	0.979581862	0.001113829	0.019304309	0.083600856	0.002525221	0	0	0.904390132	0.000557339	0.008926452
1. CVD Plateau	1	Women	2019	43	0.990849405	0.001494508	0	0	0.005236128	0.000104969	0.00231499	0.971146857	0	0.024667811	0.001140716	0.003044616	0.981759197	0.008692737	0.002787413	0.006760654	0	0.992736421	0	0.000564432	0.006699146	0.082083994	0.904731443	0.002611021	0.010573542	0	0.978470624	0.004670555	0.016858821	0	0.980202637	0.001064658	0.018732706	0.099586717	0.003378066	0	0	0.887835841	0.000532771	0.008666605
1. CVD Plateau	1	Women	2019	44	0.989641017	0.001802019	0	0	0.006208271	0.000100348	0.002248344	0.974762457	0	0.02119036	0.001090336	0.002956847	0.96085659	0.029915305	0.002663685	0.00656442	0	0.992955732	0	0.000539548	0.00650472	0.087013451	0.900226875	0.002495186	0.010264488	0	0.979177535	0.004462052	0.016360412	0	0.980805323	0.001017648	0.018177029	0.073330803	0.003340496	0	0	0.914405246	0.000509285	0.008414169
1. CVD Plateau	1	Women	2019	45	0.989438898	0.001770914	0	0	0.005383569	0.000149637	0.003256981	0.978428778	0	0.015662452	0.001625626	0.004283144	0.956436256	0.030086542	0.003970384	0.009506819	0	0.989775101	0	0.000804506	0.009420394	0.098521948	0.882896675	0.003719326	0.014862051	0	0.969671333	0.006649018	0.023679649	0	0.972176651	0.00151727	0.026306079	0.076195747	0.003940668	0	0	0.906919877	0.000759385	0.012184323
1. CVD Plateau	1	Women	2019	46	0.988941927	0.001931536	0	0	0.005820227	0.00014305	0.003163259	0.971847095	0	0.022439411	0.001553793	0.004159701	0.975162264	0.011813198	0.003793877	0.009230661	0	0.990084186	0	0.000769032	0.009146782	0.067316081	0.914702967	0.003554087	0.014426864	0	0.970671427	0.006351399	0.022977174	0	0.973027075	0.001450244	0.025522682	0.081374609	0.00348047	0	0	0.90259005	0.000725905	0.011828967
1. CVD Plateau	1	Women	2019	47	0.988124017	0.00207039	0	0	0.00659658	0.000136754	0.003072259	0.971875092	0	0.022599958	0.001485114	0.004039836	0.978248173	0.009164338	0.003625071	0.008962418	0	0.990383868	0	0.000735119	0.008881013	0.071720282	0.910879646	0.003396062	0.01400401	0	0.971639071	0.00606667	0.022294259	0	0.973852852	0.001386161	0.024760987	0.077771554	0.003700835	0	0	0.906349976	0.000693898	0.011483737
1. CVD Plateau	1	Women	2019	48	0.987167715	0.002165857	0	0	0.007551788	0.000130735	0.002983905	0.964424258	0	0.030232844	0.001419451	0.003923448	0.962422566	0.025411949	0.003463623	0.008701862	0	0.990674439	0	0.000702699	0.008622862	0.089749564	0.893412374	0.00324493	0.013593132	0	0.97257542	0.005794254	0.021630326	0	0.974654755	0.001324894	0.024020351	0.077040407	0.003876239	0	0	0.907271712	0.0006633	0.011148342
1. CVD Plateau	1	Women	2019	49	0.986765121	0.002085051	0	0	0.008126723	0.000124982	0.002898123	0.972385979	0	0.022446912	0.00135667	0.003810439	0.970202248	0.01803977	0.003309207	0.008448776	0	0.99095618	0	0.000671707	0.008372113	0.065549947	0.918155783	0.003100387	0.013193883	0	0.973481585	0.005533601	0.020984815	0	0.975433535	0.001266317	0.023300149	0.084546315	0.004150997	0	0	0.899846139	0.00063405	0.0108225
1. CVD Plateau	1	Women	2019	50	0.975279919	0.002659181	2.46E-05	0.009137206	0.008387743	0.000186119	0.004325244	0.960411555	0.004805622	0.027076563	0.002019795	0.005686465	0.921226645	0.061244117	0.004924711	0.012604527	0.0040889	0.97018923	0.012231478	0.001000171	0.01249022	0.093422389	0.882286061	0.004614149	0.019677402	0.06666441	0.893823825	0.008231218	0.031280547	0.109275859	0.854112347	0.001885313	0.034726481	0.081208835	0.004167416	3.34E-05	0.007927386	0.889575543	0.000944108	0.016143269
1. CVD Plateau	1	Women	2019	51	0.979759335	0.002850735	1.39E-05	0.004832071	0.008165035	0.000177931	0.004201011	0.953244482	0.014789801	0.024512549	0.001930396	0.005522772	0.958078067	0.024979666	0.004704644	0.012237623	0.00474792	0.968810769	0.013358549	0.000956052	0.01212671	0.064656493	0.91183721	0.004408169	0.019098128	0.106460695	0.855337095	0.007859417	0.030342794	0.115059343	0.849458898	0.001801904	0.033679855	0.083752051	0.005368716	5.15E-05	0.009454555	0.88479999	0.000902469	0.015670693
1. CVD Plateau	1	Women	2019	52	0.974804687	0.002793096	2.80E-05	0.009883141	0.0082406	0.000170105	0.004080411	0.961897459	0	0.030893769	0.001844919	0.005363852	0.950273746	0.033350874	0.004494133	0.011881248	0.004260002	0.970293632	0.012758856	0.000913875	0.011773634	0.079560256	0.897693378	0.004211143	0.018535223	0.156720155	0.806345345	0.007503583	0.029430916	0.103472599	0.86214333	0.001722156	0.032661916	0.086385641	0.005819283	2.43E-06	0.000415132	0.891303275	0.000862664	0.015211573
1. CVD Plateau	1	Women	2019	53	0.977543655	0.003038931	1.43E-05	0.004677718	0.010599401	0.000162625	0.003963345	0.957181251	0.005923743	0.029922242	0.001763193	0.005209572	0.963782028	0.020390114	0.004292754	0.011535104	0.004649208	0.969574294	0.013472244	0.000873556	0.011430698	0.073795615	0.904193495	0.004022675	0.017988216	0.130928457	0.83336439	0.007163002	0.028544152	0.059580831	0.907101448	0.001645908	0.031671814	0.087759585	0.006185859	6.70E-05	0.010643641	0.879753804	0.000824614	0.014765526
1. CVD Plateau	1	Women	2019	54	0.981655155	0.003863041	0	0	0.010476614	0.000155475	0.003849715	0.956848714	0.011937418	0.024469011	0.001685051	0.005059805	0.942037402	0.042663592	0.0041001	0.011198905	0.003694847	0.96843283	0.015939692	0.000835014	0.011097617	0.079914908	0.898786059	0.003842382	0.017456651	0.072468522	0.893012729	0.006836986	0.027681763	0.080279591	0.887438676	0.001573007	0.030708726	0.082570618	0.005039684	1.23E-05	0.002424319	0.894832651	0.000788239	0.01433218
1. CVD Plateau	1	Women	2019	55	0.972395913	0.003747881	2.76E-05	0.007285142	0.01036471	0.000252237	0.005926507	0.949261378	0.007126573	0.033090671	0.002732651	0.007788727	0.93446704	0.041656801	0.006644869	0.01723129	0.00463167	0.96111199	0.015826324	0.001354451	0.017075565	0.06882904	0.898095511	0.006227623	0.026847826	0.063726165	0.882658766	0.011072365	0.042542703	0.052829775	0.897434698	0.002551025	0.047184502	0.084087828	0.006435591	3.04E-05	0.004669512	0.881450688	0.001278595	0.022047396
1. CVD Plateau	1	Women	2019	56	0.972810603	0.003536357	2.40E-05	0.006726453	0.010904521	0.000241155	0.005756876	0.951357216	0.01070698	0.027759288	0.002611423	0.007565093	0.925072484	0.051853231	0.006345611	0.016728674	0.005244819	0.957892926	0.018989949	0.001294685	0.016577621	0.067930095	0.90007006	0.005947603	0.026052243	0.052899897	0.895284978	0.010565288	0.041249837	0.098694205	0.853127838	0.002437934	0.045740023	0.089385567	0.006258235	8.61E-05	0.013491881	0.868156806	0.001222193	0.021399173
1. CVD Plateau	1	Women	2019	57	0.973075951	0.003763501	1.56E-05	0.004110384	0.013211744	0.000230564	0.005592264	0.947062489	0.007695802	0.035398151	0.00249551	0.007348047	0.935981785	0.041718405	0.006059269	0.016240541	0.005511162	0.961245536	0.015911718	0.001237555	0.016094029	0.068137683	0.900903523	0.005679688	0.025279106	0.063233901	0.886694039	0.010079741	0.039992319	0.086448519	0.866886978	0.002329806	0.044334698	0.092445426	0.007660354	6.38E-05	0.008200174	0.869692505	0.00116828	0.020769429
1. CVD Plateau	1	Women	2019	58	0.970222582	0.004575099	2.85E-05	0.006154357	0.013366517	0.000220443	0.005432539	0.950781359	0.005579045	0.034117502	0.00238468	0.007137413	0.952600426	0.025847814	0.005785268	0.015766493	0.00751808	0.954153606	0.021520972	0.001182947	0.015624395	0.063425912	0.906622966	0.00542334	0.024527782	0.079487849	0.87212827	0.009614758	0.038769123	0.079955909	0.874850281	0.002226423	0.042967387	0.089243926	0.007886026	0	0	0.881595653	0.001116747	0.020157648
1. CVD Plateau	1	Women	2019	59	0.975005606	0.004691295	5.47E-06	0.001160136	0.013649146	0.000210771	0.005277572	0.940828739	0.014472533	0.035486998	0.00227871	0.006933021	0.94595069	0.033220108	0.005523059	0.015306144	0.005929017	0.952600279	0.025171615	0.00113075	0.01516834	0.058987766	0.912036528	0.005178046	0.02379766	0.075290674	0.877960651	0.009169413	0.037579262	0.078697398	0.877538034	0.002127577	0.04163699	0.090789902	0.008701299	0.000123002	0.013816003	0.865938971	0.00106749	0.019563334
1. CVD Plateau	1	Women	2019	60	0.963979685	0.003881063	3.95E-05	0.010030734	0.01362648	0.000319727	0.008122831	0.943137479	0.006315336	0.036423299	0.003454421	0.010669464	0.900153006	0.067942216	0.008364209	0.02354057	0.005073534	0.947966268	0.021916548	0.001714782	0.023328867	0.08002316	0.87555687	0.007842562	0.036577408	0.058452848	0.869975453	0.013870482	0.057701217	0.087734162	0.845127843	0.003225463	0.063912532	0.085708423	0.007691025	2.36E-05	0.003030678	0.871848845	0.001618881	0.030078586
1. CVD Plateau	1	Women	2019	61	0.965287091	0.003730914	2.30E-05	0.006099279	0.016662193	0.000305718	0.007891822	0.947920298	0.002282672	0.036131639	0.003300722	0.010364669	0.918345931	0.050817971	0.007983172	0.022852926	0.006762363	0.935811562	0.033139289	0.001639132	0.022647654	0.060246829	0.896781881	0.007486173	0.035485117	0.045242144	0.885618415	0.013222122	0.055917319	0.076247682	0.858753377	0.003082111	0.06191683	0.086194903	0.007582194	1.44E-05	0.00188134	0.873589537	0.001547495	0.029190129
1. CVD Plateau	1	Women	2019	62	0.960987819	0.004440366	4.48E-05	0.009935362	0.01663157	0.000292335	0.007667786	0.941773737	0.009828244	0.035175238	0.003153765	0.010069017	0.922629414	0.047566844	0.007618459	0.022185283	0.006373488	0.948663741	0.021409676	0.001566831	0.021986265	0.065623318	0.892807888	0.007145089	0.034423706	0.076026054	0.857191176	0.012600911	0.054181859	0.083354614	0.853725581	0.002945055	0.05997475	0.085489406	0.009100926	8.69E-05	0.009367775	0.866148614	0.001479271	0.028327141
1. CVD Plateau	1	Women	2019	63	0.962722097	0.005052223	3.95E-05	0.007710829	0.01674529	0.000279549	0.00745055	0.94160859	0.006691784	0.038904092	0.003013259	0.009782276	0.916086241	0.055107298	0.007269347	0.021537114	0.006106141	0.943180986	0.027870961	0.001497735	0.021344177	0.064451014	0.895338019	0.006818632	0.033392335	0.085527496	0.84997338	0.012005638	0.052493486	0.070859284	0.8682419	0.002814022	0.058084794	0.087517864	0.010217651	0.000145257	0.013871711	0.859344507	0.001414074	0.027488937
1. CVD Plateau	1	Women	2019	64	0.962521183	0.005139115	2.85E-05	0.005494165	0.019309715	0.000267337	0.007239946	0.951012266	0.003979346	0.03262524	0.002878922	0.009504225	0.909258116	0.062898824	0.006935147	0.020907913	0.008170888	0.938582363	0.031094152	0.001431707	0.02072089	0.073226594	0.887877051	0.006506156	0.032390199	0.043414443	0.894299505	0.011435149	0.050850904	0.083417792	0.857647933	0.002688752	0.056245523	0.08942256	0.011232571	0	0	0.871318234	0.001351773	0.026674862
1. CVD Plateau	1	Women	2019	65	0.957951416	0.005231494	3.06E-05	0.005790233	0.020098088	0.000392419	0.01050572	0.929830552	0.00964375	0.042515151	0.004221572	0.013788975	0.923489315	0.036050073	0.0101533	0.030307311	0.006630346	0.931968949	0.029263455	0.002100613	0.030036638	0.073452912	0.870109802	0.009526849	0.046910437	0.051172372	0.858572445	0.016711914	0.073543269	0.060012439	0.85473274	0.003943007	0.081311815	0.092730639	0.009322484	9.85E-05	0.010352303	0.846862894	0.001983395	0.038649829
1. CVD Plateau	1	Women	2019	66	0.956409599	0.005649297	3.94E-05	0.006885112	0.020430924	0.000375324	0.010210352	0.926780037	0.019053738	0.036734293	0.004033119	0.013398813	0.91711729	0.043777266	0.009683149	0.029422294	0.008997172	0.932581685	0.027253078	0.002008094	0.029159971	0.07143827	0.873976414	0.009087378	0.045497938	0.055750572	0.857120161	0.015907416	0.071221851	0.058303206	0.859218754	0.003767298	0.078710743	0.091783626	0.013314344	0.000196759	0.014365978	0.840939654	0.001896104	0.037503536
1. CVD Plateau	1	Women	2019	67	0.954084846	0.005684258	4.55E-05	0.007901223	0.022000933	0.000359003	0.009924204	0.928929097	0.011020961	0.043176257	0.003852967	0.013020718	0.902136829	0.060066664	0.009233001	0.028563506	0.008729652	0.927265555	0.033775782	0.001919708	0.028309302	0.070345939	0.876861646	0.008666666	0.044125748	0.035155665	0.880744711	0.015136158	0.068963467	0.067058279	0.853162926	0.003599342	0.076179452	0.087198794	0.012406966	0.000169694	0.013323072	0.848698204	0.001812717	0.036390553
[truncated: 157,575 more rows]
